# Supplementary material for: Transcriptome analysis of germinating maize kernels exposed to smoke-water and the active compound KAR1
Source: BMC Plant Biol. 2010 Nov 2;10:236. doi: 10.1186/1471-2229-10-236 (PMC3095319; doi:10.1186/1471-2229-10-236)
Supplement: Additional file 1 — The fold change and corrected p-values of the 21 selected smoke and KAR1 responsive genes at all experiments and time points. [file 1471-2229-10-236-S1.XLS]

## Sheet: Sheet1
	KAR1-smoke 12h		KAR1-smoke 24h		KAR1-smoke 3h		KAR1-smoke 6h		KAR1-smoke 1,5h		KAR1-smoke 9h		ctrl-KAR1 12h		ctrl-KAR1 24h		ctrl-KAR1 3h		ctrl-KAR1 6h		ctrl-KAR1 1,5h		ctrl-KAR1 9h		ctrl-delayed 3h		ctrl-delayed 6h		ctrl-smoke 12h		ctrl-smoke 24h		ctrl-smoke 3h		ctrl-smoke 6h		ctrl-smoke 1,5h		ctrl-smoke 9h		smoke-delayed 3h		smoke-delayed 6h		#Sig.diff.
ID	logFC	adj. p	logFC	adj. p	logFC	adj. p	logFC	adj. p	logFC	adj. p	logFC	adj. p	logFC	adj. p	logFC	adj. p	logFC	adj. p	logFC	adj. p	logFC	adj. p	logFC	adj. p	logFC	adj. p	logFC	adj. p	logFC	adj. p	logFC	adj. p	logFC	adj. p	logFC	adj. p	logFC	adj. p	logFC	adj. p	logFC	adj. p	logFC	adj. p
MZ00020521	1.119	0.060392	0.516	0.086674	0.629	0.356994	0.972	0.134439	1.19	0.281811	1.456	0.029609	-1.059	0.102223	-0.888	0.048566	-1	0.177682	-1.049	0.050493	-1.632	0.152301	-1.333	0.046957	0.252	0.272932	0.4	0.219875	-0.208	0.69019	-0.244	0.650581	-0.051	0.90498	0.004	0.995401	-0.806	0.204969	0.06	0.701095	0.72	0.290373	-0.14	0.353441	6
MZ00039357	1.027	0.060392	-0.769	0.078928	0.344	0.356994	-2.159	0.126209	0.336	0.384721	-1.308	0.029609	2.221	0.102223	-0.416	0.070487	-0.282	0.270724	3.222	0.033108	-1.118	0.17877	2.043	0.046957	0.811	0.548169	0.022	0.957186	0.117	0.867003	-0.59	0.478756	-0.359	0.617706	-0.381	0.207265	-0.121	0.621263	0.384	0.206712	0.498	0.30284	0.163	0.541351	6
MZ00039431	-0.119	0.427111	-0.52	0.093502	-0.287	0.402698	-0.271	0.272052	0.089	0.813085	-0.63	0.03157	0.248	0.243835	0.265	0.139472	0.459	0.187223	0.242	0.269931	1.083	0.446338	0.522	0.081933	4.119	0.118909	3.11	0.114103	-0.233	0.431123	0.403	0.342884	-2.882	0.484649	0.617	0.132625	-0.22	0.436078	-3.056	0.089752	3.819	0.13646	1.709	0.080357	5
MZ00024641	-3.714	0.060392	-1.899	0.110973	-3.149	0.356994	-2.819	0.135238	1.363	0.486593	-3.507	0.029609	2.74	0.102223	3.169	0.048566	2.295	0.177682	4.043	0.093334	2.304	0.170563	3.442	0.046957	-0.394	0.186835	-0.084	0.629542	-0.441	0.655156	-0.337	0.48434	0.39	0.70364	-0.449	0.26991	0.245	0.509034	0.136	0.759139	-0.369	0.278898	-0.196	0.342006	5
MZ00004877	-0.561	0.190609	-0.769	0.082304	0.001	0.999442	-0.661	0.450379	-0.069	0.82098	-0.198	0.644315	-0.121	0.837856	0.364	0.304728	-0.439	0.608995	-0.106	0.841823	-0.108	0.6667	0.037	0.935651	1.049	0.164089	1.112	0.114103	-0.173	0.568623	1.146	0.265416	-0.326	0.603246	-2.259	0.079513	0.26	0.348513	-2.027	0.089752	1.112	0.137221	1.259	0.080357	4
MZ00033282	-0.249	0.188358	-0.313	0.287432	-0.706	0.356994	-0.225	0.328369	-0.359	0.38174	-0.426	0.065238	0.196	0.480572	0.323	0.092996	0.08	0.905365	0.272	0.311125	0.616	0.161907	0.392	0.111948	3.251	0.115277	3.838	0.114103	-0.936	0.18256	0.003	0.991982	-3.549	0.484649	0.345	0.307226	0.108	0.590527	-2.912	0.089752	3.006	0.13646	2.952	0.080357	4
MZ00048146	-0.398	0.077638	0.009	0.977125	-0.642	0.356994	-0.125	0.686418	0.093	0.715335	-0.571	0.038253	0.649	0.16329	-0.102	0.487803	0.735	0.177682	0.253	0.295847	0.312	0.335552	0.391	0.173211	3.103	0.150625	4.876	0.126458	0.499	0.692259	0.419	0.738211	0.34	0.825642	2.39	0.079513	0.034	0.890063	2.248	0.150962	3.115	0.138353	5.922	0.080357	4
MZ00000704	0.5	0.064728	-0.161	0.372729	0.221	0.454175	-0.22	0.43727	-0.069	0.861582	0.023	0.861301	0.08	0.609537	0.125	0.433118	-0.205	0.530461	-0.114	0.70767	0.385	0.251893	-0.087	0.680288	0.83	0.150625	1.18	0.114103	0.819	0.29179	0.827	0.491498	1.425	0.484649	1.903	0.088748	0.019	0.976247	1.216	0.166923	1.278	0.137221	0.935	0.080357	3
MZ00007049	0.106	0.44334	0.099	0.537169	0.176	0.603934	0.16	0.386413	0.297	0.359458	0.121	0.436037	-0.092	0.563928	-0.242	0.172691	-0.236	0.284748	-0.062	0.774876	0.546	0.376272	-0.07	0.794496	2.449	0.118909	1.233	0.176762	0.426	0.247683	2.302	0.265416	-0.98	0.488652	-2.218	0.079513	-0.101	0.591995	-2.271	0.089752	2.632	0.137221	1.401	0.096466	3
MZ00025182	-2.381	0.063523	-1.066	0.229855	-0.819	0.609982	-2.842	0.135238	-1.822	0.332689	-2.727	0.029609	2.726	0.105276	1.282	0.048566	0.318	0.49423	1.193	0.387778	3.823	0.152301	1.67	0.229256	0.018	0.931022	0.061	0.793205	-0.418	0.273289	0.437	0.297105	0.042	0.935382	-0.128	0.62135	2.455	0.207096	0.263	0.191036	0.097	0.597867	0.066	0.585312	3
MZ00017812	0.404	0.302513	-0.254	0.30305	1.408	0.356994	-0.029	0.900427	0.114	0.757845	0.097	0.50795	-0.172	0.481806	0.237	0.37444	-0.655	0.179452	-0.156	0.535131	0.839	0.256877	0.092	0.579099	3.599	0.115277	2.847	0.114103	0.144	0.643025	0.643	0.265416	-1.799	0.484649	0.769	0.109892	0.07	0.899785	-2.526	0.089752	3.519	0.13646	1.564	0.080357	2
MZ00019598	0.11	0.486375	-0.145	0.459494	-0.032	0.921022	-0.087	0.678447	0.279	0.470208	-0.329	0.381728	0.152	0.468738	0.221	0.187182	-0.38	0.231714	-0.441	0.172165	0.024	0.933596	0.324	0.121075	2.022	0.118909	2.564	0.114103	1.112	0.18256	0.987	0.265416	-1.528	0.484649	-1.29	0.101672	-0.043	0.914138	-3.541	0.089752	1.722	0.137221	1.699	0.080357	2
MZ00022383	0.275	0.174037	-0.06	0.758739	0.21	0.46244	0.239	0.243476	0.187	0.532351	0.295	0.106537	-0.149	0.381265	0.067	0.629957	-0.388	0.554518	-0.077	0.681068	0.152	0.557228	-0.192	0.271097	-0.372	0.383691	1.659	0.414627	0.597	0.407894	-0.809	0.407353	2.563	0.484649	1.646	0.300553	0.279	0.332173	1.662	0.096732	5.259	0.137221	5.297	0.080357	2
MZ00022757	-0.463	0.077614	0.339	0.191307	-0.032	0.901737	0.346	0.244238	0.044	0.871822	-0.113	0.414167	0.223	0.250933	-0.271	0.12587	0.516	0.177682	-0.464	0.165271	0.002	0.99378	-0.097	0.533857	3.121	0.156729	4.233	0.165962	-0.027	0.985503	-0.775	0.748029	1.292	0.50714	-0.188	0.892936	0.046	0.847597	1.695	0.210936	3.536	0.143529	4.546	0.080357	2
MZ00041434	0.034	0.894756	0.174	0.591103	0.33	0.506955	-0.443	0.207606	0.294	0.35591	-0.081	0.721631	0.047	0.829547	0.017	0.91578	-0.296	0.287728	0.029	0.928366	-0.175	0.481957	0.28	0.275256	3.005	0.118909	4.672	0.11771	2.094	0.189278	2.257	0.265416	3.413	0.484649	3.673	0.079513	-0.043	0.954889	1.196	0.270656	4.747	0.137221	4.751	0.080357	2
MZ00042748	1.753	0.120981	1.214	0.360229	2.813	0.356994	1.76	0.185878	2.204	0.283904	-0.072	0.922959	0.145	0.933841	-0.823	0.172028	-0.406	0.668044	-0.118	0.92015	-1.189	0.581117	0.041	0.944786	-0.257	0.32866	-0.329	0.168367	-0.315	0.307059	0.268	0.525143	0.198	0.758467	-0.419	0.177532	-1.4	0.301914	-0.628	0.095364	-0.466	0.144565	-0.404	0.091185	2
MZ00043714	0.231	0.402793	-0.232	0.308197	0.174	0.858901	0.182	0.706079	-0.624	0.281811	0.153	0.822324	-0.018	0.947414	0.091	0.532663	0.075	0.697528	-0.001	0.996416	1.335	0.282087	-0.073	0.858596	3.699	0.115277	2.857	0.114103	-0.105	0.695011	0.56	0.284665	-2.434	0.484649	0.76	0.109892	0.239	0.819691	-2.838	0.089752	3.682	0.13646	1.796	0.080357	2
MZ00020646	-4.359	0.073346	-1.838	0.083975	-2.302	0.356994	0.227	0.879576	-1.185	0.613166	-1.142	0.135142	3.394	0.12935	1.007	0.215734	2.789	0.177682	3.501	0.104326	1.635	0.152301	-3.384	0.394897	0.162	0.579403	-0.215	0.526153	0.247	0.509004	0.098	0.724351	-0.103	0.819374	-0.006	0.987564	1.482	0.313363	0.032	0.901754	0.412	0.265716	0.683	0.305171	2
MZ00020514	0.003	0.990058	-0.005	0.975375	-0.184	0.482972	-0.001	0.997787	-0.02	0.948994	-0.171	0.237871	0.303	0.176235	0.031	0.847617	0.39	0.182793	0.16	0.489455	0.551	0.195918	0.126	0.426519	3.049	0.118909	4.208	0.139761	1.838	0.18256	0.973	0.411037	2.109	0.484649	1.966	0.446014	0.402	0.22778	1.739	0.100768	2.725	0.137221	3.184	0.080357	1
MZ00028534	2.219	0.062775	1.603	0.623894	3.228	0.356994	0.198	0.956886	2.003	0.281811	2.902	0.148412	-1.307	0.102223	-0.693	0.154651	-0.016	0.9905	-0.857	0.188602	0.774	0.169181	-1.268	0.188288	0.116	0.748989	-0.232	0.658584	0.397	0.595956	0.071	0.797276	0.854	0.614663	0.292	0.406633	-1.225	0.254755	-0.005	0.978867	-0.185	0.371926	-0.085	0.529256	1
MZ00029766	-2.467	0.298926	-2.962	0.078928	-3.089	0.356994	-3.031	0.134493	-1.16	0.281811	-1.936	0.136043	3.654	0.102223	2.072	0.197851	0.518	0.891193	2.891	0.165544	0.096	0.761758	0.819	0.471311	-0.69	0.202455	0.261	0.614033	0.585	0.696371	1.26	0.265416	0.594	0.583648	0.083	0.775981	1.575	0.207096	-0.083	0.845216	-0.344	0.638887	-0.208	0.363929	1
