# Supplementary material for: Transcriptome analysis of germinating maize kernels exposed to smoke-water and the active compound KAR1
Source: BMC Plant Biol. 2010 Nov 2;10:236. doi: 10.1186/1471-2229-10-236 (PMC3095319; doi:10.1186/1471-2229-10-236)
Supplement: Additional file 3 — The full list of the genes that were differentially expressed at any time point after smoke exposure. Annotations and p-values are indicated. Genes with corrected p-value < 0.1 (regarded as significantly differentially expressed) are at the top of the list, separated with a red line. [file 1471-2229-10-236-S3.XLS]

## Sheet: ctrl-smoke 1.5h
ID	Name	TIGR ID	A	logFC	p	adj p	Putative annotation
No significantly differentially expressed genes

## Sheet: ctrl-smoke 3h
ID	Name	TIGR ID	A	logFC	p	adj p	Putative annotation
No significantly differentially expressed genes

## Sheet: ctrl-smoke 6h
ID	Name	TIGR ID	A	logFC	p	adj p	Putative annotation
MZ00041434	TC269802	TM00041434	11.95	3.673	3e-05	0.079513	Ubiquitin-activating enzyme E1 2. {Triticum aestivum;} ^|^GB|AAA34265.1|170684|WHTE1A ubiquitin activating enyme {Triticum aestivum;}
MZ00018768	TC252316	TM00018768	15.43	2.858	0.00012	0.079513	putative glucanase {Oryza sativa (japonica cultivar-group);}
MZ00005070	BM349049	TM00005070	15.8	2.773	1e-05	0.079513	NA
MZ00020467	TC276211	TM00020467	15.7	2.569	4e-05	0.079513	unknown protein {Oryza sativa (japonica cultivar-group);}
MZ00000924	AI947567	TM00000924	17.57	2.543	1e-05	0.079513	NA
MZ00048146	AZM4_138229	TM00048146	10.33	2.39	3e-05	0.079513	expressed protein {Oryza sativa (japonica cultivar-group);}
MZ00024379	TC260195	TM00024379	14.34	2.355	3e-05	0.079513	putative 26S proteasome subunit {Oryza sativa (japonica cultivar-group);} ^|^GB|BAB92196.1|20804501|AP003077 putative 26S proteasome subunit {Oryza sativa (japonica cultivar-group);}
MZ00014103	TC260046	TM00014103	13.15	2.322	8e-05	0.079513	putative xylose isomerase {Oryza sativa (japonica cultivar-group);}
MZ00005069	ZRSiCMCMOOT0036	TM00005069	14.47	2.255	0.00011	0.079513	gag-pol polyprotein {Zea mays;}
MZ00029614	TC275239	TM00029614	17.87	2.244	9e-05	0.079513	NA
MZ00016871	TC262412	TM00016871	15.32	2.226	3e-05	0.079513	unknown protein {Oryza sativa (japonica cultivar-group);}
MZ00030620	TC214425	TM00030620	12.73	2.204	5e-05	0.079513	putative DHHC-type zinc finger protein {Oryza sativa (japonica cultivar-group);} ^|^GB|AAM00987.1|19881586|AC090482 Putative DHHC-type zinc finger protein {Oryza sativa (japonica cultivar-group);}
MZ00015961	TC250870	TM00015961	14.96	2.149	3e-05	0.079513	hypothetical protein F14O10.3 - Arabidopsis thaliana {Arabidopsis thaliana;} ^|^GB|AAL15229.1|16323470|AY059123 unknown protein {Arabidopsis thaliana;} ^|^GB|AAK59680.1|14334544|AY035176 unknown protein {Ara-TRUNCATED-
MZ00030784	TC276861	TM00030784	12.95	2.143	3e-05	0.079513	zinc transporter {Oryza sativa (japonica cultivar-group);} ^|^GB|AAO37513.1|28209495|AC092262 putative zinc transporter {Oryza sativa (japonica cultivar-group);}
MZ00051938	AZM4_91635	TM00051938	14.47	2.114	2e-05	0.079513	Alanine aminotransferase 2 (EC 2.6.1.2) (GPT) (Glutamic--pyruvictransaminase 2) (Glutamic--alanine transaminase 2) (ALAAT-2). {Panicum miliaceum;} ^|^PIR|S28429|S28429 alanine transaminase (EC 2.6.1.2) - pro-TRUNCATED-
MZ00030025	TC275819	TM00030025	13.27	2.112	0.00059	0.090956	hypothetical protein {Oryza sativa (japonica cultivar-group);}
MZ00049694	AZM4_40849	TM00049694	14.29	2.053	4e-05	0.079513	putative gag-pol polyprotein {Zea mays;}
MZ00024875	TC250129	TM00024875	12.97	2.052	6e-05	0.079513	hypothetical protein At2g31400 [imported] - Arabidopsis thaliana {Arabidopsis thaliana;} ^|^GB|AAD26479.1|4589961|AC007169 unknown protein {Arabidopsis thaliana;}
MZ00032943	W21644	TM00032943	14.92	2.047	0.00021	0.084077	NA
MZ00041187	AZM4_144311	TM00041187	12.07	2	4e-05	0.079513	Proteasome subunit alpha type 3 (EC 3.4.25.1) (20S proteasome alphasubunit G) (20S proteasome subunit alpha-7). {Oryza sativa;} ^|^GB|BAB89648.1|20160705|AP003260 proteasome subunit alpha type 3 {Oryza sativ-TRUNCATED-
MZ00021472	TC266517	TM00021472	12.4	1.955	0.00049	0.090799	NA
MZ00024876	TC260744	TM00024876	12.78	1.945	4e-05	0.079513	putative phosphatidylinositol phosphatidylcholine transfer protein {Oryza sativa (japonica cultivar-group);} ^|^GB|AAN04503.1|22711528|AC131967 Putative phosphatidylinositol phosphatidylcholine transfer prot-TRUNCATED-
MZ00039300	TC248418	TM00039300	14.56	1.921	0.0001	0.079513	zein Zd1, 19K - maize {Zea mays;} ^|^GB|CAA47639.1|535020|ZMZEINZD1 zein Zd1 (19 kDa zein) {Zea mays;}
MZ00035464	AW056355	TM00035464	11.32	1.917	0.00038	0.090756	phosphodiesterase/alkaline phosphatase D-like protein {Oryza sativa (japonica cultivar-group);}
MZ00029737	TC275459	TM00029737	12.17	1.905	0.0002	0.084077	putative cytochrome P450 {Oryza sativa (japonica cultivar-group);}
MZ00000704	AI770686	TM00000704	12.22	1.903	0.00033	0.088748	putative LRR receptor-like kinase 2 {Oryza sativa (japonica cultivar-group);}
MZ00056765	TC260667	TM00056765	15.28	1.842	0.00022	0.084077	Probable prefoldin subunit 2. {Arabidopsis thaliana;} ^|^GB|AAM44968.1|21281273|AY113920 putative prefoldin protein {Arabidopsis thaliana;} ^|^GB|AAM63693.1|21554794|AY086635 prefoldin-like protein {Arabidop-TRUNCATED-
MZ00015400	TC250620	TM00015400	14.99	1.84	0.00061	0.091286	ferredoxin {Zea mays;}
MZ00033591	AW065915	TM00033591	14.12	1.838	4e-05	0.079513	contains ESTs AU101349(E11470),C20073(E11470) similar to Arabidopsis thaliana chromosome 1, F15D2.23 unknown protein {Oryza sativa (japonica cultivar-group);} ^|^GB|BAB21159.1|12328500|AP002899 contains ESTs-TRUNCATED-
MZ00007018	CD433575	TM00007018	13.92	1.822	5e-05	0.079513	NA
MZ00037329	BM660171	TM00037329	15.88	1.813	8e-05	0.079513	Putative ubiquitin-conjugating enzyme {Oryza sativa (japonica cultivar-group);}
MZ00018357	TC197894	TM00018357	16.88	1.804	0.00014	0.081914	similar to RING-H2 zinc protein {Oryza sativa (japonica cultivar-group);}
MZ00016680	TC250802	TM00016680	14.21	1.801	0.00053	0.090799	putative MADS-domain transcription factor {Zea mays;}
MZ00030783	TC276415	TM00030783	13.96	1.789	0.00018	0.084077	zinc finger-like {Oryza sativa (japonica cultivar-group);}
MZ00047646	AZM4_128440	TM00047646	17.41	1.754	0.0001	0.079513	putative Pi-b protein {Oryza sativa (japonica cultivar-group);}
MZ00014784	TC260722	TM00014784	18.27	1.752	8e-05	0.079513	putative salt-inducible protein kinase {Zea mays;}
MZ00033590	AI966983	TM00033590	13.55	1.752	8e-05	0.079513	OSJNBa0064M23.12 {Oryza sativa (japonica cultivar-group);}
MZ00022916	TC278702	TM00022916	15.87	1.723	0.00014	0.081914	putative polygalacturonase PG2 {Oryza sativa (japonica cultivar-group);}
MZ00028361	TC253265	TM00028361	13.5	1.714	0.00017	0.084052	RanGAP1 interacting protein {Arabidopsis thaliana;}
MZ00048928	AZM4_27221	TM00048928	12.38	1.713	0.00011	0.079513	OSJNBb0116K07.16 {Oryza sativa (japonica cultivar-group);} ^|^GB|CAD41177.1|21743072|OSJN00271 OSJNBb0002J11.1 {Oryza sativa (japonica cultivar-group);}
MZ00028613	TC263996	TM00028613	16.66	1.712	7e-05	0.079513	NA
MZ00000817	AI881590	TM00000817	12.65	1.711	0.00012	0.079513	hypothetical protein [imported] - Arabidopsis thaliana {Arabidopsis thaliana;} ^|^GB|AAF75096.1|8439910|F24B9 It is a member of GTP1/OBG family PF|01018. {Arabidopsis thaliana;}
MZ00024318	TC206261	TM00024318	18.22	1.69	9e-05	0.079513	Rieske Fe-S precursor protein {Oryza sativa;}
MZ00013586	TC258269	TM00013586	15.29	1.673	0.0005	0.090799	NA
MZ00051185	AZM4_72046	TM00051185	18.41	1.671	6e-05	0.079513	unknown protein {Oryza sativa (japonica cultivar-group);} ^|^GB|BAC65917.1|29027781|AP003846 unknown protein {Oryza sativa (japonica cultivar-group);}
MZ00015486	TC271708	TM00015486	20.91	1.669	0.00021	0.084077	putative amidotransferase {Oryza sativa (japonica cultivar-group);} ^|^GB|BAD07735.1|41052553|AP004150 putative amidotransferase {Oryza sativa (japonica cultivar-group);}
MZ00023049	TC268363	TM00023049	18.25	1.659	7e-05	0.079513	OSJNBa0020I02.9 {Oryza sativa (japonica cultivar-group);}
MZ00041891	TC271792	TM00041891	12.35	1.652	0.00018	0.084077	putative cop-coated vesicle membrane protein {Oryza sativa (japonica cultivar-group);}
MZ00001075	AW042543	TM00001075	13.26	1.639	0.00019	0.084077	NA
MZ00015456	TC270434	TM00015456	11.64	1.639	0.00027	0.086221	putative serine/threonine protein kinase {Oryza sativa (japonica cultivar-group);}
MZ00003816	BG320190	TM00003816	13.96	1.633	9e-05	0.079513	putative phosphomannomutase {Oryza sativa (japonica cultivar-group);}
MZ00026505	TC272618	TM00026505	13.38	1.619	0.00022	0.084077	TATA-box binding protein 2 (TATA-box factor 2) (TATA binding factor 2)(TATA sequence-binding protein 2) (TBP-2) (Transcription initiationfactor TFIID TBP-2 subunit). {Zea mays;} ^|^PIR|S61088|S61088 transcri-TRUNCATED-
MZ00030876	TC255704	TM00030876	11.57	1.606	0.00042	0.090799	putative RNA splicing protein {Oryza sativa (japonica cultivar-group);}
MZ00006910	TC250934	TM00006910	14.11	1.58	7e-05	0.079513	Radc1 {Oryza sativa (japonica cultivar-group);}
MZ00037997	CD436428	TM00037997	16.88	1.578	0.00036	0.089572	zein {Zea mays;}
MZ00041676	TC193309	TM00041676	13.81	1.573	0.00054	0.090799	NA
MZ00018945	TC258323	TM00018945	12.35	1.57	0.00073	0.096493	putative aminotransferase {Oryza sativa;} ^|^GB|CAE04333.2|38344251|OSJN00152 OSJNBa0008M17.4 {Oryza sativa (japonica cultivar-group);}
MZ00052215	AZM4_96620	TM00052215	13.69	1.534	0.00012	0.079513	unknown protein {Oryza sativa (japonica cultivar-group);}
MZ00006911	CD001749	TM00006911	13.52	1.529	0.00011	0.079513	unknown protein {Oryza sativa (japonica cultivar-group);}
MZ00048934	AZM4_27412	TM00048934	12.71	1.504	0.00037	0.090355	hypothetical protein {Oryza sativa (japonica cultivar-group);}
MZ00016769	TC272584	TM00016769	11.12	1.502	0.00015	0.081914	OSJNBa0004N05.10 {Oryza sativa (japonica cultivar-group);}
MZ00043105	TC258646	TM00043105	14.38	1.496	0.0001	0.079513	protein WSI724 - rice {Oryza sativa;} ^|^GB|AAT78838.1|50582768|AC138004 putative dehydrin (having alternative splicing products) {Oryza sativa (japonica cultivar-group);} ^|^GB|BAA05539.1|537403|RICWSI724 W-TRUNCATED-
MZ00024937	TC270707	TM00024937	15.34	1.492	0.00011	0.079513	putative wound inductive gene {Oryza sativa (japonica cultivar-group);}
MZ00023133	TC258039	TM00023133	12.51	1.489	0.00063	0.092378	OSJNBa0043A12.32 {Oryza sativa (japonica cultivar-group);}
MZ00028715	TC273566	TM00028715	19.3	1.484	0.00026	0.086221	putative receptor-like protein kinase {Oryza sativa (japonica cultivar-group);} ^|^GB|AAN16323.1|23266284|AC104615 putative receptor-like protein kinase {Oryza sativa (japonica cultivar-group);}
MZ00027341	TC270378	TM00027341	14.07	1.482	0.0001	0.079513	NA
MZ00016657	TC251507	TM00016657	13.49	1.482	0.00057	0.090799	AT3g05970/F2O10_9 {Arabidopsis thaliana;} ^|^GB|AAN64508.1|24796992|BT001117 At3g05970/F2O10_9 {Arabidopsis thaliana;}
MZ00032624	TC278417	TM00032624	12.02	1.478	0.00034	0.089572	glutathione S-transferase GST 39 {Zea mays;}
MZ00026709	TC251740	TM00026709	13.16	1.445	0.00012	0.079513	unknown protein {Oryza sativa (japonica cultivar-group);} ^|^GB|BAD31148.1|50508662|AP005193 unknown protein {Oryza sativa (japonica cultivar-group);}
MZ00041733	TC270752	TM00041733	10.86	1.443	0.00055	0.090799	contains EST AU081354(R0069) similar to Arabidopsis thaliana chromosome 4, At4g15093 unknown protein {Oryza sativa (japonica cultivar-group);} ^|^GB|BAC06208.1|21952792|AP003227 contains EST AU081354(R0069) -TRUNCATED-
MZ00042868	TC259177	TM00042868	12.94	1.439	0.00047	0.090799	glutathione transferase (EC 2.5.1.18) - maize {Zea mays;} ^|^GB|CAA73369.1|2288969|ZMY12862 glutathione transferase {Zea mays;}
MZ00013463	TC191098	TM00013463	18.9	1.432	0.00018	0.084077	contains EST AU164600(R0675) hypothetical protein {Oryza sativa (japonica cultivar-group);}
MZ00035829	AW585289	TM00035829	13.75	1.428	0.00042	0.090799	NA
MZ00040971	TC248532	TM00040971	16.85	1.419	0.00022	0.084077	Proteasome subunit alpha type 5 (EC 3.4.25.1) (20S proteasome alphasubunit E) (20S proteasome subunit alpha-5). {Oryza sativa;} ^|^GB|BAA96832.1|8671498|AB026561 alpha 5 subunit of 20S proteasome {Oryza sati-TRUNCATED-
MZ00044595	TC255986	TM00044595	13.14	1.415	0.00026	0.086221	putative protein kinase {Oryza sativa (japonica cultivar-group);}
MZ00035748	AW400247	TM00035748	17.28	1.408	0.00013	0.081914	NA
MZ00046610	AZM4_105350	TM00046610	19.59	1.392	0.00016	0.083521	zinc-finger protein S3574 [imported] - rice {Oryza sativa;} ^|^GB|BAD13036.1|45736008|AP005113 zinc-finger protein {Oryza sativa (japonica cultivar-group);} ^|^GB|BAA33206.1|3618320|AB001888 zinc finger prot-TRUNCATED-
MZ00024057	TC258926	TM00024057	10.65	1.385	0.00027	0.086221	lipid transfer protein-like protein {Oryza sativa (japonica cultivar-group);} ^|^GB|CAE01698.2|38345484|OSJN00060 OSJNBa0010H02.22 {Oryza sativa (japonica cultivar-group);}
MZ00030663	TC275908	TM00030663	13.67	1.382	0.00039	0.090756	putative somatic embryogenesis receptor kinase {Oryza sativa (japonica cultivar-group);}
MZ00021945	TC256481	TM00021945	12.15	1.381	0.00017	0.083521	unknown protein {Oryza sativa (japonica cultivar-group);} ^|^GB|AAL79800.1|18873854|AC079874 unknown protein {Oryza sativa (japonica cultivar-group);}
MZ00057411	PUEBM31TD	TM00057411	12.99	1.381	0.00035	0.089572	hypothetical protein similar to Sorghum bicolor genomic DNA chromosome F, BAC 25.M18 {Oryza sativa (japonica cultivar-group);} ^|^GB|BAB07954.1|9711860|AP002524 hypothetical protein similar to Sorghum bicolo-TRUNCATED-
MZ00052092	AZM4_93543	TM00052092	12	1.374	0.00027	0.086221	hypothetical protein F16N3.18 [imported] - Arabidopsis thaliana {Arabidopsis thaliana;} ^|^GB|AAD46032.1|5668806|F16N3 Strong similarity to F16N3.17 from Arabidopsis thalian BAC gb|AC007519. {Arabidopsis tha-TRUNCATED-
MZ00014554	TC260090	TM00014554	12.78	1.371	0.00054	0.090799	unnamed protein product; EST C72938(E2506) corresponds to a region of the predicted gene. Similar to Arabidopsis thaliana chromosome I BAC T5A14 genomic sequence; unknown protein (AC005223) {Oryza sativa (ja-TRUNCATED-
MZ00004535	BM073877	TM00004535	12.63	1.366	0.00017	0.083521	NA
MZ00057359	OG4AX71TC	TM00057359	12.58	1.36	0.00014	0.081914	AT5g54830/MBG8_9 {Arabidopsis thaliana;} ^|^GB|AAO11544.1|27363250|BT002628 At5g54830/MBG8_9 {Arabidopsis thaliana;} ^|^GB|BAB08762.1|9758263|AB005232 unnamed protein product; gene_id:MBG8.9 unknown protein -TRUNCATED-
MZ00007012	CD433348	TM00007012	16.82	1.359	0.00014	0.081914	NA
MZ00040179	CF055590	TM00040179	16.02	1.359	0.00058	0.090956	putative formylglycinamide ribonucleotide amidotransferase {Oryza sativa (japonica cultivar-group);} ^|^GB|BAC00651.1|21328066|AP003346 putative formylglycinamide ribonucleotide amidotransferase {Oryza sativ-TRUNCATED-
MZ00049546	AZM4_39191	TM00049546	15.39	1.356	0.00036	0.089572	Zinc finger, C3HC4 type (RING finger) containing protein {Oryza sativa (japonica cultivar-group);}
MZ00042472	TC275853	TM00042472	10.91	1.354	0.00027	0.086221	unknown protein {Oryza sativa (japonica cultivar-group);}
MZ00034277	TC270346	TM00034277	16.01	1.341	0.00051	0.090799	putative protein kinase (ADK1) {Oryza sativa (japonica cultivar-group);}
MZ00015747	TC249411	TM00015747	18.83	1.336	0.00021	0.084077	putative KNOTTED-1-like homeobox protein {Oryza sativa (japonica cultivar-group);}
MZ00051280	AZM4_7427	TM00051280	14.51	1.305	0.00058	0.090956	putative t-SNARE SED5 {Oryza sativa (japonica cultivar-group);} ^|^GB|BAB07966.1|9711872|AP002524 putative t-SNARE SED5 {Oryza sativa (japonica cultivar-group);}
MZ00015896	TC250510	TM00015896	14.92	1.302	0.00048	0.090799	farnesylated protein 3 {Hordeum vulgare subsp. vulgare;}
MZ00039389	CD999414	TM00039389	9.63	1.283	0.00022	0.084077	NA
MZ00031252	TC276731	TM00031252	14.01	1.278	0.00032	0.088748	putative alpha-soluble NSF attachment protein {Oryza sativa (japonica cultivar-group);}
MZ00039958	CF041961	TM00039958	13.53	1.275	0.00026	0.086221	NA
MZ00043104	TC258698	TM00043104	12.12	1.271	0.00036	0.089572	protein WSI724 - rice {Oryza sativa;} ^|^GB|AAT78838.1|50582768|AC138004 putative dehydrin (having alternative splicing products) {Oryza sativa (japonica cultivar-group);} ^|^GB|BAA05539.1|537403|RICWSI724 W-TRUNCATED-
MZ00037575	CA399354	TM00037575	14.2	1.27	0.00031	0.088748	HMGI/Y protein {Zea mays;}
MZ00013597	TC248105	TM00013597	12.95	1.27	0.00034	0.089572	ESTs C98096(C0688),C98097(C0688) correspond to a region of the predicted gene. Similar to OsENOD93a gene for early nodulin (AB018375) {Oryza sativa (japonica cultivar-group);} ^|^GB|BAA33814.1|3763847|AB0183-TRUNCATED-
MZ00032271	TC277357	TM00032271	9.35	1.267	0.0004	0.090799	NA
MZ00032218	TC277633	TM00032218	14.99	1.267	0.00061	0.091286	SMC1 protein {Oryza sativa;}
MZ00041835	TC249653	TM00041835	14.3	1.265	0.00023	0.084965	protein kinase CK2 catalytic subunit CK2 alpha-3 {Zea mays;}
MZ00055188	TC248411	TM00055188	14.64	1.264	0.00025	0.086221	NA
MZ00037873	CB604377	TM00037873	13.77	1.259	0.00043	0.090799	response regulator 6 {Zea mays;}
MZ00028528	TC274375	TM00028528	12.71	1.247	0.00052	0.090799	NA
MZ00023628	TC269341	TM00023628	19.31	1.247	0.00052	0.090799	Glyceraldehyde 3-phosphate dehydrogenase, cytosolic 1 (EC 1.2.1.12). {Zea mays;} ^|^GB|CAA33620.1|295853|ZMGPC1 GAPDH {Zea mays;}
MZ00025026	TC269501	TM00025026	13.08	1.225	0.00027	0.086221	unknown protein {Arabidopsis thaliana;} ^|^GB|AAF13094.1|6466959|ATAC009176 unknown protein {Arabidopsis thaliana;}
MZ00038184	CD446459	TM00038184	15.65	1.225	0.0003	0.088748	putative calcineurin B-like protein {Oryza sativa (japonica cultivar-group);} ^|^GB|AAR01663.1|37718792|AC091246 calcineurin B protein {Oryza sativa (japonica cultivar-group);}
MZ00003897	BG321232	TM00003897	14.92	1.222	0.00022	0.084077	acidic ribosomal protein P1a - maize {Zea mays;} ^|^GB|AAB71079.1|2431769|ZMU62752 acidic ribosomal protein P1a {Zea mays;}
MZ00052348	BG264900	TM00052348	12.35	1.222	0.0006	0.090956	NA
MZ00037340	BM660874	TM00037340	13.52	1.221	0.00032	0.088748	OSJNBa0028I23.16 {Oryza sativa (japonica cultivar-group);}
MZ00043420	TC259713	TM00043420	14.44	1.22	0.00027	0.086221	putative Shaggy-related protein kinase dzeta (ASK-dzeta) {Oryza sativa (japonica cultivar-group);}
MZ00028939	TC212313	TM00028939	13.88	1.216	0.00026	0.086221	putative GDSL-motif lipase/hydrolase protein {Oryza sativa (japonica cultivar-group);}
MZ00040972	TC248539	TM00040972	17.29	1.207	0.00041	0.090799	adenine nucleotide translocator {Zea mays;}
MZ00047039	AZM4_116032	TM00047039	13.73	1.205	0.00029	0.088748	hypothetical protein {Oryza sativa (japonica cultivar-group);} ^|^GB|AAL79699.1|18855007|AC087599 hypothetical protein {Oryza sativa (japonica cultivar-group);}
MZ00006844	CB886055	TM00006844	19.5	1.205	0.00046	0.090799	NA
MZ00046515	AZM4_103959	TM00046515	19.6	1.2	0.00039	0.090756	putative glucosyl transferase {Sorghum bicolor;}
MZ00018249	TC197768	TM00018249	18.19	1.197	0.0007	0.095899	hypothetical protein {Sorghum bicolor;}
MZ00025564	TC260900	TM00025564	12.83	1.194	0.00027	0.086221	Serine/threonine protein phosphatase PP2A-2 catalytic subunit(EC 3.1.3.16). {Oryza sativa;} ^|^GB|AAD22116.1|4530611|AF134552 serine/threonine protein phosphatase PP2A-2 catalytic subunit {Oryza sativa (indi-TRUNCATED-
MZ00055951	TC255182	TM00055951	19.72	1.186	0.00034	0.089572	NA
MZ00056046	TC256086	TM00056046	19.72	1.182	0.00035	0.089572	hypothetical protein similar to Oryza sativa Lemont , 10A19I.11 {Oryza sativa (japonica cultivar-group);}
MZ00052432	BG837369	TM00052432	13.76	1.174	0.00054	0.090799	NA
MZ00018577	TC253399	TM00018577	12.5	1.173	0.00028	0.086613	Putative F-box containing protein TIR1 {Oryza sativa (japonica cultivar-group);}
MZ00030260	TC275468	TM00030260	11.57	1.168	0.00028	0.087726	putative Tam3-like transposon protein {Oryza sativa (japonica cultivar-group);} ^|^GB|AAL31650.1|16924038|AC079179 Putative Tam3-like transposon protein {Oryza sativa;}
MZ00027716	TC263022	TM00027716	12.94	1.167	0.00056	0.090799	putative chloroplast thylakoidal processing peptidase {Oryza sativa (japonica cultivar-group);}
MZ00015989	TC251269	TM00015989	13.16	1.164	0.00056	0.090799	contains EST AU101879(S16511) similar to Arabidopsis thaliana chromosomme 1, F5I6.13 unknown protein {Oryza sativa (japonica cultivar-group);} ^|^GB|BAB86041.1|19386659|AP003347 contains EST AU101879(S16511)-TRUNCATED-
MZ00043549	TC270795	TM00043549	15.82	1.159	0.0003	0.088748	Hydrophobic protein OSR8. {Oryza sativa;} ^|^GB|BAD45939.1|52076928|AP005090 unknown protein {Oryza sativa (japonica cultivar-group);} ^|^GB|BAB03289.1|9453850|AB030211 hydrophobic polypeptide {Oryza sativa;-TRUNCATED-
MZ00027686	TC252762	TM00027686	15.31	1.159	0.00037	0.089816	putative root hair defective 3 (RHD3) {Oryza sativa (japonica cultivar-group);}
MZ00037827	CB278291	TM00037827	13.07	1.158	0.00043	0.090799	putative ERD4 protein {Oryza sativa (japonica cultivar-group);}
MZ00000611	AI692037	TM00000611	11.08	1.15	0.00043	0.090799	Putative protein kinase {Oryza sativa (japonica cultivar-group);}
MZ00041656	TC193209	TM00041656	12.25	1.146	0.00052	0.090799	cyclin IaZm {Zea mays;}
MZ00015652	TC272031	TM00015652	19.46	1.145	0.00036	0.089572	OSJNBa0020J04.8 {Oryza sativa (japonica cultivar-group);}
MZ00018899	TC253830	TM00018899	16.29	1.142	0.00031	0.088748	NA
MZ00018129	TC248133	TM00018129	12.59	1.142	0.00045	0.090799	NA
MZ00003838	BG320531	TM00003838	13.74	1.14	0.00067	0.094488	hypothetical protein {Oryza sativa (japonica cultivar-group);}
MZ00056387	AZM4_104885	TM00056387	11.53	1.132	0.00047	0.090799	unknown protein {Oryza sativa (japonica cultivar-group);} ^|^GB|BAD27789.1|50251860|AP004139 unknown protein {Oryza sativa (japonica cultivar-group);}
MZ00027193	TC251142	TM00027193	13.37	1.131	0.00032	0.088748	beta-expansin 4 {Zea mays;}
MZ00012931	CF636678	TM00012931	13.3	1.13	0.00045	0.090799	putative S-adenosyl-L-methionine:salicylic acid carboxyl methyltransferase {Oryza sativa (japonica cultivar-group);} ^|^GB|BAB64171.1|15408771|AP003254 putative S-adenosyl-L-methionine:salicylic acid carboxy-TRUNCATED-
MZ00048965	AZM4_28020	TM00048965	16.53	1.123	0.00033	0.088748	NA
MZ00037034	BM347926	TM00037034	16.01	1.123	0.00066	0.094488	hypothetical protein {Oryza sativa (japonica cultivar-group);} ^|^GB|BAD33815.1|50726239|AP005735 hypothetical protein {Oryza sativa (japonica cultivar-group);}
MZ00007082	CD435158	TM00007082	14.4	1.122	0.00061	0.091286	putative salt tolerance protein 3 {Oryza sativa (japonica cultivar-group);}
MZ00028589	TC263733	TM00028589	13.19	1.121	0.00035	0.089572	putative amino acid selective channel protein {Oryza sativa (japonica cultivar-group);}
MZ00036722	BG842438	TM00036722	12.02	1.115	0.00042	0.090799	NA
MZ00018806	TC198437	TM00018806	11.44	1.115	0.00073	0.096493	NA
MZ00025465	TC271718	TM00025465	13.12	1.113	0.00036	0.089572	putative pentatricopeptide (PPR) repeat-containing protein {Oryza sativa (japonica cultivar-group);} ^|^GB|BAD19233.1|47497186|AP004063 putative pentatricopeptide (PPR) repeat-containing protein {Oryza sativ-TRUNCATED-
MZ00024497	TC270728	TM00024497	16.34	1.112	0.00045	0.090799	putative 2-dehydro-3-deoxyphosphooctonate aldolase {Oryza sativa (japonica cultivar-group);}
MZ00017569	TC196924	TM00017569	12.18	1.11	0.00036	0.089572	CCAAT-box binding factor HAP5 homolog {Daucus carota;}
MZ00025972	TC271583	TM00025972	14.48	1.11	0.00056	0.090799	unknown protein {Oryza sativa (japonica cultivar-group);}
MZ00022009	TC276530	TM00022009	11.79	1.11	0.00059	0.090956	NA
MZ00016361	TC262338	TM00016361	12.27	1.106	0.00036	0.089612	unknown protein {Oryza sativa (japonica cultivar-group);} ^|^GB|BAD37453.1|51535534|AP003568 unknown protein {Oryza sativa (japonica cultivar-group);}
MZ00006939	CD052423	TM00006939	19.54	1.105	0.00049	0.090799	NA
MZ00043794	TC250368	TM00043794	11.58	1.1	0.00055	0.090799	unknown protein {Oryza sativa (japonica cultivar-group);} ^|^GB|AAG46165.1|12039379|AC018727 unknown protein {Oryza sativa (japonica cultivar-group);}
MZ00018026	TC252819	TM00018026	14.76	1.099	0.00067	0.094488	OSJNBa0027H09.18 {Oryza sativa (japonica cultivar-group);}
MZ00026558	TC259483	TM00026558	14.11	1.098	0.00081	0.098797	hypothetical protein F4B14.190 - Arabidopsis thaliana {Arabidopsis thaliana;} ^|^GB|CAA18486.1|3036796|ATT19K4 putative protein {Arabidopsis thaliana;} ^|^GB|CAA21478.1|3805858|ATF4B14 putative protein {Arab-TRUNCATED-
MZ00031198	TC276438	TM00031198	11.68	1.089	0.00055	0.090799	OSJNBa0080E14.9 {Oryza sativa (japonica cultivar-group);}
MZ00056766	AZM4_25066	TM00056766	11.66	1.087	0.00044	0.090799	NA
MZ00027135	TC262520	TM00027135	12.23	1.087	0.00047	0.090799	putative GTP-binding protein(RAB11G) {Oryza sativa (japonica cultivar-group);}
MZ00019053	TC263572	TM00019053	14.18	1.083	0.00043	0.090799	putative ribosomal protein L18 {Oryza sativa (japonica cultivar-group);}
MZ00006063	BU037088	TM00006063	15.4	1.083	0.00046	0.090799	NA
MZ00057442	PUIAU25TB	TM00057442	11.2	1.071	0.00043	0.090799	alpha zein 4, 22K - maize {Zea mays;} ^|^GB|AAL16990.1|16305136|AF371275 22kD alpha zein 3 {Zea mays;} ^|^GB|AAC01573.1|2832243|AF031569 22-kDa alpha zein 4 {Zea mays;}
MZ00020374	TC275726	TM00020374	15.1	1.068	0.0007	0.095899	putative GAMYB-binding protein {Oryza sativa (japonica cultivar-group);}
MZ00007053	CD434508	TM00007053	14.91	1.062	0.00055	0.090799	putative calcium-transporting ATPase 8, plasma membrane-type {Oryza sativa (japonica cultivar-group);} ^|^GB|BAD09972.1|42408736|AP004708 putative calcium-transporting ATPase 8, plasma membrane-type {Oryza s-TRUNCATED-
MZ00019051	TC264496	TM00019051	12.36	1.062	0.00042	0.090799	OSJNBa0083D01.25 {Oryza sativa (japonica cultivar-group);} ^|^GB|CAE03990.1|32489060|OSJN00132 OSJNBb0089B03.4 {Oryza sativa (japonica cultivar-group);}
MZ00030911	TC276641	TM00030911	13.4	1.061	0.00052	0.090799	putative N7 protein {Oryza sativa (japonica cultivar-group);}
MZ00046856	AZM4_113638	TM00046856	12.88	1.059	0.00076	0.097492	hypothetical protein; 557-2776 {Arabidopsis thaliana;}
MZ00016423	TC272521	TM00016423	12.31	1.056	0.00063	0.092378	unknown protein {Oryza sativa (japonica cultivar-group);} ^|^GB|BAD46350.1|52077309|AP005681 unknown protein {Oryza sativa (japonica cultivar-group);}
MZ00001264	AW155858	TM00001264	15.25	1.05	0.00045	0.090799	putative ASC1 {Oryza sativa (japonica cultivar-group);}
MZ00023950	TC249098	TM00023950	13.74	1.05	0.00048	0.090799	probable cytochrome-c oxidase (EC 1.9.3.1) chain Vc - barley {Hordeum vulgare;} ^|^GB|CAA92107.1|1070356|HVCOXVCMR cytochrome c oxidase, Vc subunit {Hordeum vulgare subsp. vulgare;}
MZ00012560	CF627610	TM00012560	12.63	1.048	0.00059	0.090956	unknown protein {Oryza sativa (japonica cultivar-group);}
MZ00019421	TC254066	TM00019421	10.89	1.044	0.0006	0.090956	SMC1 protein {Oryza sativa;}
MZ00022700	TC257316	TM00022700	13.94	1.039	0.00059	0.090956	senescence-associated protein-like {Oryza sativa (japonica cultivar-group);} ^|^GB|BAD28022.1|50251242|AP004843 senescence-associated protein-like {Oryza sativa (japonica cultivar-group);}
MZ00039438	CF002940	TM00039438	16.44	1.027	0.00063	0.092378	putative DNA binding protein {Oryza sativa (japonica cultivar-group);} ^|^GB|AAN09856.1|22857582|AC104322 putative DNA binding protein {Oryza sativa (japonica cultivar-group);}
MZ00003841	BG320544	TM00003841	11.9	1.016	0.00053	0.090799	Vacuolar ATP synthase catalytic subunit A (EC 3.6.3.14) (V-ATPase Asubunit) (Vacuolar proton pump alpha subunit) (V-ATPase 69 kDasubunit). {Arabidopsis thaliana;} ^|^PIR|E96818|E96818 hypothetical protein F9-TRUNCATED-
MZ00024681	TC248676	TM00024681	15.27	1.016	0.00056	0.090799	putative squamosa-promoter binding protein {Oryza sativa (japonica cultivar-group);}
MZ00022651	TC257035	TM00022651	15.46	1.008	0.00063	0.092378	contains EST AU066082(S2596) unknown protein {Oryza sativa (japonica cultivar-group);}
MZ00056040	TC277070	TM00056040	11.63	1.008	0.00073	0.096493	putative RAFTIN1 protein {Oryza sativa (japonica cultivar-group);}
MZ00056440	AZM4_114366	TM00056440	16.96	1.007	0.00056	0.090799	hypothetical protein {Oryza sativa (japonica cultivar-group);} ^|^GB|BAB86542.1|19571118|AP003566 hypothetical protein {Oryza sativa (japonica cultivar-group);} ^|^GB|BAB64118.1|15408712|AP003235 hypothetica-TRUNCATED-
MZ00015449	TC248110	TM00015449	13.7	1.005	0.00053	0.090799	putative vacuolar targeting receptor {Oryza sativa (japonica cultivar-group);} ^|^GB|BAC80001.1|33146655|AP005099 putative vacuolar targeting receptor {Oryza sativa (japonica cultivar-group);}
MZ00005963	BQ618951	TM00005963	14.44	-1.004	0.0008	0.098797	glutathione S-transferase GST 21 {Zea mays;}
MZ00039017	CD974100	TM00039017	17.17	-1.015	0.00068	0.094592	3-phosphoshikimate 1-carboxyvinyltransferase {Zea mays;} ^|^GB|AAM16084.1|20257837|AF496787 3-phosphoshikimate 1-carboxyvinyltransferase {Zea mays;} ^|^GB|AAM16080.1|20257829|AF496783 3-phosphoshikimate -TRUNCATED-
MZ00054844	OGTAD63TV	TM00054844	13.87	-1.018	0.00049	0.090799	putative PKCq-interacting protein {Oryza sativa (japonica cultivar-group);} ^|^GB|AAM93692.1|22165075|AC079888 putative PKCq-interacting protein {Oryza sativa (japonica cultivar-group);}
MZ00015725	TC248819	TM00015725	14.7	-1.036	0.00067	0.094488	auxin-induced protein-related-like protein {Oryza sativa (japonica cultivar-group);}
MZ00018568	TC252910	TM00018568	15.69	-1.036	0.00074	0.097492	NA
MZ00052326	BE638903	TM00052326	14.08	-1.044	0.0005	0.090799	NA
MZ00028925	TC274022	TM00028925	10.61	-1.045	0.00054	0.090799	OJ000315_02.19 {Oryza sativa (japonica cultivar-group);}
MZ00047617	AZM4_12743	TM00047617	13.05	-1.051	0.0006	0.090956	sucrose transporter {Oryza sativa (japonica cultivar-group);}
MZ00036381	TC248347	TM00036381	14.38	-1.055	0.00076	0.097492	O2 evolving protein complex:SUBUNIT=33kD. {Lycopersicon esculentum;}
MZ00033786	BQ486855	TM00033786	14.37	-1.056	0.00056	0.090799	Osmotin-like protein precursor. {Lycopersicon esculentum;} ^|^PIR|JC5237|JC5237 osmotin-like protein precursor - tomato {Lycopersicon esculentum;} ^|^GB|AAB41124.1|1220537|TOMOLP osmotin-like protein {Lycope-TRUNCATED-
MZ00035928	AZM4_104371	TM00035928	15.37	-1.057	0.00057	0.090799	OSJNBa0011F23.12 {Oryza sativa (japonica cultivar-group);}
MZ00006926	CD052315	TM00006926	13.61	-1.063	0.00073	0.096568	NA
MZ00029754	TC274964	TM00029754	12.9	-1.066	0.00065	0.092955	beta-glucanase {Zea mays;}
MZ00035912	AZM4_59594	TM00035912	10.61	-1.067	0.00043	0.090799	putative pectinesterase {Oryza sativa (japonica cultivar-group);}
MZ00025591	TC249194	TM00025591	13.76	-1.069	0.00054	0.090799	unknown protein {Arabidopsis thaliana;} ^|^GB|AAL07174.1|15810573|AY056325 unknown protein {Arabidopsis thaliana;}
MZ00015533	TC250714	TM00015533	14.56	-1.071	0.00051	0.090799	putative leucyl-tRNA synthetase {Oryza sativa (japonica cultivar-group);}
MZ00015703	TC260274	TM00015703	12.69	-1.073	0.00044	0.090799	Luminal binding protein 3 precursor (BiP3). {Zea mays;} ^|^PIR|T04080|T04080 dnaK-type molecular chaperone cBiPe3 - maize {Zea mays;} ^|^GB|AAC49900.1|1575130|ZMU58209 lumenal binding protein cBiPe3 {Zea may-TRUNCATED-
MZ00026592	TC251465	TM00026592	13.01	-1.077	0.00052	0.090799	putative pectin methylesterase {Oryza sativa (indica cultivar-group);}
MZ00056786	AZM4_27216	TM00056786	13.38	-1.079	0.00059	0.090956	hypothetical protein {Oryza sativa (japonica cultivar-group);}
MZ00043739	TC269350	TM00043739	16.24	-1.08	0.00056	0.090799	unnamed protein product {Homo sapiens;}
MZ00035477	AW061907	TM00035477	13.1	-1.082	0.0004	0.090799	heat shock protein hsp82 {Oryza sativa;}
MZ00037238	TC257529	TM00037238	11.31	-1.086	0.00044	0.090799	protein kinase-like protein {Arabidopsis thaliana;}
MZ00047918	AZM4_135539	TM00047918	15.45	-1.089	0.00048	0.090799	putative GDSL-lipase {Oryza sativa (japonica cultivar-group);}
MZ00037583	CA399631	TM00037583	13.02	-1.094	0.00042	0.090799	Zein-alpha precursor (22 kDa) (Clone PZ22.3). {Zea mays;} ^|^GB|CAA24727.1|22536|ZMZE11 zein protein 3 {Zea mays;}
MZ00007306	CD439476	TM00007306	11.08	-1.098	0.00079	0.098453	putative calcineurin B-like protein 8 (CBL8) {Oryza sativa (japonica cultivar-group);} ^|^GB|AAS75223.1|45680422|AC097111 putative calcineurin B-like protein {Oryza sativa (japonica cultivar-group);} -TRUNCATED-
MZ00017457	TC263144	TM00017457	12.78	-1.1	0.00059	0.090956	NA
MZ00013432	TC191037	TM00013432	14.4	-1.101	0.00044	0.090799	OSJNBa0020P07.3 {Oryza sativa (japonica cultivar-group);}
MZ00029315	TC264988	TM00029315	12.66	-1.102	0.00036	0.089572	NA
MZ00045590	TRSiRGRR0000062	TM00045590	15.64	-1.107	0.00067	0.094488	putative senescence-associated protein {Pisum sativum;}
MZ00033128	TC268308	TM00033128	14.08	-1.109	0.00061	0.091286	NA
MZ00025341	AZM4_43572	TM00025341	13.73	-1.119	0.00044	0.090799	putative ribosomal protein S10p/S20e {Oryza sativa (japonica cultivar-group);} ^|^GB|AAM74244.1|21671882|AC074355 Putative ribosomal protein S10p/S20e {Oryza sativa (japonica cultivar-group);}
MZ00036624	BG836786	TM00036624	12.44	-1.123	0.00057	0.090799	putative inositol polyphosphate 5-phosphatase {Oryza sativa (japonica cultivar-group);}
MZ00041708	TC193433	TM00041708	14.5	-1.132	0.00051	0.090799	contains EST C99107(E4452) unknown protein {Oryza sativa (japonica cultivar-group);} ^|^GB|BAB90465.1|20161543|AP003725 contains EST C99107(E4452) unknown protein {Oryza sativa (japonica cultivar-group);}
MZ00020682	TC252253	TM00020682	10.05	-1.132	0.00051	0.090799	synaptosomal-associated protein 91-like {Oryza sativa (japonica cultivar-group);}
MZ00032944	TC278890	TM00032944	10.19	-1.134	0.00032	0.088748	putative ABC transporter {Oryza sativa (japonica cultivar-group);} ^|^GB|BAC99368.1|37805953|AP003904 putative ABC transporter {Oryza sativa (japonica cultivar-group);}
MZ00024303	TC259982	TM00024303	14.34	-1.135	0.00039	0.090756	NA
MZ00040975	TC259062	TM00040975	13.58	-1.146	0.00071	0.096313	cytoplasmic ribosomal protein L18 {Oryza sativa;}
MZ00057121	AZM4_68479	TM00057121	18.95	-1.149	0.00042	0.090799	unknown protein {Oryza sativa (japonica cultivar-group);} ^|^GB|AAT93950.1|51038147|AC121364 unknown protein {Oryza sativa (japonica cultivar-group);}
MZ00007046	CD434271	TM00007046	12.71	-1.156	0.00031	0.088748	NA
MZ00051904	AZM4_91268	TM00051904	12.53	-1.161	0.00055	0.090799	hypothetical protein {Oryza sativa (japonica cultivar-group);}
MZ00023852	TC259422	TM00023852	14.33	-1.163	0.00046	0.090799	histone deacetylase 2 isoform b {Zea mays;}
MZ00051134	AZM4_71265	TM00051134	11.7	-1.165	0.0003	0.088748	contains ESTs AU030377(E50973),AU030594(E51282),AU030595(E51282) similar to Arabidopsis thaliana chromosome 1, At1g71080 unknown protein {Oryza sativa (japonica cultivar-group);}
MZ00051835	AZM4_90495	TM00051835	15.07	-1.167	0.00046	0.090799	hypothetical protein {Oryza sativa (japonica cultivar-group);}
MZ00017037	TC251742	TM00017037	12.65	-1.172	0.00031	0.088748	VDAC3.1 {Lotus corniculatus var. japonicus;}
MZ00048217	AZM4_139760	TM00048217	11.94	-1.19	0.00065	0.092955	putative dnaK-type molecular chaperone precursor {Oryza sativa (japonica cultivar-group);}
MZ00049783	AZM4_42218	TM00049783	13.56	-1.193	0.00033	0.088748	selenium-binding protein-like protein {Oryza sativa (japonica cultivar-group);}
MZ00046896	CO531183	TM00046896	14.86	-1.197	0.00061	0.091286	hypothetical protein T17A13.50 - Arabidopsis thaliana {Arabidopsis thaliana;} ^|^GB|CAB79681.1|7269821|ATCHRIV70 putative protein {Arabidopsis thaliana;}
MZ00042526	TC200655	TM00042526	13.19	-1.216	0.00051	0.090799	hypothetical protein similar to Arabidopsis thaliana chromosome 1, F6A14.6 {Oryza sativa (japonica cultivar-group);} ^|^GB|BAB39893.1|13486655|AP002882 hypothetical protein similar to Arabidopsis thaliana chromosome 1, F6A14.6 {Oryza sativa (japonica cultivar-group);}
MZ00046523	AZM4_104076	TM00046523	13.79	-1.219	0.00043	0.090799	putative zinc-binding protein {Oryza sativa (japonica cultivar-group);} ^|^GB|BAD45396.1|52076518|AP003628 putative zinc-binding protein {Oryza sativa (japonica cultivar-group);}
MZ00001280	AW179484	TM00001280	16.25	-1.22	0.00079	0.098453	hypothetical protein AT4g05210 [imported] - Arabidopsis thaliana {Arabidopsis thaliana;} ^|^GB|CAB81063.1|7267281|ATCHRIV15 putative protein {Arabidopsis thaliana;}
MZ00035379	AI964459	TM00035379	14.18	-1.222	0.0007	0.095895	NA
MZ00007505	CD443281	TM00007505	14.84	-1.228	0.00029	0.088475	unknown protein {Oryza sativa (japonica cultivar-group);}
MZ00047749	AZM4_13277	TM00047749	15.82	-1.236	0.00022	0.084077	NA
MZ00041362	TC270181	TM00041362	12.97	-1.238	0.00032	0.088748	putative Avr9/Cf-9 rapidly elicited protein {Oryza sativa (japonica cultivar-group);} ^|^GB|BAC66766.1|29467539|AP005506 putative Avr9/Cf-9 rapidly elicited protein {Oryza sativa (japonica cultivar-group);} -TRUNCATED-
MZ00013656	TC249919	TM00013656	13.47	-1.252	0.00039	0.090756	proline-rich protein {Zea mays;}
MZ00029135	TC275028	TM00029135	16.51	-1.253	0.00025	0.086221	putative leucine zipper-EF-hand containing transmembrane protein 1 {Oryza sativa (japonica cultivar-group);} ^|^GB|BAD19591.1|47496831|AP004881 putative leucine zipper-EF-hand containing transmembrane protei-TRUNCATED-
MZ00029663	TC263873	TM00029663	14.13	-1.254	0.00033	0.089082	expressed protein {Oryza sativa (japonica cultivar-group);}
MZ00018847	TC198482	TM00018847	14.4	-1.261	0.00023	0.084965	contains ESTs C97999(C0353),D15249(C0353) similar to Arabidopsis thaliana chromosome 2, At2g01100 unknown protein {Oryza sativa (japonica cultivar-group);} ^|^GB|BAB07941.2|12697612|AP002487 contains ESTs C97999(C0353),D15249(C0353) similar to Arabidopsis thaliana chromosome 2, At2g01100 unknown protein {Oryza sativa (japonica cultivar-group);}
MZ00043335	TC269062	TM00043335	11.1	-1.261	0.00029	0.088748	putative 40S ribosomal protein S8 {Oryza sativa (japonica cultivar-group);} ^|^GB|BAD21871.1|47848087|AP004837 putative 40S ribosomal protein S8 {Oryza sativa (japonica cultivar-group);}
MZ00001074	AW042501	TM00001074	11.35	-1.265	0.00019	0.084077	putative polyprotein {Zea mays;}
MZ00038188	CD446476	TM00038188	12.85	-1.27	0.00021	0.084077	zein {Zea mays;}
MZ00046511	AZM4_103936	TM00046511	13.66	-1.273	0.00048	0.090799	hypothetical protein F13M23.50 - Arabidopsis thaliana {Arabidopsis thaliana;} ^|^GB|CAB36733.1|4455234|ATF13M23 putative protein {Arabidopsis thaliana;} ^|^GB|CAB79400.1|7269341|ATCHRIV62 putative protein {A-TRUNCATED-
MZ00012704	CF631171_root	TM00012704	12.8	-1.278	0.00031	0.088748	S-ribonuclease binding protein SBP1-like {Oryza sativa (japonica cultivar-group);}
MZ00038784	CD962720	TM00038784	15.54	-1.278	0.00037	0.0901	Arabidopsis thaliana RNA polymerase I(A) and III(C) 14 kDa subunit {Arabidopsis thaliana;} ^|^GB|AAC49453.1|1184686|ATU35049 RNA polymerase I(A) and III(C) 14 kDa subunit {Arabidopsis thaliana;} -TRUNCATED-
MZ00006974	CD219294	TM00006974	12.5	-1.293	0.00018	0.084077	NA
MZ00013787	TC247886	TM00013787	14.21	-1.297	0.00062	0.092177	Ubiquitin-like protein SMT3. {Oryza sativa;} ^|^PIR|T04102|T04102 smt3 protein - rice {Oryza sativa;} ^|^GB|BAB86095.1|19386713|AP003437 ubiquitin-like protein {Oryza sativa (japonica cultivar-group);} ^|^GB-TRUNCATED-
MZ00003425	BE051352	TM00003425	9.5	-1.301	0.00071	0.096313	NA
MZ00054872	OGUKX11TV	TM00054872	14.88	-1.308	0.00016	0.083521	patatin-like phospholipase domain containing protein {Oryza sativa (japonica cultivar-group);}
MZ00052062	AZM4_93128	TM00052062	12.1	-1.309	0.00019	0.084077	putative DHHC-type zinc finger domain-containing protein {Oryza sativa (japonica cultivar-group);}
MZ00037945	CD433273	TM00037945	12.92	-1.318	0.00042	0.090799	CTR1-like kinase kinase kinase-like {Oryza sativa (japonica cultivar-group);}
MZ00014700	TC270850	TM00014700	12.95	-1.32	0.00026	0.086221	putative cysteinyl-tRNA synthetase {Arabidopsis thaliana;} ^|^GB|AAK43958.1|13877761|AF370143 putative cysteinyl-tRNA synthetase {Arabidopsis thaliana;} ^|^GB|AAD20662.2|20197896|AC006593 putative cysteinyl--TRUNCATED-
MZ00017285	TC273115	TM00017285	14.79	-1.321	0.00019	0.084077	contains ESTs AU077950(C12951),C26744(C12951) similar to Arabidopsis thaliana chromosome 1, At1g43130 unknown protein {Oryza sativa (japonica cultivar-group);}
MZ00035385	AI966840	TM00035385	12.86	-1.333	0.00033	0.088748	pathogenesis-related genes transcriptional activator Pti6-like protein {Oryza sativa (japonica cultivar-group);} ^|^GB|BAC21601.1|24060156|AP005516 pathogenesis-related genes transcriptional activator Pti6-l-TRUNCATED-
MZ00014216	TC270025	TM00014216	14.45	-1.341	0.00015	0.082771	putative tripeptidyl peptidase II {Oryza sativa (japonica cultivar-group);}
MZ00047719	TC272767	TM00047719	12.72	-1.342	0.00015	0.081914	unknown protein {Arabidopsis thaliana;}
MZ00043943	TC251084	TM00043943	16.56	-1.351	0.00016	0.083521	NA
MZ00016543	TC250690	TM00016543	12.34	-1.356	0.00058	0.090956	putative histidine-rich protein {Oryza sativa (japonica cultivar-group);} ^|^GB|BAD27954.1|50252022|AP004801 putative histidine-rich protein {Oryza sativa (japonica cultivar-group);}
MZ00043312	TC270051	TM00043312	14.42	-1.359	0.00017	0.084035	protein phosphatase 1. {Zea mays;}
MZ00007282	CD439101	TM00007282	9.66	-1.366	0.00039	0.090756	Cf-5 disease resistance protein-like {Arabidopsis thaliana;} ^|^GB|AAN15323.1|23197592|BT000004 Cf-5 disease resistance protein-like {Arabidopsis thaliana;} ^|^GB|BAB08479.1|9757845|AB010073 leucine-rich rep-TRUNCATED-
MZ00032863	TC257002	TM00032863	14.88	-1.374	0.00025	0.086221	vacuolar sorting receptor-like protein {Oryza sativa (japonica cultivar-group);}
MZ00056732	AZM4_23349	TM00056732	13.13	-1.383	0.00022	0.084077	OSJNBa0088H09.21 {Oryza sativa (japonica cultivar-group);} ^|^GB|CAD41925.1|21741125|OSJN00084 OSJNBa0070M12.3 {Oryza sativa (japonica cultivar-group);}
MZ00056866	AZM4_3660	TM00056866	12.91	-1.384	0.00032	0.088748	NA
MZ00043417	TC258947	TM00043417	13.61	-1.394	0.00056	0.090799	40S ribosomal protein S23 {Oryza sativa (japonica cultivar-group);} ^|^GB|BAB92932.1|20805266|AP004366 40S ribosomal protein S23 {Oryza sativa (japonica cultivar-group);} ^|^GB|BAC02684.1|21671348|AP003271 4-TRUNCATED-
MZ00056752	AZM4_24257	TM00056752	14.82	-1.401	0.00049	0.090799	MURAZC {Zea mays;}
MZ00036882	BM073798	TM00036882	14.86	-1.404	0.00023	0.084965	unknown protein {Oryza sativa (japonica cultivar-group);}
MZ00026881	TC272762	TM00026881	12.35	-1.424	0.00015	0.081914	expressed protein {Oryza sativa (japonica cultivar-group);}
MZ00000639	AI715045	TM00000639	14.89	-1.431	0.00014	0.081914	NA
MZ00037493	BU036904	TM00037493	12.39	-1.438	0.00057	0.090799	NA
MZ00028835	TC253582	TM00028835	15.47	-1.44	0.00012	0.079513	unknown protein {Oryza sativa (japonica cultivar-group);}
MZ00015534	TC261442	TM00015534	18.57	-1.443	0.00013	0.081914	putative dentritic cell 2 protein<DC2 protein {Oryza sativa (japonica cultivar-group);}
MZ00034329	TC270467	TM00034329	12.4	-1.451	0.00017	0.083521	putative coatmer beta subunit (beta-coat protein) (beta-COP) {Oryza sativa (japonica cultivar-group);} ^|^GB|BAB17749.1|11138076|AP002862 putative coatmer beta subunit (beta-coat protein) (beta-COP) {Oryza s-TRUNCATED-
MZ00041375	OGIAM20TV	TM00041375	12.35	-1.461	0.00012	0.079513	NA
MZ00029470	TC270946	TM00029470	18.57	-1.463	0.00015	0.081914	putative Myb-related protein Zm38 {Oryza sativa (japonica cultivar-group);}
MZ00026961	TC262472	TM00026961	12.98	-1.463	0.00026	0.086221	putative Anthranilate phosphoribosyltransferase {Oryza sativa (japonica cultivar-group);}
MZ00000579	AI670428	TM00000579	12.06	-1.468	0.00039	0.090756	NA
MZ00037871	TC251060	TM00037871	14.3	-1.472	0.00024	0.085654	smr domain-containing protein -like {Oryza sativa (japonica cultivar-group);} ^|^GB|BAD35574.1|51090972|AP003946 smr domain-containing protein -like {Oryza sativa (japonica cultivar-group);}
MZ00045621	gi|13377842|gb|AF334177.1|AF334177	TM00045621	14.29	-1.475	0.0002	0.084077	NA
MZ00047671	AZM4_128838	TM00047671	10.12	-1.483	0.00082	0.099274	contains ESTs AU066039(S0030),AU029929(E50252),AU075537(S0030),AU091693 (E50252) unknown protein {Oryza sativa (japonica cultivar-group);}
MZ00038617	CD955003	TM00038617	9.69	-1.492	0.00067	0.094488	protein F12A21.3 [imported] - Arabidopsis thaliana {Arabidopsis thaliana;} ^|^GB|AAG28912.1|11072033|AC008113 F12A21.3 {Arabidopsis thaliana;}
MZ00025647	TC261135	TM00025647	13.7	-1.516	0.0001	0.079513	NA
MZ00052435	BG837811	TM00052435	15.45	-1.526	0.00021	0.084077	ATPase inhibitor, mitochondrial precursor. {Saccharomyces cerevisiae;} ^|^PIR|A35231|IWBY H+-transporting ATP synthase inhibitor precursor, mitochondrial - yeast (Saccharomyces cerevisiae) {Sa-TRUNCATED-
MZ00055821	TC262651	TM00055821	13.05	-1.529	0.00039	0.090783	NA
MZ00055597	TC267821	TM00055597	12.34	-1.535	0.00072	0.096493	putative peptide transporter {Oryza sativa (japonica cultivar-group);} ^|^GB|BAB61218.1|14587307|AP003256 putative peptide transporter {Oryza sativa (japonica cultivar-group);}
MZ00035376	AI948374	TM00035376	12.17	-1.547	8e-05	0.079513	NA
MZ00021697	TC256553	TM00021697	13.44	-1.555	0.00044	0.090799	NA
MZ00035596	AW216054	TM00035596	13.75	-1.565	9e-05	0.079513	hypothetical protein 2 [imported] - rice {Oryza sativa;} ^|^GB|AAC72848.1|3859570|AF098753 unknown {Oryza sativa;} ^|^GB|AAS07125.1|41469221|AC145381 putative yabby protein {Oryza sativa (japonica cultivar-g-TRUNCATED-
MZ00027655	TC262811	TM00027655	16.67	-1.565	0.00022	0.084077	unknown protein {Oryza sativa (japonica cultivar-group);} ^|^GB|BAD33586.1|50726063|AP005567 unknown protein {Oryza sativa (japonica cultivar-group);}
MZ00024977	TC271305	TM00024977	13.5	-1.579	0.0001	0.079513	putative microtubule associated protein {Oryza sativa (japonica cultivar-group);}
MZ00027823	TC262662	TM00027823	15.22	-1.597	0.00024	0.085654	unknown protein {Oryza sativa (japonica cultivar-group);}
MZ00003844	BG320571	TM00003844	13.24	-1.639	0.00017	0.083521	OJ000223_09.7 {Oryza sativa (japonica cultivar-group);} ^|^GB|CAE03155.2|38345344|OSJN00053 OSJNBa0081L15.17 {Oryza sativa (japonica cultivar-group);}
MZ00020415	TC254369	TM00020415	12.57	-1.642	0.00017	0.083521	OSJNBa0087O24.21 {Oryza sativa (japonica cultivar-group);}
MZ00012556	CF627477	TM00012556	14.51	-1.652	6e-05	0.079513	protein serine/threonine kinase BNK1-like {Oryza sativa (japonica cultivar-group);}
MZ00029012	TC253177	TM00029012	13.59	-1.653	7e-05	0.079513	unknown protein {Oryza sativa (japonica cultivar-group);}
MZ00014926	TC271203	TM00014926	12.14	-1.684	0.00037	0.089816	senescence-associated protein-like {Oryza sativa (japonica cultivar-group);}
MZ00005868	BQ538102	TM00005868	17.59	-1.7	0.00018	0.084077	NA
MZ00015809	TC261792	TM00015809	13.39	-1.719	0.00047	0.090799	cytochrome b245 beta chain homolog rbohA - rice (fragment) {Oryza sativa;} ^|^GB|AAB87790.1|2654870|AF015302 RbohAOsp {Oryza sativa;}
MZ00056648	AZM4_13810	TM00056648	14.85	-1.73	0.00025	0.086221	unconventional myosin heavy chain - maize {Zea mays;} ^|^GB|AAD17931.2|4733891|AF104924 unconventional myosin heavy chain {Zea mays;}
MZ00042942	TC204853	TM00042942	14.7	-1.733	6e-05	0.079513	NA
MZ00041368	TC259870	TM00041368	12.84	-1.741	5e-05	0.079513	putative iron-stress related protein {Oryza sativa (japonica cultivar-group);} ^|^GB|BAD19601.1|47496841|AP004881 putative iron-stress related protein {Oryza sativa (japonica cultivar-group);}
MZ00017554	TC252649	TM00017554	9.7	-1.754	0.00039	0.090756	putative copper-transporting P-type ATPase {Oryza sativa (japonica cultivar-group);} ^|^GB|BAD25263.1|49388132|AP004184 putative copper-transporting P-type ATPase {Oryza sativa (japonica cultivar-group);} -TRUNCATED-
MZ00025151	TC271399	TM00025151	16.68	-1.757	6e-05	0.079513	heat shock factor RHSF3 {Oryza sativa (japonica cultivar-group);} ^|^GB|AAO66547.1|29126355|AC120506 putative heat shock transcription factor {Oryza sativa (japonica cultivar-group);}
MZ00013064	ZRSiTERTOOT0195	TM00013064	16.06	-1.787	0.00013	0.081914	putative RIRE2 orf3 {Zea mays;}
MZ00050527	AZM4_60104	TM00050527	10.08	-1.794	8e-05	0.079513	putative DNA J domain protein {Oryza sativa (japonica cultivar-group);} ^|^GB|BAD15456.1|46389855|AP004017 putative DNA J domain protein {Oryza sativa (japonica cultivar-group);}
MZ00027653	TC251955	TM00027653	16.33	-1.797	5e-05	0.079513	Unknown protein {Oryza sativa (japonica cultivar-group);}
MZ00030944	TC214848	TM00030944	12.38	-1.799	4e-05	0.079513	NA
MZ00007275	CD439038	TM00007275	9.92	-1.799	0.00077	0.097965	putative potential cadmium/zinc-transporting ATPase 4 {Oryza sativa (japonica cultivar-group);}
MZ00019755	TC254735	TM00019755	12.84	-1.831	0.00014	0.081914	NA
MZ00050416	AZM4_5907	TM00050416	15.53	-1.858	8e-05	0.079513	NA
MZ00055454	TC255637	TM00055454	14.91	-1.904	4e-05	0.079513	NA
MZ00039588	CF012136	TM00039588	15.82	-1.925	4e-05	0.079513	Eukaryotic translation initiation factor 3 subunit 10 (eIF-3 theta)(Eukaryotic translation initiation factor 3 large subunit) (eIF3a). {Zea mays;} ^|^GB|AAD39834.1|5106764|AF073329 eukaryotic translation ini-TRUNCATED-
MZ00047979	AZM4_136138	TM00047979	14.1	-1.982	3e-05	0.079513	putative phospholipase D {Oryza sativa (japonica cultivar-group);}
MZ00041268	CD999535	TM00041268	14.89	-1.989	0.00012	0.079513	unknown protein {Oryza sativa (japonica cultivar-group);}
MZ00027362	TC270876	TM00027362	14.59	-2.003	0.00021	0.084077	hypothetical protein {Oryza sativa (japonica cultivar-group);} ^|^GB|BAD25339.1|49388219|AP004768 hypothetical protein {Oryza sativa (japonica cultivar-group);}
MZ00026187	TC251145	TM00026187	14.77	-2.019	6e-05	0.079513	hypothetical protein dl3960w - Arabidopsis thaliana {Arabidopsis thaliana;} ^|^GB|CAB10362.1|2244940|ATFCA4 hypothetical protein {Arabidopsis thaliana;} ^|^GB|CAB78626.1|7268332|ATCHRIV42 hypothetical protei-TRUNCATED-
MZ00007353	CD440145	TM00007353	13.31	-2.137	5e-05	0.079513	NA
MZ00022225	TC275794	TM00022225	15.72	-2.165	0.00024	0.086221	zinc finger (AN1-like)-like protein {Oryza sativa (japonica cultivar-group);}
MZ00007049	CD434433	TM00007049	14.74	-2.218	3e-05	0.079513	putative RING3 protein {Oryza sativa (japonica cultivar-group);}
MZ00004877	TC278806	TM00004877	13.07	-2.259	3e-05	0.079513	putative cytochrome P450 {Lolium rigidum;}
MZ00017858	TC263288	TM00017858	9.83	-2.518	0.00049	0.090799	putative calmodulin-binding protein {Oryza sativa (japonica cultivar-group);}
MZ00040800	psbI	TM00040800	16.35	-2.556	8e-05	0.079513	Photosystem II reaction center I protein (PSII 4.8 kDa protein) (PSIII-protein). {Triticum aestivum;} ^|^SP|P62102|PSBI_TOBAC Photosystem II reaction center I protein (PSII 4.8 kDa protein) (PSIII-protein). -TRUNCATED-
MZ00018688	TC253556	TM00018688	14.62	-2.968	1e-05	0.079513	putative endonuclease {Oryza sativa (japonica cultivar-group);} ^|^GB|AAL86501.1|19225025|AC099040 putative endonuclease {Oryza sativa (japonica cultivar-group);}
MZ00050410	AZM4_59020	TM00050410	13.52	-3.079	1e-05	0.079513	hypothetical protein {Oryza sativa (japonica cultivar-group);}
MZ00022265	TC278115	TM00022265	7.91	2.396	0.01852	0.175098	putative tyrosyl-tRNA synthetase {Oryza sativa (japonica cultivar-group);}
MZ00036129	BE051549	TM00036129	11.43	2.108	0.00236	0.109892	NA
MZ00040660	TC266125	TM00040660	10.28	1.87	0.0016	0.105896	sodium/proton antiporter {Hordeum vulgare;}
MZ00031206	TC254587	TM00031206	8.47	1.867	0.00168	0.107473	OSJNBa0070M12.6 {Oryza sativa (japonica cultivar-group);}
MZ00021574	TC277859	TM00021574	11.54	1.821	0.00152	0.105508	unknown protein {Oryza sativa (japonica cultivar-group);}
MZ00037175	BM416828	TM00037175	10.45	1.769	0.01809	0.173677	NA
MZ00029404	TC254143	TM00029404	13.46	1.765	0.00413	0.120345	putative cytochrome P450 {Oryza sativa (japonica cultivar-group);}
MZ00024169	TC206000	TM00024169	13.4	1.693	0.00133	0.104564	NADPH-cytochrome P450 reductase {Triticum aestivum;}
MZ00001135	TC270486	TM00001135	11.56	1.684	0.00682	0.134757	Protein kinase AFC2 (EC 2.7.1.-). {Arabidopsis thaliana;} ^|^PIR|T05560|T05560 protein kinase AFC2 (EC 2.7.1.-) - Arabidopsis thaliana {Arabidopsis thaliana;} ^|^GB|AAA57118.1|601789|ATU16177 protein kinase -TRUNCATED-
MZ00022360	TC203185	TM00022360	9.39	1.606	0.00146	0.104967	putative high-affinity potassium transporter {Oryza sativa (japonica cultivar-group);} ^|^GB|BAB67929.1|15623871|AP003272 putative high-affinity potassium transporter {Oryza sativa (japonica cultivar-group);}
MZ00034279	TC251927	TM00034279	13.82	1.586	0.00137	0.104564	hypothetical protein {Oryza sativa (japonica cultivar-group);} ^|^GB|AAG46168.1|12039382|AC018727 hypothetical protein {Oryza sativa (japonica cultivar-group);}
MZ00039341	CD996123	TM00039341	11.83	1.559	0.0056	0.129789	22kD alpha zein 4 {Zea mays;}
MZ00040191	CF056798	TM00040191	9.76	1.55	0.00212	0.109892	myosin-like protein {Oryza sativa (japonica cultivar-group);}
MZ00043426	TC249102	TM00043426	12.05	1.549	0.00193	0.109892	putative B12D protein {Oryza sativa (japonica cultivar-group);} ^|^GB|BAD31625.1|50508850|AP005673 putative B12D protein {Oryza sativa (japonica cultivar-group);}
MZ00038388	CD943089	TM00038388	9.76	1.532	0.00979	0.148603	NA
MZ00048074	AZM4_137237	TM00048074	12.06	1.487	0.00084	0.100132	hypothetical protein T25B24.6 [imported] - Arabidopsis thaliana {Arabidopsis thaliana;} ^|^GB|AAM19929.1|20453381|AY097413 At1g61590/T25B24_6 {Arabidopsis thaliana;} ^|^GB|AAL36049.1|17381261|AY064142 At1g61-TRUNCATED-
MZ00000776	AI855295	TM00000776	12.27	1.48	0.00614	0.132058	putative serine carboxypeptidase {Oryza sativa (japonica cultivar-group);}
MZ00057266	AZM4_88387	TM00057266	11.98	1.474	0.0058	0.130721	putative Aconitate hydratase {Oryza sativa (japonica cultivar-group);}
MZ00013191	NP670824|AY105136.1|AY105136.1	TM00013191	10.95	1.465	0.00206	0.109892	OSJNBa0088H09.5 {Oryza sativa (japonica cultivar-group);}
MZ00003610	BE519172	TM00003610	11.76	1.441	0.00395	0.118875	unnamed protein product; contains similarity to NAM (no apical meristem) protein gene_id:MIG5.2 {Arabidopsis thaliana;}
MZ00039305	CD993833	TM00039305	9.5	1.44	0.00225	0.109892	Metallothionein-like protein type 2. {Oryza sativa;} ^|^PIR|T03727|T03727 metallothionein-like protein - rice {Oryza sativa;} ^|^GB|BAD52374.1|53748951|AB175925 metallothionein {Oryza rufipogon;} ^|^GB|BAD52-TRUNCATED-
MZ00048164	AZM4_138554	TM00048164	13.5	1.428	0.00965	0.147867	putative gibberellin 20 oxidase {Oryza rufipogon;}
MZ00016406	TC262100	TM00016406	10.27	1.425	0.00749	0.136643	hypothetical protein F28N24.10 [imported] - Arabidopsis thaliana {Arabidopsis thaliana;} ^|^GB|AAF88117.1|9502418|AC021043 Hypothetical protein {Arabidopsis thaliana;}
MZ00048863	AZM4_2593	TM00048863	10.48	1.424	0.00156	0.105508	MADS-box protein FDRMADS3 {Oryza sativa (indica cultivar-group);}
MZ00015488	TC271422	TM00015488	20.81	1.408	0.00183	0.109539	putative RAD23 protein {Oryza sativa (japonica cultivar-group);}
MZ00025938	TC258461	TM00025938	15.53	1.404	0.00127	0.104564	putative villin 2 {Oryza sativa (japonica cultivar-group);} ^|^GB|BAD38345.1|51536172|AP005760 putative villin 2 {Oryza sativa (japonica cultivar-group);}
MZ00022685	TC268620	TM00022685	6.36	1.396	0.02259	0.18505	contains ESTs AU030772(E60216),AU030771(E60216) similar to wall-associated kinase unknown protein {Oryza sativa (japonica cultivar-group);}
MZ00014515	TC249835	TM00014515	11.99	1.394	0.00945	0.1469	Eukaryotic initiation factor 4A (eIF4A) (eIF-4A). {Zea mays;} ^|^GB|AAA82736.1|603190|ZMU17979 translation initiation factor eIF-4A {Zea mays;}
MZ00003559	BE510545	TM00003559	13.57	1.386	0.01384	0.160417	OSJNBb0004A17.8 {Oryza sativa (japonica cultivar-group);}
MZ00033424	TC279127	TM00033424	13.23	1.381	0.0016	0.105896	NA
MZ00051045	AZM4_70131	TM00051045	12.84	1.376	0.00104	0.10222	OSJNBa0085I10.15 {Oryza sativa (japonica cultivar-group);}
MZ00003833	BG320510	TM00003833	15.99	1.375	0.00177	0.109539	NA
MZ00001138	AW065372	TM00001138	12.32	1.37	0.00266	0.110314	sesquiterpene cyclase {Zea mays;} ^|^GB|AAG37841.1|11545431|AF296122 sesquiterpene cyclase 1 {Zea mays;}
MZ00032607	BG874216	TM00032607	11.5	1.368	0.00657	0.133704	NA
MZ00046592	AZM4_105060	TM00046592	10.91	1.354	0.00159	0.105896	putative glutathione S-transferase {Oryza sativa (japonica cultivar-group);} ^|^GB|AAM12493.1|20146757|AC074232 putative glutathione S-transferase {Oryza sativa (japonica cultivar-group);}
MZ00023557	TC248497	TM00023557	9.98	1.345	0.0044	0.122588	Cysteine synthase (EC 2.5.1.47) (O-acetylserine sulfhydrylase) (O-acetylserine (Thiol)-lyase) (CSase) (OAS-TL). {Zea mays;} ^|^PIR|S52738|S52738 cysteine synthase (EC 4.2.99.8) precursor - maize {Zea mays;} -TRUNCATED-
MZ00039530	CF007378	TM00039530	12.71	1.344	0.0135	0.158984	NA
MZ00031165	AZM4_5775	TM00031165	9.69	1.341	0.00984	0.148801	hypothetical protein {Oryza sativa (japonica cultivar-group);}
MZ00020494	TC266026	TM00020494	12.64	1.34	0.00292	0.11341	OSJNBb0118P14.6 {Oryza sativa (japonica cultivar-group);}
MZ00055945	TC254618	TM00055945	11.3	1.339	0.00296	0.113919	putative kinesin {Oryza sativa (japonica cultivar-group);} ^|^GB|AAT07647.1|46981329|AC134932 putative kinesin-related protein {Oryza sativa (japonica cultivar-group);}
MZ00012654	CF630000	TM00012654	12.07	1.338	0.00174	0.109539	expressed protein-like protein {Sorghum bicolor;}
MZ00029183	TC275128	TM00029183	11.59	1.338	0.00706	0.135992	putative SET domain protein SUVR2 {Oryza sativa (japonica cultivar-group);} ^|^GB|BAD21538.1|47847761|AP004053 putative SET domain protein SUVR2 {Oryza sativa (japonica cultivar-group);}
MZ00013608	TC191408	TM00013608	13.71	1.336	0.00087	0.100522	jakalin homolog - barley {Hordeum vulgare;} ^|^GB|AAA87041.1|1167953|HVU43496 putative 32.6 kDa jasmonate-induced protein {Hordeum vulgare subsp. vulgare;} ^|^GB|AAB72096.1|2465426|AF021256 32 kDa protein {Hordeum vulgare subsp. vulgare;}
MZ00043821	TC261383	TM00043821	14.85	1.333	0.00357	0.117062	OSJNBa0015K02.18 {Oryza sativa (japonica cultivar-group);}
MZ00034278	TC263066	TM00034278	13.09	1.319	0.02759	0.196724	OSJNBa0013K16.2 {Oryza sativa (japonica cultivar-group);} ^|^GB|BAB16888.1|10944296|AB042550 OsCDPK7 {Oryza sativa (japonica cultivar-group);}
MZ00016480	TC262335	TM00016480	10.59	1.308	0.00665	0.133768	membrane protein-like {Oryza sativa (japonica cultivar-group);} ^|^GB|BAD32899.1|50725427|AP003622 membrane protein-like {Oryza sativa (japonica cultivar-group);}
MZ00031471	TC255296	TM00031471	11.02	1.303	0.004	0.119367	unknown {Arabidopsis thaliana;}
MZ00041440	TC249777	TM00041440	20.48	1.302	0.01171	0.153687	probable lipase - maize {Zea mays;} ^|^GB|AAA33480.1|532623|MZELIPASE dehydrin {Zea mays;}
MZ00039122	CD980899	TM00039122	12.27	1.3	0.00346	0.116371	unknown protein {Oryza sativa (japonica cultivar-group);} ^|^GB|BAD03289.1|38637032|AP004654 unknown protein {Oryza sativa (japonica cultivar-group);}
MZ00015749	TC194651	TM00015749	11.78	1.292	0.00233	0.109892	putative serine/threonine protein kinase {Oryza sativa (japonica cultivar-group);}
MZ00025319	TC269953	TM00025319	14.12	1.289	0.00186	0.109776	putative ADP-ribosylation factor {Oryza sativa (japonica cultivar-group);}
MZ00036117	BE051261	TM00036117	12.55	1.275	0.00147	0.104967	thaumatin-like protein. {Zea mays;}
MZ00019113	CD957715	TM00019113	13.4	1.269	0.00279	0.110962	NA
MZ00027919	TC273943	TM00027919	10.25	1.259	0.00989	0.148885	NA
MZ00029289	TC264509	TM00029289	16.64	1.255	0.00098	0.101672	OSJNBb0078D11.5 {Oryza sativa (japonica cultivar-group);}
MZ00042845	TC204614	TM00042845	10.62	1.254	0.00532	0.128785	22kD alpha zein 1 {Zea mays;} ^|^GB|AAD09015.1|4185308|AF090446 22-kDa alpha zein protein 21 {Zea mays;}
MZ00018558	TC273459	TM00018558	11.72	1.249	0.00245	0.109892	unknown {Arabidopsis thaliana;}
MZ00001900	AZM4_112839	TM00001900	10.88	1.247	0.01759	0.172818	putative CC-NBS-LRR resistance protein MLA13 {Oryza sativa (japonica cultivar-group);} ^|^GB|BAC84194.1|34394780|AP005258 putative CC-NBS-LRR resistance protein MLA13 {Oryza sativa (japonica cultivar-group);-TRUNCATED-
MZ00055741	TC248811	TM00055741	11.98	1.24	0.00097	0.101672	NA
MZ00000686	TC275769	TM00000686	11.02	1.233	0.00348	0.116371	unknown protein {Oryza sativa (japonica cultivar-group);} ^|^GB|BAD23074.1|48716468|AP004861 unknown protein {Oryza sativa (japonica cultivar-group);}
MZ00027656	TC273208	TM00027656	12.55	1.231	0.00183	0.109539	P450 {Lolium rigidum;}
MZ00024782	TC250013	TM00024782	10.45	1.224	0.00087	0.100522	starch branching enzyme I {Zea mays;} ^|^GB|AAA82735.1|600872|ZMU17897 starch branching enzyme I {Zea mays;}
MZ00043808	TC271972	TM00043808	13.02	1.22	0.00109	0.102687	putative delta l pyrroline-5-carboxylate synthetase {Oryza sativa (japonica cultivar-group);}
MZ00022241	TC267608	TM00022241	10.13	1.219	0.02745	0.196487	NA
MZ00042566	TC253701	TM00042566	9.99	1.216	0.01028	0.149536	hypothetical protein T30F21.10 [imported] - Arabidopsis thaliana {Arabidopsis thaliana;} ^|^GB|AAM10033.1|20148285|AY081471 similar to dTDP-D-glucose 4,6-dehydratase {Arabidopsis thaliana;} ^|^GB|AAK68773.1|-TRUNCATED-
MZ00051079	AZM4_70591	TM00051079	13.35	1.21	0.01243	0.155676	OSJNBa0070M12.19 {Oryza sativa (japonica cultivar-group);}
MZ00038476	CD948074	TM00038476	13.28	1.207	0.00149	0.104967	NA
MZ00043608	TC259622	TM00043608	12.01	1.207	0.00222	0.109892	OSJNBb0061C13.1 {Oryza sativa (japonica cultivar-group);} ^|^GB|CAE05454.3|38568065|OSJN00262 OSJNBa0073E02.14 {Oryza sativa (japonica cultivar-group);}
MZ00041394	TC260011	TM00041394	13.34	1.201	0.00139	0.104564	clathrin heavy chain - soybean {Glycine max;} ^|^GB|AAC49294.1|1335862|GMU42608 clathrin heavy chain {Glycine max;}
MZ00016920	TC272996	TM00016920	13.78	1.198	0.00143	0.104692	type II CPD DNA photolyase {Zea mays;}
MZ00014070	TC192225	TM00014070	12.08	1.194	0.00284	0.111668	floral organ regulator 1 {Oryza sativa (japonica cultivar-group);}
MZ00019151	TC264788	TM00019151	20.43	1.191	0.00125	0.104564	NA
MZ00039387	TC249399	TM00039387	9.96	1.189	0.00805	0.138447	omega-3 fatty acid desaturase (EC 1.14.99.-) FAD8 - maize (fragment) {Zea mays;} ^|^GB|BAA22442.1|2447000|D84409 fatty acid desaturase {Zea mays;} ^|^GB|BAA22440.1|2446996|D63953 fatty acid desaturase {Zea m-TRUNCATED-
MZ00020460	TC265703	TM00020460	10.96	1.185	0.0043	0.121674	NA
MZ00013632	TC269921	TM00013632	11.05	1.184	0.00811	0.138977	GH13304p {Drosophila melanogaster;} ^|^GB|AAF56866.2|23172543|AE003768 CG1721-PA {Drosophila melanogaster;}
MZ00048430	AZM4_1695	TM00048430	10.49	1.183	0.0067	0.133898	hypothetical protein {Oryza sativa (japonica cultivar-group);} ^|^GB|BAA96171.1|8096598|AP002092 unnamed protein product; hypothetical protein {Oryza sativa (japonica cultivar-group);}
MZ00006851	CB886447	TM00006851	11.33	1.182	0.00322	0.11517	NA
MZ00035530	AW067584	TM00035530	10.33	1.179	0.00578	0.130721	putative WD-40 repeat protein {Oryza sativa (japonica cultivar-group);}
MZ00035156	AI649594	TM00035156	9.39	1.17	0.01918	0.176902	NA
MZ00052278	BE345074	TM00052278	13.18	1.168	0.00481	0.124879	unknown protein {Oryza sativa (japonica cultivar-group);}
MZ00013256	TC264712	TM00013256	11.79	1.164	0.00262	0.10992	NA
MZ00040905	TC248620	TM00040905	10.29	1.164	0.00498	0.125843	elongation factor 1-alpha {Zea mays;}
MZ00013011	TC267807	TM00013011	14.36	1.159	0.0012	0.104564	S-receptor kinase (EC 2.7.1.-) PK3 precursor - maize {Zea mays;} ^|^GB|CAA09029.1|3445397|ZMA010166 S-domain receptor-like protein kinase {Zea mays;}
MZ00005380	BM500216	TM00005380	11.88	1.156	0.00347	0.116371	NA
MZ00023021	TC255392	TM00023021	9.99	1.153	0.00084	0.100132	similar to 26S proteasome subunit4 {Oryza sativa (japonica cultivar-group);} ^|^GB|BAB90514.1|20161593|AP003760 putative chaperone-like ATPase {Oryza sativa (japonica cultivar-group);}
MZ00013434	TC191040	TM00013434	11.92	1.148	0.00178	0.109539	60S ribosomal protein L17. {Zea mays;} ^|^PIR|T01410|T01410 ribosomal protein L17 - maize {Zea mays;} ^|^GB|AAB88619.1|2668748|AF034948 ribosomal protein L17 {Zea mays;}
MZ00017120	TC262660	TM00017120	11.5	1.145	0.0086	0.141784	putative neutral invertase {Oryza sativa (japonica cultivar-group);} ^|^GB|BAD54740.1|53791609|AP003143 putative neutral invertase {Oryza sativa (japonica cultivar-group);}
MZ00035519	TC277236	TM00035519	12.18	1.144	0.00266	0.110314	putative peptidase-like protein {Oryza sativa (japonica cultivar-group);}
MZ00022637	TC265815	TM00022637	7.3	1.143	0.00101	0.101672	putative CBL-interacting protein kinase {Oryza sativa (japonica cultivar-group);}
MZ00044027	TC259106	TM00044027	13.18	1.141	0.01369	0.159847	NA
MZ00027850	TC262973	TM00027850	15.5	1.136	0.00188	0.109776	hypothetical protein similar to Arabidopsis thaliana chromosome 4, AT4g29420 {Oryza sativa (japonica cultivar-group);} ^|^GB|BAB16851.1|10934073|AP002537 hypothetical protein similar to Arabidopsis thaliana -TRUNCATED-
MZ00055413	TC254274	TM00055413	9.8	1.134	0.00138	0.104564	unknown protein {Oryza sativa (japonica cultivar-group);} ^|^GB|BAD21939.1|47848158|AP004884 unknown protein {Oryza sativa (japonica cultivar-group);}
MZ00030438	TC275868	TM00030438	10.52	1.134	0.00752	0.136643	NA
MZ00018601	TC253421	TM00018601	10.77	1.128	0.00223	0.109892	OSJNBa0063C18.18 {Oryza sativa (japonica cultivar-group);} ^|^GB|CAD41903.2|38344880|OSJN00009 OSJNBa0033G05.4 {Oryza sativa (japonica cultivar-group);}
MZ00017972	TC252639	TM00017972	12.05	1.125	0.00149	0.104967	contains ESTs C26344(C12141),AU100704(C12141) similar to Arabidopsis thaliana chromosome 1,At1g65280 unknown protein {Oryza sativa (japonica cultivar-group);}
MZ00026246	TC272468	TM00026246	11.01	1.125	0.00178	0.109539	unknown protein {Oryza sativa (japonica cultivar-group);} ^|^GB|BAD08743.1|42407629|AP003857 unknown protein {Oryza sativa (japonica cultivar-group);}
MZ00026617	TC261994	TM00026617	10.92	1.123	0.01051	0.150247	XIAP associated factor-1-like protein {Oryza sativa (japonica cultivar-group);} ^|^GB|BAC81156.1|33354198|AP003833 XIAP associated factor-1-like protein {Oryza sativa (japonica cultivar-group);}
MZ00026739	TC272635	TM00026739	11.24	1.12	0.0027	0.110314	putative lipase {Arabidopsis thaliana;} ^|^GB|AAM14092.1|20268778|AY091143 putative lipase {Arabidopsis thaliana;} ^|^GB|AAM63231.1|21554152|AY086021 putative lipase {Arabidopsis thaliana;} ^|^GB|AAB63082.2|-TRUNCATED-
MZ00001845	AZM4_102662	TM00001845	11.64	1.118	0.002	0.109892	CLAVATA1 receptor kinase( CLV1)-like protein {Oryza sativa (japonica cultivar-group);}
MZ00023628	TC269341	TM00023628	13.36	1.117	0.00089	0.100522	Glyceraldehyde 3-phosphate dehydrogenase, cytosolic 1 (EC 1.2.1.12). {Zea mays;} ^|^GB|CAA33620.1|295853|ZMGPC1 GAPDH {Zea mays;}
MZ00004143	BG837474	TM00004143	10.87	1.117	0.01075	0.15094	NA
MZ00046638	AZM4_106189	TM00046638	12.55	1.116	0.00224	0.109892	tetracycline transporter protein-like {Oryza sativa (japonica cultivar-group);} ^|^GB|BAD27788.1|50251859|AP004139 tetracycline transporter protein-like {Oryza sativa (japonica cultivar-group);}
MZ00056421	AZM4_113082	TM00056421	12.41	1.115	0.00091	0.100602	unknown protein {Oryza sativa (japonica cultivar-group);} ^|^GB|BAD08745.1|42407631|AP003857 unknown protein {Oryza sativa (japonica cultivar-group);}
MZ00038185	CD446461	TM00038185	16.82	1.113	0.00087	0.100522	putative YLP {Oryza sativa (japonica cultivar-group);}
MZ00017027	TC251592	TM00017027	12.36	1.112	0.00211	0.109892	unknown {Arabidopsis thaliana;}
MZ00038814	CD964044	TM00038814	12.6	1.111	0.00959	0.147635	NA
MZ00037301	TC271134	TM00037301	11.62	1.11	0.0026	0.10992	putative serine-threonine protein kinase {Oryza sativa (japonica cultivar-group);} ^|^GB|BAD18004.1|46917344|AB125309 serine/threonine protein kinase SAPK8 {Oryza sativa (japonica cultivar-group);}
MZ00057305	AZM4_91616	TM00057305	10.17	1.11	0.00383	0.118376	OSJNBa0058K23.19 {Oryza sativa (japonica cultivar-group);}
MZ00038167	CD445706	TM00038167	15.03	1.106	0.0014	0.104564	OSJNBa0029H02.16 {Oryza sativa (japonica cultivar-group);} ^|^GB|CAC09501.1|10241664|H0711G06 putative 60s Ribosomal protein L25 {Oryza sativa (indica cultivar-group);}
MZ00023628	TC269341	TM00023628	19.59	1.104	0.00128	0.104564	Glyceraldehyde 3-phosphate dehydrogenase, cytosolic 1 (EC 1.2.1.12). {Zea mays;} ^|^GB|CAA33620.1|295853|ZMGPC1 GAPDH {Zea mays;}
MZ00023618	TC205035	TM00023618	10.23	1.104	0.00925	0.145846	acidic ribosomal protein P1a - maize {Zea mays;} ^|^GB|AAB71079.1|2431769|ZMU62752 acidic ribosomal protein P1a {Zea mays;}
MZ00017719	TC263259	TM00017719	12.41	1.1	0.00099	0.101672	putative fatty acyl coA reductase {Oryza sativa (japonica cultivar-group);}
MZ00030577	TC255021	TM00030577	10.79	1.096	0.00221	0.109892	NA
MZ00020390	TC275041	TM00020390	12.11	1.096	0.01158	0.153371	putative retinoid-inducible serine caroboxypeptidase {Oryza sativa (japonica cultivar-group);} ^|^GB|BAD13148.1|45736117|AP005524 putative retinoid-inducible serine caroboxypeptidase {Oryza sativa (japonica -TRUNCATED-
MZ00025161	TC271297	TM00025161	12.83	1.091	0.00162	0.106198	putative zinc binding protein {Oryza sativa (japonica cultivar-group);}
MZ00024646	TC249807	TM00024646	12.44	1.09	0.0017	0.108136	hypothetical protein T30F21.10 [imported] - Arabidopsis thaliana {Arabidopsis thaliana;} ^|^GB|AAM10033.1|20148285|AY081471 similar to dTDP-D-glucose 4,6-dehydratase {Arabidopsis thaliana;} ^|^GB|AAK68773.1|-TRUNCATED-
MZ00026434	TC209191	TM00026434	13.31	1.089	0.00109	0.102687	OSJNBa0015K02.15 {Oryza sativa (japonica cultivar-group);}
MZ00030898	TC255241	TM00030898	11.25	1.089	0.00492	0.125693	bHLH transcription factor-like protein {Oryza sativa (japonica cultivar-group);} ^|^GB|BAC06965.1|22093671|AP003806 bHLH transcription factor-like protein {Oryza sativa (japonica cultivar-group);}
MZ00013943	TC263730	TM00013943	11.2	1.085	0.00429	0.121322	alpha-tubulin {Miscanthus sinensis;}
MZ00038272	CD448592	TM00038272	12.24	1.084	0.00189	0.109776	Zein-alpha precursor (19 kDa) (Clone 19B1). {Zea mays;} ^|^PIR|E24557|ZIZMB1 19K zein precursor (clone cZ19B1) - maize {Zea mays;} ^|^GB|AAA33527.1|168674|MZEZE19B1 19 kDa zein protein {Zea mays;}
MZ00030809	TC276747	TM00030809	10.88	1.084	0.00955	0.147394	cytokinin inducible protein-like {Oryza sativa (japonica cultivar-group);}
MZ00041317	TC192041	TM00041317	11.7	1.084	0.01	0.149105	beta-expansin 9 protein {Zea mays;}
MZ00028490	TC272331	TM00028490	10.6	1.083	0.00262	0.10992	putative nucleolar protein {Oryza sativa (japonica cultivar-group);}
MZ00050329	AZM4_54600	TM00050329	10.21	1.083	0.00391	0.118694	fimbrin-like protein (actin binding motif) {Oryza sativa (japonica cultivar-group);}
MZ00021095	TC266466	TM00021095	11.31	1.082	0.01033	0.149554	unknown protein {Oryza sativa (japonica cultivar-group);} ^|^GB|AAT07624.1|46981306|AC135422 unknown protein {Oryza sativa (japonica cultivar-group);}
MZ00025567	TC208030	TM00025567	9.72	1.081	0.02066	0.180363	histone deacetylase {Zea mays;}
MZ00027372	TC252284	TM00027372	12.05	1.073	0.01012	0.149499	unknown protein {Oryza sativa (japonica cultivar-group);}
MZ00016394	TC251154	TM00016394	19.39	1.072	0.01057	0.150368	TFIIA {Arabidopsis thaliana;}
MZ00041912	TC248288	TM00041912	13.1	1.066	0.00213	0.109892	OSJNBb0067G11.11 {Oryza sativa (japonica cultivar-group);}
MZ00003657	BE639010	TM00003657	12.54	1.064	0.00101	0.101672	unknown protein {Oryza sativa (japonica cultivar-group);} ^|^GB|BAD30286.1|50509146|AP003813 unknown protein {Oryza sativa (japonica cultivar-group);}
MZ00048358	AZM4_15456	TM00048358	9.95	1.062	0.00691	0.135145	unknown protein {Oryza sativa (japonica cultivar-group);} ^|^GB|AAT58798.1|49328099|AC136520 'putative galactosyl transferase, PF01762' {Oryza sativa (japonica cultivar-group);}
MZ00030608	TC254946	TM00030608	10.44	1.06	0.00564	0.129971	hypothetical protein similar to Arabidopsis thaliana chromosome 3, F17O14.14 {Oryza sativa (japonica cultivar-group);} ^|^GB|BAB62592.1|15128406|AP003255 hypothetical protein similar to Arabidopsis thaliana -TRUNCATED-
MZ00050332	AZM4_54623	TM00050332	9.19	1.059	0.02602	0.192654	cation/proton exchanger 1a {Oryza sativa (japonica cultivar-group);}
MZ00055355	TC253809	TM00055355	10.16	1.055	0.0046	0.123942	putative type 1 capsule synthesis gene(CapI) {Oryza sativa (japonica cultivar-group);}
MZ00033680	BG320883	TM00033680	11.95	1.05	0.00406	0.119656	NA
MZ00020061	TC254997	TM00020061	10.48	1.05	0.01172	0.153687	NA
MZ00024543	TC260332	TM00024543	10.12	1.049	0.01742	0.172357	transport protein particle component Bet3-like protein {Oryza sativa (japonica cultivar-group);} ^|^GB|BAD30250.1|50509929|AP003765 transport protein particle component Bet3-like protein {Oryza sativa (japon-TRUNCATED-
MZ00042518	TC276302	TM00042518	13.76	1.047	0.00144	0.104692	putative senescence-associated protein {Oryza sativa (japonica cultivar-group);} ^|^GB|BAD07813.1|41052901|AP004187 putative senescence-associated protein {Oryza sativa (japonica cultivar-group);}
MZ00050578	AZM4_60656	TM00050578	10.96	1.046	0.00276	0.110564	probable CCCH-type zinc finger protein [imported] - Arabidopsis thaliana {Arabidopsis thaliana;}
MZ00015421	TC249027	TM00015421	14.38	1.042	0.00113	0.104564	NA
MZ00048269	AZM4_14282	TM00048269	13.34	1.041	0.00103	0.10222	hypothetical protein {Oryza sativa (japonica cultivar-group);}
MZ00012771	TC265953	TM00012771	12.84	1.041	0.00155	0.105508	Putative trehalose-6-phosphate synthase {Oryza sativa (japonica cultivar-group);}
MZ00042630	TC267243	TM00042630	11.83	1.039	0.00216	0.109892	NA
MZ00040547	NP003570	TM00040547	9.88	1.039	0.02586	0.192249	hypothetical protein AS-ZmSLR - maize {Zea mays;} ^|^GB|CAA04781.1|2598070|ZMSLRP putative 44 aa polypeptide {Zea mays;}
MZ00037155	BM382039	TM00037155	12.49	1.037	0.01008	0.149407	NA
MZ00018051	TC253295	TM00018051	9.97	1.036	0.00194	0.109892	putative embryogenesis-abundant protein {Oryza sativa (japonica cultivar-group);} ^|^GB|BAB19059.1|11761069|AP002744 putative late embryogenesis abundant protein {Oryza sativa (japonica cultivar-group);} -TRUNCATED-
MZ00023270	TC278771	TM00023270	9.97	1.036	0.0138	0.160364	NA
MZ00050375	AZM4_58169	TM00050375	9.86	1.035	0.01273	0.156139	4-coumarate-CoA ligase-like protein [imported] - Arabidopsis thaliana {Arabidopsis thaliana;} ^|^GB|AAP03022.1|29893227|AY250839 4-coumarate-CoA ligase-like protein {Arabidopsis thaliana;} ^|^GB|AAM67483.1|2-TRUNCATED-
MZ00005670	BM895622	TM00005670	11.17	1.034	0.00192	0.109892	ent-kaurene synthase-like protein 1 {Hordeum vulgare subsp. vulgare;}
MZ00034848	psbF	TM00034848	10.54	1.034	0.0034	0.116128	cytochrome b559 beta chain {Oryza sativa (japonica cultivar-group);} ^|^GB|AAS46131.1|42795565|AY522330 cytochrome b559 beta chain {Oryza sativa (japonica cultivar-group);} ^|^GB|AAS46065.1|42795498|AY522329-TRUNCATED-
MZ00024568	TC260366	TM00024568	12.73	1.034	0.00385	0.118415	putative protein kinase ADK1 {Oryza sativa (japonica cultivar-group);}
MZ00040167	CF055061	TM00040167	10.05	1.033	0.01001	0.149105	ribonucleoprotein antigen-like {Oryza sativa (japonica cultivar-group);}
MZ00003733	BG266443	TM00003733	10.42	1.03	0.01241	0.155676	NA
MZ00030544	TC265252	TM00030544	10.19	1.028	0.00311	0.11517	putative protein kinase {Arabidopsis thaliana;}
MZ00044647	TC256903	TM00044647	10.47	1.028	0.01024	0.149536	NA
MZ00021666	TC267320	TM00021666	10.26	1.028	0.01345	0.158869	AT4g12830/T20K18_180 {Arabidopsis thaliana;} ^|^GB|AAL08293.1|15912319|AY056437 AT4g12830/T20K18_180 {Arabidopsis thaliana;}
MZ00032175	TC257041	TM00032175	11.29	1.024	0.0129	0.156622	AT5g44240/MLN1_17 {Arabidopsis thaliana;} ^|^GB|AAP21164.1|30102492|BT006356 At5g44240/MLN1_17 {Arabidopsis thaliana;}
MZ00018258	TC253162	TM00018258	19.28	1.023	0.00602	0.132058	NA
MZ00018557	TC252673	TM00018557	11.51	1.022	0.00183	0.109539	putative Avr9/Cf-9 rapidly elicited protein 231 {Oryza sativa (japonica cultivar-group);}
MZ00031619	TC253815	TM00031619	11.71	1.021	0.00138	0.104564	probable zinc-finger protein - Arabidopsis thaliana {Arabidopsis thaliana;} ^|^GB|CAB71884.1|6899934|ATT17J13 putative zinc-finger protein {Arabidopsis thaliana;} ^|^GB|AAQ56798.1|34098831|BT010355 At3g62240-TRUNCATED-
MZ00041330	TC270186	TM00041330	11.39	1.021	0.00191	0.109892	putative translation initiation factor eIF-2 beta chain {Oryza sativa (japonica cultivar-group);}
MZ00026120	TC251148	TM00026120	12.15	1.02	0.01462	0.162707	auxin-regulated protein-like protein {Oryza sativa (japonica cultivar-group);}
MZ00052420	BG836162	TM00052420	10.87	1.017	0.00153	0.105508	NA
MZ00040577	NP004342|AF064226.1|AAC31469.1	TM00040577	14.31	1.017	0.00157	0.105889	globulin-1 {Zea mays subsp. parviglumis;}
MZ00030457	TC249493	TM00030457	10.25	1.016	0.02141	0.181679	alpha-expansin OsEXP7 [imported] - rice {Oryza sativa;} ^|^GB|AAL24483.1|16517033|AF394547 alpha-expansin OsEXPA7 {Oryza sativa;} ^|^GB|AAF62182.1|7407663|AF247164 alpha-expansin OsEXPA7 {Oryza sativa;} ^|^G-TRUNCATED-
MZ00036889	BM074559	TM00036889	11.23	1.015	0.01458	0.162691	receptor-like protein kinase-like {Oryza sativa (japonica cultivar-group);} ^|^GB|BAB84843.1|18677116|AP003216 receptor-like protein kinase-like {Oryza sativa (japonica cultivar-group);}
MZ00021559	TC266851	TM00021559	10.08	1.015	0.01861	0.175433	unknown protein {Oryza sativa (japonica cultivar-group);}
MZ00024848	TC260648	TM00024848	11.51	1.013	0.00098	0.101672	expressed protein {Oryza sativa (japonica cultivar-group);} ^|^GB|AAO72402.1|29150393|AC079889 unknown protein {Oryza sativa (japonica cultivar-group);}
MZ00045625	gi|14298|emb|X56904.1|ZMMRPTA	TM00045625	10.2	1.013	0.00402	0.119412	NA
MZ00034437	CD436438	TM00034437	11.27	1.012	0.00087	0.100522	NA
MZ00048436	AZM4_1712	TM00048436	11.38	1.012	0.0021	0.109892	APETALA2 protein homolog HAP2 {Hyacinthus orientalis;}
MZ00015177	TC271323	TM00015177	11.56	1.009	0.00814	0.139049	unknown protein {Oryza sativa (japonica cultivar-group);} ^|^GB|AAM94934.1|22267599|AC091122 unknown protein {Oryza sativa (japonica cultivar-group);}
MZ00005176	BM379298	TM00005176	12.2	1.007	0.00522	0.128199	OSJNBa0072D21.9 {Oryza sativa (japonica cultivar-group);}
MZ00030105	TC254759	TM00030105	12.04	1.005	0.00284	0.111668	unknown protein {Oryza sativa (japonica cultivar-group);} ^|^GB|AAK39589.1|13786464|AC025296 unknown protein {Oryza sativa (japonica cultivar-group);}
MZ00027477	TC262296	TM00027477	10.4	-1.001	0.01611	0.16776	protein phosphatase type 2C-like protein {Arabidopsis thaliana;} ^|^GB|AAD46006.1|5668780|F21H2 Strong similarity to gb|AF092432 protein phosphatase type 2C from Lotus japonicus. EST gb|T76026 comes from thi-TRUNCATED-
MZ00032687	TC268011	TM00032687	11.02	-1.002	0.01769	0.172955	unknown protein {Arabidopsis thaliana;} ^|^GB|AAL08290.1|15912313|AY056434 AT5g24690/MXC17_8 {Arabidopsis thaliana;} ^|^GB|AAK44019.1|13877883|AF370204 unknown protein {Arabidopsis thaliana;}
MZ00056524	AZM4_12450	TM00056524	15.19	-1.005	0.00118	0.104564	hypothetical protein {Oryza sativa (japonica cultivar-group);}
MZ00026066	TC251151	TM00026066	14.51	-1.005	0.00236	0.109892	putative Ribosome recycling factor, chloroplast precursor {Oryza sativa (japonica cultivar-group);}
MZ00020177	TC263619	TM00020177	9.99	-1.005	0.0275	0.196487	putative zinc-finger protein {Oryza sativa (japonica cultivar-group);}
MZ00019369	TC275574	TM00019369	21.18	-1.006	0.00255	0.109892	unknown protein {Oryza sativa (japonica cultivar-group);}
MZ00001014	TC248400	TM00001014	11.46	-1.007	0.00935	0.146413	chlorophyll a/b binding protein {Oryza sativa (japonica cultivar-group);}
MZ00003783	TC277431	TM00003783	10.83	-1.007	0.02352	0.187352	OSJNBa0014K14.5 {Oryza sativa (japonica cultivar-group);}
MZ00046909	AZM4_114244	TM00046909	13.08	-1.011	0.00128	0.104564	hypothetical protein {Oryza sativa (japonica cultivar-group);}
MZ00032219	TC267311	TM00032219	12.16	-1.011	0.00239	0.109892	NA
MZ00005673	BM895711	TM00005673	15.71	-1.014	0.00205	0.109892	putative protein kinase {Arabidopsis thaliana;} ^|^GB|BAB01042.1|9279584|AB022220 protein kinase {Arabidopsis thaliana;}
MZ00007221	CD438278	TM00007221	10.34	-1.018	0.00626	0.132082	eukaryotic initiation factor-like protein {Oryza sativa (japonica cultivar-group);}
MZ00056008	TC255696	TM00056008	15.47	-1.02	0.00108	0.102687	NA
MZ00035288	AI881611	TM00035288	13.28	-1.021	0.00096	0.101672	putative splicing factor-like protein {Oryza sativa (japonica cultivar-group);}
MZ00022988	TC257636	TM00022988	15.07	-1.021	0.0014	0.104564	hypothetical protein similar to Arabidopsis thaliana chromosome 3,At3g54500 {Oryza sativa (japonica cultivar-group);} ^|^GB|BAC03335.1|21743342|AP004224 hypothetical protein similar to Arabidopsis thaliana c-TRUNCATED-
MZ00013287	TC255936	TM00013287	12.59	-1.026	0.00151	0.105178	NA
MZ00019983	TC276270	TM00019983	13.31	-1.027	0.00091	0.100602	putative hioredoxin 5 {Oryza sativa (japonica cultivar-group);} ^|^GB|BAD16882.1|46805381|AP004068 putative hioredoxin 5 {Oryza sativa (japonica cultivar-group);}
MZ00022001	TC267187	TM00022001	10.1	-1.028	0.00501	0.12611	NA
MZ00014768	TC250003	TM00014768	9.92	-1.028	0.02333	0.18699	putative receptor-like protein kinase {Oryza sativa (japonica cultivar-group);} ^|^GB|AAM88637.1|22002153|AC092389 putative receptor-like protein kinase {Oryza sativa (japonica cultivar-group);}
MZ00027062	TC262632	TM00027062	12.64	-1.03	0.00254	0.109892	unknown protein {Oryza sativa (japonica cultivar-group);}
MZ00047939	TC266999	TM00047939	10.28	-1.031	0.02069	0.180363	hypothetical protein {Oryza sativa (japonica cultivar-group);}
MZ00040616	AZM4_123701	TM00040616	13.87	-1.035	0.00099	0.101672	myb protein homolog - rice {Oryza sativa;} ^|^GB|CAA72187.1|1945281|OSMYB1308 myb factor {Oryza sativa (japonica cultivar-group);}
MZ00047017	AZM4_115720	TM00047017	14.22	-1.037	0.01412	0.161383	putative phosphatidylinositol-4-phosphate-5-kinase {Zea mays;}
MZ00000655	AI734577	TM00000655	10.45	-1.039	0.01492	0.16401	OSJNBa0060P14.15 {Oryza sativa (japonica cultivar-group);} ^|^GB|CAE04826.2|38345636|OSJN00104 OSJNBb0048E02.6 {Oryza sativa (japonica cultivar-group);}
MZ00006076	BU050563	TM00006076	12.64	-1.041	0.00115	0.104564	putative gag/pol polyprotein {Oryza sativa (japonica cultivar-group);}
MZ00035159	TC263145	TM00035159	16.33	-1.041	0.00295	0.113919	OSJNBa0079M09.9 {Oryza sativa (japonica cultivar-group);}
MZ00022938	TC277455	TM00022938	12.75	-1.042	0.00119	0.104564	Unknown protein {Oryza sativa;}
MZ00016272	TC251231	TM00016272	10.01	-1.042	0.01042	0.149924	WRKY9 {Oryza sativa (japonica cultivar-group);} ^|^GB|BAC55609.1|27817841|AP003747 putative WRKY transcription factor 20 {Oryza sativa (japonica cultivar-group);}
MZ00004011	BG517734	TM00004011	11.97	-1.046	0.00105	0.10233	Chain A, Crystal Structure Of The Sorghum Bicolor Dhurrinase 1. {Sorghum bicolor;}
MZ00012728	CF631683	TM00012728	10.43	-1.046	0.00694	0.135287	putative plastid (p)ppGpp synthase {Oryza sativa (japonica cultivar-group);}
MZ00044514	TC254649	TM00044514	13.28	-1.047	0.00565	0.129993	fiber protein-like {Oryza sativa (japonica cultivar-group);}
MZ00047677	AZM4_12898	TM00047677	10.55	-1.048	0.00488	0.125601	OSJNBa0084A10.15 {Oryza sativa (japonica cultivar-group);}
MZ00050492	AZM4_59826	TM00050492	10.22	-1.048	0.00929	0.146107	OSJNBa0052O21.15 {Oryza sativa (japonica cultivar-group);}
MZ00056869	AZM4_35419	TM00056869	10.8	-1.052	0.02342	0.187273	unknown protein {Oryza sativa (japonica cultivar-group);}
MZ00028601	TC262870	TM00028601	12.36	-1.054	0.01033	0.149554	NA
MZ00026538	TC272736	TM00026538	10.42	-1.055	0.00325	0.115281	Unknown protein {Oryza sativa (japonica cultivar-group);} ^|^GB|AAO13484.1|27436765|AC125472 Unknown protein {Oryza sativa (japonica cultivar-group);}
MZ00042222	TC252577	TM00042222	10.49	-1.055	0.00595	0.131893	NA
MZ00037266	BM500920	TM00037266	15.9	-1.056	0.0078	0.136944	p53 binding protein-like {Oryza sativa (japonica cultivar-group);} ^|^GB|BAD08763.1|42407324|AP003865 p53 binding protein-like {Oryza sativa (japonica cultivar-group);}
MZ00021195	TC201487	TM00021195	10.36	-1.06	0.00574	0.130654	hypothetical protein {Oryza sativa (japonica cultivar-group);} ^|^GB|BAB93244.1|21104653|AP003246 hypothetical protein {Oryza sativa (japonica cultivar-group);}
MZ00015411	TC261482	TM00015411	11.98	-1.06	0.00755	0.136785	contains EST AU162961(S13747) unknown protein {Oryza sativa (japonica cultivar-group);} ^|^GB|BAC06256.1|21952841|AP003316 contains EST AU162961(S13747) unknown protein {Oryza sativa (japonica cultivar-group-TRUNCATED-
MZ00024464	TC269064	TM00024464	14.93	-1.061	0.00175	0.109539	hypothetical protein {Oryza sativa (japonica cultivar-group);} ^|^GB|BAD11587.1|42761334|AP003911 hypothetical protein {Oryza sativa (japonica cultivar-group);}
MZ00003693	BE640612	TM00003693	11.23	-1.069	0.01908	0.176816	UDP-glucose pyrophosphorylase {Oryza sativa (indica cultivar-group);}
MZ00025817	TC259535	TM00025817	10.2	-1.07	0.00133	0.104564	plasma membrane H+ ATPase {Oryza sativa (japonica cultivar-group);}
MZ00012968	TC257230	TM00012968	10.38	-1.07	0.0122	0.154991	unknown protein {Oryza sativa (japonica cultivar-group);}
MZ00035355	AI947479	TM00035355	16.72	-1.071	0.0023	0.109892	nonclathrin coat protein zeta2-COP {Zea mays;}
MZ00016119	TC272460	TM00016119	12.03	-1.072	0.0016	0.105896	OSJNBa0088I22.11 {Oryza sativa (japonica cultivar-group);}
MZ00029233	TC275047	TM00029233	10.46	-1.073	0.00693	0.135287	unknown protein {Arabidopsis thaliana;} ^|^GB|AAL86298.1|19347747|AY080614 unknown protein {Arabidopsis thaliana;}
MZ00043602	TC248181	TM00043602	17.38	-1.075	0.00137	0.104564	OSJNBa0088H09.18 {Oryza sativa (japonica cultivar-group);}
MZ00055278	TC272024	TM00055278	12.38	-1.075	0.00124	0.104564	unknown protein {Oryza sativa (japonica cultivar-group);}
MZ00038681	CD957921	TM00038681	15.28	-1.076	0.00164	0.106213	putative alpha 3 glucosyltransferase {Oryza sativa (japonica cultivar-group);} ^|^GB|BAC79743.1|33146795|AP004267 putative alpha 3 glucosyltransferase {Oryza sativa (japonica cultivar-group);}
MZ00017413	TC252117	TM00017413	10.87	-1.077	0.01002	0.149105	OSJNBa0029H02.20 {Oryza sativa (japonica cultivar-group);}
MZ00029578	TC253591	TM00029578	12.09	-1.079	0.0042	0.120653	NA
MZ00029496	TC254191	TM00029496	15.27	-1.08	0.00162	0.106177	hypothetical protein F15B8.30 - Arabidopsis thaliana {Arabidopsis thaliana;} ^|^GB|CAB41177.1|4678269|ATF15B8 putative protein {Arabidopsis thaliana;}
MZ00018895	TC198542	TM00018895	11.74	-1.085	0.00314	0.11517	putative adenylate kinase, chloroplast precursor (ATP-AMP transphosphorylase) {Oryza sativa (japonica cultivar-group);}
MZ00040640	NP183565|AF136828.1|AAF42981.1	TM00040640	10.87	-1.085	0.01164	0.153573	elongation factor 1 alpha {Zea mays;}
MZ00047020	AZM4_115764	TM00047020	9.07	-1.088	0.00222	0.109892	NA
MZ00055034	PUFEO84TD	TM00055034	20.11	-1.09	0.00094	0.101335	putative sugar transporter {Oryza sativa (japonica cultivar-group);} ^|^GB|AAG46115.1|12039327|AC073166 putative sugar transporter {Oryza sativa (japonica cultivar-group);}
MZ00016440	TC262411	TM00016440	10.43	-1.091	0.00088	0.100522	NA
MZ00049507	AZM4_38778	TM00049507	10.35	-1.092	0.01107	0.151945	unknown protein {Oryza sativa (japonica cultivar-group);} ^|^GB|BAD15834.1|46390369|AP004865 unknown protein {Oryza sativa (japonica cultivar-group);}
MZ00007193	CD437868	TM00007193	10.69	-1.093	0.00608	0.132058	hypothetical protein [imported] - Arabidopsis thaliana {Arabidopsis thaliana;} ^|^GB|AAF82217.1|8954043|F10K1 Strong similarity to a mitochondrial carrier protein from Ribes nigrum gb|AJ007580. It contains a-TRUNCATED-
MZ00005077	BM349405	TM00005077	14.37	-1.093	0.00676	0.134276	NA
MZ00046900	AZM4_114130	TM00046900	9.88	-1.094	0.01369	0.159847	hypothetical protein F11C1.220 - Arabidopsis thaliana {Arabidopsis thaliana;} ^|^GB|CAB62317.1|6523049|ATF11C1 putative protein {Arabidopsis thaliana;}
MZ00036645	BG836991	TM00036645	9.37	-1.095	0.02103	0.181515	putative 60S ribosomal protein L27 {Oryza sativa (japonica cultivar-group);} ^|^GB|BAD21487.1|47847708|AP004001 putative 60S ribosomal protein L27 {Oryza sativa (japonica cultivar-group);}
MZ00037053	BM350630	TM00037053	15.28	-1.096	0.00161	0.106177	putative r40c1 protein {Oryza sativa (japonica cultivar-group);}
MZ00015404	TC249982	TM00015404	12.01	-1.098	0.001	0.101672	m4 {Zea mays;}
MZ00013240	T18383	TM00013240	9.91	-1.099	0.02411	0.188632	NA
MZ00043415	TC249490	TM00043415	11.62	-1.106	0.0134	0.158692	putative ubiquinone/menaquinone biosynthesis methyltransferase {Arabidopsis thaliana;} ^|^GB|AAK93616.1|15293011|AY050939 putative ubiquinone/menaquinone biosynthesis methyltransferase {Arabidopsis thaliana;-TRUNCATED-
MZ00016649	TC251828	TM00016649	10.77	-1.11	0.01214	0.154913	putative aldo/keto reductase family protein {Oryza sativa (japonica cultivar-group);}
MZ00015254	TC271694	TM00015254	12.12	-1.115	0.00785	0.137224	putative protein phosphatase {Oryza sativa (japonica cultivar-group);}
MZ00043418	TC206306	TM00043418	17.53	-1.117	0.00091	0.100602	putative cytochrome B5 {Oryza sativa (japonica cultivar-group);}
MZ00001146	AW065784	TM00001146	9.08	-1.117	0.00122	0.104564	L-ascorbate peroxidase (EC 1.11.1.11) [validated] - rice {Oryza sativa;} ^|^GB|AAP13093.1|30060252|AY254495 ascorbate peroxidase {Oryza sativa (indica cultivar-group);} ^|^GB|AAO17000.1|27476069|AC134232 Put-TRUNCATED-
MZ00029128	TC264362	TM00029128	10.43	-1.118	0.00126	0.104564	putative WD-repeat protein {Oryza sativa (japonica cultivar-group);}
MZ00025023	TC259538	TM00025023	16.35	-1.122	0.00155	0.105508	plasma membrane H+ ATPase {Oryza sativa (japonica cultivar-group);}
MZ00048008	TC273408	TM00048008	10.6	-1.123	0.00129	0.104564	putative monosaccharide transporter 3 {Oryza sativa (japonica cultivar-group);}
MZ00012566	CF627839	TM00012566	10.29	-1.126	0.01055	0.150331	unknown protein {Arabidopsis thaliana;} ^|^GB|AAO63907.1|28973165|BT005487 unknown protein {Arabidopsis thaliana;}
MZ00051197	AZM4_72163	TM00051197	11.93	-1.126	0.01481	0.163531	putative cadmium resistance protein {Oryza sativa (japonica cultivar-group);} ^|^GB|BAD45628.1|52076715|AP003935 putative cadmium resistance protein {Oryza sativa (japonica cultivar-group);}
MZ00030717	TC266563	TM00030717	16.34	-1.127	0.00097	0.101672	NA
MZ00042286	TC263544	TM00042286	10.75	-1.127	0.00159	0.105896	NA
MZ00012752	CF632176_root	TM00012752	9.99	-1.13	0.02237	0.18421	NA
MZ00020000	TC275689	TM00020000	10.92	-1.135	0.02273	0.185272	hypothetical protein {Oryza sativa (japonica cultivar-group);} ^|^GB|BAB91728.1|20521211|AP003284 hypothetical protein {Oryza sativa (japonica cultivar-group);}
MZ00005029	BM341557	TM00005029	12.07	-1.136	0.00313	0.11517	hypothetical protein B23I11.250 [imported] - Neurospora crassa {Neurospora crassa;} ^|^GB|CAD70364.1|28881182|NCB10C3 conserved hypothetical protein {Neurospora crassa;}
MZ00019743	TC262467	TM00019743	12.97	-1.139	0.00102	0.102209	OSJNBb0003A12.5 {Oryza sativa (japonica cultivar-group);}
MZ00004033	TC252384	TM00004033	10.88	-1.139	0.00147	0.104967	AOBP-like protein {Oryza sativa (japonica cultivar-group);} ^|^GB|BAC83814.1|34394527|AP005167 putative ascorbate oxidase promoter-binding protein AOBP {Oryza sativa (japonica cultivar-group);}
MZ00044468	TC264215	TM00044468	9.86	-1.14	0.02117	0.181563	putative NADPH-thioredoxin reductase {Oryza sativa (japonica cultivar-group);}
MZ00055889	TC273690	TM00055889	14.44	-1.145	0.00105	0.10233	unknown protein {Oryza sativa (japonica cultivar-group);}
MZ00054886	OGVDL05TH	TM00054886	10.31	-1.145	0.00154	0.105508	unknown protein {Arabidopsis thaliana;} ^|^GB|AAM20458.1|20466282|AY099607 unknown protein {Arabidopsis thaliana;}
MZ00037186	TC192965	TM00037186	11.6	-1.145	0.00174	0.109539	putative transposase {Zea mays;}
MZ00051380	AZM4_79789	TM00051380	10.66	-1.15	0.00129	0.104564	OSJNBa0081C01.9 {Oryza sativa (japonica cultivar-group);} ^|^GB|CAE02141.2|38346627|OSJN00177 OSJNBa0074L08.21 {Oryza sativa (japonica cultivar-group);}
MZ00047609	AZM4_127350	TM00047609	10.16	-1.153	0.00136	0.104564	OSJNBa0019D11.23 {Oryza sativa (japonica cultivar-group);}
MZ00004851	BM332485	TM00004851	15.04	-1.157	0.00474	0.124797	NA
MZ00017072	TC262279	TM00017072	11.11	-1.158	0.01132	0.152855	unknown protein {Oryza sativa (japonica cultivar-group);}
MZ00019166	TC264817	TM00019166	10.9	-1.158	0.01147	0.153215	ribosomal protein L30 {Argopecten irradians;}
MZ00051354	AZM4_79425	TM00051354	10.7	-1.158	0.01268	0.156139	putative formin-like protein {Oryza sativa (japonica cultivar-group);} ^|^GB|AAN05367.1|22748365|AC091666 Putative formin-like protein {Oryza sativa (japonica cultivar-group);}
MZ00049485	AZM4_38435	TM00049485	10.11	-1.158	0.02637	0.193277	MADS-box protein AGL65 {Arabidopsis thaliana;}
MZ00056261	TC278674	TM00056261	10.18	-1.159	0.00758	0.136792	NA
MZ00044652	TC258750	TM00044652	9.6	-1.162	0.00115	0.104564	putative transcription factor {Oryza sativa (japonica cultivar-group);}
MZ00021786	TC202346	TM00021786	10.38	-1.162	0.00359	0.117062	OSJNBb0108J11.6 {Oryza sativa (japonica cultivar-group);}
MZ00046765	AZM4_112727	TM00046765	9.87	-1.167	0.00805	0.138434	hypothetical protein {Oryza sativa (japonica cultivar-group);}
MZ00013790	TC269272	TM00013790	13.33	-1.171	0.00092	0.101096	putative ribosomal protein L10a {Oryza sativa (japonica cultivar-group);}
MZ00024867	TC260587	TM00024867	10.89	-1.179	0.00386	0.118455	putative nucleic acid binding protein {Oryza sativa (japonica cultivar-group);} ^|^GB|AAG60186.1|12597878|AC084763 putative nucleic acid binding protein {Oryza sativa (japonica cultivar-group);}
MZ00014906	TC250284	TM00014906	9.68	-1.179	0.01028	0.149536	putative GTP-binding protein DRG {Oryza sativa (japonica cultivar-group);}
MZ00056725	TC272901	TM00056725	14.57	-1.179	0.02712	0.195337	putative Avr9 elicitor response protein {Oryza sativa (japonica cultivar-group);}
MZ00052200	AZM4_95686	TM00052200	9.7	-1.18	0.01192	0.154101	putative HIPL1 protein {Oryza sativa (japonica cultivar-group);}
MZ00025873	TC208450	TM00025873	14.56	-1.182	0.00166	0.106889	putative histone H2A {Oryza sativa (japonica cultivar-group);}
MZ00039010	CD974060	TM00039010	12.4	-1.184	0.00136	0.104564	NA
MZ00051022	AZM4_6990	TM00051022	13.42	-1.185	0.01351	0.158984	OSJNBa0093O08.1 {Oryza sativa (japonica cultivar-group);}
MZ00014507	TC260433	TM00014507	9.77	-1.193	0.00494	0.125705	hypothetical protein {Oryza sativa (japonica cultivar-group);}
MZ00056589	AZM4_134099	TM00056589	9.67	-1.195	0.0119	0.15406	zinc finger POZ domain protein-like {Oryza sativa (japonica cultivar-group);} ^|^GB|BAD45423.1|52076546|AP003633 zinc finger POZ domain protein-like {Oryza sativa (japonica cultivar-group);}
MZ00055475	TC200826	TM00055475	13.24	-1.196	0.00351	0.116545	NA
MZ00007333	CD439817	TM00007333	12.56	-1.197	0.0032	0.11517	translational elongation factor Tu {Oryza sativa;} ^|^GB|AAM74563.1|21685576|AF303468 elongation factor Tu {Oryza sativa;} ^|^GB|AAO20062.1|27573344|AC096688 translational elongation factor Tu {Oryza sativa -TRUNCATED-
MZ00030338	PUIKR55TB	TM00030338	12.01	-1.199	0.00179	0.109539	putative iron superoxide dismutase {Oryza sativa (japonica cultivar-group);}
MZ00013225	T12722	TM00013225	11.56	-1.199	0.01649	0.168928	NA
MZ00040280	CF063421	TM00040280	15.09	-1.2	0.00085	0.100522	hypothetical protein {Oryza sativa (japonica cultivar-group);} ^|^GB|BAB89033.1|20146251|AP003243 contains ESTs AU031041(E60654),AU095214(E60654) similar to Arabidopsis thaliana chromosome4,At4g09830 unknown protein {Oryza sativa (japonica cultivar-group);}
MZ00040791	NP427440|AF464738.1|AAL66750.1	TM00040791	10.72	-1.2	0.00345	0.116371	putative gag protein {Zea mays;}
MZ00007009	CD433269	TM00007009	10.08	-1.202	0.00484	0.124984	putative probable transcription repressor HOTR {Oryza sativa (japonica cultivar-group);}
MZ00022819	TC254530	TM00022819	9.63	-1.21	0.00088	0.100522	putative drought-inducible protein 1OS {Oryza sativa (japonica cultivar-group);} ^|^GB|BAB89782.1|20160842|AP003280 contains ESTs C98810(E3122),C98811(E3122) similar to Arabidopsis thaliana chrom-TRUNCATED-
MZ00037122	BM380635	TM00037122	12.79	-1.211	0.00215	0.109892	NA
MZ00029464	TC264878	TM00029464	15.63	-1.218	0.00104	0.10233	unnamed protein product; Similar to Arabidopsis thaliana chromosome 1 BAC F15K9;hypothetical protein (AC005278) {Oryza sativa (japonica cultivar-group);}
MZ00027440	TC273444	TM00027440	11.33	-1.219	0.00773	0.136792	putative shoot gravitropism 2 {Oryza sativa (japonica cultivar-group);}
MZ00042118	TC251827	TM00042118	12.91	-1.22	0.00106	0.10233	NA
MZ00023477	TC269663	TM00023477	10.91	-1.224	0.00408	0.119951	putative ribosomal protein S29 {Oryza sativa (japonica cultivar-group);}
MZ00000697	AI770504	TM00000697	13.08	-1.227	0.00116	0.104564	hypothetical protein {Oryza sativa (japonica cultivar-group);}
MZ00025601	TC271876	TM00025601	11.74	-1.228	0.00516	0.127129	putative leucine zipper protein {Oryza sativa (japonica cultivar-group);}
MZ00032503	TC278141	TM00032503	9.94	-1.236	0.01745	0.172427	expressed protein {Oryza sativa (japonica cultivar-group);} ^|^GB|AAT77082.1|50428731|AC135228 expressed protein {Oryza sativa (japonica cultivar-group);}
MZ00031903	TC267867	TM00031903	9.85	-1.237	0.01718	0.171664	histone-lysine N-methyltransferase-like protein {Oryza sativa (japonica cultivar-group);}
MZ00038669	CD957413	TM00038669	13.81	-1.24	0.00086	0.100522	putative RNA helicase {Oryza sativa (japonica cultivar-group);}
MZ00027143	TC252198	TM00027143	11.95	-1.241	0.00232	0.109892	unknown protein {Oryza sativa (japonica cultivar-group);}
MZ00025331	TC270771	TM00025331	12.22	-1.243	0.00175	0.109539	ethylene-insensitive-3-like protein {Oryza sativa (japonica cultivar-group);}
MZ00020396	TC265255	TM00020396	12.51	-1.247	0.0014	0.104564	NA
MZ00038138	CD443559	TM00038138	11.79	-1.249	0.00317	0.11517	hypothetical protein {Oryza sativa (japonica cultivar-group);}
MZ00041790	TC249773	TM00041790	10.57	-1.251	0.00471	0.124797	putative monodehydroascorbate reductase {Oryza sativa (japonica cultivar-group);} ^|^GB|BAC98552.1|37573040|AP004461 putative monodehydroascorbate reductase {Oryza sativa (japonica cultivar-group);} -TRUNCATED-
MZ00029672	TC249402	TM00029672	10.3	-1.255	0.00325	0.115281	ESTs AU075348(C11252),C98151(C0804),C98150(C0804), C25947(C11252) correspond to a region of the predicted gene. Similar to Lotus japonicus gene encoding RING finger protein (Y09539) {Oryza sativa -TRUNCATED-
MZ00037347	BM661072	TM00037347	10.45	-1.257	0.00501	0.126097	NA
MZ00033690	TC266408	TM00033690	11.78	-1.26	0.00351	0.116545	putative calmodulin-binding heat-shock protein {Oryza sativa (japonica cultivar-group);}
MZ00046881	AZM4_11401	TM00046881	14.39	-1.278	0.00182	0.109539	putative nucleic acid binding (PHD-finger) protein {Oryza sativa (japonica cultivar-group);}
MZ00019598	TC264287	TM00019598	11.77	-1.29	0.00099	0.101672	hypothetical protein F24I3.170 - Arabidopsis thaliana {Arabidopsis thaliana;} ^|^GB|AAM19913.1|20453349|AY097397 AT3g57090/F24I3_170 {Arabidopsis thaliana;} ^|^GB|AAM65087.1|21593138|AY087545 unknown {Arabid-TRUNCATED-
MZ00056342	AZM4_102174	TM00056342	10.55	-1.29	0.02036	0.179985	leaf senescence related protein-like {Oryza sativa (japonica cultivar-group);}
MZ00013145	NP668325	TM00013145	11.52	-1.294	0.00239	0.109892	NA
MZ00025702	TC261171	TM00025702	9.59	-1.308	0.01818	0.173891	unknown protein {Oryza sativa (japonica cultivar-group);} ^|^GB|BAD05448.1|40253499|AP004690 unknown protein {Oryza sativa (japonica cultivar-group);}
MZ00056858	TC258103	TM00056858	10.17	-1.318	0.0162	0.167919	putative 40S ribosomal protein S25 (RPS25B) {Oryza sativa (japonica cultivar-group);}
MZ00029636	TC253563	TM00029636	8.24	-1.321	0.00546	0.129606	putative tRNA splicing protein {Oryza sativa (japonica cultivar-group);}
MZ00033635	BE051143	TM00033635	11.27	-1.321	0.01496	0.16401	hypothetical protein {Arabidopsis thaliana;} ^|^GB|AAP21279.1|30102722|BT006471 At3g03650 {Arabidopsis thaliana;}
MZ00033420	TC218377	TM00033420	11.77	-1.323	0.00261	0.10992	unknown protein {Arabidopsis thaliana;}
MZ00045587	TC212798	TM00045587	9.47	-1.323	0.00382	0.118267	NA
MZ00054982	PUCFE21TD	TM00054982	11.42	-1.337	0.01446	0.16262	unknown protein {Oryza sativa;}
MZ00025864	TC248366	TM00025864	11.66	-1.342	0.00662	0.133768	dsRNA-binding protein ODB1 {Oryza sativa (japonica cultivar-group);}
MZ00036886	BM074429	TM00036886	9.53	-1.342	0.01899	0.176475	putative 30S ribosomal protein S13 {Oryza sativa (japonica cultivar-group);}
MZ00038632	CD955447	TM00038632	14.19	-1.344	0.00085	0.100522	26S proteasome regulatory ATPase subunit S10b {Vitis riparia;}
MZ00018290	TC263459	TM00018290	13.63	-1.353	0.00189	0.109776	NA
MZ00046891	AZM4_11408	TM00046891	14.73	-1.354	0.00137	0.104564	F22M8.8 protein - Arabidopsis thaliana {Arabidopsis thaliana;} ^|^GB|AAF76473.1|8570446|F22M8 Contains similarity to a kinesin homolog from Arabidopsis thaliana gb|T06733 and contains a Kinesin motor PF|0022-TRUNCATED-
MZ00040510	L46398_ZMZAG5_	TM00040510	9.92	-1.37	0.00751	0.136643	MADS box protein - maize {Zea mays;} ^|^GB|AAB00079.1|939781|MZEMADSB MADS box protein {Zea mays;}
MZ00004514	BM073511	TM00004514	10.71	-1.377	0.00423	0.120653	contains ESTs C20383(E11941),AU071207(R10905) similar to Arabidopsis thaliana chromosome 5, At5g12300 unknown protein {Oryza sativa (japonica cultivar-group);}
MZ00033395	TC279078	TM00033395	11.03	-1.395	0.01236	0.155676	unknown {Zea mays;}
MZ00000861	AI902052	TM00000861	9.29	-1.405	0.00953	0.147315	cell division inhibitor-like {Oryza sativa (japonica cultivar-group);}
MZ00031769	TC256237	TM00031769	11.09	-1.411	0.00338	0.115966	extra sporogenous cells-like {Oryza sativa (japonica cultivar-group);} ^|^GB|BAB32930.1|13161339|AP002908 extra sporogenous cells-like {Oryza sativa (japonica cultivar-group);}
MZ00039420	CF001804	TM00039420	10.13	-1.417	0.00346	0.116371	19K zein precursor (clone ZG15) - maize {Zea mays;} ^|^GB|AAA33540.1|168701|MZEZEIAC zein {Zea mays;}
MZ00034958	AI065493	TM00034958	10.13	-1.428	0.01773	0.173096	Vacuolar ATP synthase subunit B isoform 2 (EC 3.6.3.14) (V-ATPase Bsubunit 2) (Vacuolar proton pump B subunit 2) (Fragment). {Gossypium hirsutum;} ^|^GB|AAA57550.1|459200|GHU07053 vacuolar H+-ATPase subunit B {Gossypium hirsutum;}
MZ00018033	TC253252	TM00018033	10.97	-1.451	0.01525	0.164978	putative transcriptional regulator {Oryza sativa (japonica cultivar-group);}
MZ00025253	TC261104	TM00025253	10.58	-1.453	0.00456	0.123835	unknown protein {Oryza sativa (japonica cultivar-group);}
MZ00018276	AZM4_85272	TM00018276	9.29	-1.458	0.00471	0.124797	putative zinc finger protein {Zea mays;}
MZ00047071	AZM4_116423	TM00047071	13.95	-1.476	0.00133	0.104564	OSJNBa0079A21.10 {Oryza sativa (japonica cultivar-group);}
MZ00004442	BI674724	TM00004442	9.85	-1.492	0.00625	0.132082	putative geranylgeranyl diphosphate synthase {Oryza sativa (japonica cultivar-group);}
MZ00015952	TC272474	TM00015952	14.41	-1.507	0.00096	0.101672	unknown {Oryza sativa (japonica cultivar-group);} ^|^GB|CAE04237.2|38346404|OSJN00153 OSJNBa0011F23.10 {Oryza sativa (japonica cultivar-group);}
MZ00023622	TC248445	TM00023622	11.97	-1.518	0.01394	0.161012	OSJNBb0022F23.11 {Oryza sativa (japonica cultivar-group);}
MZ00054809	AZM4_79154	TM00054809	12.15	-1.527	0.00121	0.104564	putative protein kinase {Oryza sativa (japonica cultivar-group);} ^|^GB|BAD25588.1|49388458|AP004868 putative protein kinase {Oryza sativa (japonica cultivar-group);}
MZ00051981	AZM4_92190	TM00051981	10.5	-1.547	0.00301	0.113919	hypothetical protein {Oryza sativa (japonica cultivar-group);} ^|^GB|AAT93958.1|51038155|AC121364 hypothetical protein {Oryza sativa (japonica cultivar-group);}
MZ00031919	TC276539	TM00031919	10.18	-1.547	0.0039	0.118694	hypothetical protein similar to Arabidopsis thaliana chromosome 5, At5g23720 {Oryza sativa (japonica cultivar-group);} ^|^GB|BAB92760.1|20805088|AP003722 hypothetical protein similar to Arabidopsis thaliana -TRUNCATED-
MZ00043635	TC260704	TM00043635	15.18	-1.623	0.00089	0.100522	putative leucine-rich repeat protein {Oryza sativa (japonica cultivar-group);}
MZ00042886	AZM4_33552	TM00042886	9.92	-1.655	0.00235	0.109892	cytoplasmic aldolase. {Zea mays;}
MZ00048093	AZM4_137597	TM00048093	12.72	-1.671	0.00094	0.101335	putative OsNAC5 protein {Oryza sativa (japonica cultivar-group);} ^|^GB|BAC55651.1|27817885|AP003866 putative OsNAC5 protein {Oryza sativa (japonica cultivar-group);}
MZ00036110	BE051165	TM00036110	9.56	-1.703	0.01189	0.15406	NA
MZ00044404	TC263614	TM00044404	10.5	-1.716	0.0027	0.110314	NA
MZ00001203	AW067240	TM00001203	11.77	-1.737	0.00154	0.105508	TRAP dicarboxylate transporter, DctP subunit {Pseudomonas putida KT2440;} ^|^OMNI|PP1169|AAN66793.1|24982612| TRAP dicarboxylate transporter, DctP subunit {Pseudomonas putida KT2440;}
MZ00054892	OGVFW81TV	TM00054892	9.85	-1.743	0.02277	0.185272	hypothetical protein {Oryza sativa (japonica cultivar-group);} ^|^GB|BAB63606.1|15289911|AP003239 hypothetical protein similar to Arabidopsis thaliana chromosome 1, F18O14.3 {Oryza sativa (japonica cultivar--TRUNCATED-
MZ00042843	TC248165	TM00042843	10.02	-1.754	0.01297	0.156815	glycine-rich protein - maize {Zea mays;} ^|^GB|CAA43431.1|22293|ZMGLYR glycine-rich protein {Zea mays;}
MZ00000411	AI491288	TM00000411	9.3	-2.109	0.00855	0.141572	jmjC domain containing protein {Oryza sativa (japonica cultivar-group);}
MZ00051852	AZM4_90625	TM00051852	10.41	-2.156	0.00843	0.140514	dehydration-responsive family protein-like {Oryza sativa (japonica cultivar-group);}
MZ00001204	AW067295	TM00001204	10.85	-2.465	0.00152	0.105508	NA
MZ00014691	TC269891	TM00014691	9.97	-3.05	0.01123	0.152551	unknown {Arabidopsis thaliana;}

## Sheet: ctrl-smoke 9h
ID	Name	TIGR ID	A	logFC	p	adj p	Putative annotation
MZ00023685	TC251845	TM00023685	12.56	2.642	0.00015	0.089752	putative NLI interacting factor {Oryza sativa (japonica cultivar-group);} ^|^GB|AAO37958.1|28269415|AC092559 putative NLI-interacting factor {Oryza sativa (japonica cultivar-group);}
MZ00022287	TC278302	TM00022287	8.61	2.014	0.00086	0.093992	zinc finger POZ domain protein-like {Oryza sativa (japonica cultivar-group);} ^|^GB|BAD45423.1|52076546|AP003633 zinc finger POZ domain protein-like {Oryza sativa (japonica cultivar-group);}
MZ00015289	TC249966	TM00015289	11.84	1.922	8e-05	0.089752	40S ribosomal protein S24 {Zea mays;}
MZ00020760	TC266716	TM00020760	11.54	1.876	0.00085	0.093992	NA
MZ00031198	TC276438	TM00031198	10.82	1.823	0.00228	0.093994	OSJNBa0080E14.9 {Oryza sativa (japonica cultivar-group);}
MZ00018650	TC253618	TM00018650	15.08	1.788	6e-05	0.089752	oligopeptide transporter OPT-like {Oryza sativa (japonica cultivar-group);}
MZ00029003	TC275088	TM00029003	13.17	1.786	0.0001	0.089752	hypothetical protein {Oryza sativa (japonica cultivar-group);} ^|^GB|AAK20059.1|13357262|AC025783 hypothetical protein {Oryza sativa (japonica cultivar-group);}
MZ00044595	TC255986	TM00044595	13.32	1.774	0.00012	0.089752	putative protein kinase {Oryza sativa (japonica cultivar-group);}
MZ00043426	TC249102	TM00043426	12.07	1.766	0.00011	0.089752	putative B12D protein {Oryza sativa (japonica cultivar-group);} ^|^GB|BAD31625.1|50508850|AP005673 putative B12D protein {Oryza sativa (japonica cultivar-group);}
MZ00027343	TC262808	TM00027343	11.57	1.697	0.00024	0.089752	unknown protein {Oryza sativa (japonica cultivar-group);} ^|^GB|BAD44963.1|52075743|AP002908 unknown protein {Oryza sativa (japonica cultivar-group);}
MZ00022383	TC256381	TM00022383	7.42	1.662	0.00345	0.096732	NA
MZ00033590	AI966983	TM00033590	14.33	1.642	8e-05	0.089752	OSJNBa0064M23.12 {Oryza sativa (japonica cultivar-group);}
MZ00033591	AW065915	TM00033591	14.89	1.624	0.00012	0.089752	contains ESTs AU101349(E11470),C20073(E11470) similar to Arabidopsis thaliana chromosome 1, F15D2.23 unknown protein {Oryza sativa (japonica cultivar-group);} ^|^GB|BAB21159.1|12328500|AP002899 contains ESTs-TRUNCATED-
MZ00013570	TC258383	TM00013570	13.44	1.622	0.00026	0.089752	aspartic proteinase {Oryza sativa (japonica cultivar-group);}
MZ00052353	BG265651	TM00052353	13.1	1.579	0.00032	0.089752	NA
MZ00017107	TC273345	TM00017107	13.96	1.569	0.00026	0.089752	putative peptide methionine sulfoxide reductase {Oryza sativa (japonica cultivar-group);} ^|^GB|AAG60202.1|12597894|AC084763 putative peptide methionine sulfoxide reductase {Oryza sativa (japonica cultivar-g-TRUNCATED-
MZ00015981	TC272306	TM00015981	11.97	1.547	0.00011	0.089752	putative PLRR-4 polymorphic leucine-rich repeat protein {Oryza sativa (japonica cultivar-group);}
MZ00032624	TC278417	TM00032624	10.85	1.547	0.00021	0.089752	glutathione S-transferase GST 39 {Zea mays;}
MZ00016480	TC262335	TM00016480	10.08	1.507	0.00035	0.091065	membrane protein-like {Oryza sativa (japonica cultivar-group);} ^|^GB|BAD32899.1|50725427|AP003622 membrane protein-like {Oryza sativa (japonica cultivar-group);}
MZ00042630	TC267243	TM00042630	12.95	1.502	0.00048	0.091641	NA
MZ00047114	AZM4_117158	TM00047114	11.49	1.477	0.00128	0.093992	unnamed protein product; gene_id:MPL12.20 pir||T00964 strong similarity to unknown protein {Arabidopsis thaliana;}
MZ00050353	AZM4_5575	TM00050353	13.9	1.469	0.0001	0.089752	transducin/WD-40 repeat protein {Oryza sativa (japonica cultivar-group);}
MZ00044374	TC212243	TM00044374	15	1.43	0.00021	0.089752	NA
MZ00031605	TC277271	TM00031605	12.02	1.404	0.00014	0.089752	fatty acid binding protein {Apis mellifera;}
MZ00012873	CF635266	TM00012873	9.39	1.397	0.00322	0.096346	putative glucosyltransferase {Oryza sativa (japonica cultivar-group);} ^|^GB|BAC98512.1|37572918|AP004013 putative glucosyltransferase {Oryza sativa (japonica cultivar-group);}
MZ00038192	CD446518	TM00038192	12.15	1.356	0.00018	0.089752	BRI1-KD interacting protein 130 {Oryza sativa (japonica cultivar-group);}
MZ00041358	TC247870	TM00041358	13.4	1.352	0.0002	0.089752	OSJNBa0083N12.23 {Oryza sativa (japonica cultivar-group);} ^|^GB|CAE01820.2|38344140|OSJN00077 OSJNBa0041A02.7 {Oryza sativa (japonica cultivar-group);}
MZ00013569	TC258361	TM00013569	13.27	1.351	0.00011	0.089752	contains ESTs AU066201(S5593),AU032549(S10727),AU088748(S5593) unknown protein {Oryza sativa (japonica cultivar-group);} ^|^GB|BAB61215.1|14587304|AP003256 contains ESTs AU066201(S5593),AU032549(-TRUNCATED-
MZ00044721	TC267182	TM00044721	9.39	1.343	0.00048	0.091641	NA
MZ00039668	CF017478	TM00039668	12.5	1.328	0.00051	0.091641	60S ribosomal protein L17. {Zea mays;} ^|^PIR|T01410|T01410 ribosomal protein L17 - maize {Zea mays;} ^|^GB|AAB88619.1|2668748|AF034948 ribosomal protein L17 {Zea mays;}
MZ00007005	CD433190	TM00007005	12.92	1.325	0.00024	0.089752	OJ991214_12.13 {Oryza sativa (japonica cultivar-group);}
MZ00042772	TC278875	TM00042772	14.77	1.321	0.0003	0.089752	OSJNBa0006M15.8 {Oryza sativa (japonica cultivar-group);} ^|^GB|CAE04385.1|32489200|OSJN00140 OSJNBa0027G07.27 {Oryza sativa (japonica cultivar-group);}
MZ00025258	AZM4_117007	TM00025258	13.16	1.315	0.00031	0.089752	putative Vacuolar ATP synthase 16 kDa proteolipid subunit {Oryza sativa (japonica cultivar-group);} ^|^GB|BAD33262.1|50725751|AP004775 putative Vacuolar ATP synthase 16 kDa proteolipid subunit {Oryza sativa -TRUNCATED-
MZ00042856	TC259611	TM00042856	17.98	1.314	0.00043	0.091641	putative 60S ribosomal protein L39 {Oryza sativa (japonica cultivar-group);}
MZ00030051	TC265289	TM00030051	11.95	1.308	0.00127	0.093992	putative tubulin-folding cofactor {Oryza sativa (japonica cultivar-group);} ^|^GB|AAM94921.1|22267586|AC091122 putative tubulin-folding cofactor {Oryza sativa (japonica cultivar-group);}
MZ00051285	CO520950	TM00051285	13.48	1.293	0.00042	0.091641	putative calcium-transporting ATPase {Oryza sativa (japonica cultivar-group);} ^|^GB|AAM08790.1|20042982|AC016780 Putative calcium-transporting ATPase {Oryza sativa;}
MZ00029320	TC264858	TM00029320	14.51	1.277	0.00017	0.089752	Isoflavone reductase homolog (EC 1.3.1.-). {Lupinus albus;} ^|^PIR|T11035|T11035 probable 2''-hydroxyisoflavone reductase (EC 1.3.1.45) - white lupine {Lupinus albus;} ^|^GB|AAB67729.1|1230614-TRUNCATED-
MZ00024578	TC206641	TM00024578	10.31	1.273	0.00031	0.089752	putative GTP binding protein {Oryza sativa (japonica cultivar-group);}
MZ00032561	TC276833	TM00032561	10.02	1.266	0.00308	0.096346	subtilisin-like protein {Lycopersicon esculentum var. cerasiforme;}
MZ00024584	TC270783	TM00024584	13.41	1.245	0.0003	0.089752	aldehyde dehydrogenase {Arabidopsis thaliana;}
MZ00025711	TC250057	TM00025711	10.12	1.231	0.00033	0.089752	Sex determination protein tasselseed 2. {Zea mays;} ^|^PIR|A47542|A47542 short-chain alcohol dehydrogenase (EC 1.1.1.-) - maize {Zea mays;} ^|^GB|AAC37345.1|393184|MZETASSELS alcohol dehydrogenase {Zea mays;-TRUNCATED-
MZ00014731	TC260303	TM00014731	10.08	1.226	0.00094	0.093992	NA
MZ00030663	TC275908	TM00030663	15.06	1.223	0.00032	0.089752	putative somatic embryogenesis receptor kinase {Oryza sativa (japonica cultivar-group);}
MZ00035482	AW065340	TM00035482	12.22	1.221	0.00054	0.091641	kelch repeat-containing F-box-like {Oryza sativa (japonica cultivar-group);}
MZ00031628	TC266603	TM00031628	15.52	1.216	0.00027	0.089752	hypothetical protein {Oryza sativa (japonica cultivar-group);}
MZ00040237	CF059814	TM00040237	9.96	1.215	0.00111	0.093992	beta-glucosidase (with alternative splicing) {Oryza sativa (japonica cultivar-group);}
MZ00038216	CD447226	TM00038216	12.6	1.214	0.00136	0.093992	Zein-alpha precursor (19 kDa) (Clone ZG99). {Zea mays;} ^|^PIR|A29288|ZIZM99 19K zein precursor (clone ZG99) - maize {Zea mays;} ^|^GB|CAA24726.1|22534|ZMZE10 zein {Zea mays;} ^|^GB|CAA24717.1|22519|ZMZE01 z-TRUNCATED-
MZ00051299	AZM4_75652	TM00051299	11.62	1.21	0.00105	0.093992	hypothetical protein {Oryza sativa (japonica cultivar-group);} ^|^GB|AAU10819.1|51854440|AC132493 putative polyprotein {Oryza sativa (japonica cultivar-group);}
MZ00023049	TC268363	TM00023049	17.85	1.202	0.00033	0.089752	OSJNBa0020I02.9 {Oryza sativa (japonica cultivar-group);}
MZ00001044	AW000337	TM00001044	14.61	1.184	0.00031	0.089752	NA
MZ00026709	TC251740	TM00026709	12.75	1.184	0.0021	0.093994	unknown protein {Oryza sativa (japonica cultivar-group);} ^|^GB|BAD31148.1|50508662|AP005193 unknown protein {Oryza sativa (japonica cultivar-group);}
MZ00022201	TC278468	TM00022201	9.44	1.17	0.00117	0.093992	NA
MZ00026578	TC272833	TM00026578	14.58	1.169	0.0002	0.089752	unknown protein {Oryza sativa (japonica cultivar-group);}
MZ00043729	TC270315	TM00043729	14.94	1.167	0.0003	0.089752	putative chaperonin {Oryza sativa (japonica cultivar-group);}
MZ00022700	TC257316	TM00022700	14.66	1.166	0.00022	0.089752	senescence-associated protein-like {Oryza sativa (japonica cultivar-group);} ^|^GB|BAD28022.1|50251242|AP004843 senescence-associated protein-like {Oryza sativa (japonica cultivar-group);}
MZ00015488	TC271422	TM00015488	20.81	1.164	0.00108	0.093992	putative RAD23 protein {Oryza sativa (japonica cultivar-group);}
MZ00052092	AZM4_93543	TM00052092	11.19	1.158	0.00287	0.095371	hypothetical protein F16N3.18 [imported] - Arabidopsis thaliana {Arabidopsis thaliana;} ^|^GB|AAD46032.1|5668806|F16N3 Strong similarity to F16N3.17 from Arabidopsis thalian BAC gb|AC007519. {Arabidopsis tha-TRUNCATED-
MZ00043549	TC270795	TM00043549	15.16	1.154	0.00065	0.091641	Hydrophobic protein OSR8. {Oryza sativa;} ^|^GB|BAD45939.1|52076928|AP005090 unknown protein {Oryza sativa (japonica cultivar-group);} ^|^GB|BAB03289.1|9453850|AB030211 hydrophobic polypeptide {Oryza sativa;-TRUNCATED-
MZ00000437	AI600299	TM00000437	14.48	1.151	0.00034	0.091065	probable PPR-repeat protein [imported] - Arabidopsis thaliana {Arabidopsis thaliana;} ^|^GB|AAG50713.1|12321292|AC079041 PPR-repeat protein, putative {Arabidopsis thaliana;}
MZ00001900	AZM4_112839	TM00001900	10.34	1.151	0.00333	0.096732	putative CC-NBS-LRR resistance protein MLA13 {Oryza sativa (japonica cultivar-group);} ^|^GB|BAC84194.1|34394780|AP005258 putative CC-NBS-LRR resistance protein MLA13 {Oryza sativa (japonica cultivar-group);-TRUNCATED-
MZ00044651	TC256725	TM00044651	10.47	1.148	0.0013	0.093992	OSJNBa0076N16.7 {Oryza sativa (japonica cultivar-group);} ^|^GB|CAD41131.1|21740668|OSJN00051 OSJNBa0084K20.9 {Oryza sativa (japonica cultivar-group);}
MZ00020819	TC276340	TM00020819	14.45	1.147	0.00021	0.089752	unnamed protein product; Similar to chromaffin granule ATPase II homolog. (U75321) {Oryza sativa (japonica cultivar-group);}
MZ00028852	TC253645	TM00028852	15.09	1.145	0.00048	0.091641	unknown protein {Oryza sativa (japonica cultivar-group);}
MZ00032175	TC257041	TM00032175	12.02	1.145	0.00171	0.093992	AT5g44240/MLN1_17 {Arabidopsis thaliana;} ^|^GB|AAP21164.1|30102492|BT006356 At5g44240/MLN1_17 {Arabidopsis thaliana;}
MZ00016452	TC195547	TM00016452	13.06	1.14	0.00152	0.093992	HUELLENLOS-like protein {Oryza sativa;}
MZ00035520	AW067117	TM00035520	11.78	1.133	0.00255	0.094579	NA
MZ00033655	BE638684	TM00033655	11.53	1.123	0.001	0.093992	NA
MZ00000682	AI740116	TM00000682	10.86	1.12	0.00046	0.091641	NA
MZ00028349	TC263830	TM00028349	9.69	1.117	0.00146	0.093992	GPI inositol-deacylase PGAP1-like protein {Oryza sativa (japonica cultivar-group);}
MZ00023919	TC248683	TM00023919	11.71	1.115	0.00125	0.093992	G-box binding protein-like {Oryza sativa (japonica cultivar-group);} ^|^GB|AAL76334.1|18644696|AF466286 putative G-box binding protein {Oryza sativa;} ^|^GB|AAB65433.1|2293568|AF012897 HvB12D homolog {Oryza -TRUNCATED-
MZ00039927	CF039272	TM00039927	15.73	1.111	0.00033	0.090312	hypothetical protein {Oryza sativa (japonica cultivar-group);}
MZ00017225	TC248416	TM00017225	12.7	1.109	0.00154	0.093992	NA
MZ00042457	TC252488	TM00042457	14.77	1.104	0.00099	0.093992	unknown protein {Arabidopsis thaliana;}
MZ00023121	TC279216	TM00023121	13.03	1.1	0.00031	0.089752	NA
MZ00012542	TC255451	TM00012542	11.79	1.1	0.00221	0.093994	OSJNBa0074L08.11 {Oryza sativa (japonica cultivar-group);}
MZ00029049	TC275012	TM00029049	12.74	1.097	0.00128	0.093992	hypothetical protein F2K13_100 - Arabidopsis thaliana {Arabidopsis thaliana;} ^|^GB|AAL15348.1|16323228|AY057718 AT5g16950/F2K13_100 {Arabidopsis thaliana;} ^|^GB|CAC01708.1|9755696|ATF2K13 putative protein -TRUNCATED-
MZ00039995	CF044517	TM00039995	9.58	1.094	0.00164	0.093992	NA
MZ00018333	TC250353	TM00018333	11.57	1.093	0.00096	0.093992	OSJNBa0016O02.10 {Oryza sativa (japonica cultivar-group);}
MZ00021674	TC264601	TM00021674	12.16	1.091	0.00044	0.091641	amino acid transporter-like protein 1 {Arabidopsis thaliana;}
MZ00026979	TC272898	TM00026979	10.94	1.088	0.00128	0.093992	putative nck-associated protein 1 (NAP 1) (p125Nap1) (Membrane-associated protein HEM-2) {Oryza sativa (japonica cultivar-group);}
MZ00046488	AZM4_103637	TM00046488	12.64	1.085	0.0005	0.091641	putative cellulase {Oryza sativa (japonica cultivar-group);} ^|^GB|AAK20055.1|13357258|AC025783 putative cellulase {Oryza sativa (japonica cultivar-group);}
MZ00005809	BQ280303	TM00005809	17.15	1.085	0.00041	0.091641	putative receptor protein kinase {Oryza sativa (japonica cultivar-group);}
MZ00042177	TC252062	TM00042177	13.76	1.083	0.00164	0.093992	unknown protein {Oryza sativa (japonica cultivar-group);} ^|^GB|BAD15425.1|46390049|AP003990 unknown protein {Oryza sativa (japonica cultivar-group);}
MZ00014288	TC270500	TM00014288	13.51	1.082	0.0008	0.093992	contains EST AU056984(S1038) unknown protein {Oryza sativa (japonica cultivar-group);}
MZ00024497	TC270728	TM00024497	16.15	1.079	0.00032	0.089752	putative 2-dehydro-3-deoxyphosphooctonate aldolase {Oryza sativa (japonica cultivar-group);}
MZ00013805	TC270061	TM00013805	9.35	1.079	0.00185	0.093992	ZmGR1b {Zea mays;}
MZ00028986	TC263742	TM00028986	12.3	1.078	0.00089	0.093992	NA
MZ00036012	AZM3_78106	TM00036012	10.74	1.072	0.00241	0.093994	hypothetical protein F24J5.19 [imported] - Arabidopsis thaliana {Arabidopsis thaliana;} ^|^GB|AAD49986.1|5734721|F24J5 Similar to gb|AF023472 peptide transporter from Hordeum vulgare and is a member of the PF|00854 Peptide transporter family. ESTs gb|T41927 and gb|AA395024 come from this gene. {Arabidopsis thaliana;} ^|^GB|AAN72289.1|25090385|BT002278 At1g68570/F24J5_7 {Arabidopsis thaliana;} ^|^…
MZ00003693	BE640612	TM00003693	12.12	1.071	0.00113	0.093992	UDP-glucose pyrophosphorylase {Oryza sativa (indica cultivar-group);}
MZ00037816	CB278101	TM00037816	11.99	1.068	0.0008	0.093992	putative delta-6-desaturase {Oryza sativa (japonica cultivar-group);}
MZ00035082	AI461485	TM00035082	11.8	1.064	0.00066	0.091641	NA
MZ00038717	CD959607	TM00038717	10.83	1.064	0.00087	0.093992	NA
MZ00034955	AI065488	TM00034955	13.01	1.061	0.00049	0.091641	OSJNBa0015K02.15 {Oryza sativa (japonica cultivar-group);}
MZ00015421	TC249027	TM00015421	14.47	1.06	0.00031	0.089752	NA
MZ00040005	CF045050	TM00040005	9.99	1.059	0.00187	0.093992	putative ectonucleoside triphosphate diphosphohydrolase {Oryza sativa (japonica cultivar-group);}
MZ00029993	TC253640	TM00029993	14.72	1.057	0.00061	0.091641	putative SWI/SNF complex protein {Oryza sativa (japonica cultivar-group);}
MZ00036299	BE640523	TM00036299	10.47	1.053	0.00163	0.093992	unknown protein {Oryza sativa (japonica cultivar-group);}
MZ00045591	ZRSgTEMT0020014	TM00045591	12.09	1.053	0.00309	0.096346	NA
MZ00046993	AZM4_115348	TM00046993	13.05	1.05	0.00052	0.091641	unknown protein {Oryza sativa (japonica cultivar-group);} ^|^GB|BAD22367.1|47848514|AP005680 unknown protein {Oryza sativa (japonica cultivar-group);}
MZ00012676	CF630428	TM00012676	14.32	1.046	0.00047	0.091641	NA
MZ00005069	ZRSiCMCMOOT0036	TM00005069	14.92	1.046	0.00061	0.091641	gag-pol polyprotein {Zea mays;}
MZ00005882	BQ538461	TM00005882	13.81	1.041	0.00076	0.093658	At1g11880 {Arabidopsis thaliana;} ^|^GB|AAT06426.1|46931244|BT012607 At1g11880 {Arabidopsis thaliana;}
MZ00017676	TC272926	TM00017676	16.14	1.04	0.0003	0.089752	OSJNBb0085H11.11 {Oryza sativa (japonica cultivar-group);}
MZ00041174	TC248115	TM00041174	16.68	1.036	0.00075	0.093658	60S ribosomal protein L10 (QM protein homolog). {Zea mays;} ^|^PIR|T02068|T02068 probable transcription factor QM - maize {Zea mays;} ^|^GB|AAA17419.1|468056|ZMU06108 QM protein {Zea mays;}
MZ00057359	OG4AX71TC	TM00057359	12.49	1.035	0.00068	0.091641	AT5g54830/MBG8_9 {Arabidopsis thaliana;} ^|^GB|AAO11544.1|27363250|BT002628 At5g54830/MBG8_9 {Arabidopsis thaliana;} ^|^GB|BAB08762.1|9758263|AB005232 unnamed protein product; gene_id:MBG8.9 unknown protein -TRUNCATED-
MZ00038123	CD442475	TM00038123	11.43	1.026	0.001	0.093992	NA
MZ00037916	CD052389	TM00037916	10.9	1.024	0.00079	0.093992	unknown protein {Oryza sativa (japonica cultivar-group);}
MZ00037381	BQ619486	TM00037381	11.48	1.024	0.00258	0.094753	NA
MZ00017350	TC263176	TM00017350	9.56	1.021	0.00097	0.093992	hypothetical protein {Oryza sativa (japonica cultivar-group);} ^|^GB|CAE04230.2|38346397|OSJN00153 OSJNBa0011F23.3 {Oryza sativa (japonica cultivar-group);}
MZ00027608	TC273227	TM00027608	17.19	1.02	0.00049	0.091641	Putative transporter {Oryza sativa (japonica cultivar-group);}
MZ00024745	TC272269	TM00024745	9.51	1.019	0.00052	0.091641	ubiquitin-conjugating enzyme - maize {Zea mays;} ^|^GB|CAA05772.1|2624417|ZMAJ2959 Ubiquitin carrier protein {Zea mays;}
MZ00032805	TC276399	TM00032805	9.94	1.018	0.00119	0.093992	putative ABI3-interacting protein 2, AIP2 {Oryza sativa (japonica cultivar-group);}
MZ00048399	TC276352	TM00048399	14.35	1.017	0.00043	0.091641	unknown protein {Oryza sativa (japonica cultivar-group);}
MZ00022222	TC278471	TM00022222	10.08	1.016	0.00107	0.093992	unknown protein {Oryza sativa (japonica cultivar-group);}
MZ00041240	TC258817	TM00041240	10.19	1.013	0.00319	0.096346	putative ubiquitin-protein ligase 1 {Oryza sativa (japonica cultivar-group);}
MZ00032777	TC255460	TM00032777	12.08	1.008	0.00152	0.093992	unknown protein {Arabidopsis thaliana;} ^|^GB|AAL49775.1|17979159|AY070080 unknown protein {Arabidopsis thaliana;}
MZ00025798	TC261640	TM00025798	10.42	1.007	0.00192	0.093992	Metallothionein-like protein type 1. {Oryza sativa;} ^|^PIR|S57768|S57768 metallothionein-like protein - rice {Oryza sativa;} ^|^GB|AAD10376.1|4097154|OSU46159 type 1 rice metallothionein-like gene; Method: -TRUNCATED-
MZ00013672	TC191535	TM00013672	10.65	1.006	0.00355	0.097149	Plastocyanin, chloroplast precursor. {Oryza sativa;} ^|^GB|AAC78108.1|3885896|AF093636 plastocyanin precursor {Oryza sativa;}
MZ00046578	AZM4_104690	TM00046578	9.48	1.002	0.00162	0.093992	hypothetical protein F18O22.210 - Arabidopsis thaliana {Arabidopsis thaliana;} ^|^GB|AAM20448.1|20466262|AY099597 putative protein {Arabidopsis thaliana;} ^|^GB|CAB87781.1|7573467|ATF18O22 putative protein {-TRUNCATED-
MZ00028896	TC264155	TM00028896	13.43	-1.001	0.00045	0.091641	NA
MZ00012945	TC257470	TM00012945	12.32	-1.006	0.00379	0.098245	putative Sur2p: syringomycin response protein {Oryza sativa (japonica cultivar-group);}
MZ00025826	TC272058	TM00025826	12.28	-1.007	0.00095	0.093992	putative vesicle trafficking protein {Oryza sativa (japonica cultivar-group);}
MZ00019209	TC275263	TM00019209	15.76	-1.007	0.00098	0.093992	putative zinc finger protein {Oryza sativa (japonica cultivar-group);}
MZ00020261	TC276164	TM00020261	12.4	-1.012	0.00039	0.091641	putative pectinesterase {Oryza sativa (japonica cultivar-group);}
MZ00039768	CF023792	TM00039768	13.41	-1.013	0.00033	0.089752	NA
MZ00012982	CF637760	TM00012982	15.53	-1.013	0.00047	0.091641	putative aspartate kinase {Oryza sativa (japonica cultivar-group);}
MZ00029576	TC253412	TM00029576	14.89	-1.018	0.00083	0.093992	Branched-chain amino acid aminotransferase-like protein 1 (Atbcat-like). {Arabidopsis thaliana;} ^|^GB|AAL90940.1|19699148|AY090279 AT3g05190/T12H1_16 {Arabidopsis thaliana;} ^|^GB|AAL58936.1|18087612|AF4628-TRUNCATED-
MZ00028762	TC262126	TM00028762	13.81	-1.021	0.00132	0.093992	unknown {Arabidopsis thaliana;}
MZ00037131	BM380867	TM00037131	12.05	-1.024	0.00035	0.091065	NA
MZ00038984	CD972760	TM00038984	13.7	-1.026	0.00048	0.091641	NA
MZ00023843	TC248698	TM00023843	11.69	-1.027	0.00085	0.093992	beta-tubulin {Oryza sativa (japonica cultivar-group);}
MZ00030546	TC275930	TM00030546	9.8	-1.027	0.00412	0.099736	NA
MZ00016534	TC262402	TM00016534	17.8	-1.028	0.00038	0.091641	putative AAA family ATPase {Oryza sativa (japonica cultivar-group);}
MZ00051337	AZM4_79230	TM00051337	15.04	-1.029	0.00107	0.093992	phospholipid/glycerol acyltransferase -like protein {Oryza sativa (japonica cultivar-group);}
MZ00044212	TC273735	TM00044212	14.37	-1.034	0.00035	0.091065	NAD ADP-ribosyltransferase (EC 2.4.2.30) 2 - maize {Zea mays;} ^|^GB|CAA10889.1|2632129|ZMPARP2 poly(ADP-ribose) polymerase {Zea mays;}
MZ00054841	OGRBJ88TV	TM00054841	12.85	-1.039	0.00041	0.091641	putative pantothenate kinase 4 {Oryza sativa (japonica cultivar-group);} ^|^GB|BAD33319.1|50725789|AP005092 putative pantothenate kinase 4 {Oryza sativa (japonica cultivar-group);}
MZ00020032	TC253684	TM00020032	15.58	-1.04	0.00031	0.089752	histone deacetylase HDAC1 {Oryza sativa (japonica cultivar-group);}
MZ00037822	CB278207	TM00037822	14.08	-1.04	0.00054	0.091641	NA
MZ00056733	TC254168	TM00056733	12.96	-1.043	0.0017	0.093992	hypothetical protein L23H3.30 - Arabidopsis thaliana {Arabidopsis thaliana;} ^|^GB|CAB43692.1|4914452|ATL23H3 putative protein {Arabidopsis thaliana;} ^|^GB|CAB79972.1|7270159|ATCHRIV77 putative protein {Ara-TRUNCATED-
MZ00001279	AW179423	TM00001279	13.11	-1.045	0.00085	0.093992	AT4g16570/dl4310w {Arabidopsis thaliana;} ^|^GB|AAN18172.1|23308405|BT000603 At4g16570/dl4310w {Arabidopsis thaliana;}
MZ00018210	TC262937	TM00018210	12.88	-1.046	0.00032	0.089752	(S)-norcoclaurine synthase {Thalictrum flavum subsp. glaucum;}
MZ00029288	TC274891	TM00029288	13.12	-1.047	0.00377	0.098245	unknown protein {Oryza sativa (japonica cultivar-group);} ^|^GB|BAC81170.1|33354189|AP003849 unknown protein {Oryza sativa (japonica cultivar-group);}
MZ00031843	TC266376	TM00031843	11.15	-1.048	0.00254	0.094579	putative phragmoplastin 12 {Oryza sativa (japonica cultivar-group);} ^|^GB|BAD46624.1|52076111|AP006162 putative phragmoplastin 12 {Oryza sativa (japonica cultivar-group);}
MZ00003984	BG462489	TM00003984	13.76	-1.049	0.00054	0.091641	POZ domain protein family-like {Oryza sativa (japonica cultivar-group);}
MZ00033288	CD526527	TM00033288	15.67	-1.049	0.00037	0.091641	NA
MZ00020247	TC261409	TM00020247	16.31	-1.05	0.00111	0.093992	ethylene receptor {Zea mays;}
MZ00024060	TC270254	TM00024060	14.27	-1.051	0.00042	0.091641	putative mitochondrial F0 ATP synthase D chain {Oryza sativa (japonica cultivar-group);} ^|^GB|BAC78567.1|32352148|AB110175 hypothetical protein {Oryza sativa (japonica cultivar-group);}
MZ00044329	TC274159	TM00044329	14.73	-1.052	0.00057	0.091641	putative glycine decarboxylase subunit {Oryza sativa (japonica cultivar-group);} ^|^GB|AAK39594.1|13786469|AC025296 putative glycine decarboxylase subunit {Oryza sativa (japonica cultivar-group);}
MZ00056407	AZM4_112372	TM00056407	11.02	-1.052	0.0009	0.093992	ZEM2 protein - maize (fragment) {Zea mays;} ^|^GB|CAA59683.1|793904|ZMZEM2 ZEM2 {Zea mays;}
MZ00026223	TC272589	TM00026223	17.48	-1.059	0.00058	0.091641	unknown protein {Oryza sativa (japonica cultivar-group);}
MZ00048298	AZM4_1449	TM00048298	14.76	-1.059	0.00089	0.093992	hypothetical protein similar to Oryza sativa chromosome 10, OSJNBa0005K07.2 {Oryza sativa (japonica cultivar-group);}
MZ00052273	BE238593	TM00052273	13.28	-1.059	0.00143	0.093992	NA
MZ00032948	TC267025	TM00032948	14.13	-1.064	0.00037	0.091641	NA
MZ00007553	CD444038	TM00007553	12.46	-1.064	0.00058	0.091641	NA
MZ00036948	BM268402	TM00036948	9.94	-1.065	0.00341	0.096732	NA
MZ00047864	AZM4_135009	TM00047864	15.25	-1.067	0.00037	0.091641	putative potassium transporter KUP3p {Oryza sativa (japonica cultivar-group);} ^|^GB|CAD20993.1|18250690|OSA427972 putative potasium transporter {Oryza sativa (japonica cultivar-group);}
MZ00021422	TC277230	TM00021422	13.37	-1.072	0.00063	0.091641	putative syntaxin-related protein(knolle) {Oryza sativa (japonica cultivar-group);}
MZ00031270	TC277115	TM00031270	12.35	-1.073	0.00055	0.091641	NA
MZ00007484	CD442871	TM00007484	13.35	-1.074	0.00065	0.091641	zinc finger (CCCH-type) protein-like {Oryza sativa (japonica cultivar-group);}
MZ00028447	TC273935	TM00028447	10.03	-1.074	0.00161	0.093992	zinc finger protein-like {Oryza sativa (japonica cultivar-group);}
MZ00057121	AZM4_68479	TM00057121	19.85	-1.075	0.00286	0.095364	unknown protein {Oryza sativa (japonica cultivar-group);} ^|^GB|AAT93950.1|51038147|AC121364 unknown protein {Oryza sativa (japonica cultivar-group);}
MZ00042942	TC204853	TM00042942	16.09	-1.077	0.00038	0.091641	NA
MZ00047143	AZM4_117845	TM00047143	13.31	-1.08	0.00034	0.091065	putative Erwinia induced protein 1 {Oryza sativa (japonica cultivar-group);} ^|^GB|BAD38015.1|51535933|AP005393 putative Erwinia induced protein 1 {Oryza sativa (japonica cultivar-group);}
MZ00019844	TC265000	TM00019844	11.69	-1.08	0.00385	0.098645	nucellin-like aspartic protease-like {Oryza sativa (japonica cultivar-group);} ^|^GB|BAD19623.1|47497551|AP005065 nucellin-like aspartic protease-like {Oryza sativa (japonica cultivar-group);}
MZ00051017	AZM4_69859	TM00051017	11.78	-1.082	0.00404	0.099459	OSJNBa0064G10.16 {Oryza sativa (japonica cultivar-group);}
MZ00005904	BQ538829	TM00005904	15.45	-1.083	0.00062	0.091641	early nodulin 75 precursor-like protein {Oryza sativa (japonica cultivar-group);}
MZ00021458	TC201827	TM00021458	17.2	-1.084	0.00045	0.091641	NA
MZ00018056	TC253013	TM00018056	9.99	-1.084	0.0039	0.098645	hypothetical protein - maize transposable element Ac {Zea mays;} ^|^GB|CAA25635.1|22490|ZMTAC unnamed protein product; ORF1 {Zea mays;}
MZ00022282	TC279166	TM00022282	15.55	-1.086	0.00203	0.093992	AT3g09470/F11F8_4 {Arabidopsis thaliana;} ^|^GB|AAO43565.1|28460681|BT004735 At3g09470/F11F8_4 {Arabidopsis thaliana;}
MZ00052037	AZM4_92856	TM00052037	11.64	-1.089	0.00084	0.093992	putative pentatricopeptide (PPR) repeat-containing protein {Oryza sativa (japonica cultivar-group);} ^|^GB|BAC55678.1|27817913|AP003940 putative pentatricopeptide (PPR) repeat-containing protein {Oryza sativ-TRUNCATED-
MZ00051088	AZM4_70683	TM00051088	15.73	-1.093	0.00056	0.091641	putative oxidase {Oryza sativa (japonica cultivar-group);}
MZ00030851	TC265457	TM00030851	12.87	-1.095	0.00054	0.091641	NA
MZ00019499	TC265036	TM00019499	13.65	-1.095	0.00041	0.091641	putative cell division protein FtsH protease-like {Oryza sativa (japonica cultivar-group);}
MZ00044608	TC255557	TM00044608	13.59	-1.097	0.00072	0.092455	OSJNBb0116K07.1 {Oryza sativa (japonica cultivar-group);} ^|^GB|CAE02936.2|38345154|OSJN00038 OSJNBa0014K14.8 {Oryza sativa (japonica cultivar-group);}
MZ00027002	TC273143	TM00027002	13.3	-1.101	0.00042	0.091641	VEF family protein {Zea mays;}
MZ00047904	AZM4_13542	TM00047904	12.78	-1.103	0.00031	0.089752	hypothetical protein {Oryza sativa (japonica cultivar-group);}
MZ00030166	TC274875	TM00030166	11.74	-1.105	0.00025	0.089752	OsNAC5 protein [imported] - rice {Oryza sativa;} ^|^GB|BAA89799.1|6730940|AB028184 OsNAC5 protein {Oryza sativa;}
MZ00047938	AZM4_135781	TM00047938	10.92	-1.106	0.00031	0.089752	Putative kinesin-related protein {Oryza sativa (japonica cultivar-group);}
MZ00019643	TC254044	TM00019643	15.44	-1.107	0.00025	0.089752	putative dentin phosphoryn protein {Oryza sativa (japonica cultivar-group);} ^|^GB|AAL58277.1|18071418|AC068923 putative dentin phosphoryn protein {Oryza sativa (japonica cultivar-group);}
MZ00014932	TC270503	TM00014932	17.6	-1.11	0.00031	0.089752	small nuclear ribonucleoprotein U2B'''' - potato {Solanum tuberosum;} ^|^GB|AAA33847.1|169589|POTU2B spliceosomal protein {Solanum tuberosum;}
MZ00041510	TC192674	TM00041510	12.47	-1.115	0.00061	0.091641	Phosphoglucomutase, cytoplasmic 2 (EC 5.4.2.2) (Glucose phosphomutase2) (PGM 2). {Zea mays;} ^|^PIR|T04327|T04327 phosphoglucomutase (EC 5.4.2.2) 2 - maize {Zea mays;} ^|^GB|AAC50049.1|3294469|ZMU89342 phosphoglucomutase 2 {Zea mays;}
MZ00043602	TC248181	TM00043602	18.41	-1.118	0.00045	0.091641	OSJNBa0088H09.18 {Oryza sativa (japonica cultivar-group);}
MZ00039588	CF012136	TM00039588	17.32	-1.119	0.00057	0.091641	Eukaryotic translation initiation factor 3 subunit 10 (eIF-3 theta)(Eukaryotic translation initiation factor 3 large subunit) (eIF3a). {Zea mays;} ^|^GB|AAD39834.1|5106764|AF073329 eukaryotic translation ini-TRUNCATED-
MZ00013068	AZM4_69540	TM00013068	11.64	-1.119	0.00323	0.096346	inwardly rectifying potassium channel {Zea mays;}
MZ00048663	AZM4_23411	TM00048663	9.86	-1.119	0.00388	0.098645	putative high-affinity potassium transporter {Oryza sativa (japonica cultivar-group);}
MZ00019974	TC254704	TM00019974	10.19	-1.122	0.00237	0.093994	unknown protein {Arabidopsis thaliana;} ^|^GB|AAK25855.1|13430466|AF360145 unknown protein {Arabidopsis thaliana;} ^|^GB|BAB01231.1|9279674|AB016889 unnamed protein product; gb|AAC64874.1 gene_id:MDJ14.16 st-TRUNCATED-
MZ00027223	TC262658	TM00027223	10.91	-1.127	0.00244	0.094234	F2D10.25 {Arabidopsis thaliana;}
MZ00028389	TC271510	TM00028389	14.47	-1.13	0.00032	0.089752	putative GAMYB-binding protein {Oryza sativa (japonica cultivar-group);}
MZ00041311	TC270136	TM00041311	14.9	-1.133	0.00029	0.089752	26S proteasome regulatory particle non-ATPase subunit12 {Oryza sativa (japonica cultivar-group);} ^|^GB|BAB78490.1|17297985|AB037153 26S proteasome regulatory particle non-ATPase subunit12 {Oryza sativa (jap-TRUNCATED-
MZ00031698	TC256488	TM00031698	13.65	-1.133	0.00095	0.093992	NA
MZ00024628	TC249547	TM00024628	14.9	-1.135	0.0003	0.089752	ETTIN-like auxin response factor {Triticum aestivum;}
MZ00055985	TC254874	TM00055985	12.88	-1.135	0.00023	0.089752	NA
MZ00025644	TC262947	TM00025644	14.94	-1.135	0.00035	0.091065	arginine/serine-rich splicing factor 2 {Zea mays;} ^|^GB|AAT37127.1|47680373|AY616024 arginine/serine-rich splicing factor 2 {Zea mays;}
MZ00014517	TC260485	TM00014517	14.43	-1.135	0.00038	0.091641	unknown protein {Oryza sativa (japonica cultivar-group);}
MZ00014960	TC250239	TM00014960	11.58	-1.135	0.00137	0.093992	expressed protein {Oryza sativa (japonica cultivar-group);}
MZ00026994	TC262506	TM00026994	20.17	-1.136	0.0003	0.089752	probable cysteinyl-tRNA synthetase [imported] - Arabidopsis thaliana {Arabidopsis thaliana;}
MZ00032863	TC257002	TM00032863	16.22	-1.141	0.00026	0.089752	vacuolar sorting receptor-like protein {Oryza sativa (japonica cultivar-group);}
MZ00020888	TC275671	TM00020888	12.99	-1.147	0.00249	0.094234	PGP1 {Zea mays;}
MZ00046905	AZM4_114223	TM00046905	15.21	-1.148	0.0015	0.093992	hypothetical protein [imported] - Arabidopsis thaliana {Arabidopsis thaliana;} ^|^GB|AAF63146.1|7523707|AC011001 Putative membrane protein; Similar to predicted proteins in yeast, human and Drosophila. Predi-TRUNCATED-
MZ00055889	TC273690	TM00055889	14.79	-1.149	0.00023	0.089752	unknown protein {Oryza sativa (japonica cultivar-group);}
MZ00038309	CD650908	TM00038309	9.37	-1.15	0.0037	0.098157	NA
MZ00040947	TC248692	TM00040947	13.35	-1.152	0.00021	0.089752	Zein-beta precursor (Zein 2) (16 kDa) (Zein ZC1). {Zea mays;} ^|^PIR|B29017|B29017 zein Zc1 - maize {Zea mays;} ^|^GB|AAL16978.1|16305111|AF371262 16kD gamma zein {Zea mays;} ^|^GB|CAA37595.1|22515|ZMZC1 unn-TRUNCATED-
MZ00049841	AZM4_43679	TM00049841	11.36	-1.154	0.00178	0.093992	unknown protein {Oryza sativa (japonica cultivar-group);}
MZ00027001	TC272608	TM00027001	15.68	-1.154	0.00113	0.093992	OSJNBa0043L09.18 {Oryza sativa (japonica cultivar-group);}
MZ00016022	TC251221	TM00016022	9.83	-1.155	0.00113	0.093992	hypothetical protein {Oryza sativa (japonica cultivar-group);} ^|^GB|BAD45961.1|52076950|AP005090 hypothetical protein {Oryza sativa (japonica cultivar-group);}
MZ00041236	TC259502	TM00041236	9.01	-1.156	0.00358	0.097361	putative transaldolase {Oryza sativa (japonica cultivar-group);} ^|^GB|BAB89667.1|20160725|AP003262 putative transaldolase {Oryza sativa (japonica cultivar-group);}
MZ00007301	AZM4_40889	TM00007301	14.42	-1.157	0.00048	0.091641	putative chorismate mutase/prephenate dehydratase {Oryza sativa (japonica cultivar-group);} ^|^GB|AAO00702.1|27311276|AC078894 putative chorismate mutase/prephenate dehydratase {Oryza sativa (japonica -TRUNCATED-
MZ00025899	TC271717	TM00025899	10.18	-1.158	0.0027	0.094927	OSJNBa0043L24.15 {Oryza sativa (japonica cultivar-group);}
MZ00028894	TC263731	TM00028894	13.97	-1.16	0.00068	0.091641	putative immunophilin {Oryza sativa (japonica cultivar-group);}
MZ00032868	TC257383	TM00032868	12.64	-1.162	0.00038	0.091641	OSJNBa0018M05.8 {Oryza sativa (japonica cultivar-group);}
MZ00054844	OGTAD63TV	TM00054844	14.97	-1.165	0.00041	0.091641	putative PKCq-interacting protein {Oryza sativa (japonica cultivar-group);} ^|^GB|AAM93692.1|22165075|AC079888 putative PKCq-interacting protein {Oryza sativa (japonica cultivar-group);}
MZ00038100	CD441604	TM00038100	9.88	-1.166	0.00299	0.096068	zein {Zea mays;}
MZ00054848	OGTBC76TV	TM00054848	14.82	-1.167	0.00038	0.091641	OSJNBb0005B05.8 {Oryza sativa (japonica cultivar-group);}
MZ00029103	TC253975	TM00029103	11.99	-1.169	0.00043	0.091641	putative flavonol glucosyltransferase {Oryza sativa (japonica cultivar-group);}
MZ00021741	TC256306	TM00021741	13.57	-1.172	0.00097	0.093992	putative isoflavone reductase {Oryza sativa (japonica cultivar-group);}
MZ00049635	AZM4_40281	TM00049635	15.58	-1.175	0.00024	0.089752	hypothetical protein F6N15.16 - Arabidopsis thaliana {Arabidopsis thaliana;} ^|^GB|CAB80769.1|7267098|ATCHRIV1 putative nucleotide sugar epimerase {Arabidopsis thaliana;} ^|^GB|AAC19298.1|3193316|F6N15 conta-TRUNCATED-
MZ00021488	TC266021	TM00021488	12.6	-1.176	0.0003	0.089752	NA
MZ00035446	AW054445	TM00035446	18.16	-1.177	0.00035	0.091065	NA
MZ00055278	TC272024	TM00055278	14.42	-1.178	0.00033	0.09015	unknown protein {Oryza sativa (japonica cultivar-group);}
MZ00040223	CF059311	TM00040223	10.55	-1.179	0.00291	0.095878	NA
MZ00020940	TC256018	TM00020940	14.01	-1.181	0.00028	0.089752	unnamed protein product; gene_id:F6N7.28 pir||T04987 similar to unknown protein {Arabidopsis thaliana;}
MZ00021152	TC201422	TM00021152	11.4	-1.185	0.00032	0.089752	NA
MZ00026993	TC251521	TM00026993	14.4	-1.185	0.00019	0.089752	metal-transporting P-type ATPase-like protein {Oryza sativa (japonica cultivar-group);}
MZ00027368	TC262682	TM00027368	9.92	-1.187	0.0035	0.096732	putative RNA helicase {Oryza sativa (japonica cultivar-group);}
MZ00049680	AZM4_40689	TM00049680	11.24	-1.192	0.00113	0.093992	putative ZF-HD homeobox protein {Oryza sativa (japonica cultivar-group);}
MZ00041210	TC249327	TM00041210	15.96	-1.2	0.0002	0.089752	acidic ribosomal protein P2a-2 {Zea mays;}
MZ00021482	AZM4_123137	TM00021482	10.18	-1.201	0.00144	0.093992	putative flavonoid 3'-hydroxylase {Oryza sativa (japonica cultivar-group);} ^|^GB|AAN04937.1|22725927|AC131968 Putative chalcone flavonoid 3' - hydroxylase {Oryza sativa (japonica cultivar-group);} -TRUNCATED-
MZ00043635	TC260704	TM00043635	15.05	-1.202	0.00017	0.089752	putative leucine-rich repeat protein {Oryza sativa (japonica cultivar-group);}
MZ00019472	TC253734	TM00019472	12.75	-1.203	0.00023	0.089752	hypothetical protein similar to Arabidopsis thaliana chromosome 5, MCO15.5 {Oryza sativa (japonica cultivar-group);}
MZ00020936	TC265961	TM00020936	11.57	-1.207	0.00098	0.093992	OSJNBb0002J11.22 {Oryza sativa (japonica cultivar-group);} ^|^GB|CAE04725.1|32489522|OSJN00169 OSJNBa0043L24.13 {Oryza sativa (japonica cultivar-group);}
MZ00057085	AZM4_61569	TM00057085	15.44	-1.209	0.00117	0.093992	putative calcineurin B subunit {Oryza sativa (japonica cultivar-group);} ^|^GB|BAD36027.1|51090575|AP005056 putative calcineurin B subunit {Oryza sativa (japonica cultivar-group);}
MZ00026205	TC260661	TM00026205	12.02	-1.21	0.00265	0.094927	auxilin-like protein {Arabidopsis thaliana;} ^|^GB|AAP81797.1|32441244|BT009679 At4g12780 {Arabidopsis thaliana;}
MZ00020249	TC275770	TM00020249	13.04	-1.214	0.00187	0.093992	NA
MZ00022791	TC268396	TM00022791	14.16	-1.219	0.0002	0.089752	putative Na+/H+ antiporter, isoform 2 {Oryza sativa (japonica cultivar-group);}
MZ00037445	BQ538965	TM00037445	16.49	-1.225	0.00157	0.093992	NA
MZ00046888	AZM4_114053	TM00046888	13.26	-1.232	0.00019	0.089752	putative mannose-6-phosphate isomerase {Oryza sativa (japonica cultivar-group);}
MZ00000439	AI600334	TM00000439	14.98	-1.233	0.00017	0.089752	NA
MZ00046882	AZM4_114012	TM00046882	14.14	-1.235	0.00031	0.089752	NA
MZ00038784	CD962720	TM00038784	15.62	-1.237	0.00018	0.089752	Arabidopsis thaliana RNA polymerase I(A) and III(C) 14 kDa subunit {Arabidopsis thaliana;} ^|^GB|AAC49453.1|1184686|ATU35049 RNA polymerase I(A) and III(C) 14 kDa subunit {Arabidopsis thaliana;} -TRUNCATED-
MZ00024720	TC258840	TM00024720	16.25	-1.238	0.00054	0.091641	putative peroxisomal Ca-dependent solute carrier {Oryza sativa (japonica cultivar-group);}
MZ00046890	AZM4_114080	TM00046890	13.29	-1.241	0.00058	0.091641	putative crp1 protein {Oryza sativa (japonica cultivar-group);} ^|^GB|AAL76193.1|18642701|AC092173 Putative crp1 protein {Oryza sativa;}
MZ00005963	BQ618951	TM00005963	15.99	-1.243	0.00031	0.089752	glutathione S-transferase GST 21 {Zea mays;}
MZ00046778	AZM4_112869	TM00046778	13.68	-1.243	0.00063	0.091641	contains ESTs AU030772(E60216),AU030771(E60216) similar to wall-associated kinase unknown protein {Oryza sativa (japonica cultivar-group);}
MZ00015725	TC248819	TM00015725	16.39	-1.245	0.00023	0.089752	auxin-induced protein-related-like protein {Oryza sativa (japonica cultivar-group);}
MZ00001280	AW179484	TM00001280	16.21	-1.245	0.00041	0.091641	hypothetical protein AT4g05210 [imported] - Arabidopsis thaliana {Arabidopsis thaliana;} ^|^GB|CAB81063.1|7267281|ATCHRIV15 putative protein {Arabidopsis thaliana;}
MZ00044308	TC273862	TM00044308	15.16	-1.246	0.00026	0.089752	peroxisomal protein PEX19-like {Oryza sativa (japonica cultivar-group);} ^|^GB|BAD25621.1|49388497|AP004883 peroxisomal protein PEX19-like {Oryza sativa (japonica cultivar-group);}
MZ00015062	TC271373	TM00015062	17.05	-1.251	0.00025	0.089752	NA
MZ00032844	TC268052	TM00032844	12.41	-1.252	0.00015	0.089752	unnamed protein product; contains similarity to protein kinase gene_id:MUA2.19 {Arabidopsis thaliana;}
MZ00012556	CF627477	TM00012556	14.76	-1.254	0.00019	0.089752	protein serine/threonine kinase BNK1-like {Oryza sativa (japonica cultivar-group);}
MZ00005708	BQ034846	TM00005708	12.16	-1.255	0.00049	0.091641	hypothetical protein F23A5.3 [imported] - Arabidopsis thaliana {Arabidopsis thaliana;} ^|^GB|AAA98914.1|1297187|ATU53501 Theoretical protein with similarity to protein encoded by GenBank Accession Number U41-TRUNCATED-
MZ00050335	AZM4_54662	TM00050335	9.53	-1.258	0.00022	0.089752	unknown protein {Oryza sativa (japonica cultivar-group);}
MZ00013790	TC269272	TM00013790	14.4	-1.27	0.00018	0.089752	putative ribosomal protein L10a {Oryza sativa (japonica cultivar-group);}
MZ00019369	TC275574	TM00019369	20.63	-1.271	0.00016	0.089752	unknown protein {Oryza sativa (japonica cultivar-group);}
MZ00021506	TC267021	TM00021506	9.5	-1.272	0.00062	0.091641	pentatricopeptide (PPR) repeat-containing protein-like {Oryza sativa (japonica cultivar-group);} ^|^GB|BAD28077.1|50252091|AP004851 pentatricopeptide (PPR) repeat-containing protein-like {Oryza sativa (japon-TRUNCATED-
MZ00030175	TC275721	TM00030175	12.38	-1.275	0.00033	0.089752	hypothetical protein similar to Drosophila melanogaster chromosome 3L, CG10171 gene product {Oryza sativa (japonica cultivar-group);} ^|^GB|BAB07977.1|9711883|AP002524 hypothetical protein similar to Drosoph-TRUNCATED-
MZ00001014	TC248400	TM00001014	10.01	-1.276	0.00147	0.093992	chlorophyll a/b binding protein {Oryza sativa (japonica cultivar-group);}
MZ00054891	OGVFW26TH	TM00054891	13.93	-1.282	0.00031	0.089752	putative laccase {Oryza sativa (japonica cultivar-group);} ^|^GB|BAB89523.1|20160575|AP003242 putative laccase {Oryza sativa (japonica cultivar-group);}
MZ00030789	TC255517	TM00030789	16.12	-1.292	0.00017	0.089752	NA
MZ00031268	TC266352	TM00031268	14.1	-1.294	0.00023	0.089752	hypothetical protein {Oryza sativa (japonica cultivar-group);}
MZ00048787	AZM4_24902	TM00048787	9.54	-1.299	0.00067	0.091641	putative glucose-6-phosphate dehydrogenase {Oryza sativa (japonica cultivar-group);}
MZ00038736	CD960349	TM00038736	11.72	-1.301	0.00028	0.089752	40S ribosomal protein S19. {Oryza sativa;} ^|^GB|AAP20842.1|30089738|AC114983 putative ribosomal protein S19 {Oryza sativa (japonica cultivar-group);} ^|^GB|AAP20855.1|30089751|AC114983 putative ribosomal pr-TRUNCATED-
MZ00046909	AZM4_114244	TM00046909	14.31	-1.304	0.00055	0.091641	hypothetical protein {Oryza sativa (japonica cultivar-group);}
MZ00046906	AZM4_114227	TM00046906	16.79	-1.305	0.00013	0.089752	unknown protein {Oryza sativa (japonica cultivar-group);} ^|^GB|AAK91880.1|15209147|AC091665 Unknown protein {Oryza sativa;}
MZ00020586	TC266342	TM00020586	11.85	-1.305	0.00017	0.089752	Serine/threonine protein phosphatase BSL2 (EC 3.1.3.16) (BSU1-likeprotein 2). {Arabidopsis thaliana;} ^|^PIR|E86217|E86217 probable phosphoprotein phosphatase (EC 3.1.3.16) T27G7.10 - Arabidopsis thaliana {A-TRUNCATED-
MZ00051069	AZM4_70468	TM00051069	11.35	-1.306	0.001	0.093992	OSJNBa0093O08.1 {Oryza sativa (japonica cultivar-group);}
MZ00015254	TC271694	TM00015254	12.82	-1.311	0.00024	0.089752	putative protein phosphatase {Oryza sativa (japonica cultivar-group);}
MZ00050433	AZM4_59238	TM00050433	9.4	-1.313	0.00303	0.096072	NA
MZ00036079	BE050496	TM00036079	12.93	-1.314	0.00023	0.089752	hypothetical protein At2g25960 [imported] - Arabidopsis thaliana {Arabidopsis thaliana;} ^|^GB|AAL84954.1|19310435|AY078954 F17H15.1/F17H15.1 {Arabidopsis thaliana;} ^|^GB|AAM15045.1|20197368|AC005395 unknow-TRUNCATED-
MZ00044345	TC263946	TM00044345	12.24	-1.317	0.0011	0.093992	ae1 protein {Zea mays;} ^|^GB|CAB56550.1|5924044|ZMA011557 ae1 protein {Zea mays;}
MZ00041256	TC191848	TM00041256	13.58	-1.319	0.00015	0.089752	NA
MZ00029045	TC253826	TM00029045	13.82	-1.323	0.00037	0.091641	contains ESTs D22123(C10376),AU092065(C10376) similar to Arabidopsis thaliana chromosome 2, At2g39340 unknown protein {Oryza sativa (japonica cultivar-group);}
MZ00029141	TC263868	TM00029141	10.02	-1.324	0.00028	0.089752	unknown protein {Oryza sativa (japonica cultivar-group);}
MZ00012736	TC256786	TM00012736	13.65	-1.329	0.00017	0.089752	putative anthranilate phosphoribosyltransferase (EC 2.4.2.18) {Oryza sativa (japonica cultivar-group);}
MZ00054872	OGUKX11TV	TM00054872	16	-1.331	0.00015	0.089752	patatin-like phospholipase domain containing protein {Oryza sativa (japonica cultivar-group);}
MZ00015276	TC271767	TM00015276	14.28	-1.334	0.00039	0.091641	probable proteasome endopeptidase complex (EC 3.4.25.1) alpha chain - rice {Oryza sativa;} ^|^GB|BAD10760.1|42407555|AP006265 proteasome alpha subunit {Oryza sativa (japonica cultivar-group);} ^|-TRUNCATED-
MZ00052062	AZM4_93128	TM00052062	12.95	-1.336	0.00018	0.089752	putative DHHC-type zinc finger domain-containing protein {Oryza sativa (japonica cultivar-group);}
MZ00017202	TC252315	TM00017202	11.91	-1.339	0.00277	0.094965	putative nuclear matrix constituent protein 1 {Oryza sativa (japonica cultivar-group);} ^|^GB|BAC78596.1|32352206|AB110204 hypothetical protein {Oryza sativa (japonica cultivar-group);}
MZ00037122	BM380635	TM00037122	13.85	-1.346	0.00011	0.089752	NA
MZ00044242	TC210776	TM00044242	11.74	-1.347	0.00056	0.091641	seed storage protein opaque-2 - maize {Zea mays;} ^|^GB|AAC49533.1|1144536|ZMU35063 opaque-2 heterodimerizing protein 1b {Zea mays;}
MZ00016465	TC262148	TM00016465	12.47	-1.349	0.00023	0.089752	NA
MZ00037931	CD219320	TM00037931	12.91	-1.362	0.00072	0.092853	NA
MZ00029620	TC264658	TM00029620	15.58	-1.363	0.00015	0.089752	putative protein phosphatase 2C {Oryza sativa (japonica cultivar-group);}
MZ00051793	AZM4_89990	TM00051793	15.97	-1.369	0.00015	0.089752	NA
MZ00037398	TC267489	TM00037398	14.26	-1.391	0.00016	0.089752	NA
MZ00001103	AW056045	TM00001103	15.08	-1.407	0.00018	0.089752	OSJNBa0005N02.4 {Oryza sativa (japonica cultivar-group);}
MZ00046908	AZM4_114244	TM00046908	15.04	-1.41	0.00046	0.091641	putative HcrVf2 protein {Oryza sativa (japonica cultivar-group);}
MZ00050427	AZM4_5920	TM00050427	9.52	-1.412	0.00215	0.093994	putative NIMA-related protein kinase {Oryza sativa (japonica cultivar-group);}
MZ00054840	OGRAR73TV	TM00054840	12.24	-1.413	0.00022	0.089752	unknown protein {Arabidopsis thaliana;} ^|^GB|AAM13051.1|20260306|AY093052 unknown protein {Arabidopsis thaliana;}
MZ00024084	TC248040	TM00024084	15.11	-1.418	0.00024	0.089752	putative pectate lyase precursor {Oryza sativa (japonica cultivar-group);}
MZ00016188	TC251187	TM00016188	12.01	-1.421	0.00045	0.091641	putative 2-oxoacid-dependent oxidase {Oryza sativa (japonica cultivar-group);} ^|^GB|BAD23370.1|48716687|AP005550 putative 2-oxoacid-dependent oxidase {Oryza sativa (japonica cultivar-group);}
MZ00007288	CD439207	TM00007288	9.21	-1.437	0.00345	0.096732	NA
MZ00020509	TC255231	TM00020509	9.29	-1.438	0.00065	0.091641	NA
MZ00014610	TC270515	TM00014610	12.48	-1.44	0.00031	0.089752	putative DnaJ protein {Arabidopsis thaliana;} ^|^GB|AAO50534.1|28827380|BT005001 putative DnaJ protein {Arabidopsis thaliana;} ^|^GB|AAO41936.1|28393002|BT003887 putative DnaJ protein {Arabidopsis thaliana;}-TRUNCATED-
MZ00029919	TC254680	TM00029919	16.03	-1.444	0.00011	0.089752	OSJNBa0027H09.14 {Oryza sativa (japonica cultivar-group);}
MZ00041725	TC269827	TM00041725	14.52	-1.477	0.0001	0.089752	Putative DNA repair protein RAD23-4 (RAD23-like protein 4) (AtRAD23-4). {Arabidopsis thaliana;} ^|^GB|AAM65106.1|21593157|AY087564 DNA repair protein RAD23 homolog {Arabidopsis thaliana;} ^|^GB|AAL87405.1|19-TRUNCATED-
MZ00005876	BQ538345	TM00005876	14.82	-1.489	0.00029	0.089752	unknown protein {Oryza sativa (japonica cultivar-group);}
MZ00044657	TC267294	TM00044657	14.8	-1.491	0.00013	0.089752	R2R3MYB-domain protein {Zea mays;}
MZ00018235	TC273672	TM00018235	11.43	-1.492	0.00293	0.095878	AT5g19150/T24G5_50 {Arabidopsis thaliana;} ^|^GB|AAK82488.1|15081666|AY048225 AT5g19150/T24G5_50 {Arabidopsis thaliana;}
MZ00046881	AZM4_11401	TM00046881	15.32	-1.496	0.0004	0.091641	putative nucleic acid binding (PHD-finger) protein {Oryza sativa (japonica cultivar-group);}
MZ00037570	CA398828	TM00037570	12.11	-1.497	0.00085	0.093992	22kD alpha zein 4 {Zea mays;}
MZ00035406	gi|13397940|emb|AJ309824.2|ZMA309824	TM00035406	13.79	-1.505	0.0001	0.089752	putative senescence-associated protein {Pisum sativum;}
MZ00007416	CD441466	TM00007416	13	-1.515	8e-05	0.089752	amylose extender starch-branching enzyme {Zea mays;} ^|^GB|AAP05875.1|30026587|AY235421 amylose extender starch-branching enzyme {Zea mays;} ^|^GB|AAP05874.1|30026585|AY235420 amylose extender st-TRUNCATED-
MZ00037384	TC209675	TM00037384	14.09	-1.519	0.0001	0.089752	putative transposase {Zea mays;}
MZ00007600	CD445255	TM00007600	12.98	-1.524	0.00016	0.089752	OSJNBb0017I01.21 {Oryza sativa (japonica cultivar-group);}
MZ00015560	TC271468	TM00015560	13.92	-1.529	0.00029	0.089752	putative 50S ribosomal protein L33 {Arabidopsis thaliana;} ^|^GB|AAM61031.1|21536699|AY084459 ribosomal protein L33-like {Arabidopsis thaliana;} ^|^GB|AAF08581.1|6437554|ATAC011623 putative 50S ribosomal pro-TRUNCATED-
MZ00007537	CD443806	TM00007537	12.52	-1.531	8e-05	0.089752	unknown protein {Arabidopsis thaliana;} ^|^GB|AAM13166.1|20260536|AY093167 unknown protein {Arabidopsis thaliana;}
MZ00044259	TC210905	TM00044259	13.6	-1.54	0.00024	0.089752	response regulator Cip1 [imported] - maize {Zea mays;} ^|^GB|BAA85112.1|6009895|AB031011 response regulator 1 {Zea mays;} ^|^GB|BAA75253.1|4512216|AB004882 response regulator {Zea mays;}
MZ00000978	AI964657	TM00000978	15.26	-1.546	0.00015	0.089752	putative amino acid transport protein {Oryza sativa (japonica cultivar-group);} ^|^GB|BAD37258.1|51535388|AP003509 putative amino acid transport protein {Oryza sativa (japonica cultivar-group);}
MZ00048991	AZM4_2971	TM00048991	11.23	-1.553	0.00209	0.093994	unknown protein {Oryza sativa (japonica cultivar-group);}
MZ00004143	BG837474	TM00004143	9.84	-1.562	0.002	0.093992	NA
MZ00035205	AI692108	TM00035205	12.95	-1.585	0.00011	0.089752	NA
MZ00057237	AZM4_81747	TM00057237	14.48	-1.587	0.00091	0.093992	contains ESTs AU030536(E51208),AU030535(E51208) unknown protein {Oryza sativa (japonica cultivar-group);} ^|^GB|BAB89428.1|20160476|AP003201 contains ESTs AU030536(E51208),AU030535(E51208) similar to -TRUNCATED-
MZ00029492	TC254694	TM00029492	17.59	-1.592	0.00012	0.089752	OSJNBa0084K01.14 {Oryza sativa (japonica cultivar-group);}
MZ00027260	TC273358	TM00027260	10.63	-1.599	0.00084	0.093992	OSJNBa0033H08.6 {Oryza sativa (japonica cultivar-group);}
MZ00023628	TC269341	TM00023628	15.74	-1.601	8e-05	0.089752	Glyceraldehyde 3-phosphate dehydrogenase, cytosolic 1 (EC 1.2.1.12). {Zea mays;} ^|^GB|CAA33620.1|295853|ZMGPC1 GAPDH {Zea mays;}
MZ00043272	TC259811	TM00043272	14.5	-1.627	6e-05	0.089752	hypoxia-responsive family protein-like {Oryza sativa (japonica cultivar-group);}
MZ00048217	AZM4_139760	TM00048217	13.1	-1.628	0.00011	0.089752	putative dnaK-type molecular chaperone precursor {Oryza sativa (japonica cultivar-group);}
MZ00037351	BM736409	TM00037351	12.8	-1.652	0.00032	0.089752	NA
MZ00052295	AW400212	TM00052295	13.23	-1.66	0.00014	0.089752	NA
MZ00017113	TC249960	TM00017113	12.34	-1.692	8e-05	0.089752	putative UDP-glucose:glycoprotein glucosyltransferase {Oryza sativa (japonica cultivar-group);}
MZ00046936	AZM4_114526	TM00046936	14.53	-1.694	0.00023	0.089752	phosphatidylinositol-4-phosphate 5-kinase-like protein {Oryza sativa (japonica cultivar-group);}
MZ00018949	TC198609	TM00018949	13.51	-1.696	8e-05	0.089752	unknown protein {Arabidopsis thaliana;} ^|^GB|AAK92821.1|15292901|AY050884 unknown protein {Arabidopsis thaliana;}
MZ00036584	BG836158	TM00036584	17.37	-1.707	0.00022	0.089752	NA
MZ00020776	TC255446	TM00020776	10.6	-1.716	0.00037	0.091641	tetratricopeptide repeat(TPR)-containing protein-like {Oryza sativa (japonica cultivar-group);} ^|^GB|BAC83208.1|34393726|AP003874 tetratricopeptide repeat(TPR)-containing protein-like {Oryza sativa (japonic-TRUNCATED-
MZ00050360	AZM4_56700	TM00050360	14.87	-1.722	5e-05	0.089752	mitochondrial transcription termination factor-like {Oryza sativa (japonica cultivar-group);}
MZ00048885	AZM4_2627	TM00048885	12.19	-1.741	0.0017	0.093992	unknown protein {Oryza sativa (japonica cultivar-group);}
MZ00016024	TC261865	TM00016024	9.9	-1.754	0.00214	0.093994	OSJNBa0053K19.22 {Oryza sativa (japonica cultivar-group);}
MZ00012944	CF637056	TM00012944	14.3	-1.766	0.00035	0.091065	lipase-like protein {Oryza sativa (japonica cultivar-group);}
MZ00038798	CD963417	TM00038798	13.79	-1.787	8e-05	0.089752	NA
MZ00056648	AZM4_13810	TM00056648	16.22	-1.811	6e-05	0.089752	unconventional myosin heavy chain - maize {Zea mays;} ^|^GB|AAD17931.2|4733891|AF104924 unconventional myosin heavy chain {Zea mays;}
MZ00004382	BI396364	TM00004382	17.14	-1.819	4e-05	0.089752	nonclathrin coat protein zeta1-COP {Zea mays;}
MZ00029613	TC213150	TM00029613	15.66	-1.82	5e-05	0.089752	aluminum-induced protein {Zea mays;}
MZ00030870	TC275323	TM00030870	12.93	-1.82	0.00018	0.089752	unknown {Arabidopsis thaliana;}
MZ00016847	TC273008	TM00016847	12.15	-1.837	0.00049	0.091641	myosin heavy chain-like {Oryza sativa (japonica cultivar-group);}
MZ00030944	TC214848	TM00030944	12.02	-1.838	9e-05	0.089752	NA
MZ00004075	BG835949	TM00004075	14.66	-1.841	4e-05	0.089752	unknown protein {Oryza sativa (japonica cultivar-group);} ^|^GB|BAD03042.1|38636801|AP003878 unknown protein {Oryza sativa (japonica cultivar-group);}
MZ00048178	CO534801	TM00048178	13.05	-1.844	8e-05	0.089752	putative metalloproteinase {Oryza sativa (japonica cultivar-group);} ^|^GB|BAD37871.1|51535159|AP004994 putative metalloproteinase {Oryza sativa (japonica cultivar-group);}
MZ00023890	TC259117	TM00023890	17.11	-1.846	5e-05	0.089752	NA
MZ00013561	TC269829	TM00013561	16.6	-1.85	6e-05	0.089752	alcohol dehydrogenase 1 {Zea mays;} ^|^GB|AAC34295.1|3420021|AF050457 alcohol dehydrogenase 1 {Zea mays;} ^|^GB|CAA27682.1|22122|ZMADH1FA alcohol dehydrogenase 1 {Zea mays;}
MZ00000896	AI941707	TM00000896	14.12	-1.877	5e-05	0.089752	unknown protein {Oryza sativa (japonica cultivar-group);}
MZ00042551	TC255251	TM00042551	12.03	-1.887	8e-05	0.089752	F20D23.17 protein - Arabidopsis thaliana {Arabidopsis thaliana;} ^|^GB|AAD50029.1|5734764|AC007651 Hypothetical Protein {Arabidopsis thaliana;}
MZ00031146	TC256135	TM00031146	9.4	-1.903	0.00296	0.095878	F9C16.20 {Arabidopsis thaliana;}
MZ00026919	TC262465	TM00026919	8.61	-1.904	0.00197	0.093992	unknown protein {Oryza sativa (japonica cultivar-group);}
MZ00037582	CA399617	TM00037582	14.9	-1.94	4e-05	0.089752	NA
MZ00017123	TC262828	TM00017123	12.81	-1.95	0.00013	0.089752	putative DHHC-type zinc finger domain-containing protein {Oryza sativa (japonica cultivar-group);} ^|^GB|BAD01220.1|38175527|AP004464 putative DHHC-type zinc finger domain-containing protein {Oryza sativa (j-TRUNCATED-
MZ00054948	PUBEL86TD	TM00054948	14.81	-1.969	4e-05	0.089752	OSJNBa0041A02.17 {Oryza sativa (japonica cultivar-group);}
MZ00026727	TC248788	TM00026727	13.71	-1.984	0.00037	0.091641	chlorophyll a/b-binding protein CP26 precursor - maize {Zea mays;} ^|^GB|AAA64414.1|733454|ZMU23188 chlorophyll a/b-binding apoprotein CP26 precursor {Zea mays;}
MZ00021337	TC266386	TM00021337	13.92	-1.99	3e-05	0.089752	hypothetical protein At2g40760 [imported] - Arabidopsis thaliana {Arabidopsis thaliana;} ^|^GB|AAD32803.1|4895217|AC007660 unknown protein {Arabidopsis thaliana;}
MZ00029140	TC275045	TM00029140	13.1	-2.008	0.00104	0.093992	NA
MZ00004877	TC278806	TM00004877	13.75	-2.027	0.0001	0.089752	putative cytochrome P450 {Lolium rigidum;}
MZ00055454	TC255637	TM00055454	16.4	-2.065	2e-05	0.089752	NA
MZ00041268	CD999535	TM00041268	15.22	-2.152	0.00025	0.089752	unknown protein {Oryza sativa (japonica cultivar-group);}
MZ00023802	TC259086	TM00023802	13.53	-2.177	5e-05	0.089752	putative 40S ribosomal protein S26 {Oryza sativa (japonica cultivar-group);}
MZ00022266	TC255741	TM00022266	15.1	-2.194	7e-05	0.089752	NA
MZ00027776	TC263353	TM00027776	9.2	-2.196	0.00385	0.098645	NA
MZ00012842	CF634242	TM00012842	15.42	-2.257	2e-05	0.089752	hypothetical protein {Oryza sativa (japonica cultivar-group);}
MZ00007049	CD434433	TM00007049	16.01	-2.271	6e-05	0.089752	putative RING3 protein {Oryza sativa (japonica cultivar-group);}
MZ00035162	AI649835	TM00035162	14.13	-2.299	5e-05	0.089752	NA
MZ00032220	TC256615	TM00032220	14.39	-2.304	2e-05	0.089752	unknown protein {Oryza sativa (japonica cultivar-group);}
MZ00043083	TC248594	TM00043083	12.3	-2.458	1e-05	0.089752	TaWIN1 {Triticum aestivum;}
MZ00017812	TC273405	TM00017812	16.88	-2.526	3e-05	0.089752	contains EST C26216(C11870) unknown protein {Oryza sativa (japonica cultivar-group);} ^|^GB|BAB90655.1|20161739|AP004223 contains EST C26216(C11870) similar to Arabidopsis thaliana chromosome 1, F17L21.22 un-TRUNCATED-
MZ00054913	TC257051	TM00054913	13.45	-2.557	3e-05	0.089752	unknown protein {Oryza sativa (japonica cultivar-group);} ^|^GB|AAT07572.1|46981254|AC105318 unknown protein {Oryza sativa (japonica cultivar-group);}
MZ00032225	TC256599	TM00032225	14.91	-2.591	3e-05	0.089752	NA
MZ00043714	TC260888	TM00043714	16.62	-2.838	1e-05	0.089752	calcineurin B-like protein 9 {Arabidopsis thaliana;} ^|^GB|AAO42452.1|28394089|BT004458 putative calcineurin B 1 protein {Arabidopsis thaliana;} ^|^GB|AAO22803.1|27754720|BT002995 putative calcineurin B 1 pr-TRUNCATED-
MZ00033282	TC257842	TM00033282	14.16	-2.912	0.0001	0.089752	expressed protein {Oryza sativa (japonica cultivar-group);}
MZ00051340	AZM4_79246	TM00051340	13.99	-2.965	3e-05	0.089752	similar to high affinity nitrate transporter protein {Oryza sativa (japonica cultivar-group);} ^|^GB|BAB89244.1|20146464|AP004231 similar to high affinity nitrate transporter protein {Oryza sativa (japonica -TRUNCATED-
MZ00039431	CF002443	TM00039431	16.56	-3.056	2e-05	0.089752	NA
MZ00014142	TC249128	TM00014142	13.87	-3.212	2e-05	0.089752	putative splicing factor, arginine/serine-rich 7 {Oryza sativa (japonica cultivar-group);}
MZ00019598	TC264287	TM00019598	14.07	-3.541	0	0.089752	hypothetical protein F24I3.170 - Arabidopsis thaliana {Arabidopsis thaliana;} ^|^GB|AAM19913.1|20453349|AY097397 AT3g57090/F24I3_170 {Arabidopsis thaliana;} ^|^GB|AAM65087.1|21593138|AY087545 unknown {Arabid-TRUNCATED-
MZ00024057	TC258926	TM00024057	11.72	2.854	0.00492	0.101129	lipid transfer protein-like protein {Oryza sativa (japonica cultivar-group);} ^|^GB|CAE01698.2|38345484|OSJN00060 OSJNBa0010H02.22 {Oryza sativa (japonica cultivar-group);}
MZ00049576	AZM4_39521	TM00049576	9.07	2.389	0.02186	0.143492	unknown protein {Oryza sativa (japonica cultivar-group);}
MZ00022149	TC256888	TM00022149	9.22	2.298	0.01275	0.121169	NA
MZ00048146	AZM4_138229	TM00048146	9.67	2.248	0.02489	0.150962	expressed protein {Oryza sativa (japonica cultivar-group);}
MZ00021574	TC277859	TM00021574	10.32	2.069	0.02688	0.15596	unknown protein {Oryza sativa (japonica cultivar-group);}
MZ00030796	TC255277	TM00030796	9.65	1.983	0.01654	0.129563	putative RIO kinase 1 isoform 1 {Oryza sativa (japonica cultivar-group);}
MZ00017806	TC263627	TM00017806	10.31	1.946	0.01261	0.121033	gamma-tubulin complex component 5-like {Oryza sativa (japonica cultivar-group);} ^|^GB|BAD25375.1|49388257|AP004772 gamma-tubulin complex component 5-like {Oryza sativa (japonica cultivar-group);}
MZ00025814	TC250767	TM00025814	9.17	1.876	0.03078	0.163689	protein phosphatase 2A B'kappa subunit {Oryza sativa (japonica cultivar-group);} ^|^GB|CAC85920.1|21530782|OSA312313 protein phosphatase 2A B'kappa subunit {Oryza sativa (japonica cultivar-group);}
MZ00013236	T15323	TM00013236	10.35	1.856	0.00564	0.103755	putative cytochrome P450 71E1 {Oryza sativa (japonica cultivar-group);} ^|^GB|BAC55732.1|27817968|AP004346 putative cytochrome P450 71E1 {Oryza sativa (japonica cultivar-group);}
MZ00031777	TC256896	TM00031777	9.07	1.85	0.00729	0.108569	leucine zipper protein-like {Oryza sativa (japonica cultivar-group);}
MZ00022171	TC278569	TM00022171	9.66	1.795	0.01435	0.125391	unknown {Oryza sativa (japonica cultivar-group);}
MZ00020514	TC250781	TM00020514	10.48	1.739	0.00471	0.100768	EST AU070273(S21075) corresponds to a region of the predicted gene. Similar to Arabidopsis thaliana chromosome 1 BAC F28K20 sequence, F28K20.12. (AC004793) {Oryza sativa (japonica cultivar-group);}
MZ00015332	TC261090	TM00015332	9.79	1.702	0.02521	0.151673	sucrase-like protein {Oryza sativa (japonica cultivar-group);} ^|^GB|BAD12919.1|45735886|AP004179 sucrase-like protein {Oryza sativa (japonica cultivar-group);}
MZ00031206	TC254587	TM00031206	8.99	1.628	0.02035	0.139424	OSJNBa0070M12.6 {Oryza sativa (japonica cultivar-group);}
MZ00014624	TC248739	TM00014624	9.17	1.558	0.0067	0.106658	unknown protein {Oryza sativa (japonica cultivar-group);} ^|^GB|AAG46152.1|12039366|AC018727 unknown protein {Oryza sativa (japonica cultivar-group);}
MZ00029823	TC253714	TM00029823	9.53	1.525	0.02008	0.138558	putative organic solute transporter {Oryza sativa (japonica cultivar-group);}
MZ00021447	TC275879	TM00021447	9.34	1.499	0.03688	0.176539	PsbQ domain protein family, putative-like protein {Oryza sativa (japonica cultivar-group);} ^|^GB|BAD31119.1|50510151|AP005187 PsbQ domain protein family, putative-like protein {Oryza sativa (japonica cultiv-TRUNCATED-
MZ00019587	TC264895	TM00019587	9.25	1.496	0.02934	0.160712	unnamed protein product; hypothetical protein {Oryza sativa (japonica cultivar-group);}
MZ00020494	TC266026	TM00020494	11.77	1.49	0.03236	0.166979	OSJNBb0118P14.6 {Oryza sativa (japonica cultivar-group);}
MZ00003841	BG320544	TM00003841	10.08	1.472	0.01204	0.119792	Vacuolar ATP synthase catalytic subunit A (EC 3.6.3.14) (V-ATPase Asubunit) (Vacuolar proton pump alpha subunit) (V-ATPase 69 kDasubunit). {Arabidopsis thaliana;} ^|^PIR|E96818|E96818 hypothetical protein F9-TRUNCATED-
MZ00030772	TC266360	TM00030772	9.93	1.427	0.0376	0.17787	NA
MZ00024356	TC249619	TM00024356	8.95	1.4	0.01678	0.130418	unknown protein {Oryza sativa (japonica cultivar-group);}
MZ00019586	TC252394	TM00019586	9.36	1.368	0.02661	0.155069	putative F-box protein family {Oryza sativa (japonica cultivar-group);} ^|^GB|AAM44890.1|21263213|AC122144 Putative F-box protein family {Oryza sativa (japonica cultivar-group);} ^|^GB|AAM01146.1|19881745|AC-TRUNCATED-
MZ00004400	TC261221	TM00004400	9.57	1.344	0.02145	0.142186	Chalcone synthase C2 (EC 2.3.1.74) (Naringenin-chalcone synthase C2). {Zea mays;} ^|^PIR|S16598|SYZMCC naringenin-chalcone synthase (EC 2.3.1.74) c2 - maize {Zea mays;} ^|^GB|CAA42764.1|22218|ZMC2CS chalcone-TRUNCATED-
MZ00018375	TC253617	TM00018375	10.61	1.343	0.02997	0.162286	putative serine/threonine-specific protein kinase {Oryza sativa (japonica cultivar-group);}
MZ00022382	TC278953	TM00022382	9.45	1.335	0.0215	0.142225	MURB-like protein hMURB21 {Zea mays;} ^|^GB|AAK51788.1|14009815|AF350353 MURB-like protein hMURB14 {Zea mays;} ^|^GB|AAK51787.1|14009813|AF350352 MURB-like protein hMURB13 {Zea mays;}
MZ00049081	AZM4_32965	TM00049081	10.25	1.321	0.0306	0.16323	putative organic cation transporter {Oryza sativa (japonica cultivar-group);}
MZ00020800	TC266039	TM00020800	10.29	1.287	0.01876	0.135416	THA9 {Zea mays;}
MZ00056203	TC278286	TM00056203	9.89	1.287	0.02332	0.146933	NA
MZ00020303	TC272732	TM00020303	10.08	1.271	0.01924	0.13645	putative nicotianamine aminotransferase A {Oryza sativa (japonica cultivar-group);}
MZ00001857	AZM4_60608	TM00001857	10.06	1.249	0.01069	0.116035	putative RING finger 1 {Oryza sativa (japonica cultivar-group);}
MZ00051044	AZM4_70128	TM00051044	10.41	1.244	0.00526	0.102454	receptor protein kinase-like {Arabidopsis thaliana;}
MZ00048863	AZM4_2593	TM00048863	10.22	1.232	0.00924	0.113208	MADS-box protein FDRMADS3 {Oryza sativa (indica cultivar-group);}
MZ00013635	TC259780	TM00013635	10.08	1.22	0.00531	0.102454	Zm13. {Zea mays;}
MZ00015980	TC272478	TM00015980	9.78	1.216	0.00431	0.100485	hypothetical protein F24B22.270 - Arabidopsis thaliana {Arabidopsis thaliana;} ^|^GB|CAB71005.1|6822077|ATF24B22 putative protein {Arabidopsis thaliana;}
MZ00000704	AI770686	TM00000704	11.89	1.216	0.03233	0.166923	putative LRR receptor-like kinase 2 {Oryza sativa (japonica cultivar-group);}
MZ00031517	TC276650	TM00031517	9.58	1.213	0.01357	0.122895	NA
MZ00044636	TC276982	TM00044636	9.95	1.208	0.03282	0.167849	OSJNBb0005B05.8 {Oryza sativa (japonica cultivar-group);}
MZ00029443	TC265068	TM00029443	9.89	1.201	0.03136	0.1648	ubiquitin-like protein {Oryza sativa (japonica cultivar-group);} ^|^GB|BAD21631.1|47847836|AP004092 ubiquitin-like protein {Oryza sativa (japonica cultivar-group);}
MZ00036058	BE025484	TM00036058	9.81	1.18	0.02093	0.140929	putative gag-pol polyprotein {Zea mays;}
MZ00013819	TC258764	TM00013819	9.49	1.178	0.01503	0.126931	Mitochondrial import receptor subunit TOM20 (Translocase of outermembrane 20 kDa subunit). {Solanum tuberosum;} ^|^PIR|T07679|T07679 protein import receptor TOM20, mitochondrial - potato {Solanum tuberosum;}-TRUNCATED-
MZ00014796	TC260583	TM00014796	10.33	1.176	0.01265	0.121033	3-isopropylmalate dehydratase, small subunit-like {Oryza sativa (japonica cultivar-group);} ^|^GB|BAD25327.1|49388204|AP004676 3-isopropylmalate dehydratase, small subunit-like {Oryza sativa (japonica cultiv-TRUNCATED-
MZ00019692	TC263536	TM00019692	9.94	1.174	0.0172	0.131275	putative receptor-associated protein {Oryza sativa (japonica cultivar-group);}
MZ00042679	TC256227	TM00042679	9.94	1.162	0.00592	0.104248	NA
MZ00034340	TC260175	TM00034340	10.47	1.158	0.00437	0.100534	putative cinnamoyl-CoA reductase {Oryza sativa (japonica cultivar-group);}
MZ00051800	AZM4_90155	TM00051800	9.84	1.157	0.00888	0.113172	NA
MZ00057219	AZM4_80110	TM00057219	10.57	1.155	0.02062	0.140173	hypothetical protein 2 - maize transposon Mu1 {Zea mays;}
MZ00031158	TC255253	TM00031158	9.52	1.137	0.04264	0.187849	hypothetical protein {Oryza sativa (japonica cultivar-group);} ^|^GB|BAD15792.1|46389940|AP004854 hypothetical protein {Oryza sativa (japonica cultivar-group);}
MZ00029243	TC253909	TM00029243	9.67	1.133	0.02625	0.15429	cytoplasmic protein of eukaryotic origin (38.3 kD)-like {Oryza sativa (japonica cultivar-group);}
MZ00005012	BM340789	TM00005012	9.57	1.128	0.00486	0.101129	NA
MZ00030418	TC254528	TM00030418	10.28	1.112	0.01747	0.132117	putative transcription factor Myb1 {Oryza sativa (japonica cultivar-group);}
MZ00048901	AZM4_26575	TM00048901	9.92	1.111	0.02641	0.154567	chitinase (EC 3.2.1.14) precursor - beet {Beta vulgaris;} ^|^GB|CAA56946.1|829258|BVCH1EX1 Chitinase {Beta vulgaris subsp. vulgaris;} ^|^GB|CAA55883.1|488731|BVCHCH1 chitinase {Beta vulgaris subsp. vulgaris;-TRUNCATED-
MZ00035769	AW438188	TM00035769	9.55	1.11	0.00852	0.112008	putative D-3 {Oryza sativa (japonica cultivar-group);} ^|^GB|BAD37553.1|51535610|AP003579 putative D-3 {Oryza sativa (japonica cultivar-group);}
MZ00054932	OGXFP60TH	TM00054932	9.24	1.11	0.03146	0.164934	MADS-box protein-like {Oryza sativa (japonica cultivar-group);}
MZ00014131	TC270261	TM00014131	9.84	1.108	0.01588	0.128454	unknown protein {Oryza sativa (japonica cultivar-group);}
MZ00016302	TC195361	TM00016302	9.6	1.104	0.01364	0.123101	nucleotide sugar epimerase-like protein [imported] - Arabidopsis thaliana {Arabidopsis thaliana;} ^|^GB|AAN15627.1|23198200|BT000308 nucleotide sugar epimerase-like protein {Arabidopsis thaliana;} ^|^GB|AAM20706.1|20466778|AY099855 nucleotide sugar epimerase-like protein {Arabidopsis thaliana;} ^|^GB|AAM62729.1|21553636|AY085505 nucleotide sugar epimerase-like protein {Arabidopsis thaliana;} ^|^G…
MZ00049624	AZM4_40108	TM00049624	10.74	1.103	0.00776	0.110009	putative serine carboxypeptidase {Oryza sativa (japonica cultivar-group);}
MZ00013521	TC260560	TM00013521	10.43	1.098	0.02503	0.151237	delta-COP {Zea mays;}
MZ00012570	CF627938	TM00012570	9.86	1.091	0.00971	0.113882	STYLOSA protein {Antirrhinum majus;}
MZ00021346	TC255459	TM00021346	10	1.09	0.03967	0.182409	hypothetical protein similar to homeodomain transcription factor {Oryza sativa (japonica cultivar-group);}
MZ00040120	TC248550	TM00040120	9.51	1.079	0.02996	0.162286	Proteasome subunit alpha type 5 (EC 3.4.25.1) (20S proteasome alphasubunit E) (20S proteasome subunit alpha-5). {Oryza sativa;} ^|^GB|BAA96832.1|8671498|AB026561 alpha 5 subunit of 20S proteasome {Oryza sati-TRUNCATED-
MZ00021945	TC256481	TM00021945	10.91	1.079	0.044	0.190819	unknown protein {Oryza sativa (japonica cultivar-group);} ^|^GB|AAL79800.1|18873854|AC079874 unknown protein {Oryza sativa (japonica cultivar-group);}
MZ00016213	TC248073	TM00016213	10.05	1.076	0.00645	0.105884	unknown protein {Oryza sativa (japonica cultivar-group);}
MZ00019218	TC275175	TM00019218	10.54	1.074	0.01404	0.124341	NA
MZ00037502	BU049773	TM00037502	9.87	1.071	0.03575	0.173916	NA
MZ00054982	PUCFE21TD	TM00054982	9.46	1.063	0.02756	0.15707	unknown protein {Oryza sativa;}
MZ00036267	TC253264	TM00036267	10.25	1.061	0.02901	0.159944	putative glucosyl transferase {Sorghum bicolor;}
MZ00054985	PUCFO77TD	TM00054985	9.68	1.06	0.01168	0.118538	OSJNBb0103I08.19 {Oryza sativa (japonica cultivar-group);} ^|^GB|CAE04338.1|32488957|OSJN00102 OSJNBb0038F03.2 {Oryza sativa (japonica cultivar-group);}
MZ00022176	TC267830	TM00022176	9.85	1.05	0.01786	0.13335	putative MAR-binding protein MFP1 {Oryza sativa (japonica cultivar-group);}
MZ00014533	TC249420	TM00014533	10.63	1.046	0.0449	0.192729	NA
MZ00001336	AW231601	TM00001336	9.53	1.041	0.03823	0.179085	NA
MZ00048669	AZM4_23498	TM00048669	10.17	1.04	0.00884	0.113152	OSJNBa0033G05.11 {Oryza sativa (japonica cultivar-group);}
MZ00015165	TC271622	TM00015165	9.96	1.039	0.01169	0.118538	unknown protein {Oryza sativa (japonica cultivar-group);}
MZ00021163	TC266499	TM00021163	9.61	1.031	0.00633	0.10516	hypothetical protein F28A23.170 - Arabidopsis thaliana {Arabidopsis thaliana;} ^|^GB|CAA17565.1|2911055|ATF28A23 putative protein {Arabidopsis thaliana;} ^|^GB|CAB80124.1|7270356|ATCHRIV80 putative protein {-TRUNCATED-
MZ00035768	AW433471	TM00035768	9.77	1.023	0.00605	0.104629	NA
MZ00050332	AZM4_54623	TM00050332	9.72	1.023	0.01308	0.121775	cation/proton exchanger 1a {Oryza sativa (japonica cultivar-group);}
MZ00019714	TC253459	TM00019714	9.85	1.016	0.0337	0.169722	OCL5 protein {Zea mays;}
MZ00020460	TC265703	TM00020460	10.6	1.012	0.01484	0.126635	NA
MZ00022285	TC257621	TM00022285	10.09	1.009	0.02502	0.151229	putative indole-3-acetic acid-regulated protein {Oryza sativa (japonica cultivar-group);} ^|^GB|AAK84451.1|15144310|AC087192 putative indole-3-acetic acid-regulated protein {Oryza sativa (japonica cultivar-g-TRUNCATED-
MZ00001105	AW056077	TM00001105	10.01	1.005	0.03591	0.174224	unknown protein {Oryza sativa (japonica cultivar-group);}
MZ00000965	AI964431	TM00000965	10.56	-1.002	0.01002	0.114459	OSJNBa0006B20.3 {Oryza sativa (japonica cultivar-group);}
MZ00039455	CF004325	TM00039455	10.41	-1.003	0.00801	0.110692	NA
MZ00035298	AI901614	TM00035298	20.3	-1.003	0.01167	0.118476	NA
MZ00052198	AZM4_95642	TM00052198	9.91	-1.003	0.02972	0.161718	putative transcriptional activator DEMETER {Oryza sativa (japonica cultivar-group);}
MZ00044699	TC267180	TM00044699	11.66	-1.006	0.00896	0.113208	NA
MZ00027021	TC252011	TM00027021	12.57	-1.008	0.01469	0.126366	putative 6-phosphogluconolactonase (with alternative splicing) {Oryza sativa (japonica cultivar-group);}
MZ00042842	TC248452	TM00042842	10.01	-1.011	0.0184	0.134461	Histone H2A. {Zea mays;} ^|^PIR|T02076|T02076 histone H2A - maize {Zea mays;} ^|^GB|AAB04687.1|473603|ZMU08225 histone H2A {Zea mays;}
MZ00055335	TC264148	TM00055335	15.79	-1.013	0.01317	0.121904	NA
MZ00032498	TC257892	TM00032498	10.51	-1.014	0.02266	0.14555	NA
MZ00044655	TC216054	TM00044655	10.09	-1.02	0.01213	0.120187	17.5 kDa class II heat shock protein. {Zea mays;} ^|^PIR|S14998|S14998 heat shock protein 18 (clone c9) - maize {Zea mays;} ^|^GB|CAA38013.1|22339|ZMHSP18K2 18kDa heat shock protein {Zea mays;}
MZ00048300	AZM4_144969	TM00048300	9.91	-1.023	0.0066	0.106366	putative peptide transporter {Oryza sativa (japonica cultivar-group);} ^|^GB|BAB61219.1|14587308|AP003256 putative peptide transporter {Oryza sativa (japonica cultivar-group);}
MZ00032180	TC267486	TM00032180	9.62	-1.024	0.0056	0.103673	NA
MZ00000471	TC274448	TM00000471	12.37	-1.025	0.0058	0.104113	hypothetical protein {Oryza sativa (japonica cultivar-group);} ^|^GB|BAB93244.1|21104653|AP003246 hypothetical protein {Oryza sativa (japonica cultivar-group);}
MZ00020485	TC254943	TM00020485	11.53	-1.029	0.03373	0.169821	NA
MZ00047199	AZM4_1209	TM00047199	11.14	-1.029	0.04197	0.186433	putative male sterility 1 protein {Oryza sativa (japonica cultivar-group);}
MZ00012781	CF632790	TM00012781	7.82	-1.032	0.02519	0.151673	lipase-like protein {Oryza sativa (japonica cultivar-group);} ^|^GB|BAD30249.1|50509928|AP003765 lipase-like protein {Oryza sativa (japonica cultivar-group);}
MZ00017975	TC253017	TM00017975	11.3	-1.034	0.0075	0.109303	Similar to Arabidopsis thaliana chromosome 4 BAC F6I18; membrane-associated salt-inducible protein. (AL022198) {Oryza sativa (japonica cultivar-group);}
MZ00042325	TC274329	TM00042325	9.56	-1.034	0.01806	0.133877	putative chloroplast RNA processing protein {Oryza sativa (japonica cultivar-group);}
MZ00001072	TC258380	TM00001072	9.96	-1.034	0.04341	0.189333	NA
MZ00013871	TC269758	TM00013871	9.5	-1.037	0.02218	0.144251	lipoxygenase {Zea mays;}
MZ00051131	AZM4_71256	TM00051131	9.84	-1.038	0.00573	0.104108	contains EST AU069624(C63422) similar to Arabidopsis thaliana chromosome 3, F24B22.250 unknown protein {Oryza sativa (japonica cultivar-group);} ^|^GB|BAB91772.1|20521256|AP003287 contains EST AU069624(C6342-TRUNCATED-
MZ00038473	TC249601	TM00038473	10.3	-1.039	0.04213	0.186865	ESTD24835(R2634) corresponds to a region of the predicted gene. Similar to Arabidopsis thaliana chromosome II BAC T06D20 genomic sequence, complete sequence.(U90439) {Oryza sativa (japonica cultivar-group);}-TRUNCATED-
MZ00035317	AI920566	TM00035317	9.84	-1.042	0.00934	0.113262	NA
MZ00031419	TC266228	TM00031419	10.68	-1.042	0.03476	0.17216	putative delta 12 oleic acid desaturase {Oryza sativa (japonica cultivar-group);}
MZ00028900	TC264479	TM00028900	11.39	-1.046	0.01725	0.131379	contains ESTs AU057056(S21102),C72451(E1640) similar to shock protein SRC2 unknown protein {Oryza sativa (japonica cultivar-group);} ^|^GB|BAB93249.1|21104658|AP003246 contains ESTs AU057056(S21102),C72451(E-TRUNCATED-
MZ00022729	TC278162	TM00022729	8.49	-1.047	0.00496	0.101129	unknown protein {Oryza sativa (japonica cultivar-group);}
MZ00043271	TC259810	TM00043271	14.08	-1.047	0.01028	0.11504	unknown {Arabidopsis thaliana;} ^|^GB|AAO63816.1|28972983|BT005396 unknown protein {Arabidopsis thaliana;} ^|^GB|AAO42249.1|28393673|BT004245 unknown protein {Arabidopsis thaliana;}
MZ00020673	TC255756	TM00020673	9.63	-1.048	0.0042	0.100165	NA
MZ00013638	TC191464	TM00013638	10.37	-1.05	0.00671	0.106658	Ras-related protein Rab7 (Possible apospory-associated protein). {Pennisetum ciliare;} ^|^GB|AAA85273.1|1155265|PCU40219 possible apospory-associated protein {Pennisetum ciliare;}
MZ00036075	TC252147	TM00036075	10.29	-1.05	0.0367	0.176064	Zinc-finger protein 1 (WZF1). {Triticum aestivum;} ^|^PIR|S39045|S39045 probable finger protein WZF1 - wheat {Triticum aestivum;} ^|^GB|BAA03902.1|485816|WHTWZF1B zinc-finger protein WZF1 {Triticum aestivum;-TRUNCATED-
MZ00015103	TC249602	TM00015103	10.67	-1.051	0.02557	0.152465	ESTD24835(R2634) corresponds to a region of the predicted gene. Similar to Arabidopsis thaliana chromosome II BAC T06D20 genomic sequence, complete sequence.(U90439) {Oryza sativa (japonica cultivar-group);}-TRUNCATED-
MZ00039449	TC258324	TM00039449	10.2	-1.057	0.04686	0.196393	dormancy-associated protein - garden pea {Pisum sativum;} ^|^GB|AAB84193.1|2605887|AF029242 dormancy-associated protein {Pisum sativum;}
MZ00005407	BM500487	TM00005407	10.01	-1.058	0.02101	0.141115	unknown protein {Oryza sativa (japonica cultivar-group);}
MZ00025505	TC271650	TM00025505	9.69	-1.06	0.00631	0.10516	putative translational activator {Oryza sativa (japonica cultivar-group);} ^|^GB|AAT76387.1|50399999|AC146936 putative translational activator {Oryza sativa (japonica cultivar-group);}
MZ00013695	TC258299	TM00013695	9.68	-1.061	0.04331	0.189141	putative 60S ribosomal protein L18A {Oryza sativa (japonica cultivar-group);}
MZ00017918	TC274186	TM00017918	10.06	-1.062	0.01242	0.120672	DNA topoisomerase III {Arabidopsis thaliana;}
MZ00048448	AZM4_17435	TM00048448	9.61	-1.065	0.00698	0.107679	GTPase, putative; 34281-30152 {Arabidopsis thaliana;}
MZ00023634	TC268935	TM00023634	12.26	-1.07	0.02897	0.15985	OsRad6 {Oryza sativa (japonica cultivar-group);} ^|^GB|BAD30372.1|50509962|AP003842 OsRad6 {Oryza sativa (japonica cultivar-group);}
MZ00020682	TC252253	TM00020682	9.92	-1.071	0.00535	0.10257	synaptosomal-associated protein 91-like {Oryza sativa (japonica cultivar-group);}
MZ00001497	AW331726	TM00001497	9.66	-1.076	0.0062	0.104777	NA
MZ00037417	BQ280307	TM00037417	10.27	-1.085	0.01631	0.129345	putative nucleotide-binding leucine-rich-repeat protein 1 {Oryza sativa (japonica cultivar-group);}
MZ00013261	T23365	TM00013261	10.11	-1.085	0.01819	0.134087	polyubiquitin 2 {Deschampsia antarctica;}
MZ00038270	CD448453	TM00038270	8.71	-1.087	0.00877	0.112942	putative DegP2 protease {Oryza sativa (japonica cultivar-group);} ^|^GB|BAD37774.1|51535111|AP004785 putative DegP2 protease {Oryza sativa (japonica cultivar-group);}
MZ00054862	OGUGO56TH	TM00054862	11.46	-1.089	0.01084	0.116687	putative peptide transport protein {Oryza sativa (japonica cultivar-group);}
MZ00041155	TC191528	TM00041155	9.86	-1.1	0.02515	0.151592	40S ribosomal protein S13. {Zea mays;} ^|^PIR|S30146|S30146 ribosomal protein S13, cytosolic - maize {Zea mays;} ^|^GB|CAA44311.1|288059|ZMS13 cytoplasmatic ribosomal protein S13 {Zea mays;}
MZ00049768	AZM4_41793	TM00049768	9.95	-1.103	0.02332	0.146933	putative dehydration-responsive element binding protein 3 {Oryza sativa (japonica cultivar-group);}
MZ00001571	AW438248	TM00001571	11.05	-1.103	0.03342	0.168965	NA
MZ00041344	TC259206	TM00041344	10.32	-1.103	0.04547	0.193938	OSJNBb0059K02.13 {Oryza sativa (japonica cultivar-group);}
MZ00019363	TC275596	TM00019363	10.23	-1.107	0.03983	0.182583	contains EST AU029306(E30132) unknown protein {Oryza sativa (japonica cultivar-group);}
MZ00027088	TC273096	TM00027088	9.57	-1.11	0.03808	0.178772	putative gamma-adaptin 1 {Oryza sativa (japonica cultivar-group);} ^|^GB|BAB92679.1|20805003|AP003433 putative gamma-adaptin 1 {Oryza sativa (japonica cultivar-group);}
MZ00041441	BG462651	TM00041441	11.24	-1.111	0.00788	0.110312	putative 29 kDa ribonucleoprotein A, chloroplast precursor {Oryza sativa (japonica cultivar-group);}
MZ00041352	TC192135	TM00041352	12.19	-1.113	0.00439	0.100534	DNA binding protein S1FA. {Oryza sativa;}
MZ00055776	TC269893	TM00055776	10.08	-1.12	0.02908	0.160152	putative ultraviolet-B-repressible protein {Oryza sativa (japonica cultivar-group);} ^|^GB|BAC16008.1|22831147|AP004300 putative ultraviolet-B-repressible protein {Oryza sativa (japonica cultivar-TRUNCATED-
MZ00019086	TC263325	TM00019086	9.64	-1.121	0.02001	0.138362	NA
MZ00007066	CD434798	TM00007066	11.26	-1.124	0.03472	0.17208	putative polyprotein {Zea mays;}
MZ00006010	BQ619506	TM00006010	10.5	-1.13	0.00422	0.100315	major facilitator superfamily antiporter {Oryza sativa (japonica cultivar-group);}
MZ00033642	BE238637	TM00033642	11.69	-1.136	0.00912	0.113208	NA
MZ00018793	AZM4_69941	TM00018793	9.95	-1.136	0.01662	0.12994	B1160F02.7 {Oryza sativa (japonica cultivar-group);}
MZ00029714	TC254448	TM00029714	10.5	-1.136	0.02552	0.152372	unknown protein {Arabidopsis thaliana;} ^|^GB|AAG60064.1|12597471|AF337912 unknown protein {Arabidopsis thaliana;}
MZ00036296	BE640315	TM00036296	9.34	-1.14	0.04683	0.196366	ribosomal protein L15 {Oryza sativa (japonica cultivar-group);} ^|^GB|AAN08216.1|22795244|AC090874 ribosomal protein L15 {Oryza sativa (japonica cultivar-group);}
MZ00046892	AZM4_114091	TM00046892	12.13	-1.145	0.00423	0.100327	Kelch-like protein {Oryza sativa (japonica cultivar-group);}
MZ00031631	TC276185	TM00031631	9.94	-1.155	0.01386	0.123664	hypothetical protein F16F4.11 - Arabidopsis thaliana {Arabidopsis thaliana;} ^|^GB|AAM14317.1|20259203|AY091378 unknown protein {Arabidopsis thaliana;} ^|^GB|AAK76524.1|15027987|AY045850 unknown protein {Ara-TRUNCATED-
MZ00024111	TC259998	TM00024111	9.7	-1.159	0.0273	0.156513	putative endo-1,4-beta-glucanase {Oryza sativa (japonica cultivar-group);} ^|^GB|AAP03405.1|29788859|AC118133 putative endo-1,4-beta-glucanase {Oryza sativa (japonica cultivar-group);}
MZ00047700	AZM4_12972	TM00047700	10.27	-1.161	0.02047	0.139721	putative Myb-like DNA-binding protein {Oryza sativa (japonica cultivar-group);}
MZ00037130	BM380835	TM00037130	10.16	-1.165	0.00973	0.113882	NA
MZ00015908	TC249232	TM00015908	9.83	-1.172	0.03285	0.167927	putative vacuolar ATP synthase subunit C {Oryza sativa (japonica cultivar-group);}
MZ00017795	TC253064	TM00017795	9.49	-1.174	0.01095	0.116907	Hypothetical protein {Oryza sativa (japonica cultivar-group);}
MZ00007306	CD439476	TM00007306	10.3	-1.182	0.03719	0.177239	putative calcineurin B-like protein 8 (CBL8) {Oryza sativa (japonica cultivar-group);} ^|^GB|AAS75223.1|45680422|AC097111 putative calcineurin B-like protein {Oryza sativa (japonica cultivar-group);} -TRUNCATED-
MZ00016961	TC271964	TM00016961	9.54	-1.194	0.00763	0.109735	contains EST AU092422(C50524) unknown protein {Oryza sativa (japonica cultivar-group);}
MZ00043620	TC259995	TM00043620	9.4	-1.197	0.02977	0.16176	zinc finger protein-like {Oryza sativa (japonica cultivar-group);} ^|^GB|BAD53623.1|53792608|AP003621 zinc finger protein-like {Oryza sativa (japonica cultivar-group);}
MZ00022611	TC257479	TM00022611	9.71	-1.204	0.04571	0.194304	putative sucrosephosphate synthase {Oryza sativa (japonica cultivar-group);}
MZ00015310	TC194062	TM00015310	9.72	-1.205	0.03048	0.163077	contains ESTs C23613(S14085),AU032777(S14085) similar to Arabidopsis thaliana chromosome 5, K15I22.11 unknown protein {Oryza sativa (japonica cultivar-group);} ^|^GB|BAA94239.1|7523511|AP001633 unnamed protein product; ESTs AU032777(S14085),C23613(S14085) correspond to a region of the predicted gene. Similar to Arabidopsis thaliana chromosome II sequence from clones T22O13, F12K2; putative lipase…
MZ00040510	L46398_ZMZAG5_	TM00040510	9.39	-1.208	0.02229	0.144474	MADS box protein - maize {Zea mays;} ^|^GB|AAB00079.1|939781|MZEMADSB MADS box protein {Zea mays;}
MZ00035512	AW066772	TM00035512	10.18	-1.208	0.0404	0.183467	NA
MZ00033213	TC262633	TM00033213	10.16	-1.21	0.02368	0.147862	unknown protein {Oryza sativa (japonica cultivar-group);} ^|^GB|BAD13142.1|45736111|AP005524 unknown protein {Oryza sativa (japonica cultivar-group);}
MZ00030587	TC254556	TM00030587	9.65	-1.218	0.02094	0.140961	Hypothetical protein {Oryza sativa (japonica cultivar-group);}
MZ00029489	TC262147	TM00029489	10.32	-1.229	0.00703	0.107679	OSJNBa0060D06.11 {Oryza sativa (japonica cultivar-group);}
MZ00023015	TC266443	TM00023015	10.75	-1.232	0.00434	0.100534	NA
MZ00054915	OGWJR13TV	TM00054915	9.49	-1.234	0.0157	0.128106	putative family II lipase EXL4 {Oryza sativa (japonica cultivar-group);}
MZ00000945	AI947907	TM00000945	10.07	-1.251	0.00611	0.104629	hypothetical protein T8H10.30 - Arabidopsis thaliana {Arabidopsis thaliana;} ^|^GB|CAB66100.1|6706414|ATT8H10 putative protein {Arabidopsis thaliana;}
MZ00042240	TC196853	TM00042240	10.58	-1.287	0.00598	0.104526	Triose phosphate/phosphate translocator, chloroplast precursor (CTPT). {Zea mays;} ^|^PIR|S37497|S37497 triose phosphate/3-phosphoglycerate/phosphate translocator - maize {Zea mays;} ^|^GB|CAA81349.1|405635|CHZMCPT triose phosphate/phosphate translocator {Zea mays;}
MZ00038320	CD936464	TM00038320	10.11	-1.287	0.02716	0.156298	NA
MZ00032406	TC265659	TM00032406	10.06	-1.301	0.0442	0.19125	putative protein kinase {Oryza sativa (japonica cultivar-group);}
MZ00028925	TC274022	TM00028925	9.06	-1.316	0.03342	0.168965	OJ000315_02.19 {Oryza sativa (japonica cultivar-group);}
MZ00050259	AZM4_53040	TM00050259	10.73	-1.317	0.01645	0.129506	hypothetical protein similar to Arabidopsis thaliana chromosome 2, At2g26770 {Oryza sativa (japonica cultivar-group);}
MZ00014429	TC258956	TM00014429	12.24	-1.317	0.03654	0.175809	crocetin dialdehyde {Crocus sativus;}
MZ00024989	TC250174	TM00024989	7.04	-1.324	0.03463	0.171847	putative phospholipase {Oryza sativa (japonica cultivar-group);} ^|^GB|AAK82449.1|15042826|AC091247 putative phospholipase {Oryza sativa (japonica cultivar-group);}
MZ00017699	TC252553	TM00017699	7.66	-1.327	0.00661	0.106431	unknown {Oryza sativa (indica cultivar-group);}
MZ00041387	TC259861	TM00041387	10.35	-1.334	0.01488	0.126635	putative signal recognition particle receptor {Oryza sativa (japonica cultivar-group);} ^|^GB|BAD09759.1|42408582|AP004643 putative signal recognition particle receptor {Oryza sativa (japonica cultivar-group-TRUNCATED-
MZ00052510	BI478454	TM00052510	9.69	-1.336	0.02644	0.154657	NA
MZ00013997	TC248892	TM00013997	9.66	-1.341	0.03573	0.173879	putative glutathione peroxidase {Sorghum bicolor;}
MZ00031687	TC256345	TM00031687	10.67	-1.359	0.03988	0.182688	auxin response factor 2 {Oryza sativa;}
MZ00005152	TC269273	TM00005152	10.08	-1.369	0.0369	0.17657	putative 60S ribosomal protein L10A (RPL10aC) {Oryza sativa (japonica cultivar-group);}
MZ00044411	TC261125	TM00044411	10.45	-1.371	0.02345	0.147262	LAs17 Binding protein; Lsb3p-like {Oryza sativa (japonica cultivar-group);}
MZ00042158	TC271719	TM00042158	11.26	-1.383	0.00464	0.100763	ripening-related protein-like {Oryza sativa (japonica cultivar-group);} ^|^GB|BAD53655.1|53792641|AP003634 ripening-related protein-like {Oryza sativa (japonica cultivar-group);}
MZ00014157	TC270425	TM00014157	9.78	-1.392	0.00876	0.112942	putative RING zinc finger protein {Oryza sativa (japonica cultivar-group);}
MZ00031823	TC267413	TM00031823	9.87	-1.405	0.00967	0.113882	NPK1-related protein kinase-like protein {Zea mays;}
MZ00024434	TC260190	TM00024434	9.9	-1.409	0.03046	0.163077	unknown protein {Oryza sativa (japonica cultivar-group);}
MZ00034300	TC248526	TM00034300	9.56	-1.409	0.04428	0.19135	chitinase (EC 3.2.1.14) PRm 3 - maize {Zea mays;} ^|^GB|AAB47176.2|7687414|S82314 PRm 3 {Zea mays;}
MZ00014633	TC271049	TM00014633	9.49	-1.417	0.03896	0.180781	cap-binding protein CBP20 {Oryza sativa (japonica cultivar-group);} ^|^GB|BAD19690.1|47497621|AP005286 cap-binding protein CBP20 {Oryza sativa (japonica cultivar-group);}
MZ00050266	AZM4_5311	TM00050266	10.64	-1.424	0.00873	0.112909	putative CRK1 protein {Oryza sativa (japonica cultivar-group);}
MZ00005037	BM347725	TM00005037	9.91	-1.429	0.04693	0.196567	NA
MZ00030545	TC265238	TM00030545	9.94	-1.43	0.01996	0.13824	NA
MZ00057351	AZM4_95489	TM00057351	10.25	-1.441	0.0099	0.114073	OSJNBa0058K23.17 {Oryza sativa (japonica cultivar-group);}
MZ00018847	TC198482	TM00018847	13.2	-1.442	0.01839	0.13445	contains ESTs C97999(C0353),D15249(C0353) similar to Arabidopsis thaliana chromosome 2, At2g01100 unknown protein {Oryza sativa (japonica cultivar-group);} ^|^GB|BAB07941.2|12697612|AP002487 contains ESTs C97999(C0353),D15249(C0353) similar to Arabidopsis thaliana chromosome 2, At2g01100 unknown protein {Oryza sativa (japonica cultivar-group);}
MZ00014981	TC260641	TM00014981	9.89	-1.446	0.04061	0.183705	vesicle soluble NSF attachment protein receptor-like protein {Oryza sativa (japonica cultivar-group);}
MZ00029404	TC254143	TM00029404	11.14	-1.453	0.00417	0.100072	putative cytochrome P450 {Oryza sativa (japonica cultivar-group);}
MZ00018950	TC253873	TM00018950	9.74	-1.467	0.01619	0.129264	knotted1-like homeodomain protein liguleless4a {Zea mays;}
MZ00023472	TC259009	TM00023472	9.89	-1.469	0.01146	0.117898	splicing factor 4-like protein {Oryza sativa (japonica cultivar-group);}
MZ00014063	TC259951	TM00014063	10.02	-1.495	0.04649	0.195766	unknown protein {Oryza sativa (japonica cultivar-group);} ^|^GB|BAD33972.1|50726360|AP005759 unknown protein {Oryza sativa (japonica cultivar-group);}
MZ00024503	TC260749	TM00024503	9.54	-1.498	0.01798	0.133678	Sucrose-phosphate synthase (EC 2.4.1.14) (UDP-glucose-fructose-phosphate glucosyltransferase). {Zea mays;} ^|^PIR|JQ1329|JQ1329 sucrose-phosphate synthase (EC 2.4.1.14) - maize {Zea mays;} ^|^GB|AAA33513.1|1-TRUNCATED-
MZ00054983	PUCFJ04TD	TM00054983	9.43	-1.502	0.04157	0.185519	EST AU065533(C2174) corresponds to a region of the predicted gene. Similar to Homo sapiens splicing factor Prp8 mRNA, complete cds.(AF092565) {Oryza sativa (japonica cultivar-group);}
MZ00027582	TC252419	TM00027582	9.74	-1.561	0.04467	0.192247	putative pherophorin-dz1 protein {Oryza sativa (japonica cultivar-group);}
MZ00056589	AZM4_134099	TM00056589	9.05	-1.57	0.00706	0.107679	zinc finger POZ domain protein-like {Oryza sativa (japonica cultivar-group);} ^|^GB|BAD45423.1|52076546|AP003633 zinc finger POZ domain protein-like {Oryza sativa (japonica cultivar-group);}
MZ00030507	TC255173	TM00030507	10.46	-1.575	0.0151	0.126955	putative adenosylmethionine-8-amino-7- oxononanoate aminotransferase {Oryza sativa (japonica cultivar-group);}
MZ00035609	AW224942	TM00035609	9.51	-1.605	0.03083	0.163793	sterol 24-C-methyltransferase (EC 2.1.1.41) ESMT1, endosperm - maize {Zea mays;} ^|^GB|AAB70886.1|1899060|ZMU79669 endosperm C-24 sterol methyltransferase {Zea mays;}
MZ00020181	TC265423	TM00020181	9.5	-1.647	0.02268	0.14555	putative Na+/H+ antiporter precursor {Oryza sativa (japonica cultivar-group);}
MZ00023023	TC204076	TM00023023	9.79	-1.787	0.00796	0.110515	NA
MZ00043584	TC206966	TM00043584	11.1	-1.8	0.0065	0.105968	putative CEO protein {Oryza sativa (japonica cultivar-group);} ^|^GB|AAL58179.1|18057156|AC027037 putative CEO protein {Oryza sativa (japonica cultivar-group);}
MZ00013661	TC259543	TM00013661	10.64	-1.81	0.04756	0.197825	putative nascent polypeptide associated complex alpha chain {Oryza sativa (japonica cultivar-group);} ^|^GB|BAC78570.1|32352154|AB110178 nascent polypeptide associated complex alpha chain {Oryza sativa (japo-TRUNCATED-
MZ00015440	TC250575	TM00015440	7.64	-1.828	0.03805	0.178772	T27G7.7 {Arabidopsis thaliana;}
MZ00057140	TC259736	TM00057140	11.11	-1.95	0.00527	0.102454	hypothetical protein similar to Arabidopsis thaliana chromosome 3, T18N14.110 {Oryza sativa (japonica cultivar-group);} ^|^GB|BAB39899.1|13486662|AP002912 hypothetical protein similar to Arabidopsis thaliana-TRUNCATED-
MZ00017858	TC263288	TM00017858	9.75	-1.958	0.0153	0.12707	putative calmodulin-binding protein {Oryza sativa (japonica cultivar-group);}
MZ00018998	TC252935	TM00018998	9.83	-2.059	0.01927	0.136487	hypothetical protein T9C5.20 - Arabidopsis thaliana {Arabidopsis thaliana;} ^|^GB|AAM14141.1|20258895|AY091202 unknown protein {Arabidopsis thaliana;} ^|^GB|AAM61563.1|21537222|AY085005 unknown {Arabidopsis -TRUNCATED-
MZ00037914	CB924224	TM00037914	9.81	-2.079	0.02631	0.15439	NA
MZ00014691	TC269891	TM00014691	8.38	-2.168	0.00948	0.113506	unknown {Arabidopsis thaliana;}
MZ00044681	TC277643	TM00044681	12.74	-2.187	0.01001	0.114375	NA
MZ00056127	TC256273	TM00056127	15.16	-3.364	0.03188	0.165888	NA

## Sheet: ctrl-smoke 12h
ID	Name	TIGR ID	A	logFC	p	adj p	Putative annotation
MZ00018056	TC253013	TM00018056	11.9	3.102	0.0002	0.18256	hypothetical protein - maize transposable element Ac {Zea mays;} ^|^GB|CAA25635.1|22490|ZMTAC unnamed protein product; ORF1 {Zea mays;}
MZ00039074	CD977033	TM00039074	11.73	3.031	0.01271	0.19062	NA
MZ00027047	TC262735	TM00027047	11.95	2.894	0.01261	0.189949	putative vesicle transport-related protein {Oryza sativa (japonica cultivar-group);}
MZ00051185	AZM4_72046	TM00051185	16.77	2.774	0.0001	0.18256	unknown protein {Oryza sativa (japonica cultivar-group);} ^|^GB|BAC65917.1|29027781|AP003846 unknown protein {Oryza sativa (japonica cultivar-group);}
MZ00032441	TC267632	TM00032441	11.87	2.526	0.01462	0.192339	protein kinase {Fagus sylvatica;}
MZ00004403	BI430932	TM00004403	11.44	2.396	0.01068	0.187952	phosphoribulokinase precursor {Oryza sativa (japonica cultivar-group);} ^|^GB|AAN17353.1|23305934|AF543191 phosphoribulokinase precursor {Oryza sativa;} ^|^GB|AAM94337.2|23198434|AF529237 phosphoribulokinase-TRUNCATED-
MZ00004497	BM073190	TM00004497	11.72	2.395	0.01183	0.188853	NA
MZ00030569	TC273690	TM00030569	11.85	2.373	0.00494	0.18256	unknown protein {Oryza sativa (japonica cultivar-group);}
MZ00014784	TC260722	TM00014784	17.27	2.371	0.00026	0.18256	putative salt-inducible protein kinase {Zea mays;}
MZ00024363	TC270553	TM00024363	12.66	2.363	0.01357	0.191659	unknown protein {Oryza sativa (japonica cultivar-group);} ^|^GB|BAC10765.1|22535590|AP003377 unknown protein {Oryza sativa (japonica cultivar-group);}
MZ00055792	TC250496	TM00055792	16.67	2.331	0.00017	0.18256	hypothetical protein {Oryza sativa (japonica cultivar-group);} ^|^GB|BAD37382.1|51535486|AP003541 hypothetical protein {Oryza sativa (japonica cultivar-group);}
MZ00020651	TC266421	TM00020651	11.85	2.311	0.00728	0.183026	unknown protein {Oryza sativa (japonica cultivar-group);}
MZ00015148	TC261027	TM00015148	14.91	2.252	0.00023	0.18256	putative hASNA-I {Oryza sativa (japonica cultivar-group);}
MZ00042157	TC272771	TM00042157	12.48	2.229	0.01725	0.198145	NA
MZ00017806	TC263627	TM00017806	12.55	2.221	0.01012	0.187031	gamma-tubulin complex component 5-like {Oryza sativa (japonica cultivar-group);} ^|^GB|BAD25375.1|49388257|AP004772 gamma-tubulin complex component 5-like {Oryza sativa (japonica cultivar-group);}
MZ00022780	TC256986	TM00022780	11.63	2.213	0.01797	0.199937	aldehyde oxidase (EC 1.2.3.1) 2 - maize {Zea mays;} ^|^GB|BAA23227.1|2589164|D88452 aldehyde oxidase-2 {Zea mays;}
MZ00028748	TC273797	TM00028748	16.35	2.203	0.00013	0.18256	putative protein kinase {Oryza sativa (japonica cultivar-group);}
MZ00036367	BG267631	TM00036367	11.96	2.2	0.00219	0.18256	NA
MZ00001336	AW231601	TM00001336	11.83	2.194	0.00552	0.18256	NA
MZ00027910	TC252829	TM00027910	15.64	2.138	0.00023	0.18256	putative chitinase {Oryza sativa (japonica cultivar-group);} ^|^GB|BAD09686.1|42408507|AP004622 putative chitinase {Oryza sativa (japonica cultivar-group);}
MZ00026678	TC272819	TM00026678	12.66	2.117	0.0145	0.192251	putative germin A {Oryza sativa (japonica cultivar-group);} ^|^GB|BAD05732.1|40253795|AP005505 putative germin A {Oryza sativa (japonica cultivar-group);}
MZ00041434	TC269802	TM00041434	13.81	2.094	0.01192	0.189278	Ubiquitin-activating enzyme E1 2. {Triticum aestivum;} ^|^GB|AAA34265.1|170684|WHTE1A ubiquitin activating enyme {Triticum aestivum;}
MZ00014891	TC271166	TM00014891	17.07	2.047	0.00026	0.18256	contains similarity to gibberellin-stimulated transcript 1 like protein {Arabidopsis thaliana;} ^|^GB|BAC42796.1|26451393|AK118173 unknown protein {Arabidopsis thaliana;}
MZ00025151	TC271399	TM00025151	17.63	2.033	0.00015	0.18256	heat shock factor RHSF3 {Oryza sativa (japonica cultivar-group);} ^|^GB|AAO66547.1|29126355|AC120506 putative heat shock transcription factor {Oryza sativa (japonica cultivar-group);}
MZ00019341	TC263317	TM00019341	12.55	2.033	0.01715	0.197676	3-oxoacyl-[acyl-carrier-protein] synthase-like protein - Arabidopsis thaliana {Arabidopsis thaliana;} ^|^GB|CAB85558.1|7406456|ATT32M21 3-oxoacyl-[acyl-carrier-protein] synthase-like protein {Arabidopsis tha-TRUNCATED-
MZ00020728	TC276579	TM00020728	16.28	2.029	0.00026	0.18256	NA
MZ00023225	TC268282	TM00023225	12.34	2.01	0.0139	0.191786	monooxygenase (EC 1.-.-.-) 2 - Arabidopsis thaliana {Arabidopsis thaliana;} ^|^GB|CAA07575.1|3426064|ATH7588 monooxygenase {Arabidopsis thaliana;} ^|^GB|CAB37510.1|4467141|ATF20M13 monooxygenase 2 (MO2) -TRUNCATED-
MZ00048180	AZM4_1388	TM00048180	15.52	2.003	0.00431	0.18256	pentatricopeptide (PPR) repeat-containing protein-like {Oryza sativa (japonica cultivar-group);}
MZ00013586	TC258269	TM00013586	15.22	1.994	0.01622	0.196226	NA
MZ00006887	CB924422	TM00006887	17.28	1.989	0.00024	0.18256	NA
MZ00039114	CD979910	TM00039114	12.08	1.98	0.01297	0.191147	unknown protein {Oryza sativa (japonica cultivar-group);} ^|^GB|AAG13433.1|10122044|AC051634 unknown protein {Oryza sativa (japonica cultivar-group);}
MZ00023770	TC269793	TM00023770	16.91	1.977	0.00026	0.18256	histone H1 - maize {Zea mays;} ^|^GB|CAA40362.1|22321|ZMH1HIS H1 histone {Zea mays;}
MZ00029993	TC253640	TM00029993	16.22	1.962	0.00021	0.18256	putative SWI/SNF complex protein {Oryza sativa (japonica cultivar-group);}
MZ00003897	BG321232	TM00003897	16.38	1.958	0.00075	0.18256	acidic ribosomal protein P1a - maize {Zea mays;} ^|^GB|AAB71079.1|2431769|ZMU62752 acidic ribosomal protein P1a {Zea mays;}
MZ00032943	W21644	TM00032943	14.96	1.942	0.0013	0.18256	NA
MZ00037997	CD436428	TM00037997	15.71	1.935	0.00032	0.18256	zein {Zea mays;}
MZ00021805	TC256645	TM00021805	16.97	1.921	0.00031	0.18256	putative flavonol glucosyltransferase {Oryza sativa (japonica cultivar-group);} ^|^GB|AAU43952.1|52353384|AC108499 putative flavonol glucosyltransferase {Oryza sativa (japonica cultivar-group);}
MZ00022663	TC278192	TM00022663	10.86	1.915	0.00932	0.185287	NA
MZ00004602	BM075532	TM00004602	11.79	1.913	0.00233	0.18256	NA
MZ00000809	AI881469	TM00000809	18.21	1.91	0.0002	0.18256	Hypothetical protein protein containing a von Willebrand factor type A domain {Oryza sativa (japonica cultivar-group);}
MZ00047979	AZM4_136138	TM00047979	15.66	1.88	0.0013	0.18256	putative phospholipase D {Oryza sativa (japonica cultivar-group);}
MZ00013991	TC270188	TM00013991	11.86	1.876	0.00178	0.18256	hypothetical protein F21B7.14 - Arabidopsis thaliana {Arabidopsis thaliana;} ^|^GB|AAM47889.1|21386971|AY114570 unknown protein {Arabidopsis thaliana;} ^|^GB|AAM61118.1|21536786|AY084551 unknown {Arabidopsis-TRUNCATED-
MZ00014554	TC260090	TM00014554	13.93	1.855	0.00679	0.18256	unnamed protein product; EST C72938(E2506) corresponds to a region of the predicted gene. Similar to Arabidopsis thaliana chromosome I BAC T5A14 genomic sequence; unknown protein (AC005223) {Oryza sativa (ja-TRUNCATED-
MZ00042191	TC250233	TM00042191	19.04	1.847	0.00023	0.18256	ZmNAS2 {Zea mays;}
MZ00047743	AZM4_132495	TM00047743	15.45	1.846	0.00027	0.18256	OSJNBb0022P19.9 {Oryza sativa (japonica cultivar-group);} ^|^GB|CAE04295.2|38346730|OSJN00184 OSJNBa0083I11.5 {Oryza sativa (japonica cultivar-group);}
MZ00036131	TC265189	TM00036131	11.21	1.843	0.00588	0.18256	putative transposase protein {Zea mays;}
MZ00020514	TC250781	TM00020514	12.97	1.838	0.00431	0.18256	EST AU070273(S21075) corresponds to a region of the predicted gene. Similar to Arabidopsis thaliana chromosome 1 BAC F28K20 sequence, F28K20.12. (AC004793) {Oryza sativa (japonica cultivar-group);}
MZ00018679	TC274208	TM00018679	18.12	1.834	0.00023	0.18256	hypothetical protein similar to Arabidopsis thaliana chromosome 1, At1g62730 {Oryza sativa (japonica cultivar-group);}
MZ00055238	TC261262	TM00055238	14.26	1.834	0.0123	0.189572	transcription factor MADS32 {Oryza sativa (japonica cultivar-group);} ^|^GB|BAB90072.1|20161144|AP003343 hypothetical protein {Oryza sativa (japonica cultivar-group);}
MZ00014384	TC249682	TM00014384	19.12	1.824	0.00109	0.18256	chloroplast import-associated channel protein homolog {Oryza sativa (japonica cultivar-group);}
MZ00035023	AI065809	TM00035023	15.17	1.815	0.00193	0.18256	NA
MZ00041401	TC260030	TM00041401	16.06	1.81	0.00037	0.18256	unknown protein {Oryza sativa (japonica cultivar-group);}
MZ00001173	AW066217	TM00001173	15.83	1.792	0.00031	0.18256	putative acylaminoacyl-peptidase like protein {Oryza sativa (japonica cultivar-group);}
MZ00047646	AZM4_128440	TM00047646	17.45	1.79	0.00068	0.18256	putative Pi-b protein {Oryza sativa (japonica cultivar-group);}
MZ00035522	AZM4_87115	TM00035522	17	1.786	0.00071	0.18256	RIRE gag/pol protein {Zea mays;}
MZ00007468	CD442512	TM00007468	12.37	1.78	0.01535	0.194229	unknown protein {Oryza sativa (japonica cultivar-group);} ^|^GB|BAD17435.1|46805163|AP005640 unknown protein {Oryza sativa (japonica cultivar-group);}
MZ00021174	TC255807	TM00021174	12.52	1.777	0.01184	0.188853	At2g25140/F13D4.100 {Arabidopsis thaliana;} ^|^GB|AAN72234.1|25090122|BT002223 At2g25140/F13D4.100 {Arabidopsis thaliana;}
MZ00025790	AZM4_19983	TM00025790	15.36	1.772	0.00165	0.18256	NA
MZ00001135	TC270486	TM00001135	14.82	1.771	0.01378	0.191659	Protein kinase AFC2 (EC 2.7.1.-). {Arabidopsis thaliana;} ^|^PIR|T05560|T05560 protein kinase AFC2 (EC 2.7.1.-) - Arabidopsis thaliana {Arabidopsis thaliana;} ^|^GB|AAA57118.1|601789|ATU16177 protein kinase -TRUNCATED-
MZ00046834	AZM4_113411	TM00046834	16.54	1.77	0.00077	0.18256	putative PrMC3 {Oryza sativa (japonica cultivar-group);}
MZ00021227	TC254541	TM00021227	18.72	1.768	0.00029	0.18256	hypothetical protein T9A21.110 - Arabidopsis thaliana {Arabidopsis thaliana;} ^|^GB|CAA16798.1|2832700|ATT9A21 unknown protein {Arabidopsis thaliana;} ^|^GB|CAB78828.1|7268619|ATCHRIV48 unknown protein {Arab-TRUNCATED-
MZ00025716	TC272053	TM00025716	14.32	1.765	0.00492	0.18256	dentin sialophosphoprotein precursor-like protein {Oryza sativa (japonica cultivar-group);} ^|^GB|AAM19018.1|20303591|AC084748 hypothetical protein {Oryza sativa (japonica cultivar-group);}
MZ00000437	AI600299	TM00000437	16.5	1.764	0.00061	0.18256	probable PPR-repeat protein [imported] - Arabidopsis thaliana {Arabidopsis thaliana;} ^|^GB|AAG50713.1|12321292|AC079041 PPR-repeat protein, putative {Arabidopsis thaliana;}
MZ00055150	PUJBO06TB	TM00055150	17.59	1.762	0.00033	0.18256	putative transcription factor OsEIL2 {Oryza sativa (japonica cultivar-group);}
MZ00035581	AW179538	TM00035581	15.2	1.748	0.00157	0.18256	NA
MZ00024086	TC259526	TM00024086	17.39	1.739	0.00029	0.18256	putative nucleic acid binding protein {Oryza sativa (japonica cultivar-group);} ^|^GB|BAD15587.1|46390153|AP004144 putative nucleic acid binding protein {Oryza sativa (japonica cultivar-group);}
MZ00055196	TC269701	TM00055196	14.27	1.732	0.00069	0.18256	agp6 protein - Arabidopsis thaliana {Arabidopsis thaliana;} ^|^GB|CAB87777.1|7573463|ATF18O22 agp6 {Arabidopsis thaliana;} ^|^GB|AAP40390.1|30793875|BT008563 putative arabinogalactan-protein (AGP6) {Arabidop-TRUNCATED-
MZ00031782	TC277315	TM00031782	19.22	1.727	0.00048	0.18256	putative myosin heavy chain {Oryza sativa (japonica cultivar-group);}
MZ00043754	TC261066	TM00043754	16.58	1.727	0.00028	0.18256	unknown protein {Oryza sativa (japonica cultivar-group);} ^|^GB|BAC99518.1|37806067|AP004556 unknown protein {Oryza sativa (japonica cultivar-group);}
MZ00031777	TC256896	TM00031777	12.49	1.725	0.00206	0.18256	leucine zipper protein-like {Oryza sativa (japonica cultivar-group);}
MZ00047087	AZM4_11671	TM00047087	14.45	1.72	0.00979	0.185462	hypothetical protein similar to Oryza sativa chromosome 10, OSJNBa0089D15.3 {Oryza sativa (japonica cultivar-group);}
MZ00027919	TC273943	TM00027919	12.44	1.716	0.01348	0.191477	NA
MZ00019027	TC264078	TM00019027	15.86	1.715	0.00146	0.18256	GAMYB-binding protein {Hordeum vulgare subsp. vulgare;}
MZ00029092	TC274396	TM00029092	14.42	1.712	0.00083	0.18256	putative 6-4 photolyase (UVR3) {Oryza sativa (japonica cultivar-group);} ^|^GB|BAD16007.1|46390519|AP005008 putative 6-4 photolyase (UVR3) {Oryza sativa (japonica cultivar-group);}
MZ00037361	BM737386	TM00037361	12.18	1.697	0.00301	0.18256	Hox12 {Oryza sativa (indica cultivar-group);}
MZ00026590	TC272825	TM00026590	15.66	1.697	0.00113	0.18256	hypothetical protein {Oryza sativa (japonica cultivar-group);}
MZ00004649	BM078828	TM00004649	15.49	1.687	0.00055	0.18256	NA
MZ00023628	TC269341	TM00023628	15.59	1.681	0.0006	0.18256	Glyceraldehyde 3-phosphate dehydrogenase, cytosolic 1 (EC 1.2.1.12). {Zea mays;} ^|^GB|CAA33620.1|295853|ZMGPC1 GAPDH {Zea mays;}
MZ00000924	AI947567	TM00000924	15.46	1.677	0.00051	0.18256	NA
MZ00013865	TC259383	TM00013865	11.78	1.665	0.01335	0.191394	group 1 allergen Dac g 1.02 precursor {Dactylis glomerata;}
MZ00022198	TC268200	TM00022198	12.42	1.664	0.01152	0.188853	dehydration-responsive protein-like {Oryza sativa (japonica cultivar-group);} ^|^GB|BAD28913.1|50251539|AP005636 dehydration-responsive protein-like {Oryza sativa (japonica cultivar-group);}
MZ00044256	TC257221	TM00044256	15.11	1.662	0.00046	0.18256	naringenin 3-dioxygenase (EC 1.14.11.9) - maize {Zea mays;} ^|^GB|AAA91227.1|467996|ZMFHT flavanone 3-beta-hydroxylase {Zea mays;}
MZ00007191	CD437848	TM00007191	12.6	1.662	0.00084	0.18256	OJ000315_02.1 {Oryza sativa (japonica cultivar-group);} ^|^GB|CAD40677.2|38346148|OSJN00124 OSJNBb0118P14.8 {Oryza sativa (japonica cultivar-group);}
MZ00042197	TC196404	TM00042197	17.72	1.656	0.0006	0.18256	probable carbonate dehydratase (EC 4.2.1.1) - maize {Zea mays;} ^|^GB|AAA86945.1|606815|ZMU08403 carbonic anhydrase {Zea mays;}
MZ00049805	AZM4_42611	TM00049805	15.39	1.654	0.00055	0.18256	unknown protein {Oryza sativa (japonica cultivar-group);}
MZ00017763	TC197166	TM00017763	18.16	1.651	0.0012	0.18256	putative zinc finger POZ domain protein {Oryza sativa (japonica cultivar-group);}
MZ00022792	TC268383	TM00022792	16.77	1.647	0.00098	0.18256	NA
MZ00024221	TC249357	TM00024221	12.42	1.646	0.00553	0.18256	putative NADH dehydrogenase {Oryza sativa (japonica cultivar-group);} ^|^GB|BAD21515.1|47847737|AP004028 putative NADH dehydrogenase {Oryza sativa (japonica cultivar-group);}
MZ00036202	NP672375	TM00036202	15.53	1.645	0.0006	0.18256	putative ribosomal protein L17 {Oryza sativa (japonica cultivar-group);} ^|^GB|BAD23438.1|48716232|AP005589 putative ribosomal protein L17 {Oryza sativa (japonica cultivar-group);}
MZ00029897	TC254576	TM00029897	12.61	1.645	0.00432	0.18256	unknown protein {Oryza sativa (japonica cultivar-group);}
MZ00036056	BE025277	TM00036056	12.12	1.636	0.00351	0.18256	NA
MZ00025292	TC271523	TM00025292	19.64	1.632	0.00037	0.18256	contains ESTs AU093876(E1018),AU093877(E1018) similar to Arabidopsis thaliana chromosome 5, AT5g58470/mqj2_60 unknown protein {Oryza sativa (japonica cultivar-group);} ^|^GB|BAC00578.1|21327989|AP003209 cont-TRUNCATED-
MZ00019162	TC198868	TM00019162	12.09	1.625	0.00998	0.186277	putative interferon-related protein {Oryza sativa (japonica cultivar-group);}
MZ00006059	BU036535	TM00006059	16.12	1.624	0.00151	0.18256	NA
MZ00022945	TC256314	TM00022945	15.84	1.622	0.00048	0.18256	sesquiterpene cyclase {Zea mays;}
MZ00020788	TC255314	TM00020788	12.75	1.619	0.00286	0.18256	putative amino acid carrier {Oryza sativa (japonica cultivar-group);}
MZ00027686	TC252762	TM00027686	15.2	1.615	0.00072	0.18256	putative root hair defective 3 (RHD3) {Oryza sativa (japonica cultivar-group);}
MZ00022273	TC267615	TM00022273	14.15	1.613	0.00037	0.18256	unknown protein {Oryza sativa (japonica cultivar-group);}
MZ00019298	TC275494	TM00019298	12.03	1.613	0.00465	0.18256	NA
MZ00018736	TC274627	TM00018736	15.85	1.612	0.00112	0.18256	Putative bHLH transcription protein {Oryza sativa (japonica cultivar-group);}
MZ00033406	TC268167	TM00033406	12.12	1.608	0.01453	0.192251	putative protein phosphatase 2A 48 kDa regulatory subunit isoform 1 {Oryza sativa (japonica cultivar-group);}
MZ00000806	AI881370	TM00000806	12.16	1.605	0.00558	0.18256	putative auxin response factor 10 {Oryza sativa (japonica cultivar-group);}
MZ00050548	AZM4_60351	TM00050548	18.6	1.603	0.00086	0.18256	putative alpha-expansin OsEXPA16 {Oryza sativa (japonica cultivar-group);}
MZ00022266	TC255741	TM00022266	14.95	1.603	0.00036	0.18256	NA
MZ00042770	TC271337	TM00042770	19.01	1.601	0.00081	0.18256	peroxidase {Asparagus officinalis;}
MZ00003807	BG320037	TM00003807	18.09	1.598	0.00093	0.18256	unknown protein {Arabidopsis thaliana;} ^|^GB|BAB03115.1|10998144|AP002040 unnamed protein product; gene_id:MEC18.16 unknown protein {Arabidopsis thaliana;} ^|^GB|BAC42907.1|26451620|AK118289 unknown protein {Arabidopsis thaliana;} ^|^GB|AAG51041.1|12322003|AC069473 unknown protein; 47077-47667 {Arabidopsis thaliana;}
MZ00013422	TC268777	TM00013422	12.16	1.598	0.01532	0.194229	contains ESTs C73990(E30106),AU029295(E30106) unknown protein {Oryza sativa (japonica cultivar-group);} ^|^GB|BAB91753.1|20521237|AP003287 contains ESTs C73990(E30106),AU029295(E30106) unknown protein {Oryza-TRUNCATED-
MZ00017317	TC262741	TM00017317	13.06	1.594	0.00463	0.18256	unknown {Triticum monococcum;} ^|^GB|AAS67302.1|45533858|AY572536S2 unknown {Triticum monococcum;} ^|^GB|AAS58483.1|45357055|AY485644 unknown {Triticum monococcum;}
MZ00035705	AW330741	TM00035705	16.27	1.594	0.00089	0.18256	putative aminoacylase {Oryza sativa (japonica cultivar-group);}
MZ00017710	TC252962	TM00017710	16.84	1.591	0.00069	0.18256	Hypothetical proline-rich protein (Fragment). {Owenia fusiformis;} ^|^PIR|A34043|A34043 hypothetical proline-rich protein 1 - polychaete (Owenia fusiformis) (fragment) {Owenia fusiformis;} -TRUNCATED-
MZ00001799	AZM4_135182	TM00001799	16.42	1.59	0.00041	0.18256	contains EST D15170(C0202) unknown protein {Oryza sativa (japonica cultivar-group);} ^|^GB|BAB86062.1|19386680|AP003347 contains EST D15170(C0202) similar to Oryza sativa chromosome 1, P0436D06.2 unknown pro-TRUNCATED-
MZ00007508	CD443306	TM00007508	12.12	1.583	0.017	0.1976	hypothetical protein {Arabidopsis thaliana;}
MZ00035718	AW331314	TM00035718	16.69	1.581	0.00217	0.18256	dentin sialophosphoprotein precursor-like {Oryza sativa (japonica cultivar-group);} ^|^GB|BAD25712.1|49388597|AP005071 dentin sialophosphoprotein precursor-like {Oryza sativa (japonica cultivar-group);} -TRUNCATED-
MZ00005244	BM381077	TM00005244	17.06	1.581	0.00051	0.18256	glutathione S-transferase GST 35 {Zea mays;}
MZ00027846	TC249600	TM00027846	17.18	1.576	0.00061	0.18256	ESTD24835(R2634) corresponds to a region of the predicted gene. Similar to Arabidopsis thaliana chromosome II BAC T06D20 genomic sequence, complete sequence.(U90439) {Oryza sativa (japonica cultivar-group);}-TRUNCATED-
MZ00040964	TC191069	TM00040964	15.11	1.571	0.00042	0.18256	zein {Zea mays;}
MZ00021365	TC254363	TM00021365	12.13	1.567	0.00528	0.18256	PHD finger protein-like {Oryza sativa (japonica cultivar-group);} ^|^GB|BAD24999.1|49387896|AP003974 PHD finger protein-like {Oryza sativa (japonica cultivar-group);}
MZ00012897	TC276986	TM00012897	11.76	1.567	0.01226	0.189572	NA
MZ00035080	AI461474	TM00035080	15.14	1.566	0.00092	0.18256	NA
MZ00024752	TC271008	TM00024752	18.95	1.563	0.0007	0.18256	putative microtubule-associated protein MAP65-1a {Oryza sativa (japonica cultivar-group);}
MZ00005035	BM347596	TM00005035	13.76	1.558	0.00506	0.18256	OSJNBb0116K07.5 {Oryza sativa (japonica cultivar-group);} ^|^GB|CAE02940.2|38345158|OSJN00038 OSJNBa0014K14.12 {Oryza sativa (japonica cultivar-group);}
MZ00038806	CD963843	TM00038806	16.7	1.554	0.00131	0.18256	OSJNBa0088H09.3 {Oryza sativa (japonica cultivar-group);}
MZ00018817	TC253832	TM00018817	16.44	1.554	0.00083	0.18256	putative cleavage and polyadenylation specificity factor {Oryza sativa (japonica cultivar-group);}
MZ00047919	AZM4_135546	TM00047919	15.03	1.55	0.00066	0.18256	DnaJ protein homolog ZMDJ1 - maize {Zea mays;} ^|^GB|AAC08009.1|2984709|AF053468 DnaJ-related protein ZMDJ1 {Zea mays;}
MZ00033376	TC257622	TM00033376	15.85	1.545	0.00044	0.18256	beta-amyrin synthase {Avena ventricosa;}
MZ00016344	TC251439	TM00016344	16.66	1.541	0.00049	0.18256	membrane related protein {Oryza sativa (japonica cultivar-group);}
MZ00039309	CD993954	TM00039309	15.67	1.54	0.00057	0.18256	gamma-thionin precursor - barley {Hordeum vulgare;} ^|^GB|AAB01671.1|790641|HVU22951 gamma-thionin {Hordeum vulgare subsp. vulgare;}
MZ00012675	CF630355_root	TM00012675	12.17	1.537	0.00514	0.18256	root abundant protein - wheat {Triticum aestivum;} ^|^GB|AAB51374.1|1928866|TAU91834 root abundant protein {Triticum aestivum;}
MZ00051108	CO524720	TM00051108	13.02	1.537	0.00154	0.18256	putative proteophosphoglycan {Oryza sativa (japonica cultivar-group);}
MZ00001476	AW313355	TM00001476	15.83	1.535	0.00053	0.18256	unknown protein {Oryza sativa (japonica cultivar-group);} ^|^GB|AAK00428.2|18542939|AC069324 Unknown protein {Oryza sativa;}
MZ00019574	TC274009	TM00019574	13.44	1.532	0.01615	0.19613	hypothetical protein F19B15.90 - Arabidopsis thaliana {Arabidopsis thaliana;} ^|^GB|AAL10483.1|15983773|AY056792 AT4g29060/F19B15_90 {Arabidopsis thaliana;} ^|^GB|CAB43920.1|4972052|ATF19B15 putative protein-TRUNCATED-
MZ00019171	TC264826	TM00019171	16.8	1.53	0.00076	0.18256	hypothetical protein YUP8H12R.11 - Arabidopsis thaliana {Arabidopsis thaliana;} ^|^GB|AAC17073.1|3152592|YUP8H12R Contains similarity to 8A-2V protein gb|Y10496 from Mus musculus. {Arabidopsis thaliana;} -TRUNCATED-
MZ00016694	TC262570	TM00016694	15.56	1.525	0.00062	0.18256	nucellin-like aspartic protease {Zea mays;}
MZ00023406	TC248612	TM00023406	16.99	1.525	0.00099	0.18256	zein {Zea mays;}
MZ00031825	TC268355	TM00031825	12.27	1.524	0.00978	0.185462	eukaryotic translation initiation factor 3 subunit (eIF-3)-like {Oryza sativa (japonica cultivar-group);} ^|^GB|BAD09184.1|42408048|AP004047 eukaryotic translation initiation factor 3 subunit (eIF-3)-like {O-TRUNCATED-
MZ00040509	hypothetical_protein_9	TM00040509	15.26	1.522	0.00117	0.18256	hypothetical protein 63 - maize chloroplast {Zea mays;} ^|^GB|CAA60356.1|902292|ZMA86563 hypothetical protein {Zea mays;} ^|^GB|CAA60344.1|902279|ZMA86563 hypothetical protein {Zea mays;} ^|^GB|CAD59762.1|34-TRUNCATED-
MZ00054927	OGXEB11TH	TM00054927	15.88	1.521	0.00108	0.18256	putative blue copper-binding protein {Oryza sativa (japonica cultivar-group);}
MZ00036341	BG265819	TM00036341	12.5	1.518	0.00355	0.18256	polyprotein - maize retrotransposon Cinful-1 {Zea mays;} ^|^GB|AAD11615.1|4206306|AF049110 prpol {Zea mays;}
MZ00023247	TC257596	TM00023247	12.12	1.518	0.01071	0.187952	NA
MZ00038607	CD954468	TM00038607	15.72	1.516	0.00176	0.18256	NA
MZ00013085	NP538545	TM00013085	15.59	1.508	0.00051	0.18256	cyclin G-associated kinase-like protein {Oryza sativa (japonica cultivar-group);}
MZ00055889	TC273690	TM00055889	16.3	1.508	0.00147	0.18256	unknown protein {Oryza sativa (japonica cultivar-group);}
MZ00023825	TC259129	TM00023825	12.58	1.508	0.01044	0.187191	putative formamidase {Oryza sativa (japonica cultivar-group);}
MZ00024613	TC270827	TM00024613	12.13	1.507	0.00092	0.18256	putative WD-40 repeat protein {Oryza sativa (japonica cultivar-group);} ^|^GB|BAD07515.1|41052668|AP003994 putative WD-40 repeat protein {Oryza sativa (japonica cultivar-group);}
MZ00040337	TC262592	TM00040337	12.16	1.507	0.01028	0.187191	Putative peroxidase {Oryza sativa (japonica cultivar-group);}
MZ00040945	TC191023	TM00040945	16.41	1.502	0.00057	0.18256	ribosomal protein L3B {Oryza sativa (indica cultivar-group);}
MZ00032244	TC268617	TM00032244	19.31	1.501	0.00064	0.18256	unknown protein {Oryza sativa (japonica cultivar-group);} ^|^GB|BAB39889.1|13486651|AP002882 unknown protein {Oryza sativa (japonica cultivar-group);}
MZ00041368	TC259870	TM00041368	14.17	1.499	0.0023	0.18256	putative iron-stress related protein {Oryza sativa (japonica cultivar-group);} ^|^GB|BAD19601.1|47496841|AP004881 putative iron-stress related protein {Oryza sativa (japonica cultivar-group);}
MZ00000398	AI444721	TM00000398	17.22	1.499	0.00082	0.18256	Cop8 {Triticum aestivum;}
MZ00025857	TC250783	TM00025857	16.9	1.498	0.00077	0.18256	contains EST D46400(S11056) similar to putative RNA-binding protein unknown protein {Oryza sativa (japonica cultivar-group);}
MZ00024518	TC260362	TM00024518	12.89	1.498	0.00166	0.18256	putative 3-isopropylmalate dehydrogenase {Oryza sativa (japonica cultivar-group);}
MZ00030735	TC265541	TM00030735	15.53	1.498	0.00059	0.18256	hypothetical protein {Oryza sativa (japonica cultivar-group);}
MZ00042871	TC204676	TM00042871	17.99	1.494	0.00046	0.18256	putative r40c1 protein {Oryza sativa (japonica cultivar-group);}
MZ00041835	TC249653	TM00041835	15.41	1.492	0.00086	0.18256	protein kinase CK2 catalytic subunit CK2 alpha-3 {Zea mays;}
MZ00016175	TC272436	TM00016175	19.12	1.492	0.00053	0.18256	putative KH domain protein {Oryza sativa (japonica cultivar-group);}
MZ00038798	CD963417	TM00038798	16.46	1.491	0.00092	0.18256	NA
MZ00023194	TC256723	TM00023194	16.36	1.491	0.0005	0.18256	hypothetical protein {Oryza sativa (japonica cultivar-group);}
MZ00003640	TC265857	TM00003640	12.24	1.49	0.01312	0.191394	Phospholipase D alpha 2 {Oryza sativa (japonica cultivar-group);}
MZ00014839	TC249980	TM00014839	12.13	1.483	0.01391	0.191786	putative protein {Arabidopsis thaliana;} ^|^GB|BAC43703.1|26453260|AK119133 unknown protein {Arabidopsis thaliana;}
MZ00023754	TC269965	TM00023754	14.92	1.482	0.00212	0.18256	gibberellin response modulator {Zea mays;}
MZ00026338	TC261860	TM00026338	12.18	1.481	0.01054	0.187553	GAMYB-binding protein {Hordeum vulgare subsp. vulgare;}
MZ00005901	BQ538762	TM00005901	13.09	1.481	0.01178	0.188853	NA
MZ00041174	TC248115	TM00041174	18.66	1.48	0.00048	0.18256	60S ribosomal protein L10 (QM protein homolog). {Zea mays;} ^|^PIR|T02068|T02068 probable transcription factor QM - maize {Zea mays;} ^|^GB|AAA17419.1|468056|ZMU06108 QM protein {Zea mays;}
MZ00005314	BM382797	TM00005314	12.66	1.474	0.00638	0.18256	putative steroleosin {Oryza sativa (japonica cultivar-group);}
MZ00001243	TC266155	TM00001243	15.34	1.474	0.00081	0.18256	hypothetical protein [imported] - Arabidopsis thaliana {Arabidopsis thaliana;} ^|^GB|AAP04078.1|29824235|BT006093 unknown protein {Arabidopsis thaliana;} ^|^GB|AAO64150.1|28973661|BT005740 unknown protein {A-TRUNCATED-
MZ00030905	TC275161	TM00030905	11.86	1.473	0.00105	0.18256	NA
MZ00024631	TC270923	TM00024631	12.24	1.472	0.00225	0.18256	unknown protein {Oryza sativa (japonica cultivar-group);}
MZ00013738	TC269607	TM00013738	12.64	1.467	0.01337	0.191394	NA
MZ00001228	TC253954	TM00001228	17.59	1.464	0.00104	0.18256	putative anthranilate N-benzoyltransferase {Oryza sativa (japonica cultivar-group);} ^|^GB|AAM74310.1|21671948|AC114474 Putative anthranilate N-benzoyltransferase {Oryza sativa (japonica cultivar-group);} -TRUNCATED-
MZ00003789	BG319830	TM00003789	12.55	1.458	0.00297	0.18256	serine/threonine protein kinase {Oryza sativa (japonica cultivar-group);} ^|^GB|CAE03651.2|38567896|OSJN00081 OSJNBa0060N03.16 {Oryza sativa (japonica cultivar-group);}
MZ00015759	TC261516	TM00015759	12.13	1.456	0.00313	0.18256	VP1/ABI3 family regulatory protein-like protein {Oryza sativa (japonica cultivar-group);}
MZ00051079	AZM4_70591	TM00051079	13.58	1.456	0.00243	0.18256	OSJNBa0070M12.19 {Oryza sativa (japonica cultivar-group);}
MZ00051289	AZM4_74637	TM00051289	14.99	1.455	0.00201	0.18256	putative glycosyl hydrolase {Oryza sativa (japonica cultivar-group);}
MZ00025938	TC258461	TM00025938	16.47	1.45	0.00051	0.18256	putative villin 2 {Oryza sativa (japonica cultivar-group);} ^|^GB|BAD38345.1|51536172|AP005760 putative villin 2 {Oryza sativa (japonica cultivar-group);}
MZ00026194	TC258812	TM00026194	12.89	1.449	0.00672	0.18256	putative protein phosphatase 2C {Oryza sativa (japonica cultivar-group);}
MZ00057304	AZM4_91580	TM00057304	12.03	1.444	0.00477	0.18256	Peroxiredoxin (Rehydrin homolog) (B15C). {Hordeum vulgare;} ^|^PIR|S60285|S60285 B15C protein - barley {Hordeum vulgare;} ^|^GB|CAA65387.1|1694833|HVPER1 peroxiredoxin {Hordeum vulgare subsp. vulgare;} ^|^GB-TRUNCATED-
MZ00022637	TC265815	TM00022637	10.74	1.444	0.00074	0.18256	putative CBL-interacting protein kinase {Oryza sativa (japonica cultivar-group);}
MZ00019790	TC263972	TM00019790	14.83	1.444	0.0012	0.18256	OSJNBa0036B21.25 {Oryza sativa (japonica cultivar-group);} ^|^GB|CAE01533.1|32479938|OSJN00003 OSJNBa0072F16.2 {Oryza sativa (japonica cultivar-group);}
MZ00014632	TC271047	TM00014632	16.05	1.442	0.00259	0.18256	cap-binding protein CBP20 {Oryza sativa (japonica cultivar-group);} ^|^GB|BAD19690.1|47497621|AP005286 cap-binding protein CBP20 {Oryza sativa (japonica cultivar-group);}
MZ00015703	TC260274	TM00015703	12.5	1.442	0.01382	0.191779	Luminal binding protein 3 precursor (BiP3). {Zea mays;} ^|^PIR|T04080|T04080 dnaK-type molecular chaperone cBiPe3 - maize {Zea mays;} ^|^GB|AAC49900.1|1575130|ZMU58209 lumenal binding protein cBiPe3 {Zea may-TRUNCATED-
MZ00048446	AZM4_1729	TM00048446	16.81	1.437	0.00078	0.18256	putative white protein; ATP-binding cassette transporter {Oryza sativa (japonica cultivar-group);}
MZ00044747	TC217164	TM00044747	12.74	1.437	0.01229	0.189572	hypothetical protein {Zea mays;}
MZ00051898	AZM4_91139	TM00051898	16.35	1.436	0.00073	0.18256	TRAB1 {Oryza sativa (japonica cultivar-group);}
MZ00055561	TC267534	TM00055561	13.41	1.436	0.00759	0.183957	NA
MZ00057359	OG4AX71TC	TM00057359	14.98	1.428	0.0006	0.18256	AT5g54830/MBG8_9 {Arabidopsis thaliana;} ^|^GB|AAO11544.1|27363250|BT002628 At5g54830/MBG8_9 {Arabidopsis thaliana;} ^|^GB|BAB08762.1|9758263|AB005232 unnamed protein product; gene_id:MBG8.9 unknown protein -TRUNCATED-
MZ00013463	TC191098	TM00013463	19.75	1.427	0.00105	0.18256	contains EST AU164600(R0675) hypothetical protein {Oryza sativa (japonica cultivar-group);}
MZ00035072	AI438574	TM00035072	15.19	1.424	0.00083	0.18256	60S ribosomal protein L5. {Oryza sativa;}
MZ00057287	AZM4_90752	TM00057287	15.62	1.424	0.00061	0.18256	Putative glycosyl hydrolase {Oryza sativa (japonica cultivar-group);}
MZ00048928	AZM4_27221	TM00048928	15.63	1.422	0.00083	0.18256	OSJNBb0116K07.16 {Oryza sativa (japonica cultivar-group);} ^|^GB|CAD41177.1|21743072|OSJN00271 OSJNBb0002J11.1 {Oryza sativa (japonica cultivar-group);}
MZ00035939	AZM4_113543	TM00035939	17.42	1.422	0.00085	0.18256	OSJNBb0032E06.3 {Oryza sativa (japonica cultivar-group);}
MZ00031745	TC215905	TM00031745	18.44	1.422	0.00139	0.18256	NA
MZ00032371	TC264150	TM00032371	16.4	1.417	0.00055	0.18256	hypothetical protein similar to Arabidopsis thaliana chromosome 5, MVA3.1 {Oryza sativa (japonica cultivar-group);}
MZ00055335	TC264148	TM00055335	16.31	1.41	0.00141	0.18256	NA
MZ00030473	TC254838	TM00030473	11.98	1.409	0.01579	0.195066	NA
MZ00056010	TC266392	TM00056010	12.41	1.407	0.01099	0.188005	NA
MZ00029161	TC253887	TM00029161	12.75	1.407	0.01576	0.194772	putative o-methyltransferase ZRP4 {Oryza sativa (japonica cultivar-group);} ^|^GB|AAT01304.1|46575943|AC130603 putative o-methyltransferase ZRP4 {Oryza sativa (japonica cultivar-group);}
MZ00025620	TC261411	TM00025620	14.83	1.406	0.00172	0.18256	putative 4-diphosphocytidyl-2-C-methyl-D- erythritol kinase {Oryza sativa (japonica cultivar-group);}
MZ00039711	CF019406	TM00039711	12.98	1.401	0.0065	0.18256	Phosphoglucomutase, cytoplasmic 2 (EC 5.4.2.2) (Glucose phosphomutase2) (PGM 2). {Zea mays;} ^|^PIR|T04327|T04327 phosphoglucomutase (EC 5.4.2.2) 2 - maize {Zea mays;} ^|^GB|AAC50049.1|3294469|ZMU89342 phosp-TRUNCATED-
MZ00017312	TC252513	TM00017312	14.94	1.399	0.0012	0.18256	hypothetical protein F8L21.60 - Arabidopsis thaliana {Arabidopsis thaliana;} ^|^GB|CAB51411.1|5596473|ATF8L21 putative protein {Arabidopsis thaliana;} ^|^GB|CAB81228.1|7267826|ATCHRIV31 putative protein {Ara-TRUNCATED-
MZ00044581	TC259561	TM00044581	12.92	1.398	0.01176	0.188853	phagocytosis and cell motility protein ELMO1-like {Oryza sativa (japonica cultivar-group);} ^|^GB|CAC39036.1|14140119|OSA307662 putative protein {Oryza sativa;}
MZ00057343	AZM4_94411	TM00057343	12.49	1.396	0.00162	0.18256	MYB transcription factor-like {Oryza sativa (japonica cultivar-group);} ^|^GB|BAD16961.1|46805510|AP004140 MYB transcription factor-like {Oryza sativa (japonica cultivar-group);}
MZ00027614	TC262868	TM00027614	15.36	1.394	0.00093	0.18256	Putative thymidine kinase {Oryza sativa (japonica cultivar-group);}
MZ00023361	TC268652	TM00023361	12.39	1.393	0.00089	0.18256	cytochrome P450 monooxygenase CYP71C3v2 {Zea mays;} ^|^GB|AAL66768.1|18377406|AY072298 cytochrome P450 monooxygenase CYP71C3v2 {Zea mays;}
MZ00032173	TC277626	TM00032173	14.58	1.392	0.00068	0.18256	putative potassium transporter {Oryza sativa (japonica cultivar-group);} ^|^GB|AAP12969.1|30017547|AC134887 putative potassium transporter {Oryza sativa (japonica cultivar-group);}
MZ00015951	TC194914	TM00015951	19.05	1.389	0.00163	0.18256	NA
MZ00024051	TC249157	TM00024051	17.98	1.388	0.00145	0.18256	putative hydroxyproline-rich glycoprotein {Oryza sativa (japonica cultivar-group);}
MZ00030585	TC265509	TM00030585	12.35	1.387	0.00163	0.18256	magnesium/proton exchanger AtMHX {Arabidopsis thaliana;} ^|^GB|AAF14229.1|6492237|AF109178 magnesium/proton exchanger AtMHX {Arabidopsis thaliana;} ^|^GB|AAC62871.2|20196969|AC002535 putative Na+/Ca2+ antipo-TRUNCATED-
MZ00024740	TC271059	TM00024740	12.33	1.386	0.00171	0.18256	putative plastidic glucose-6-phosphate dehydrogenase {Oryza sativa (japonica cultivar-group);}
MZ00026564	TC262242	TM00026564	14.66	1.385	0.00299	0.18256	MADS box interactor-like {Oryza sativa (japonica cultivar-group);}
MZ00000851	AI901657	TM00000851	12.29	1.385	0.00321	0.18256	hypothetical protein F22O13.18 - Arabidopsis thaliana {Arabidopsis thaliana;} ^|^GB|AAF99760.1|9802558|AC003981 F22O13.17 {Arabidopsis thaliana;}
MZ00018537	TC264026	TM00018537	12.39	1.385	0.00481	0.18256	Hypothetical protein {Oryza sativa (japonica cultivar-group);}
MZ00026885	TC272854	TM00026885	12.92	1.382	0.00452	0.18256	hypothetical protein {Oryza sativa (japonica cultivar-group);}
MZ00004718	TC257414	TM00004718	13.48	1.382	0.00227	0.18256	OSJNBa0084K11.7 {Oryza sativa (japonica cultivar-group);}
MZ00004773	BM266985	TM00004773	15.81	1.38	0.00144	0.18256	related to thermoresistant gluconokinase {Neurospora crassa;}
MZ00023012	TC268326	TM00023012	18.44	1.379	0.00067	0.18256	NA
MZ00044318	TC261440	TM00044318	16.38	1.379	0.00066	0.18256	putative glycine rich protein {Oryza sativa (japonica cultivar-group);} ^|^GB|AAT85066.1|50872466|AC092779 hypothetical protein {Oryza sativa (japonica cultivar-group);}
MZ00032896	TC267680	TM00032896	13.04	1.379	0.01223	0.189572	OSJNBb0059K02.17 {Oryza sativa (japonica cultivar-group);}
MZ00005574	BM660189	TM00005574	15.24	1.375	0.00085	0.18256	putative replication protein A2 {Oryza sativa (japonica cultivar-group);}
MZ00057300	AZM4_91375	TM00057300	11.97	1.375	0.01017	0.187124	xyloglucan endo-1,4-beta-D-glucanase (EC 3.2.1.-) - barley {Hordeum vulgare;} ^|^GB|CAA63661.1|1890573|HVXETPM5 xyloglucan endotransglycosylase (XET) {Hordeum vulgare subsp. vulgare;}
MZ00044328	TC274340	TM00044328	15.82	1.373	0.00061	0.18256	NA
MZ00048956	AZM4_27793	TM00048956	16.73	1.373	0.00081	0.18256	mitochondrial alternative oxidase 1b {Saccharum officinarum;}
MZ00028024	TC252705	TM00028024	13.25	1.371	0.00322	0.18256	putative translation elongation factor P {Oryza sativa (japonica cultivar-group);}
MZ00019873	TC265813	TM00019873	12.61	1.371	0.00228	0.18256	NA
MZ00027534	TC273356	TM00027534	14.21	1.369	0.00088	0.18256	OSJNBa0039K24.18 {Oryza sativa (japonica cultivar-group);}
MZ00028687	TC211997	TM00028687	15.7	1.364	0.00118	0.18256	putative zinc finger protein {Oryza sativa (japonica cultivar-group);}
MZ00001221	AW076499	TM00001221	18.14	1.362	0.00092	0.18256	NA
MZ00032505	TC271977	TM00032505	16.63	1.359	0.00066	0.18256	NA
MZ00041057	TC191280	TM00041057	17.63	1.357	0.00077	0.18256	unnamed protein product; GST I (AA 1-214) {Zea mays;}
MZ00048044	AZM4_136871	TM00048044	14.76	1.356	0.00314	0.18256	putative glucosyl transferase {Sorghum bicolor;}
MZ00003731	BG266408	TM00003731	12.68	1.356	0.00084	0.18256	NA
MZ00032432	TC257148	TM00032432	12.57	1.356	0.0053	0.18256	hypothetical protein At2g42700 [imported] - Arabidopsis thaliana {Arabidopsis thaliana;} ^|^GB|AAM15390.1|20198081|AC007087 unknown protein {Arabidopsis thaliana;} ^|^GB|AAD21736.1|4512682|AC006931 unknown p-TRUNCATED-
MZ00005701	BM953420	TM00005701	18.55	1.355	0.00151	0.18256	NA
MZ00037697	CA404740	TM00037697	12.31	1.354	0.00094	0.18256	NA
MZ00030042	TC253496	TM00030042	11.85	1.353	0.00331	0.18256	unknown protein {Oryza sativa (japonica cultivar-group);}
MZ00039438	CF002940	TM00039438	17.35	1.353	0.00086	0.18256	putative DNA binding protein {Oryza sativa (japonica cultivar-group);} ^|^GB|AAN09856.1|22857582|AC104322 putative DNA binding protein {Oryza sativa (japonica cultivar-group);}
MZ00015961	TC250870	TM00015961	15.94	1.352	0.00093	0.18256	hypothetical protein F14O10.3 - Arabidopsis thaliana {Arabidopsis thaliana;} ^|^GB|AAL15229.1|16323470|AY059123 unknown protein {Arabidopsis thaliana;} ^|^GB|AAK59680.1|14334544|AY035176 unknown protein {Ara-TRUNCATED-
MZ00000610	AI692008	TM00000610	13.67	1.352	0.01015	0.187124	NA
MZ00049095	AZM4_33055	TM00049095	16.04	1.351	0.00117	0.18256	putative anion/sugar transporter {Oryza sativa (japonica cultivar-group);}
MZ00017895	TC252751	TM00017895	15.07	1.347	0.00067	0.18256	SMC6 protein {Oryza sativa;}
MZ00029495	TC275545	TM00029495	17.7	1.347	0.00187	0.18256	zinc finger (C3HC4-type RING finger) protein-like {Oryza sativa (japonica cultivar-group);}
MZ00028715	TC273566	TM00028715	20.43	1.346	0.00067	0.18256	putative receptor-like protein kinase {Oryza sativa (japonica cultivar-group);} ^|^GB|AAN16323.1|23266284|AC104615 putative receptor-like protein kinase {Oryza sativa (japonica cultivar-group);}
MZ00004853	BM332569	TM00004853	12.39	1.344	0.0011	0.18256	FK506 binding protein {Malassezia pachydermatis;}
MZ00018378	TC250435	TM00018378	15.46	1.344	0.00136	0.18256	unknown protein {Oryza sativa (japonica cultivar-group);} ^|^GB|BAD25738.1|49388625|AP005072 unknown protein {Oryza sativa (japonica cultivar-group);}
MZ00004120	BG836957	TM00004120	15.06	1.342	0.00093	0.18256	phospholipid transfer protein - maize {Zea mays;} ^|^GB|AAB06443.1|1498597|ZMU66105 phospholipid transfer protein {Zea mays;}
MZ00021603	TC256208	TM00021603	12.16	1.342	0.00098	0.18256	unnamed protein product; ESTs AU082078(C53435), C28061(C53848) correspond to a region of the predicted gene. Similar to PGP224. (AF049928) {Oryza sativa (japonica cultivar-group);}
MZ00007043	CD434156	TM00007043	15.75	1.342	0.00219	0.18256	GTP-binding nuclear protein RAN-B1 {Oryza sativa (japonica cultivar-group);} ^|^GB|BAB82438.1|18146760|AB015972 small GTP-binding protein (Ran2) {Oryza sativa (japonica cultivar-group);} ^|^GB|BA-TRUNCATED-
MZ00022354	TC275405	TM00022354	12.38	1.341	0.01249	0.189643	unknown protein {Oryza sativa (japonica cultivar-group);}
MZ00036701	BG841337	TM00036701	19.49	1.34	0.00085	0.18256	NA
MZ00038752	CD961304	TM00038752	14.17	1.34	0.00962	0.185287	NA
MZ00050385	AZM4_58768	TM00050385	13.26	1.337	0.00221	0.18256	hypothetical protein {Oryza sativa (japonica cultivar-group);} ^|^GB|AAT47044.1|48843785|AC105769 hypothetical protein {Oryza sativa (japonica cultivar-group);}
MZ00026807	TC251485	TM00026807	15.64	1.327	0.001	0.18256	unknown {Arabidopsis thaliana;} ^|^GB|AAF03430.1|6091718|ATAC010797 unknown protein {Arabidopsis thaliana;} ^|^GB|AAF01557.1|6016731|ATAC009325 unknown protein {Arabidopsis thaliana;} ^|^GB|AAO50540.1|288273-TRUNCATED-
MZ00042445	TC253392	TM00042445	14.35	1.327	0.00299	0.18256	putative trehalase {Oryza sativa (japonica cultivar-group);} ^|^GB|AAG13442.1|10122053|AC051634 putative trehalase {Oryza sativa (japonica cultivar-group);}
MZ00014819	TC248969	TM00014819	16.26	1.326	0.00164	0.18256	bzip-related transcription factor -like {Oryza sativa (japonica cultivar-group);}
MZ00031098	TC274715	TM00031098	15.82	1.324	0.00269	0.18256	putative polyprenyl diphosphate synthase {Oryza sativa (japonica cultivar-group);}
MZ00013599	TC248019	TM00013599	20.66	1.324	0.00077	0.18256	putative 60S ribosomal protein L4/L1 {Oryza sativa (japonica cultivar-group);}
MZ00022972	TC277034	TM00022972	15.86	1.323	0.00341	0.18256	cyclin A-type (clone 59) - common tobacco {Nicotiana tabacum;} ^|^GB|CAA63541.1|1064931|NTCYCA59 cyclin A-like protein {Nicotiana tabacum;}
MZ00037358	BM736929	TM00037358	14.39	1.321	0.00748	0.183812	putative pol protein {Zea mays;}
MZ00028737	TC263300	TM00028737	12.93	1.317	0.00282	0.18256	contains ESTs AU090537(R3410),AU032062(R3410) similar to Arabidopsis thaliana chromosome 1, F14G9.16 unknown protein {Oryza sativa (japonica cultivar-group);} ^|^GB|BAB64588.1|15528564|AP003205 contains ESTs-TRUNCATED-
MZ00016680	TC250802	TM00016680	16.26	1.313	0.00089	0.18256	putative MADS-domain transcription factor {Zea mays;}
MZ00013841	TC259558	TM00013841	12.06	1.313	0.01329	0.191394	putative phospho-2-dehydro-3-deoxyheptonate aldolase 1, chloroplast precursor {Oryza sativa (japonica cultivar-group);}
MZ00038732	CD960154	TM00038732	12.33	1.313	0.01463	0.192339	contains EST D23352(C2674) hypothetical protein similar to Arabidopsis thaliana chromosome 3, MVE11.2 {Oryza sativa (japonica cultivar-group);}
MZ00041399	TC260033	TM00041399	21.48	1.312	0.00742	0.183562	sterol 24-C-methyltransferase (EC 2.1.1.41) ESMT1, endosperm - maize {Zea mays;} ^|^GB|AAB70886.1|1899060|ZMU79669 endosperm C-24 sterol methyltransferase {Zea mays;}
MZ00033018	TC217802	TM00033018	16.49	1.311	0.00214	0.18256	OSJNBa0064H22.1 {Oryza sativa (japonica cultivar-group);}
MZ00048857	AZM4_25841	TM00048857	12.74	1.309	0.00475	0.18256	CUL1 {Oryza sativa (japonica cultivar-group);} ^|^GB|BAB64762.1|15528696|AP003281 cullin-like protein {Oryza sativa (japonica cultivar-group);} ^|^GB|BAB64732.1|15528665|AP003236 cullin-like protein {Oryza -TRUNCATED-
MZ00014155	TC270386	TM00014155	20.16	1.309	0.00091	0.18256	unknown protein {Oryza sativa (japonica cultivar-group);} ^|^GB|AAN05530.1|22758326|AC027038 unknown protein {Oryza sativa (japonica cultivar-group);}
MZ00014622	TC260435	TM00014622	12.66	1.309	0.00178	0.18256	putative phosphatidylinositol/ phophatidylcholine transfer protein {Oryza sativa (japonica cultivar-group);}
MZ00016157	TC271262	TM00016157	14.79	1.308	0.00168	0.18256	unnamed protein product; EST C19724(E10840) corresponds to a region of the predicted gene. Similar to protein kinase C substrate (P14314) {Oryza sativa (japonica cultivar-group);}
MZ00027343	TC262808	TM00027343	13.93	1.308	0.00672	0.18256	unknown protein {Oryza sativa (japonica cultivar-group);} ^|^GB|BAD44963.1|52075743|AP002908 unknown protein {Oryza sativa (japonica cultivar-group);}
MZ00032077	TC256191	TM00032077	16.41	1.307	0.00102	0.18256	NA
MZ00018371	TC274758	TM00018371	12.63	1.307	0.00842	0.18483	unknown {Arabidopsis thaliana;}
MZ00038338	CD940589	TM00038338	16.86	1.305	0.00094	0.18256	NA
MZ00021121	TC255917	TM00021121	16.29	1.305	0.00266	0.18256	putative trehalose-6-phosphate synthase {Oryza sativa (japonica cultivar-group);}
MZ00019441	TC199214	TM00019441	12.25	1.305	0.00198	0.18256	hypothetical protein T29A15.170 - Arabidopsis thaliana {Arabidopsis thaliana;} ^|^GB|AAN15445.1|23197836|BT000126 putative protein {Arabidopsis thaliana;} ^|^GB|AAM13062.1|20260328|AY093063 putative protein {Arabidopsis thaliana;} ^|^GB|AAM62497.1|21553404|AY085265 26S proteasome regulatory particle chain RPT6-like protein {Arabidopsis thaliana;} ^|^GB|CAB38280.1|4469019|ATT29A15 putative protein…
MZ00033195	TC255108	TM00033195	19.89	1.303	0.00076	0.18256	NA
MZ00022299	TC278485	TM00022299	14.91	1.303	0.00335	0.18256	NA
MZ00020773	TC255470	TM00020773	16.17	1.3	0.00165	0.18256	hypothetical protein similar to Arabidopsis thaliana chromosome 2, T20B5.1 {Oryza sativa (japonica cultivar-group);} ^|^GB|BAB39916.1|13486679|AP002912 hypothetical protein similar to Arabidopsis thaliana ch-TRUNCATED-
MZ00040206	CF057834	TM00040206	19	1.3	0.00077	0.18256	putative pentatricopeptide (PPR) repeat-containing protein {Oryza sativa (japonica cultivar-group);} ^|^GB|BAC55678.1|27817913|AP003940 putative pentatricopeptide (PPR) repeat-containing protein {Oryza sativ-TRUNCATED-
MZ00032096	TC265225	TM00032096	16.5	1.297	0.00095	0.18256	putative dihydrolipoamide acetyltransferase {Oryza sativa (japonica cultivar-group);} ^|^GB|BAC99341.1|37805924|AP003868 putative dihydrolipoamide acetyltransferase {Oryza sativa (japonica cultivar-group);} -TRUNCATED-
MZ00055420	TC275887	TM00055420	12.8	1.297	0.01471	0.192598	NA
MZ00000974	AI964611	TM00000974	15.65	1.294	0.00192	0.18256	NA
MZ00026059	TC258886	TM00026059	19.93	1.293	0.00116	0.18256	lipase-like {Oryza sativa (japonica cultivar-group);} ^|^GB|BAD19158.1|47497108|AP004018 lipase-like {Oryza sativa (japonica cultivar-group);}
MZ00038204	CD446905	TM00038204	14.84	1.293	0.00899	0.185287	19kD alpha zein B1 {Zea mays;}
MZ00044631	TC265331	TM00044631	12.17	1.293	0.01244	0.189643	hypothetical protein {Oryza sativa (japonica cultivar-group);} ^|^GB|AAT47044.1|48843785|AC105769 hypothetical protein {Oryza sativa (japonica cultivar-group);}
MZ00004826	BM276967	TM00004826	13.38	1.292	0.00155	0.18256	NA
MZ00032004	TC254262	TM00032004	12.16	1.291	0.01779	0.199189	putative receptor-like protein kinase {Oryza sativa (japonica cultivar-group);}
MZ00028957	TC264456	TM00028957	16.8	1.29	0.00078	0.18256	calmodulin-binding protein -like {Oryza sativa (japonica cultivar-group);}
MZ00049052	AZM4_32733	TM00049052	19.33	1.29	0.00086	0.18256	putative serine/threonine-specific protein kinase(gi|7488195|) {Oryza sativa (japonica cultivar-group);}
MZ00022767	TC278145	TM00022767	13.98	1.29	0.00241	0.18256	contains ESTs AU081301(E20138),C99280(E10593) similar to Arabidopsis thaliana chromosome 2, F12C20.11 unknown protein {Oryza sativa (japonica cultivar-group);} ^|^GB|BAB17744.1|11138071|AP002862 contains EST-TRUNCATED-
MZ00029640	TC213191	TM00029640	16.15	1.289	0.00089	0.18256	putative glycosyl hydrolase family protein {Oryza sativa (japonica cultivar-group);}
MZ00023785	TC250982	TM00023785	12.42	1.288	0.01562	0.194337	NA
MZ00001361	AW244929	TM00001361	13	1.286	0.0032	0.18256	NA
MZ00033754	BM418375	TM00033754	12.96	1.285	0.01596	0.195534	NA
MZ00036710	BG841218	TM00036710	14.58	1.283	0.00735	0.183026	NA
MZ00042787	TC278743	TM00042787	12.64	1.276	0.00565	0.18256	NA
MZ00016589	TC251846	TM00016589	16.49	1.275	0.00089	0.18256	putative Neurofilament triplet M protein {Oryza sativa (japonica cultivar-group);}
MZ00033309	TC279181	TM00033309	18.21	1.274	0.00085	0.18256	putative ubiquitin-activating enzyme {Zea mays;}
MZ00029667	TC275289	TM00029667	15.4	1.274	0.00109	0.18256	OSJNBb0002J11.12 {Oryza sativa (japonica cultivar-group);}
MZ00026592	TC251465	TM00026592	16.9	1.273	0.00126	0.18256	putative pectin methylesterase {Oryza sativa (indica cultivar-group);}
MZ00026809	TC251701	TM00026809	17.14	1.272	0.00087	0.18256	Hypothetical protein At3g06530. {Arabidopsis thaliana;} ^|^GB|AAG51331.1|12322679|AC020580 hypothetical protein; 63771-52730 {Arabidopsis thaliana;}
MZ00037954	CD433907	TM00037954	12.66	1.272	0.0054	0.18256	calcium dependent protein kinase [imported] - Arabidopsis thaliana {Arabidopsis thaliana;} ^|^GB|AAA99794.1|1314711|ATU54615 calcium-dependent protein kinase {Arabidopsis thaliana;} ^|^GB|AAC14412.1|3068712|-TRUNCATED-
MZ00028745	TC253136	TM00028745	14.93	1.27	0.00117	0.18256	OSJNBa0044K18.33 {Oryza sativa (japonica cultivar-group);}
MZ00042570	TC255443	TM00042570	12.59	1.269	0.00653	0.18256	Bet v I allergen-like {Oryza sativa (japonica cultivar-group);} ^|^GB|BAD25659.1|49388537|AP005003 Bet v I allergen-like {Oryza sativa (japonica cultivar-group);}
MZ00018799	TC264406	TM00018799	18.06	1.268	0.00114	0.18256	Hypothetical protein {Oryza sativa (japonica cultivar-group);}
MZ00025328	TC260548	TM00025328	15.82	1.265	0.00142	0.18256	NA
MZ00020519	TC255519	TM00020519	15.63	1.264	0.00091	0.18256	putative cytochrome P450 {Oryza sativa (japonica cultivar-group);} ^|^GB|BAC06993.1|22093699|AP003822 putative cytochrome P450 {Oryza sativa (japonica cultivar-group);}
MZ00037575	CA399354	TM00037575	15.31	1.263	0.00192	0.18256	HMGI/Y protein {Zea mays;}
MZ00026270	TC262135	TM00026270	12.65	1.262	0.00699	0.18256	OSJNBb0020J19.17 {Oryza sativa (japonica cultivar-group);}
MZ00035141	AI622669	TM00035141	14.92	1.261	0.0017	0.18256	OSJNBa0027H09.17 {Oryza sativa (japonica cultivar-group);}
MZ00038112	CD441850	TM00038112	12.71	1.26	0.0045	0.18256	NA
MZ00019113	CD957715	TM00019113	15.03	1.26	0.00136	0.18256	NA
MZ00027249	TC250440	TM00027249	16.45	1.259	0.0019	0.18256	leaf senescence related protein-like {Oryza sativa (japonica cultivar-group);}
MZ00019129	TC253450	TM00019129	14.1	1.258	0.00369	0.18256	hypothetical protein {Oryza sativa (japonica cultivar-group);} ^|^GB|BAC00676.1|21328092|AP003443 hypothetical protein {Oryza sativa (japonica cultivar-group);}
MZ00047867	AZM4_135024	TM00047867	14.82	1.258	0.00313	0.18256	putative leucine-rich repeat transmembrane protein kinase 1 {Oryza sativa (japonica cultivar-group);}
MZ00000703	AI770615	TM00000703	17.36	1.257	0.00087	0.18256	putative thaumatin-protein {Oryza sativa (japonica cultivar-group);} ^|^GB|BAD45633.1|52076720|AP003935 putative thaumatin-protein {Oryza sativa (japonica cultivar-group);}
MZ00052436	BG837851	TM00052436	18.62	1.257	0.00855	0.185146	NA
MZ00024947	TC269010	TM00024947	12.61	1.255	0.01418	0.191831	putative alpha-coat protein {Oryza sativa (japonica cultivar-group);}
MZ00005725	BQ060165	TM00005725	17.62	1.254	0.00131	0.18256	NA
MZ00055236	TC260865	TM00055236	15.55	1.253	0.00133	0.18256	NA
MZ00036088	BE050773	TM00036088	12.28	1.253	0.00162	0.18256	benzothiadiazole-induced homeodomain protein 1 {Oryza sativa (indica cultivar-group);}
MZ00014307	TC270588	TM00014307	12.96	1.251	0.01355	0.191659	Cytochrome P450 71C2 (EC 1.14.-.-). {Zea mays;} ^|^PIR|T03034|T03034 cytochrome p450 - maize {Zea mays;} ^|^GB|CAA57423.1|550438|ZMCYP71C2 cytochrome P450 {Zea mays;} ^|^GB|CAA72208.1|1870201|ZMCI31AC2 cytoc-TRUNCATED-
MZ00021101	TC253403	TM00021101	15.96	1.25	0.00323	0.18256	NA
MZ00035721	TC270205	TM00035721	13.19	1.25	0.01046	0.187191	putative seed specific protein {Oryza sativa (japonica cultivar-group);}
MZ00048190	AZM4_139130	TM00048190	14.27	1.249	0.00241	0.18256	Phosphoenolpyruvate carboxylase, housekeeping isozyme (EC 4.1.1.31)(PEPCase). {Saccharum sp.;} ^|^GB|AAC33164.1|169844|SCFSCPEPCD phosphoenolpyruvate carboxylase {Saccharum hybrid cultivar H32-8560;} -TRUNCATED-
MZ00022333	TC265375	TM00022333	11.95	1.248	0.00662	0.18256	putative transcription factor {Oryza sativa (japonica cultivar-group);} ^|^GB|BAD31143.1|50508657|AP005193 putative transcription factor {Oryza sativa (japonica cultivar-group);}
MZ00026578	TC272833	TM00026578	16.4	1.248	0.00112	0.18256	unknown protein {Oryza sativa (japonica cultivar-group);}
MZ00023581	TC248064	TM00023581	11.95	1.247	0.00486	0.18256	OSJNBa0043A12.38 {Oryza sativa (japonica cultivar-group);}
MZ00030021	TC275636	TM00030021	14.92	1.247	0.00264	0.18256	P450 {Oryza sativa (japonica cultivar-group);}
MZ00030196	TC255121	TM00030196	12.81	1.246	0.00125	0.18256	OSJNBa0011J08.6 {Oryza sativa (japonica cultivar-group);}
MZ00018249	TC197768	TM00018249	17.05	1.246	0.00094	0.18256	hypothetical protein {Sorghum bicolor;}
MZ00005960	BQ618927	TM00005960	15.03	1.244	0.00278	0.18256	putative peroxidase {Oryza sativa (japonica cultivar-group);} ^|^GB|AAM08517.1|19920085|AC068654 Putative peroxidase {Oryza sativa (japonica cultivar-group);}
MZ00033724	BI423454	TM00033724	16.22	1.244	0.00125	0.18256	NA
MZ00033219	TC279201	TM00033219	16.95	1.243	0.00095	0.18256	NA
MZ00013836	TC248573	TM00013836	11.67	1.243	0.00861	0.185287	S-adenosylmethionine decarboxylase {Oryza sativa (japonica cultivar-group);} ^|^GB|BAD26704.1|49532747|AB122089 S-adenosylmethionine decarboxylase {Oryza sativa (japonica cultivar-group);}
MZ00044306	TC274260	TM00044306	14.64	1.24	0.00092	0.18256	multidrug resistance protein 1 homolog {Triticum aestivum;}
MZ00041375	OGIAM20TV	TM00041375	13.82	1.239	0.00682	0.18256	NA
MZ00004756	TC259706	TM00004756	13.04	1.238	0.01044	0.187191	similar to Pisum sativum methylenetetrahydrofolate dehydrogenase (NADP+) (EC 1.5.1.5) (AF030516) {Oryza sativa;}
MZ00018357	TC197894	TM00018357	16.85	1.237	0.00192	0.18256	similar to RING-H2 zinc protein {Oryza sativa (japonica cultivar-group);}
MZ00027992	TC263531	TM00027992	15.28	1.237	0.00164	0.18256	molybdenum cofactor biosynthesis protein Cnx1 {Hordeum vulgare;}
MZ00013640	TC191474	TM00013640	16.87	1.237	0.00203	0.18256	putative histone H2A protein {Oryza sativa (japonica cultivar-group);} ^|^GB|AAP12995.1|30017573|AC092558 putative histone H2 protein {Oryza sativa (japonica cultivar-group);}
MZ00056862	AZM4_36114	TM00056862	15.17	1.237	0.00114	0.18256	cytochrome P450 monooxygenase CYP72A5 {Zea mays;}
MZ00040155	TC258968	TM00040155	16.82	1.237	0.00116	0.18256	ribosomal Pr 117 {Triticum aestivum;}
MZ00033790	BQ621265	TM00033790	16.18	1.233	0.00353	0.18256	NA
MZ00035912	AZM4_59594	TM00035912	12.91	1.233	0.00964	0.185287	putative pectinesterase {Oryza sativa (japonica cultivar-group);}
MZ00040549	NP003660|S82311.1|AAB47173.1	TM00040549	17.28	1.232	0.00195	0.18256	glycine-rich protein - maize (fragment) {Zea mays;} ^|^GB|AAB47173.1|1839581|S82311 This sequence comes from Fig. 1A {Zea mays;}
MZ00039898	CF037193	TM00039898	15.75	1.231	0.0018	0.18256	OSJNBa0035M09.7 {Oryza sativa (japonica cultivar-group);}
MZ00016435	TC258766	TM00016435	14.9	1.23	0.00282	0.18256	unknown {Arabidopsis thaliana;} ^|^GB|BAC43583.1|26453014|AK119007 unknown protein {Arabidopsis thaliana;} ^|^GB|AAO63849.1|28973049|BT005429 unknown protein {Arabidopsis thaliana;} ^|^GB|BAA97193.1|8809642|-TRUNCATED-
MZ00001684	TC259295	TM00001684	15.56	1.23	0.00216	0.18256	herbicide safener binding protein 1 - maize {Zea mays;} ^|^GB|AAC12715.1|2921304|AF033496 herbicide safener binding protein {Zea mays;}
MZ00055820	TC271538	TM00055820	16.14	1.23	0.00145	0.18256	putative thaumatin-like protein {Oryza sativa (japonica cultivar-group);} ^|^GB|AAK63882.1|14488301|AC074105 Putative thaumatin-like protein {Oryza sativa;}
MZ00022278	TC278124	TM00022278	12.77	1.23	0.00655	0.18256	unnamed protein product; gene_id:MHM17.20 pir||T04261 similar to unknown protein {Arabidopsis thaliana;}
MZ00000776	AI855295	TM00000776	13.61	1.229	0.01566	0.194493	putative serine carboxypeptidase {Oryza sativa (japonica cultivar-group);}
MZ00013385	TC268801	TM00013385	14.1	1.228	0.00617	0.18256	Tubulin alpha-1 chain (Alpha-1 tubulin). {Zea mays;} ^|^PIR|S15773|S15773 tubulin alpha-1 chain - maize {Zea mays;} ^|^GB|CAA33734.1|22147|ZMALPTUB alpha1-tubulin {Zea mays;}
MZ00021493	TC275771	TM00021493	13.19	1.224	0.01331	0.191394	putative GTPase-activating protein GYP7 (GAP for YPT7) {Oryza sativa (japonica cultivar-group);}
MZ00030681	TC266804	TM00030681	11.92	1.223	0.01517	0.193575	NA
MZ00040835	T20327	TM00040835	15.64	1.221	0.0016	0.18256	NA
MZ00039680	CF018255	TM00039680	16.02	1.22	0.00105	0.18256	NA
MZ00021659	TC256422	TM00021659	12.43	1.217	0.01739	0.198327	Hypothetical protein {Oryza sativa (japonica cultivar-group);}
MZ00043875	TC270373	TM00043875	12.28	1.215	0.00544	0.18256	hypothetical protein {Oryza sativa (japonica cultivar-group);}
MZ00013204	NP671755	TM00013204	15.11	1.212	0.002	0.18256	unknown protein {Oryza sativa (japonica cultivar-group);} ^|^GB|AAL79800.1|18873854|AC079874 unknown protein {Oryza sativa (japonica cultivar-group);}
MZ00020672	TC266194	TM00020672	14.02	1.212	0.00114	0.18256	chitinase {Zea diploperennis;} ^|^GB|AAT40031.1|48093306|AY532762 chitinase {Zea diploperennis;} ^|^GB|AAT40030.1|48093304|AY532761 chitinase {Zea diploperennis;}
MZ00004965	TC266809	TM00004965	17.27	1.212	0.00126	0.18256	hypothetical protein {Oryza sativa (japonica cultivar-group);} ^|^GB|AAN08227.1|22795255|AC090874 hypothetical protein {Oryza sativa (japonica cultivar-group);}
MZ00014785	TC260723	TM00014785	11.73	1.212	0.00619	0.18256	putative salt-inducible protein kinase {Zea mays;}
MZ00014835	TC249111	TM00014835	16.5	1.211	0.00132	0.18256	unknown protein {Oryza sativa (japonica cultivar-group);}
MZ00024596	TC206667	TM00024596	13.57	1.211	0.00747	0.183799	putative nucleoside-triphosphatase {Oryza sativa (japonica cultivar-group);}
MZ00042730	TC266771	TM00042730	14.58	1.211	0.00817	0.184676	contains EST AU101879(S16511) similar to Arabidopsis thaliana chromosomme 1, F5I6.13 unknown protein {Oryza sativa (japonica cultivar-group);} ^|^GB|BAB86041.1|19386659|AP003347 contains EST AU101879(S16511)-TRUNCATED-
MZ00021772	TC202326	TM00021772	17.2	1.208	0.00155	0.18256	Probable nonspecific lipid-transfer protein 2 (LTP 2). {Zea mays;}
MZ00056911	AZM4_38930	TM00056911	12.48	1.207	0.0043	0.18256	contains ESTs AU032946(S00005),C22642(S15001),D48660(S15001) unknown protein {Oryza sativa (japonica cultivar-group);}
MZ00047903	TC269040	TM00047903	12.35	1.206	0.0155	0.194229	OSJNBa0084K01.11 {Oryza sativa (japonica cultivar-group);}
MZ00039506	CF005707	TM00039506	15.49	1.205	0.00411	0.18256	ATPase 4, plasma membrane-type (EC 3.6.3.6) (Proton pump 4). {Arabidopsis thaliana;} ^|^PIR|T06688|T06688 H+-exporting ATPase (EC 3.6.3.6) T17F15.180 - Arabidopsis thaliana {Arabidopsis thaliana;} ^|^GB|CAB4-TRUNCATED-
MZ00040329	CF244322	TM00040329	12.32	1.205	0.01674	0.197514	selenium-binding protein-like {Oryza sativa (japonica cultivar-group);}
MZ00022348	TC203170	TM00022348	14.09	1.204	0.00133	0.18256	NA
MZ00015530	TC270307	TM00015530	12.49	1.203	0.00303	0.18256	unknown protein {Oryza sativa (japonica cultivar-group);} ^|^GB|BAD45960.1|52076949|AP005090 unknown protein {Oryza sativa (japonica cultivar-group);}
MZ00038265	CD448255	TM00038265	19.34	1.202	0.00202	0.18256	Zein-alpha precursor (19 kDa) (Clone GZ19AB11). {Zea mays;} ^|^PIR|S03417|S03417 19K zein precursor (clone gZ19AB11) - maize {Zea mays;} ^|^GB|CAA29340.1|22543|ZMZEI19 unnamed protein product; 19 kd alpha ze-TRUNCATED-
MZ00001055	TC260146	TM00001055	14.69	1.2	0.00386	0.18256	NA
MZ00021664	TC256487	TM00021664	15.48	1.199	0.00528	0.18256	putative acetohydroxyacid isomeroreductase {Oryza sativa (japonica cultivar-group);}
MZ00047114	AZM4_117158	TM00047114	14.37	1.199	0.00309	0.18256	unnamed protein product; gene_id:MPL12.20 pir||T00964 strong similarity to unknown protein {Arabidopsis thaliana;}
MZ00007145	CD436708	TM00007145	15.43	1.198	0.00362	0.18256	NA
MZ00049762	AZM4_41717	TM00049762	14.79	1.198	0.00197	0.18256	putative kinesin-like protein {Oryza sativa (japonica cultivar-group);} ^|^GB|BAC05580.1|21902031|AP003376 putative kinesin-like protein {Oryza sativa (japonica cultivar-group);}
MZ00021258	TC265017	TM00021258	12.67	1.198	0.00122	0.18256	myb family transcription factor-like {Oryza sativa (japonica cultivar-group);}
MZ00034874	rps15	TM00034874	16.47	1.198	0.00101	0.18256	ribosomal protein S15 {Saccharum officinarum;} ^|^GB|BAD27355.1|49659574|AP006714 ribosomal protein S15 {Saccharum officinarum;} ^|^GB|AAT44660.1|48478640|AE009947 ribosomal protein S15 {Saccharum hybrid cul-TRUNCATED-
MZ00020211	TC273550	TM00020211	13.52	1.197	0.00121	0.18256	hypothetical protein {Arabidopsis thaliana;}
MZ00020011	TC265466	TM00020011	12.02	1.196	0.00491	0.18256	NA
MZ00018203	TC197715	TM00018203	12.74	1.195	0.0149	0.192942	hypothetical protein AT4g21800 [imported] - Arabidopsis thaliana {Arabidopsis thaliana;} ^|^GB|CAB36824.1|4455288|ATF17L22 putative protein (fragment) {Arabidopsis thaliana;} ^|^GB|CAB81287.1|7268977|ATCHRIV55 putative protein (fragment) {Arabidopsis thaliana;}
MZ00004832	BM331951	TM00004832	17.21	1.194	0.00427	0.18256	unknown protein {Oryza sativa (japonica cultivar-group);}
MZ00007033	CD433914	TM00007033	15.6	1.194	0.00105	0.18256	unknown protein {Oryza sativa (japonica cultivar-group);}
MZ00038532	CD951052	TM00038532	12.49	1.193	0.00586	0.18256	NA
MZ00047158	AZM4_118277	TM00047158	14.52	1.191	0.00129	0.18256	hypothetical protein {Oryza sativa (japonica cultivar-group);} ^|^GB|AAT94024.1|51038221|AC130607 hypothetical protein {Oryza sativa (japonica cultivar-group);}
MZ00014709	TC260702	TM00014709	15.41	1.19	0.00162	0.18256	unnamed protein product; EST AU057948(S21932) corresponds to a region of the predicted gene. hypothetical protein {Oryza sativa (japonica cultivar-group);}
MZ00020445	TC265530	TM00020445	15.24	1.189	0.01114	0.188651	OSJNBa0055C08.5 {Oryza sativa (japonica cultivar-group);}
MZ00031210	TC276346	TM00031210	15.45	1.188	0.00229	0.18256	unnamed protein product; ESTs AU097578(E0618),AU085793(C53601),C27977 (C53601),C71921(E0618) correspond to a region of the predicted gene. Similar to Lupinus luteus glutaminyl -tRNA synthetase (P52780) {Oryz-TRUNCATED-
MZ00004863	BM333691	TM00004863	19.46	1.188	0.00377	0.18256	NA
MZ00032762	TC279155	TM00032762	12.56	1.188	0.01111	0.188651	NA
MZ00033381	TC257573	TM00033381	12.34	1.187	0.01521	0.193639	OSJNBb0022F16.14 {Oryza sativa (japonica cultivar-group);}
MZ00016011	TC271858	TM00016011	18.32	1.186	0.00201	0.18256	actin bundling protein ABP135 [imported] - trumpet lily {Lilium longiflorum;} ^|^GB|AAD54660.1|5880464|AF088901 actin bundling protein ABP135 {Lilium longiflorum;}
MZ00033278	TC278632	TM00033278	15.49	1.186	0.00977	0.185462	hypothetical protein {Oryza sativa (japonica cultivar-group);} ^|^GB|AAU10819.1|51854440|AC132493 putative polyprotein {Oryza sativa (japonica cultivar-group);}
MZ00025242	TC250458	TM00025242	13.33	1.185	0.00297	0.18256	putative asparaginyl endopeptidase REP-2 {Oryza sativa (japonica cultivar-group);}
MZ00038797	CD963248	TM00038797	15.05	1.185	0.00286	0.18256	nucleosome/chromatin assembly factor group A {Zea mays;}
MZ00014843	TC260118	TM00014843	17.14	1.184	0.00133	0.18256	putative methyl-binding domain protein MBD111 {Zea mays;}
MZ00028042	TC273477	TM00028042	16.11	1.184	0.00172	0.18256	unknown protein {Oryza sativa (japonica cultivar-group);}
MZ00030594	TC276166	TM00030594	12.77	1.184	0.01701	0.1976	OSJNBa0068L06.10 {Oryza sativa (japonica cultivar-group);}
MZ00004451	BI679654	TM00004451	11.42	1.184	0.01745	0.198362	tetratricopeptide repeat (TPR)-containing protein-like protein {Oryza sativa (japonica cultivar-group);}
MZ00026077	TC261565	TM00026077	16.77	1.183	0.00158	0.18256	unknown protein {Oryza sativa (japonica cultivar-group);} ^|^GB|AAK00445.1|12643056|AC060755 unknown protein {Oryza sativa (japonica cultivar-group);}
MZ00022653	TC268511	TM00022653	14.49	1.182	0.01132	0.188853	contains ESTs AU081283(E1407),C72308(E1407) unknown protein {Oryza sativa (japonica cultivar-group);}
MZ00005069	ZRSiCMCMOOT0036	TM00005069	17.77	1.18	0.00107	0.18256	gag-pol polyprotein {Zea mays;}
MZ00042434	TC275100	TM00042434	15.88	1.179	0.00128	0.18256	putative receptor-like protein kinase {Oryza sativa (japonica cultivar-group);}
MZ00030767	TC255729	TM00030767	17.87	1.178	0.0012	0.18256	putative UVB-resistance protein UVR8 {Oryza sativa (japonica cultivar-group);}
MZ00055826	TC250441	TM00055826	18.69	1.178	0.00152	0.18256	NA
MZ00025745	TC251002	TM00025745	13.11	1.177	0.00468	0.18256	hypothetical protein F14I3.4 [imported] - Arabidopsis thaliana {Arabidopsis thaliana;} ^|^GB|AAL84967.1|19310465|AY079011 At1g50380/F14I3_27 {Arabidopsis thaliana;} ^|^GB|AAD50051.1|5734786|AC007980 Similar -TRUNCATED-
MZ00037584	CA399671	TM00037584	18.5	1.173	0.00132	0.18256	myosin heavy chain-like protein {Oryza sativa (japonica cultivar-group);}
MZ00018405	TC253513	TM00018405	13.96	1.173	0.00222	0.18256	putative bZIP transcription factor ABI5 {Oryza sativa (japonica cultivar-group);} ^|^GB|BAD38293.1|51535244|AP005655 putative bZIP transcription factor ABI5 {Oryza sativa (japonica cultivar-group);} -TRUNCATED-
MZ00006910	TC250934	TM00006910	15.2	1.173	0.00169	0.18256	Radc1 {Oryza sativa (japonica cultivar-group);}
MZ00038526	CD950726	TM00038526	13.15	1.173	0.00658	0.18256	NA
MZ00033596	AW216149	TM00033596	16.42	1.172	0.00135	0.18256	NA
MZ00036397	BG319744	TM00036397	12.78	1.171	0.0073	0.183026	NA
MZ00028939	TC212313	TM00028939	14.76	1.17	0.00131	0.18256	putative GDSL-motif lipase/hydrolase protein {Oryza sativa (japonica cultivar-group);}
MZ00016745	TC252084	TM00016745	14.61	1.168	0.00408	0.18256	putative inositol-1-monophosphatase {Oryza sativa (japonica cultivar-group);} ^|^GB|BAD25178.1|49388066|AP004113 putative inositol-1-monophosphatase {Oryza sativa (japonica cultivar-group);} -TRUNCATED-
MZ00041058	TC256279	TM00041058	16.65	1.168	0.00123	0.18256	NA
MZ00048765	AZM4_24632	TM00048765	14.33	1.165	0.00143	0.18256	NA
MZ00033741	TC251168	TM00033741	16.33	1.164	0.0015	0.18256	OSJNBb0116K07.16 {Oryza sativa (japonica cultivar-group);} ^|^GB|CAD41177.1|21743072|OSJN00271 OSJNBb0002J11.1 {Oryza sativa (japonica cultivar-group);}
MZ00022556	TC278594	TM00022556	13.17	1.164	0.00933	0.185287	OSJNBa0076N16.22 {Oryza sativa (japonica cultivar-group);} ^|^GB|CAE02043.2|38346221|OSJN00138 OJ990528_30.1 {Oryza sativa (japonica cultivar-group);}
MZ00013308	TC265744	TM00013308	12.41	1.163	0.00221	0.18256	tubulin folding cofactor B {Arabidopsis thaliana;} ^|^GB|BAD43946.1|51970508|AK176183 tubulin folding cofactor B {Arabidopsis thaliana;}
MZ00038661	CD956874	TM00038661	16.7	1.163	0.0014	0.18256	NA
MZ00016013	TC271860	TM00016013	15.45	1.161	0.00388	0.18256	actin bundling protein ABP135 [imported] - trumpet lily {Lilium longiflorum;} ^|^GB|AAD54660.1|5880464|AF088901 actin bundling protein ABP135 {Lilium longiflorum;}
MZ00025068	TC260808	TM00025068	17.03	1.161	0.00145	0.18256	unknown protein {Oryza sativa (japonica cultivar-group);}
MZ00016652	TC261338	TM00016652	21.69	1.161	0.00487	0.18256	putative cellulose synthase-like protein OsCslA9 {Oryza sativa (japonica cultivar-group);} ^|^GB|BAD15390.1|46389827|AP000366 putative cellulose synthase-like protein OsCslA9 {Oryza sativa (japonica cultivar-TRUNCATED-
MZ00040488	CMST:1106.m00349	TM00040488	15.54	1.159	0.00195	0.18256	hypothetical protein {Zea mays;}
MZ00039870	CF035386	TM00039870	16.64	1.158	0.00284	0.18256	putative protein kinase {Oryza sativa (japonica cultivar-group);}
MZ00029289	TC264509	TM00029289	16.9	1.157	0.00113	0.18256	OSJNBb0078D11.5 {Oryza sativa (japonica cultivar-group);}
MZ00016933	TC251633	TM00016933	12.87	1.157	0.00828	0.184676	putative RING finger 1 {Oryza sativa (japonica cultivar-group);}
MZ00048911	AZM4_26805	TM00048911	12.34	1.156	0.0014	0.18256	unknown protein {Oryza sativa (japonica cultivar-group);}
MZ00037588	CA399973	TM00037588	12.33	1.156	0.00565	0.18256	NA
MZ00030778	TC255306	TM00030778	12.4	1.156	0.00539	0.18256	putative DAG protein {Oryza sativa (japonica cultivar-group);}
MZ00027202	TC251641	TM00027202	16.08	1.153	0.00188	0.18256	hypothetical protein At2g34690 [imported] - Arabidopsis thaliana {Arabidopsis thaliana;} ^|^GB|AAS76271.1|45752746|BT012177 At2g34690 {Arabidopsis thaliana;} ^|^GB|AAC16265.1|3132476|AC003096 unknown protein-TRUNCATED-
MZ00013177	NP670066|AY105894.1|AY105894.1	TM00013177	18.13	1.153	0.00142	0.18256	unnamed protein product; gb|AAF35409.1 gene_id:MPE11.29 similar to unknown protein {Arabidopsis thaliana;}
MZ00046812	AZM4_113183	TM00046812	16.88	1.15	0.00118	0.18256	kelch repeat containing F-box protein-like {Oryza sativa (japonica cultivar-group);} ^|^GB|BAD37556.1|51535613|AP003579 kelch repeat containing F-box protein-like {Oryza sativa (japonica cultivar-group);} -TRUNCATED-
MZ00016707	TC251966	TM00016707	14.93	1.149	0.00622	0.18256	putative PIR7A protein {Oryza sativa (japonica cultivar-group);}
MZ00044551	TC255659	TM00044551	15.42	1.149	0.00451	0.18256	contains ESTs AU162014(C62801),C28909(C62801) unknown protein {Oryza sativa (japonica cultivar-group);} ^|^GB|BAB89654.1|20160712|AP003262 contains ESTs AU162014(C62801),C28909(C62801) unknown protein {Oryza-TRUNCATED-
MZ00005291	BM382195	TM00005291	14.06	1.149	0.00842	0.18483	NA
MZ00000920	TC276850	TM00000920	16.61	1.148	0.00174	0.18256	putative male sterility 1 protein {Oryza sativa (japonica cultivar-group);}
MZ00007392	CD440881	TM00007392	14.68	1.145	0.00407	0.18256	unknown protein {Oryza sativa (japonica cultivar-group);}
MZ00024977	TC271305	TM00024977	15.53	1.144	0.00127	0.18256	putative microtubule associated protein {Oryza sativa (japonica cultivar-group);}
MZ00026291	TC261903	TM00026291	14.24	1.143	0.00386	0.18256	unknown protein {Oryza sativa (japonica cultivar-group);}
MZ00057383	OGYBF21TV	TM00057383	13.66	1.143	0.00132	0.18256	NA
MZ00048106	AZM4_137704	TM00048106	14.77	1.142	0.00337	0.18256	unnamed protein product; weakly similar to sp|P08640 Saccharomyces cerevisiae YIR019c STA1 extracellular alpha-1,4-glucan glucosidase, hypothetical start {Debaryomyces hansenii CBS767;}
MZ00025871	TC261140	TM00025871	16.31	1.142	0.00337	0.18256	unknown protein {Oryza sativa (japonica cultivar-group);} ^|^GB|AAN04155.1|22655738|AC131374 Unknown protein {Oryza sativa (japonica cultivar-group);} ^|^GB|AAL31072.1|16905202|AC091749 unknown protein {Oryz-TRUNCATED-
MZ00029813	TC273058	TM00029813	15.06	1.142	0.00324	0.18256	hypothetical protein {Oryza sativa (japonica cultivar-group);}
MZ00055555	TC256739	TM00055555	16.01	1.141	0.00207	0.18256	NA
MZ00020406	TC275731	TM00020406	16.96	1.141	0.00227	0.18256	unknown protein F2P9.20 [imported] - Arabidopsis thaliana {Arabidopsis thaliana;} ^|^GB|AAG52517.1|12325141|AC016662 unknown protein; 75644-77831 {Arabidopsis thaliana;}
MZ00027653	TC251955	TM00027653	16.42	1.14	0.0045	0.18256	Unknown protein {Oryza sativa (japonica cultivar-group);}
MZ00024432	TC247924	TM00024432	13.96	1.139	0.00242	0.18256	putative AML1 {Oryza sativa (japonica cultivar-group);}
MZ00055055	PUGEK89TB	TM00055055	17.2	1.139	0.00124	0.18256	putative SF21C1 protein {Oryza sativa (japonica cultivar-group);}
MZ00024859	TC271153	TM00024859	11.86	1.138	0.00824	0.184676	putative cdc21 protein {Oryza sativa (japonica cultivar-group);}
MZ00026801	TC262501	TM00026801	12.68	1.137	0.00146	0.18256	putative HNH endonuclease {Oryza sativa (japonica cultivar-group);} ^|^GB|AAN34947.1|23477807|AC134517 Putative HNH endonuclease {Oryza sativa (japonica cultivar-group);} ^|^GB|AAM74343.1|21671981|AC115686 P-TRUNCATED-
MZ00004078	BG836023	TM00004078	16.04	1.137	0.00141	0.18256	cinnamoyl CoA reductase {Oryza sativa (japonica cultivar-group);} ^|^GB|CAD21520.1|18307514|OSA428493 cinnamoyl CoA reductase {Oryza sativa;}
MZ00044680	TC216356	TM00044680	15.65	1.137	0.00219	0.18256	NA
MZ00033241	TC279218	TM00033241	15.66	1.136	0.00398	0.18256	unknown protein {Oryza sativa (japonica cultivar-group);}
MZ00017958	TC263277	TM00017958	17.14	1.135	0.00184	0.18256	unknown protein {Oryza sativa (japonica cultivar-group);} ^|^GB|AAS88843.1|46359911|AC084818 unknown protein {Oryza sativa (japonica cultivar-group);}
MZ00014527	TC247904	TM00014527	12.38	1.134	0.0086	0.185287	Heat shock protein 82. {Oryza sativa;} ^|^PIR|S25541|S25541 heat shock protein 82 - rice (strain Taichung Native One) {Oryza sativa;} ^|^GB|BAD08897.1|42407751|AP003892 heat shock protein 82 {Oryza sativa (j-TRUNCATED-
MZ00038726	CD960041	TM00038726	12.7	1.134	0.00896	0.185287	OSJNBa0027P08.12 {Oryza sativa (japonica cultivar-group);}
MZ00057331	AZM4_93135	TM00057331	12.66	1.133	0.0144	0.192251	putative SHOOT1 protein {Oryza sativa (japonica cultivar-group);} ^|^GB|BAD30783.1|50509325|AP004670 putative SHOOT1 protein {Oryza sativa (japonica cultivar-group);}
MZ00021319	TC201651	TM00021319	13.47	1.132	0.00381	0.18256	putative GTP-binding protein {Oryza sativa (japonica cultivar-group);}
MZ00026067	TC251150	TM00026067	13.58	1.13	0.00517	0.18256	putative Ribosome recycling factor, chloroplast precursor {Oryza sativa (japonica cultivar-group);}
MZ00041086	TC258261	TM00041086	18.6	1.129	0.00131	0.18256	NA
MZ00013335	TC247851	TM00013335	17.93	1.127	0.00147	0.18256	histone H4. {Arabidopsis thaliana;}
MZ00028712	TC251823	TM00028712	14.05	1.127	0.01479	0.192694	putative thioredoxin {Oryza sativa (japonica cultivar-group);}
MZ00039411	CF000998	TM00039411	16.43	1.126	0.0013	0.18256	NA
MZ00014700	TC270850	TM00014700	15.05	1.124	0.00155	0.18256	putative cysteinyl-tRNA synthetase {Arabidopsis thaliana;} ^|^GB|AAK43958.1|13877761|AF370143 putative cysteinyl-tRNA synthetase {Arabidopsis thaliana;} ^|^GB|AAD20662.2|20197896|AC006593 putative cysteinyl--TRUNCATED-
MZ00026010	TC250835	TM00026010	17.1	1.124	0.0014	0.18256	jacalin homolog - barley {Hordeum vulgare;} ^|^GB|AAB72097.1|2465428|AF021257 32 kDa protein {Hordeum vulgare subsp. vulgare;} ^|^GB|AAA87042.1|1167955|HVU43497 putative 32.7 kDa jasmonate-induced protein {H-TRUNCATED-
MZ00043369	TC269838	TM00043369	12.76	1.124	0.01744	0.198362	NA
MZ00051955	AZM4_91852	TM00051955	15	1.122	0.00478	0.18256	putative Avr9/Cf-9 rapidly elicited protein 141 {Oryza sativa (japonica cultivar-group);}
MZ00033624	BE049917	TM00033624	14.06	1.121	0.00501	0.18256	NA
MZ00020186	TC276225	TM00020186	16.42	1.121	0.00261	0.18256	putative PSR9 {Oryza sativa (japonica cultivar-group);}
MZ00023461	TC268728	TM00023461	15.72	1.121	0.00381	0.18256	Tubulin alpha-1 chain (Alpha-1 tubulin). {Zea mays;} ^|^PIR|S15773|S15773 tubulin alpha-1 chain - maize {Zea mays;} ^|^GB|CAA33734.1|22147|ZMALPTUB alpha1-tubulin {Zea mays;}
MZ00003659	BE639046	TM00003659	12.52	1.121	0.01192	0.189278	lysine decarboxylase-like protein {Oryza sativa (japonica cultivar-group);}
MZ00023139	TC257366	TM00023139	11.78	1.12	0.00667	0.18256	putative NPH3 family protein {Oryza sativa (japonica cultivar-group);} ^|^GB|AAR87349.1|40539093|AC135500 putative NPH3 family protein (with alternative splicing) {Oryza sativa (japonica cultivar-group);} -TRUNCATED-
MZ00025442	TC250139	TM00025442	15.78	1.119	0.00148	0.18256	hypothetical protein {Oryza sativa (japonica cultivar-group);}
MZ00023831	TC259661	TM00023831	15.02	1.119	0.00312	0.18256	putative eukaryotic peptide chain release factor subunit 1-3 (eRF1-3) {Oryza sativa (japonica cultivar-group);} ^|^GB|BAC83252.1|34393599|AP003985 putative eukaryotic peptide chain release factor subunit 1-3-TRUNCATED-
MZ00020440	TC254655	TM00020440	18.18	1.119	0.00233	0.18256	OSJNBa0093O08.9 {Oryza sativa (japonica cultivar-group);}
MZ00041007	TC248266	TM00041007	15.38	1.118	0.00958	0.185287	11 kDa methionine-rich protein {Zea mays;}
MZ00044316	TC252759	TM00044316	18.3	1.117	0.00169	0.18256	MADS box protein - maize {Zea mays;} ^|^GB|AAB00079.1|939781|MZEMADSB MADS box protein {Zea mays;}
MZ00027655	TC262811	TM00027655	16.85	1.117	0.00135	0.18256	unknown protein {Oryza sativa (japonica cultivar-group);} ^|^GB|BAD33586.1|50726063|AP005567 unknown protein {Oryza sativa (japonica cultivar-group);}
MZ00056773	AZM4_25550	TM00056773	14.71	1.116	0.00289	0.18256	unknown protein {Oryza sativa (japonica cultivar-group);} ^|^GB|BAD45846.1|52075900|AP004744 unknown protein {Oryza sativa (japonica cultivar-group);}
MZ00049717	AZM4_41106	TM00049717	15.53	1.115	0.00137	0.18256	'putative ABC transporter, PF00005' {Oryza sativa (japonica cultivar-group);}
MZ00023086	TC279165	TM00023086	15.34	1.115	0.0022	0.18256	OSJNBa0059D20.8 {Oryza sativa (japonica cultivar-group);}
MZ00037393	BQ134594	TM00037393	15.88	1.114	0.00503	0.18256	expressed protein {Oryza sativa (japonica cultivar-group);}
MZ00055839	TC263130	TM00055839	12.76	1.113	0.00234	0.18256	expressed protein {Oryza sativa (japonica cultivar-group);}
MZ00056796	AZM4_30131	TM00056796	14.55	1.112	0.0059	0.18256	NA
MZ00019598	TC264287	TM00019598	15.69	1.112	0.00137	0.18256	hypothetical protein F24I3.170 - Arabidopsis thaliana {Arabidopsis thaliana;} ^|^GB|AAM19913.1|20453349|AY097397 AT3g57090/F24I3_170 {Arabidopsis thaliana;} ^|^GB|AAM65087.1|21593138|AY087545 unknown {Arabid-TRUNCATED-
MZ00007236	CD438487	TM00007236	13.25	1.112	0.0024	0.18256	NA
MZ00025663	TC261033	TM00025663	12.33	1.111	0.00257	0.18256	Chain A, The Structure Of The Cytosolic D-Ribulose-5-Phosphate 3-Epimerase From Rice Complexed With Sulfate. {Oryza sativa;} ^|^PDB|1H1Y_B|28373311|1H1Y_B Chain B, The Structure Of The Cytosolic D-Ribulose-5-TRUNCATED-
MZ00052395	TC267372	TM00052395	17.31	1.109	0.00153	0.18256	expressed protein (with alternative splicing) {Oryza sativa (japonica cultivar-group);}
MZ00021201	TC276844	TM00021201	14.25	1.109	0.00233	0.18256	NA
MZ00028835	TC253582	TM00028835	18.45	1.109	0.00271	0.18256	unknown protein {Oryza sativa (japonica cultivar-group);}
MZ00016732	AZM4_81684	TM00016732	14.58	1.109	0.01216	0.189572	plasma membrane integral protein ZmPIP2-6 {Zea mays;}
MZ00017735	TC272086	TM00017735	15.34	1.108	0.00159	0.18256	unknown protein {Oryza sativa (japonica cultivar-group);} ^|^GB|BAD03041.1|38636800|AP003878 unknown protein {Oryza sativa (japonica cultivar-group);}
MZ00055146	PUJBC01TB	TM00055146	21.88	1.107	0.0046	0.18256	contains EST C26242(C11933) unknown protein {Oryza sativa (japonica cultivar-group);}
MZ00027776	TC263353	TM00027776	11.45	1.107	0.01429	0.191831	NA
MZ00018152	TC253282	TM00018152	16.3	1.106	0.0015	0.18256	hypothetical protein {Oryza sativa (japonica cultivar-group);} ^|^GB|AAM19029.1|20303602|AC084748 hypothetical protein {Oryza sativa (japonica cultivar-group);}
MZ00003816	BG320190	TM00003816	15.92	1.104	0.00187	0.18256	putative phosphomannomutase {Oryza sativa (japonica cultivar-group);}
MZ00023706	TC259480	TM00023706	11.87	1.104	0.00433	0.18256	putative serine palmitoyltransferase LCB1 subunit {Oryza sativa (japonica cultivar-group);}
MZ00049601	AZM4_39803	TM00049601	17.79	1.104	0.00133	0.18256	SET-domain transcriptional regulator-like protein {Oryza sativa (japonica cultivar-group);}
MZ00022910	TC267596	TM00022910	13.32	1.104	0.00779	0.184676	putative transposon protein {Oryza sativa (japonica cultivar-group);} ^|^GB|AAN05390.1|22748425|AC105377 putative transposon protein {Oryza sativa (japonica cultivar-group);}
MZ00024037	TC259888	TM00024037	14.64	1.104	0.01509	0.193299	Formate dehydrogenase, mitochondrial precursor {Oryza sativa (japonica cultivar-group);} ^|^GB|BAD37348.1|51535450|AP003518 Formate dehydrogenase, mitochondrial precursor {Oryza sativa (japonica cultivar-gro-TRUNCATED-
MZ00055764	TC249332	TM00055764	16.23	1.103	0.00467	0.18256	unknown protein {Oryza sativa (japonica cultivar-group);} ^|^GB|AAT44149.1|48475080|AC108873 unknown protein {Oryza sativa (japonica cultivar-group);}
MZ00036113	BE051184	TM00036113	21.68	1.103	0.00193	0.18256	glucose starvation-induced protein precursor (clone pZSS2) - maize {Zea mays;} ^|^GB|CAA57674.1|559534|ZMDRP defence-related protein {Zea mays;}
MZ00040830	T18779	TM00040830	14.51	1.102	0.00135	0.18256	zein Zd1, 19K - maize {Zea mays;} ^|^GB|CAA47639.1|535020|ZMZEINZD1 zein Zd1 (19 kDa zein) {Zea mays;}
MZ00000812	AI881504	TM00000812	18.68	1.102	0.00136	0.18256	hypothetical protein {Oryza sativa (japonica cultivar-group);} ^|^GB|AAP06887.1|29893633|AC135208 putative peroxisomal Ca-dependent solute carrier protein {Oryza sativa (japonica cultivar-group);}
MZ00016743	TC272645	TM00016743	15.96	1.1	0.00233	0.18256	putative RNA 3'-terminal phosphate cyclase {Oryza sativa (japonica cultivar-group);}
MZ00056647	AZM4_13808	TM00056647	12.57	1.098	0.00664	0.18256	contains ESTs AU056548(S20673),AU056923(S20984),AU056924(S20984), AU056549(S20673) similar to Oryza sativa chromosome 1, P0712E02.23 unknown protein {Oryza sativa (japonica cultivar-group);}
MZ00013114	NP667097	TM00013114	15.45	1.098	0.00225	0.18256	NA
MZ00016136	TC251200	TM00016136	18.51	1.098	0.00139	0.18256	unknown protein {Oryza sativa (japonica cultivar-group);} ^|^GB|BAB21184.1|12328526|AP002909 hypothetical protein similar to Arabidopsis thaliana chromosome 3, F28L1.7 {Oryza sativa (japonica cultivar-group)-TRUNCATED-
MZ00019833	TC275051	TM00019833	14.39	1.098	0.00788	0.184676	putative cytochrome P450 {Oryza sativa (japonica cultivar-group);}
MZ00024479	TC258775	TM00024479	18.14	1.097	0.00177	0.18256	putative cytochrome c1 precursor {Oryza sativa (japonica cultivar-group);}
MZ00037019	BM341121	TM00037019	13.48	1.097	0.01496	0.193202	NA
MZ00041633	TC249496	TM00041633	16.86	1.096	0.00153	0.18256	alpha-expansin 2 {Zea mays;}
MZ00018659	TC264121	TM00018659	17.7	1.096	0.00333	0.18256	OSJNBb0103I08.5 {Oryza sativa (japonica cultivar-group);}
MZ00004196	BG841287	TM00004196	15.59	1.095	0.00141	0.18256	NA
MZ00027173	TC271788	TM00027173	12.59	1.095	0.00862	0.185287	transfactor-like {Oryza sativa (japonica cultivar-group);} ^|^GB|BAD03149.1|38636885|AP004396 transfactor-like {Oryza sativa (japonica cultivar-group);}
MZ00013335	TC247851	TM00013335	17.91	1.094	0.00311	0.18256	histone H4. {Arabidopsis thaliana;}
MZ00024539	TC206583	TM00024539	13.01	1.093	0.00843	0.184846	NA
MZ00033308	TC265984	TM00033308	13.36	1.093	0.01204	0.189572	NA
MZ00006981	CD219423	TM00006981	15.15	1.092	0.00747	0.183739	Syntaxin 43 (AtSYP43). {Arabidopsis thaliana;} ^|^GB|AAM20574.1|20466514|AY099723 putative syntaxin protein, AtSNAP33 {Arabidopsis thaliana;} ^|^GB|AAF26126.1|6714439|ATAC011620 putative syntaxin protein, -TRUNCATED-
MZ00016616	TC249346	TM00016616	14.77	1.091	0.00304	0.18256	coated vesicle membrane protein-like {Oryza sativa (japonica cultivar-group);}
MZ00007209	CD438110	TM00007209	15.47	1.091	0.00151	0.18256	transducin-like {Oryza sativa (japonica cultivar-group);} ^|^GB|BAD21738.1|47847948|AP004168 transducin-like {Oryza sativa (japonica cultivar-group);}
MZ00030361	TC253747	TM00030361	15.89	1.09	0.00185	0.18256	transcription factor {Oryza sativa (japonica cultivar-group);}
MZ00028620	TC274325	TM00028620	15.12	1.09	0.00275	0.18256	unknown protein {Arabidopsis thaliana;} ^|^GB|AAM64692.1|21592743|AY087134 unknown {Arabidopsis thaliana;} ^|^GB|AAL38762.1|17529104|AY065286 unknown protein {Arabidopsis thaliana;} ^|^GB|BAB09159.1|9758705|-TRUNCATED-
MZ00025644	TC262947	TM00025644	17.35	1.089	0.00143	0.18256	arginine/serine-rich splicing factor 2 {Zea mays;} ^|^GB|AAT37127.1|47680373|AY616024 arginine/serine-rich splicing factor 2 {Zea mays;}
MZ00040544	NP003509	TM00040544	17.51	1.089	0.00154	0.18256	probable tonoplast aquaporin - maize {Zea mays;} ^|^GB|AAK26770.1|13447825|AF326503 tonoplast membrane integral protein ZmTIP2-3 {Zea mays;} ^|^GB|AAC24569.1|3264596|AF057183 putative tonoplast aquaporin {Ze-TRUNCATED-
MZ00026357	TC272650	TM00026357	15.71	1.089	0.00168	0.18256	putative stress-inducible membrane pore protein {Oryza sativa (japonica cultivar-group);} ^|^GB|BAB20636.1|12060507|AP002871 putative stress-inducible membrane pore protein {Oryza sativa (japonica cultivar-g-TRUNCATED-
MZ00036644	BG836986	TM00036644	15.59	1.088	0.00388	0.18256	contains ESTs C73924(E21102),C99694(E21102) unknown protein {Oryza sativa (japonica cultivar-group);} ^|^GB|BAA92734.1|7248411|AP001389 ESTs C99632(E20954),C99633(E20954) correspond to a region of the -TRUNCATED-
MZ00020582	TC266340	TM00020582	18.02	1.088	0.00169	0.18256	NA
MZ00014862	TC250091	TM00014862	13.77	1.088	0.00217	0.18256	Inner membrane protein ALBINO3, chloroplast precursor. {Arabidopsis thaliana;} ^|^PIR|A84689|A84689 chloroplast membrane protein (ALBINO3) [imported] - Arabidopsis thaliana {Arabidopsis thalia-TRUNCATED-
MZ00031925	TC277433	TM00031925	12.92	1.088	0.01016	0.187124	NA
MZ00041708	TC193433	TM00041708	15.92	1.087	0.00488	0.18256	contains EST C99107(E4452) unknown protein {Oryza sativa (japonica cultivar-group);} ^|^GB|BAB90465.1|20161543|AP003725 contains EST C99107(E4452) unknown protein {Oryza sativa (japonica cultivar-group);}
MZ00038538	CD951435	TM00038538	12.52	1.087	0.01261	0.189949	NA
MZ00019223	TC275271	TM00019223	17.01	1.086	0.00239	0.18256	putative RNA helicase/RNAseIII protein, C-terminus truncated {Oryza sativa (japonica cultivar-group);}
MZ00032376	TC267844	TM00032376	12.28	1.086	0.01787	0.199421	NA
MZ00055679	TC257009	TM00055679	14.2	1.085	0.00201	0.18256	At1g10500 {Arabidopsis thaliana;} ^|^GB|AAR24672.1|38603854|BT010894 At1g10500 {Arabidopsis thaliana;}
MZ00026124	TC261852	TM00026124	15.1	1.085	0.00332	0.18256	putative GAMM1 protein {Oryza sativa (japonica cultivar-group);}
MZ00023952	TC270162	TM00023952	14.91	1.085	0.00203	0.18256	vacuolar H+-pyrophosphatase {Prunus persica;}
MZ00015433	TC261525	TM00015433	15.66	1.084	0.00167	0.18256	OSJNBa0065O17.12 {Oryza sativa (japonica cultivar-group);}
MZ00001299	AW202532	TM00001299	12.76	1.084	0.01574	0.194716	putative centromere protein {Oryza sativa (japonica cultivar-group);}
MZ00044645	TC266853	TM00044645	21.15	1.083	0.00414	0.18256	NA
MZ00026142	TC249292	TM00026142	16.42	1.082	0.00296	0.18256	putative transcription initiation factor {Oryza sativa (japonica cultivar-group);}
MZ00015940	TC261968	TM00015940	15.59	1.082	0.00193	0.18256	putative ethylene-responsive elongation factor EF-Ts precursor {Oryza sativa (japonica cultivar-group);}
MZ00048693	CO529647	TM00048693	15.03	1.08	0.00193	0.18256	putative transcription factor {Oryza sativa (japonica cultivar-group);}
MZ00048659	AZM4_23322	TM00048659	13.04	1.079	0.01634	0.196681	cytochrome P450, putative {Oryza sativa (japonica cultivar-group);}
MZ00005212	TC266957	TM00005212	16.6	1.078	0.00169	0.18256	unknown protein {Oryza sativa (japonica cultivar-group);}
MZ00005355	TC257574	TM00005355	13.26	1.077	0.00722	0.182631	putative polyprotein {Oryza sativa (japonica cultivar-group);}
MZ00020488	TC276462	TM00020488	12.22	1.077	0.00727	0.182983	NA
MZ00034202	TC248577	TM00034202	12.52	1.077	0.0137	0.191659	putative PKCq-interacting protein {Oryza sativa (japonica cultivar-group);} ^|^GB|AAM93692.1|22165075|AC079888 putative PKCq-interacting protein {Oryza sativa (japonica cultivar-group);}
MZ00032194	TC267144	TM00032194	12.29	1.075	0.00403	0.18256	NA
MZ00027972	TC274149	TM00027972	16.3	1.074	0.00156	0.18256	meprin and TRAF homology domain-containing protein-like {Oryza sativa (japonica cultivar-group);}
MZ00024417	TC258710	TM00024417	12.96	1.072	0.01609	0.196017	40S ribosomal protein S9 {Catharanthus roseus;}
MZ00021574	TC277859	TM00021574	13.54	1.071	0.01011	0.187031	unknown protein {Oryza sativa (japonica cultivar-group);}
MZ00033017	TC268219	TM00033017	13.91	1.07	0.00579	0.18256	hypothetical protein F12M12.190 - Arabidopsis thaliana {Arabidopsis thaliana;} ^|^GB|CAB90949.1|7799010|ATF12M12 putative protein {Arabidopsis thaliana;}
MZ00005228	BM380541	TM00005228	14.49	1.07	0.0155	0.194229	NA
MZ00048376	AZM4_1578	TM00048376	20.31	1.069	0.00162	0.18256	putative glutamyl-tRNA reductase {Oryza sativa (japonica cultivar-group);} ^|^GB|AAG13620.1|10140790|AC078840 putative glutamyl-tRNA reductase {Oryza sativa (japonica cultivar-group);}
MZ00044608	TC255557	TM00044608	14.99	1.067	0.0041	0.18256	OSJNBb0116K07.1 {Oryza sativa (japonica cultivar-group);} ^|^GB|CAE02936.2|38345154|OSJN00038 OSJNBa0014K14.8 {Oryza sativa (japonica cultivar-group);}
MZ00037693	CA404662	TM00037693	12.67	1.067	0.00291	0.18256	elongation factor 1 alpha {Zea mays;}
MZ00017434	TC196767	TM00017434	15.77	1.066	0.00197	0.18256	unknown protein {Oryza sativa (japonica cultivar-group);}
MZ00057336	AZM4_93786	TM00057336	14.25	1.065	0.00273	0.18256	NA
MZ00057158	AZM4_70718	TM00057158	16.86	1.065	0.0019	0.18256	receptor kinase LRK14 {Avena sativa;} ^|^GB|AAM09944.1|29465711|AY083679 receptor kinase LRK10 {Avena sativa;}
MZ00037267	BM500952	TM00037267	18.08	1.065	0.00188	0.18256	putative anthranilate phosphoribosyltransferase {Oryza sativa (japonica cultivar-group);} ^|^GB|BAC16176.1|22831331|AP005465 putative anthranilate phosphoribosyltransferase {Oryza sativa (japonica cultivar-g-TRUNCATED-
MZ00030658	TC255256	TM00030658	12.75	1.065	0.00781	0.184676	unknown protein {Oryza sativa (japonica cultivar-group);}
MZ00035748	AW400247	TM00035748	17.69	1.064	0.00302	0.18256	NA
MZ00004854	BM332660	TM00004854	13.95	1.064	0.00162	0.18256	putative PrMC3 {Oryza sativa (japonica cultivar-group);} ^|^GB|BAD09192.1|42408050|AP004154 putative PrMC3 {Oryza sativa (japonica cultivar-group);}
MZ00016405	TC251527	TM00016405	17.88	1.063	0.00294	0.18256	hypothetical protein {Oryza sativa (japonica cultivar-group);}
MZ00039168	CD985155	TM00039168	12.04	1.062	0.00461	0.18256	NA
MZ00023005	TC257264	TM00023005	16.84	1.062	0.00361	0.18256	transitional endoplasmic reticulum ATPase-like {Oryza sativa (japonica cultivar-group);}
MZ00048715	AZM4_24108	TM00048715	15.08	1.061	0.0031	0.18256	putative protein similar to phosphatidylinositol glycan {Oryza sativa (japonica cultivar-group);} ^|^GB|AAM74245.1|21671883|AC074355 Putative protein similar to phosphatidylinositol glycan {Oryza sativa -TRUNCATED-
MZ00030952	TC254414	TM00030952	12.65	1.06	0.00614	0.18256	unknown protein {Oryza sativa (japonica cultivar-group);} ^|^GB|BAC79617.1|33146728|AP003827 unknown protein {Oryza sativa (japonica cultivar-group);}
MZ00027341	TC270378	TM00027341	15.31	1.059	0.00402	0.18256	NA
MZ00025406	TC259203	TM00025406	14.21	1.057	0.00198	0.18256	putative kinase-binding protein 1 {Oryza sativa (japonica cultivar-group);} ^|^GB|BAD10250.1|42408996|AP005294 putative kinase-binding protein 1 {Oryza sativa (japonica cultivar-group);}
MZ00029614	TC275239	TM00029614	16.3	1.057	0.00833	0.184676	NA
MZ00055086	PUHIK78TB	TM00055086	14.67	1.055	0.00202	0.18256	putative RNA-binding protein RNP1 precursor {Oryza sativa (japonica cultivar-group);} ^|^GB|BAD21673.1|47847880|AP004120 putative RNA-binding protein RNP1 precursor {Oryza sativa (japonica cultivar-group);} -TRUNCATED-
MZ00027407	T14680	TM00027407	16.09	1.053	0.00316	0.18256	unknown protein {Oryza sativa (japonica cultivar-group);} ^|^GB|BAD20075.1|47497891|AP005803 unknown protein {Oryza sativa (japonica cultivar-group);}
MZ00025296	TC271460	TM00025296	17.09	1.053	0.00201	0.18256	putative NAD synthetase {Oryza sativa (japonica cultivar-group);}
MZ00037034	BM347926	TM00037034	16.61	1.052	0.0017	0.18256	hypothetical protein {Oryza sativa (japonica cultivar-group);} ^|^GB|BAD33815.1|50726239|AP005735 hypothetical protein {Oryza sativa (japonica cultivar-group);}
MZ00012940	AZM4_11493	TM00012940	13.72	1.052	0.00375	0.18256	OSJNBa0054D14.1 {Oryza sativa (japonica cultivar-group);} ^|^GB|CAD40278.2|38346992|OSJN00208 OSJNBb0062H02.17 {Oryza sativa (japonica cultivar-group);}
MZ00016041	TC260670	TM00016041	16.28	1.051	0.00471	0.18256	unknown protein {Oryza sativa (japonica cultivar-group);}
MZ00004827	BM331771	TM00004827	13.71	1.051	0.01146	0.188853	NA
MZ00038278	TC258869	TM00038278	20.41	1.049	0.00172	0.18256	S-adenosylmethionine decarboxylase proenzyme (EC 4.1.1.50) (AdoMetDC)(SamDC) [Contains: S-adenosylmethionine decarboxylase alpha chain; S-adenosylmethionine decarboxylase beta chain]. {Zea mays;} ^|^PIR|T039-TRUNCATED-
MZ00024966	TC258842	TM00024966	13.48	1.047	0.00388	0.18256	universal stress protein-like {Oryza sativa (japonica cultivar-group);}
MZ00026919	TC262465	TM00026919	11.23	1.047	0.00277	0.18256	unknown protein {Oryza sativa (japonica cultivar-group);}
MZ00043815	TC250416	TM00043815	12.9	1.047	0.01645	0.19706	unknown protein {Oryza sativa (japonica cultivar-group);} ^|^GB|AAM88632.1|22002148|AC092389 unknown protein {Oryza sativa (japonica cultivar-group);}
MZ00015468	TC194281	TM00015468	14.14	1.045	0.0032	0.18256	peroxidase {Asparagus officinalis;}
MZ00004053	BG833337	TM00004053	18.71	1.044	0.00478	0.18256	NA
MZ00035343	AI943698	TM00035343	16.03	1.044	0.00199	0.18256	hypothetical protein {Oryza sativa (japonica cultivar-group);} ^|^GB|AAK13157.1|13129503|AC078829 hypothetical protein {Oryza sativa (japonica cultivar-group);}
MZ00026523	TC251501	TM00026523	18.91	1.044	0.00168	0.18256	unknown protein {Arabidopsis thaliana;}
MZ00014712	TC193204	TM00014712	14.81	1.043	0.00251	0.18256	unknown protein {Oryza sativa (japonica cultivar-group);} ^|^GB|BAD07857.1|41052947|AP004778 unknown protein {Oryza sativa (japonica cultivar-group);}
MZ00005234	BM380817	TM00005234	13.15	1.043	0.01378	0.191659	hypothetical protein {Oryza sativa (japonica cultivar-group);}
MZ00001796	AZM4_91716	TM00001796	15.93	1.042	0.00195	0.18256	putative transcription factor {Oryza sativa (japonica cultivar-group);} ^|^GB|AAK39576.1|13786451|AC025296 putative transcription factor {Oryza sativa (japonica cultivar-group);}
MZ00025021	TC260880	TM00025021	15.63	1.042	0.00167	0.18256	putative RNA helicase, DRH1 {Oryza sativa (japonica cultivar-group);}
MZ00031164	TC266285	TM00031164	13.2	1.042	0.0158	0.195103	expressed protein {Oryza sativa (japonica cultivar-group);}
MZ00046639	AZM4_106236	TM00046639	15.4	1.04	0.00362	0.18256	hypothetical protein L73G19.40 - Arabidopsis thaliana {Arabidopsis thaliana;} ^|^GB|CAB43697.1|4914458|ATL73G19 putative protein {Arabidopsis thaliana;} ^|^GB|CAB81376.1|7269416|ATCHRIV63 putative protein {A-TRUNCATED-
MZ00035090	AI491220	TM00035090	14.74	1.04	0.00803	0.184676	actin {Saccharum officinarum;}
MZ00017242	TC251769	TM00017242	14.55	1.039	0.00337	0.18256	Arabidopsis thaliana chromosome 1, At1g28510 contains ESTs D41991(S5053),AU097466(S5053) hypothetical protein {Oryza sativa (japonica cultivar-group);}
MZ00020172	TC265205	TM00020172	14.78	1.039	0.00598	0.18256	cryptochrome 2 apoprotein {Sorghum bicolor;}
MZ00029359	TC264864	TM00029359	17.14	1.037	0.00231	0.18256	hypothetical protein {Oryza sativa (japonica cultivar-group);}
MZ00039013	CD974069	TM00039013	17.41	1.037	0.00178	0.18256	NA
MZ00017173	TC260955	TM00017173	13.3	1.037	0.00512	0.18256	putative glycine-rich protein {Oryza sativa (japonica cultivar-group);}
MZ00007045	TC248474	TM00007045	17.79	1.036	0.00351	0.18256	19kD alpha zein B1 {Zea mays;}
MZ00038262	CD448073	TM00038262	13.68	1.036	0.0123	0.189572	putative terminal flower 1 {Oryza sativa (japonica cultivar-group);}
MZ00035921	AZM3_34635	TM00035921	15.95	1.031	0.0017	0.18256	putative histidine kinase {Oryza sativa (japonica cultivar-group);}
MZ00047183	AZM4_11996	TM00047183	14.26	1.03	0.0059	0.18256	hypothetical protein At2g21970 [imported] - Arabidopsis thaliana {Arabidopsis thaliana;} ^|^GB|AAM60969.1|21536637|AY084392 unknown {Arabidopsis thaliana;} ^|^GB|AAF61626.1|7384980|AF133717 stress enhanced p-TRUNCATED-
MZ00029185	TC264591	TM00029185	12.95	1.03	0.00354	0.18256	unknown protein {Oryza sativa (japonica cultivar-group);}
MZ00021126	TC277185	TM00021126	19.37	1.03	0.00178	0.18256	NA
MZ00023879	TC248973	TM00023879	15.32	1.03	0.00805	0.184676	unnamed protein product; ESTs AU067986(C11414),C74825(E60076) correspond to a region of the predicted gene. Similar to NLS receptor. (AB004660) {Oryza sativa (japonica cultivar-group);} ^|^GB|BAA31166.1|3273-TRUNCATED-
MZ00046856	AZM4_113638	TM00046856	14.01	1.029	0.00457	0.18256	hypothetical protein; 557-2776 {Arabidopsis thaliana;}
MZ00033042	TC268224	TM00033042	16.55	1.029	0.00282	0.18256	NA
MZ00057442	PUIAU25TB	TM00057442	14.43	1.028	0.00227	0.18256	alpha zein 4, 22K - maize {Zea mays;} ^|^GB|AAL16990.1|16305136|AF371275 22kD alpha zein 3 {Zea mays;} ^|^GB|AAC01573.1|2832243|AF031569 22-kDa alpha zein 4 {Zea mays;}
MZ00032861	TC268593	TM00032861	12.5	1.028	0.00443	0.18256	putative chromosome condensation regulator {Oryza sativa (japonica cultivar-group);}
MZ00014388	TC270735	TM00014388	17.02	1.028	0.00214	0.18256	Putative hydroxymethylglutaryl coenzyme A synthase {Oryza sativa (japonica cultivar-group);}
MZ00001821	AZM3_15424	TM00001821	12.87	1.027	0.01314	0.191394	zinc finger (C3HC4-type RING finger) protein-like {Oryza sativa (japonica cultivar-group);} ^|^GB|BAC57822.1|28564640|AP005504 zinc finger (C3HC4-type RING finger) protein-like {Oryza sativa (japonica cultivar-group);}
MZ00042143	TC259464	TM00042143	18.5	1.026	0.00233	0.18256	U88 {Human herpesvirus 6;}
MZ00022940	TC256332	TM00022940	16.56	1.026	0.00179	0.18256	NA
MZ00038184	CD446459	TM00038184	16.86	1.026	0.00178	0.18256	putative calcineurin B-like protein {Oryza sativa (japonica cultivar-group);} ^|^GB|AAR01663.1|37718792|AC091246 calcineurin B protein {Oryza sativa (japonica cultivar-group);}
MZ00013939	TC249636	TM00013939	12.87	1.025	0.00195	0.18256	Profilin 3 (ZmPRO3). {Zea mays;} ^|^PIR|S35798|S35798 profilin 3 - maize {Zea mays;} ^|^GB|CAA51720.1|313142|ZMPRO3MR profilin 3 {Zea mays;}
MZ00017766	TC269998	TM00017766	15.13	1.025	0.00248	0.18256	putative end-xyloglucan transferase {Oryza sativa (japonica cultivar-group);} ^|^GB|BAD06579.1|40645468|AB110604 xyloglucan endotransglycosylase-related protein 5 {Oryza sativa (japonica cultivar-TRUNCATED-
MZ00057297	CF050570	TM00057297	12.73	1.024	0.01052	0.187443	hypothetical protein {Oryza sativa (japonica cultivar-group);}
MZ00048222	AZM4_139871	TM00048222	17.34	1.022	0.00512	0.18256	hypothetical protein F9N12.15 [imported] - Arabidopsis thaliana {Arabidopsis thaliana;} ^|^GB|AAG52147.1|12324355|AC022355 hypothetical protein; 57683-56685 {Arabidopsis thaliana;}
MZ00036112	BE051177	TM00036112	15.98	1.022	0.00256	0.18256	Hypothetical protein {Oryza sativa (japonica cultivar-group);}
MZ00019060	TC251990	TM00019060	12.59	1.022	0.00191	0.18256	putative syntaxin SYP111 {Oryza sativa (japonica cultivar-group);}
MZ00048676	AZM4_23547	TM00048676	14.79	1.021	0.00346	0.18256	expressed protein {Oryza sativa (japonica cultivar-group);} ^|^GB|AAP68392.1|31712088|AC138001 unknown protein {Oryza sativa (japonica cultivar-group);}
MZ00015408	TC250353	TM00015408	15.37	1.021	0.00649	0.18256	OSJNBa0016O02.10 {Oryza sativa (japonica cultivar-group);}
MZ00027507	TC273488	TM00027507	15.51	1.021	0.00724	0.182631	OSJNBa0064H22.9 {Oryza sativa (japonica cultivar-group);}
MZ00023396	TC204583	TM00023396	14.33	1.021	0.013	0.191266	probable calmodulin [imported] - Arabidopsis thaliana {Arabidopsis thaliana;} ^|^GB|AAC34487.1|3548815|AC005313 putative calmodulin {Arabidopsis thaliana;}
MZ00041421	TC192383	TM00041421	14.45	1.02	0.00493	0.18256	putative ethylene-responsive small GTP-binding protein {Oryza sativa (japonica cultivar-group);}
MZ00021567	TC256230	TM00021567	12.79	1.02	0.00945	0.185287	NA
MZ00049587	AZM4_39629	TM00049587	16.36	1.019	0.00221	0.18256	OSJNBb0002J11.10 {Oryza sativa (japonica cultivar-group);} ^|^GB|CAE04714.1|32489511|OSJN00169 OSJNBa0043L24.2 {Oryza sativa (japonica cultivar-group);}
MZ00026386	TC261495	TM00026386	15.56	1.019	0.00271	0.18256	seed protein B32E - barley (fragment) {Hordeum vulgare;} ^|^GB|CAA45538.1|1345530|HVMRNA Protein sequence is in conflict with the conceptual translation {Hordeum vulgare subsp. vulgare;}
MZ00022201	TC278468	TM00022201	11.66	1.019	0.01373	0.191659	NA
MZ00003682	BE640005	TM00003682	15.41	1.018	0.00194	0.18256	putative phytase {Oryza sativa (japonica cultivar-group);}
MZ00052118	AZM4_93897	TM00052118	12.04	1.018	0.00307	0.18256	putative RecA protein {Arabidopsis thaliana;} ^|^GB|AAL79768.1|18996122|AY072877 RecA protein {Arabidopsis thaliana;} ^|^GB|AAN15533.1|23198012|BT000214 putative RecA protein {Arabidopsis thaliana;} -TRUNCATED-
MZ00022221	TC278469	TM00022221	12.66	1.017	0.01508	0.193299	cuticle protein {Brevicoryne brassicae;}
MZ00024508	TC269625	TM00024508	12.52	1.016	0.01694	0.197514	putative fiber protein Fb14 {Oryza sativa (japonica cultivar-group);}
MZ00014725	TC270992	TM00014725	14.51	1.015	0.00282	0.18256	unnamed protein product; ESTs C19133(E10008),AU058199(E50136),AU081337 (E50136) correspond to a region of the predicted gene. Similar to isocitrate dehydrogenase (X96727) {Oryza sativa (japonica cultivar-gro-TRUNCATED-
MZ00005025	BM341438	TM00005025	13.79	1.015	0.00715	0.18256	NA
MZ00048447	AZM4_17319	TM00048447	16.75	1.015	0.01319	0.191394	putative auxin induced protein {Oryza sativa (japonica cultivar-group);}
MZ00004278	BG842792	TM00004278	14.82	1.015	0.01366	0.191659	NA
MZ00037725	CA405288	TM00037725	14.98	1.014	0.00425	0.18256	unknown {Zea mays;} ^|^GB|AAN40686.1|23955914|AF548024 translationally controlled tumor protein-like protein {Zea mays;}
MZ00038799	CD963472	TM00038799	14.89	1.014	0.01077	0.187952	NA
MZ00047598	AZM4_127218	TM00047598	16.36	1.013	0.00239	0.18256	glycosyl transferase protein A-like {Oryza sativa (japonica cultivar-group);} ^|^GB|BAD37314.1|51535030|AP003513 glycosyl transferase protein A-like {Oryza sativa (japonica cultivar-group);}
MZ00026504	TC261606	TM00026504	14.76	1.013	0.00195	0.18256	leucine-rich repeat transmembrane protein kinase 1 - maize (fragment) {Zea mays;} ^|^GB|AAC27894.1|3360289|AF023164 leucine-rich repeat transmembrane protein kinase 1 {Zea mays;}
MZ00042087	TC251801	TM00042087	15.86	1.013	0.00222	0.18256	NA
MZ00043279	TC269653	TM00043279	12.45	1.013	0.01017	0.187124	putative inorganic pyrophosphatase {Oryza sativa (japonica cultivar-group);}
MZ00048961	AZM4_2790	TM00048961	19.7	1.011	0.0021	0.18256	hypothetical protein similar to Arabidopsis thaliana chromosome 5, MVP7.2;nodulin-like protein {Oryza sativa (japonica cultivar-group);}
MZ00047048	AZM4_1161	TM00047048	14.21	1.011	0.00662	0.18256	'unknown protein, contains f-box domain' {Oryza sativa (japonica cultivar-group);}
MZ00020140	TC265450	TM00020140	16.84	1.01	0.00237	0.18256	putative glycine-rich protein {Oryza sativa (japonica cultivar-group);}
MZ00052098	AZM4_93608	TM00052098	17.51	1.01	0.00447	0.18256	unknown protein {Oryza sativa (japonica cultivar-group);}
MZ00046973	AZM4_11507	TM00046973	14.99	1.01	0.0033	0.18256	putative glucanase {Oryza sativa (japonica cultivar-group);}
MZ00029009	TC274069	TM00029009	17.22	1.009	0.00206	0.18256	universal stress protein {Oryza sativa (japonica cultivar-group);}
MZ00033581	AI670241	TM00033581	14.92	1.009	0.00295	0.18256	NA
MZ00033502	TC265853	TM00033502	12.26	1.007	0.00272	0.18256	NA
MZ00036143	BE051733	TM00036143	21.31	1.006	0.00184	0.18256	OJ000114_01.14 {Oryza sativa (japonica cultivar-group);}
MZ00052360	BG268121	TM00052360	14.66	1.005	0.00707	0.18256	NA
MZ00041525	TC270741	TM00041525	13.44	1.004	0.0052	0.18256	glycerophosphoryl diester phosphodiesterase 2 precursor-like protein {Oryza sativa (japonica cultivar-group);}
MZ00026612	TC251730	TM00026612	14.72	1.004	0.00491	0.18256	unknown protein {Oryza sativa (japonica cultivar-group);} ^|^GB|AAP46226.1|31249734|AC133339 unknown protein {Oryza sativa (japonica cultivar-group);}
MZ00035447	AW054468	TM00035447	16.93	1.003	0.00377	0.18256	NA
MZ00013248	T18679	TM00013248	12.75	1.003	0.01497	0.193202	NA
MZ00001806	AZM4_69581	TM00001806	15.21	1.002	0.00286	0.18256	putative leucine-rich repeat transmembrane protein kinase 1 {Oryza sativa (japonica cultivar-group);}
MZ00016849	TC262694	TM00016849	16.13	1.001	0.00238	0.18256	hypothetical protein R1 - potato {Solanum tuberosum;} ^|^GB|CAA70725.1|3287270|ST09533 involved in starch metabalism {Solanum tuberosum;}
MZ00039631	CF015221	TM00039631	14.37	1.001	0.00531	0.18256	14-3-3-like protein GF14-12. {Zea mays;}
MZ00040971	TC248532	TM00040971	17.41	1.001	0.00202	0.18256	Proteasome subunit alpha type 5 (EC 3.4.25.1) (20S proteasome alphasubunit E) (20S proteasome subunit alpha-5). {Oryza sativa;} ^|^GB|BAA96832.1|8671498|AB026561 alpha 5 subunit of 20S proteasome {Oryza sati-TRUNCATED-
MZ00000485	TC255843	TM00000485	15.77	-1.001	0.00239	0.18256	NA
MZ00020601	TC254355	TM00020601	13.16	-1.001	0.01143	0.188853	putative chromosome condensation regulator {Oryza sativa (japonica cultivar-group);}
MZ00035556	AW144917	TM00035556	12.53	-1.002	0.00431	0.18256	contains ESTs C19381(E10331),C99164(E10331) unknown protein {Oryza sativa (japonica cultivar-group);}
MZ00015691	TC272001	TM00015691	15.6	-1.004	0.00365	0.18256	kinesin-like protein {Oryza sativa (japonica cultivar-group);} ^|^GB|AAG13527.1|10140692|AC068924 kinesin-like protein {Oryza sativa (japonica cultivar-group);}
MZ00036252	BE552786	TM00036252	20.83	-1.004	0.00204	0.18256	NA
MZ00042703	TC277874	TM00042703	16.07	-1.005	0.00236	0.18256	'unknown protein, contains IQ calmodulin-binding motif' {Oryza sativa (japonica cultivar-group);}
MZ00051277	AZM4_74219	TM00051277	13.27	-1.006	0.00436	0.18256	NA
MZ00000530	AI649668	TM00000530	15.16	-1.006	0.00552	0.18256	unknown protein {Oryza sativa (japonica cultivar-group);} ^|^GB|BAC84476.1|34394924|AP005807 unknown protein {Oryza sativa (japonica cultivar-group);}
MZ00029322	TC254522	TM00029322	13.55	-1.008	0.01558	0.194337	Hox12 {Oryza sativa (indica cultivar-group);}
MZ00049595	AZM4_39737	TM00049595	19.29	-1.009	0.00393	0.18256	putative poly(A) polymerase {Oryza sativa (japonica cultivar-group);}
MZ00017820	TC252747	TM00017820	15.84	-1.011	0.00236	0.18256	hypothetical protein {Oryza sativa (japonica cultivar-group);}
MZ00043287	TC270240	TM00043287	15.59	-1.012	0.0064	0.18256	putative target of myb1 {Oryza sativa (japonica cultivar-group);} ^|^GB|BAD07858.1|41052948|AP004778 putative target of myb1 {Oryza sativa (japonica cultivar-group);}
MZ00014792	TC249951	TM00014792	19.07	-1.012	0.00277	0.18256	putative alpha-coat protein {Oryza sativa (japonica cultivar-group);}
MZ00018157	TC252016	TM00018157	17.97	-1.013	0.00244	0.18256	OSJNBa0067K08.3 {Oryza sativa (japonica cultivar-group);}
MZ00041643	TC269892	TM00041643	14.57	-1.015	0.00935	0.185287	OSJNBa0027P08.10 {Oryza sativa (japonica cultivar-group);}
MZ00048297	TC248451	TM00048297	16.17	-1.016	0.0021	0.18256	Putative GATA-1 zinc finger protein {Oryza sativa (japonica cultivar-group);}
MZ00013136	NP668029	TM00013136	16.61	-1.017	0.00482	0.18256	OSJNBa0027H09.16 {Oryza sativa (japonica cultivar-group);}
MZ00044326	TC211712	TM00044326	13.42	-1.017	0.00443	0.18256	Peroxidase 6 precursor (EC 1.11.1.7) (Atperox P6). {Arabidopsis thaliana;} ^|^PIR|T00640|T00640 peroxidase homolog F3I6.3 - Arabidopsis thaliana {Arabidopsis thaliana;} ^|^GB|AAC00571.1|2829863|AC002396 Putative peroxidase {Arabidopsis thaliana;}
MZ00040791	NP427440|AF464738.1|AAL66750.1	TM00040791	13.19	-1.017	0.0049	0.18256	putative gag protein {Zea mays;}
MZ00020315	TC265133	TM00020315	12.47	-1.018	0.01215	0.189572	unknown protein {Arabidopsis thaliana;} ^|^GB|AAC28772.2|20197242|AC004683 expressed protein {Arabidopsis thaliana;}
MZ00054862	OGUGO56TH	TM00054862	14.14	-1.018	0.01231	0.189572	putative peptide transport protein {Oryza sativa (japonica cultivar-group);}
MZ00028343	TC263780	TM00028343	17.68	-1.02	0.00227	0.18256	zinc metalloproteinase-like {Oryza sativa (japonica cultivar-group);}
MZ00006951	TC261053	TM00006951	14.59	-1.02	0.01113	0.188651	hypothetical protein F26K10.140 - Arabidopsis thaliana {Arabidopsis thaliana;} ^|^GB|CAB79628.1|7269680|ATCHRIV68 putative protein {Arabidopsis thaliana;}
MZ00043133	TC269287	TM00043133	14.59	-1.021	0.00914	0.185287	putative photosystem I antenna protein {Oryza sativa (japonica cultivar-group);}
MZ00031538	TC276719	TM00031538	17.19	-1.022	0.00249	0.18256	putative salt tolerance protein {Oryza sativa (japonica cultivar-group);}
MZ00056232	TC267581	TM00056232	17.63	-1.022	0.00367	0.18256	NA
MZ00022495	TC278371	TM00022495	14.31	-1.023	0.00586	0.18256	unnamed protein product; Similar to maize transposon MuDR mudrA protein. (AC004561) {Oryza sativa (japonica cultivar-group);} ^|^GB|BAA90349.1|6815062|AP001080 unnamed protein product; Similar to Arabidopsis-TRUNCATED-
MZ00006920	CD052289	TM00006920	13.96	-1.024	0.00339	0.18256	NA
MZ00047831	AZM4_134630	TM00047831	15.02	-1.024	0.00204	0.18256	putative protein kinase {Oryza sativa (japonica cultivar-group);} ^|^GB|BAD37343.1|51535445|AP003518 putative protein kinase {Oryza sativa (japonica cultivar-group);}
MZ00028496	TC263970	TM00028496	12.51	-1.024	0.0124	0.189643	unknown protein {Oryza sativa (japonica cultivar-group);}
MZ00004850	BM332426	TM00004850	16.92	-1.026	0.00224	0.18256	putative minichromosome maintenance family protein {Oryza sativa (japonica cultivar-group);} ^|^GB|AAT73631.1|50300488|AC118286 putative minichromosome maintenance protein {Oryza sativa (japonica cultivar-gr-TRUNCATED-
MZ00019793	TC199642	TM00019793	13.65	-1.026	0.01216	0.189572	putative heme A farnesyltransferase homolog {Oryza sativa (japonica cultivar-group);} ^|^GB|BAB90120.1|20161193|AP003370 putative heme A farnesyltransferase homolog {Oryza sativa (japonica cultivar-group);}
MZ00018546	TC264104	TM00018546	14.49	-1.027	0.00368	0.18256	phosphatidylinositol 3-kinase {Medicago truncatula;}
MZ00041385	TC259855	TM00041385	15.15	-1.027	0.00178	0.18256	putative signal recognition particle receptor {Oryza sativa (japonica cultivar-group);} ^|^GB|BAD09758.1|42408581|AP004643 putative signal recognition particle receptor {Oryza sativa (japonica cultivar-group-TRUNCATED-
MZ00014738	TC261717	TM00014738	13.8	-1.029	0.00687	0.18256	UDP-glucose-4-epimerase {Zea mays;}
MZ00016031	TC272247	TM00016031	15.83	-1.03	0.00402	0.18256	NA
MZ00042126	TC262580	TM00042126	16.01	-1.031	0.00318	0.18256	calmodulin-binding protein - maize (fragment) {Zea mays;} ^|^GB|AAA33446.1|483410|MZECMBPA calmodulin-binding protein {Zea mays;}
MZ00005437	BM500702	TM00005437	17.51	-1.032	0.00191	0.18256	Putative integral membrane protein {Oryza sativa (japonica cultivar-group);}
MZ00044138	TC251307	TM00044138	13.21	-1.034	0.00248	0.18256	putative alpha,alpha-trehalose-phosphate synthase {Oryza sativa (japonica cultivar-group);}
MZ00026015	TC260532	TM00026015	13.19	-1.034	0.00381	0.18256	unknown protein {Oryza sativa (japonica cultivar-group);}
MZ00037225	BM500374	TM00037225	15.72	-1.035	0.00296	0.18256	OSJNBa0064H22.1 {Oryza sativa (japonica cultivar-group);}
MZ00041047	TC248067	TM00041047	15.57	-1.035	0.01653	0.197356	zein A20. {Zea mays;}
MZ00027188	TC268788	TM00027188	14.03	-1.036	0.00225	0.18256	senescence-associated protein sen1 {Arabidopsis thaliana;}
MZ00049054	AZM4_32745	TM00049054	17.3	-1.036	0.00322	0.18256	putative rac GTPase activating protein; 62102-60058 {Arabidopsis thaliana;}
MZ00049522	AZM4_38955	TM00049522	16.88	-1.037	0.00218	0.18256	heat shock factor RHSF13 {Oryza sativa (japonica cultivar-group);} ^|^GB|BAB19067.1|11761077|AP002744 putative heat shock factor protein 1 (HSF 1) {Oryza sativa (japonica cultivar-group);}
MZ00031449	TC276371	TM00031449	17.95	-1.037	0.00197	0.18256	NA
MZ00039842	CF032668	TM00039842	18.16	-1.038	0.00225	0.18256	60S ribosomal protein L17. {Zea mays;} ^|^PIR|T01410|T01410 ribosomal protein L17 - maize {Zea mays;} ^|^GB|AAB88619.1|2668748|AF034948 ribosomal protein L17 {Zea mays;}
MZ00032158	TC256587	TM00032158	16.72	-1.039	0.00198	0.18256	putative trehalase {Oryza sativa (japonica cultivar-group);} ^|^GB|AAG13442.1|10122053|AC051634 putative trehalase {Oryza sativa (japonica cultivar-group);}
MZ00047626	AZM4_127595	TM00047626	19.63	-1.04	0.00671	0.18256	unknown protein {Oryza sativa (japonica cultivar-group);}
MZ00037050	BM349791	TM00037050	16.65	-1.041	0.00221	0.18256	NA
MZ00014960	TC250239	TM00014960	14.57	-1.042	0.00666	0.18256	expressed protein {Oryza sativa (japonica cultivar-group);}
MZ00044090	TC271831	TM00044090	15.03	-1.044	0.00423	0.18256	NA
MZ00019643	TC254044	TM00019643	17.04	-1.044	0.00293	0.18256	putative dentin phosphoryn protein {Oryza sativa (japonica cultivar-group);} ^|^GB|AAL58277.1|18071418|AC068923 putative dentin phosphoryn protein {Oryza sativa (japonica cultivar-group);}
MZ00029250	TC253687	TM00029250	14.67	-1.044	0.00818	0.184676	unknown protein {Oryza sativa (japonica cultivar-group);}
MZ00023817	TC269328	TM00023817	12.37	-1.045	0.00541	0.18256	unknown protein {Oryza sativa (japonica cultivar-group);}
MZ00038557	CD952196	TM00038557	13.72	-1.046	0.01705	0.197676	NA
MZ00036654	BG837122	TM00036654	17.22	-1.048	0.00277	0.18256	unknown protein {Oryza sativa (japonica cultivar-group);} ^|^GB|BAD15426.1|46390050|AP003990 unknown protein {Oryza sativa (japonica cultivar-group);}
MZ00036213	BE510877	TM00036213	14.7	-1.05	0.00342	0.18256	putative pectinesterase {Oryza sativa (japonica cultivar-group);} ^|^GB|BAC55686.1|27817921|AP003940 putative pectinesterase {Oryza sativa (japonica cultivar-group);}
MZ00039689	CF018967	TM00039689	13.94	-1.05	0.0108	0.187952	NA
MZ00003670	BE639657	TM00003670	14.06	-1.05	0.01546	0.194229	NA
MZ00019816	TC265213	TM00019816	16.18	-1.051	0.00547	0.18256	unknown protein {Arabidopsis thaliana;}
MZ00044062	TC249779	TM00044062	17.6	-1.051	0.00287	0.18256	probable lipase - maize {Zea mays;} ^|^GB|AAA33480.1|532623|MZELIPASE dehydrin {Zea mays;}
MZ00025678	TC261473	TM00025678	16.56	-1.053	0.00205	0.18256	putative SnRK1-interacting protein 1 {Oryza sativa (japonica cultivar-group);} ^|^GB|BAC07318.1|22202660|AP003261 putative SnRK1-interacting protein 1 {Oryza sativa (japonica cultivar-group);}
MZ00013561	TC269829	TM00013561	19.26	-1.054	0.00189	0.18256	alcohol dehydrogenase 1 {Zea mays;} ^|^GB|AAC34295.1|3420021|AF050457 alcohol dehydrogenase 1 {Zea mays;} ^|^GB|CAA27682.1|22122|ZMADH1FA alcohol dehydrogenase 1 {Zea mays;}
MZ00020346	TC262452	TM00020346	11.5	-1.054	0.00688	0.18256	unknown protein {Oryza sativa (japonica cultivar-group);} ^|^GB|AAS98428.1|46485803|AC104277 unknown protein {Oryza sativa (japonica cultivar-group);}
MZ00024434	TC260190	TM00024434	12.59	-1.054	0.00574	0.18256	unknown protein {Oryza sativa (japonica cultivar-group);}
MZ00042881	TC248559	TM00042881	15.96	-1.054	0.0051	0.18256	putative 60S ribosomal protein L37a {Oryza sativa (japonica cultivar-group);}
MZ00055807	TC262172	TM00055807	13.17	-1.054	0.01193	0.189278	OSJNBb0022F23.5 {Oryza sativa (japonica cultivar-group);}
MZ00056068	TC256133	TM00056068	12.62	-1.055	0.0133	0.191394	NA
MZ00021007	TC266657	TM00021007	14.97	-1.058	0.002	0.18256	hypothetical protein {Oryza sativa (japonica cultivar-group);}
MZ00040836	AZM4_134384	TM00040836	15.09	-1.059	0.0034	0.18256	WRKY2 {Oryza sativa (japonica cultivar-group);}
MZ00023507	TC269057	TM00023507	14.19	-1.059	0.00232	0.18256	ubiquitin extension protein 2 {Heterodera schachtii;}
MZ00041256	TC191848	TM00041256	16.94	-1.06	0.00167	0.18256	NA
MZ00030747	TC254175	TM00030747	12.51	-1.06	0.01778	0.199189	putative importin alpha {Oryza sativa (japonica cultivar-group);} ^|^GB|BAB08186.1|9757667|AP002539 Similar to Oryza sativa importin alpha (AB006788) {Oryza sativa (japonica cultivar-group);} ^|^GB|BAA31222.-TRUNCATED-
MZ00007254	CD438727	TM00007254	16.12	-1.061	0.00155	0.18256	NA
MZ00039586	CF012112	TM00039586	12.61	-1.061	0.00236	0.18256	60S acidic ribosomal protein P0. {Zea mays;}
MZ00034855	psbN	TM00034855	12.7	-1.062	0.00449	0.18256	photosystem II protein N {Oryza sativa (japonica cultivar-group);} ^|^GB|AAS46138.1|42795572|AY522330 photosystem II protein N {Oryza sativa (japonica cultivar-group);} ^|^GB|AAS46072.1|42795505|AY522329 pho-TRUNCATED-
MZ00031800	TC215987	TM00031800	16.48	-1.062	0.00164	0.18256	NA
MZ00041588	TC260396	TM00041588	14.25	-1.062	0.00175	0.18256	contains ESTs AU064445(E30981),AU033124(S3631) similar to Arabidopsis thaliana chromosome 5, At5g44680 unknown protein {Oryza sativa (japonica cultivar-group);}
MZ00019499	TC265036	TM00019499	14.93	-1.062	0.0061	0.18256	putative cell division protein FtsH protease-like {Oryza sativa (japonica cultivar-group);}
MZ00012902	TC256699	TM00012902	12.67	-1.063	0.00309	0.18256	NA
MZ00014918	TC271285	TM00014918	14.77	-1.063	0.00219	0.18256	hypothetical protein T14E10.70 - Arabidopsis thaliana {Arabidopsis thaliana;} ^|^GB|CAB77570.1|7258353|ATT14E10 putative protein {Arabidopsis thaliana;}
MZ00017259	TC261474	TM00017259	13.19	-1.063	0.01499	0.193248	OSJNBb0085C12.17 {Oryza sativa (japonica cultivar-group);} ^|^GB|CAE03498.2|38344167|OSJN00079 OSJNBa0053K19.6 {Oryza sativa (japonica cultivar-group);}
MZ00026027	TC272244	TM00026027	14.33	-1.064	0.00704	0.18256	putative U4/U6 snRNP-associated 61 kDa protein {Oryza sativa (japonica cultivar-group);}
MZ00055311	TC263306	TM00055311	15.35	-1.065	0.00202	0.18256	NA
MZ00007245	CD438587	TM00007245	13.28	-1.065	0.01729	0.198145	putative m6A methyltransferase {Oryza sativa (japonica cultivar-group);} ^|^GB|BAD27818.1|50251232|AP004160 putative m6A methyltransferase {Oryza sativa (japonica cultivar-group);}
MZ00017194	TC263037	TM00017194	12.53	-1.066	0.00601	0.18256	OSJNBb0020J19.12 {Oryza sativa (japonica cultivar-group);}
MZ00037444	BQ538942	TM00037444	14.35	-1.067	0.00751	0.183865	Protein translation factor SUI1 homolog. {Salix bakko;} ^|^GB|BAA24697.1|2852445|AB003378 SUI1 homolog {Salix bakko;}
MZ00023947	TC259760	TM00023947	15.36	-1.068	0.00409	0.18256	putative immunophilin {Oryza sativa (japonica cultivar-group);}
MZ00031905	TC277464	TM00031905	14.86	-1.07	0.00182	0.18256	putative CCAAT displacement protein {Oryza sativa (japonica cultivar-group);}
MZ00014548	TC269346	TM00014548	16.47	-1.07	0.0035	0.18256	'putative endo-1,3;1,4-beta-D-glucanase' {Oryza sativa (japonica cultivar-group);}
MZ00040342	CF244686	TM00040342	13.3	-1.07	0.00911	0.185287	putative D-3 {Oryza sativa (japonica cultivar-group);} ^|^GB|BAD37553.1|51535610|AP003579 putative D-3 {Oryza sativa (japonica cultivar-group);}
MZ00030825	AZM4_60486	TM00030825	15.77	-1.07	0.01301	0.191302	putative seed specific protein {Oryza sativa (japonica cultivar-group);}
MZ00037940	CD433046	TM00037940	15.98	-1.073	0.0017	0.18256	contains EST S20506(AU056357) unknown protein {Oryza sativa (japonica cultivar-group);} ^|^GB|BAC00536.1|21327943|AP002745 contains EST AU056357(S20506) similar to Arabidopsis thaliana chromosome 5, At5g0458-TRUNCATED-
MZ00023323	TC268615	TM00023323	14.47	-1.073	0.00177	0.18256	putative galactosyltransferase family {Sorghum bicolor;}
MZ00014684	TC270156	TM00014684	15.96	-1.073	0.00306	0.18256	putative ribosomal protein I {Oryza sativa (japonica cultivar-group);}
MZ00038032	CD437255	TM00038032	13.24	-1.075	0.00809	0.184676	Zein-alpha precursor (19 kDa) (Clone 19C2). {Zea mays;} ^|^PIR|H24557|ZIZM92 19K zein precursor (clone cZ19C2) - maize {Zea mays;} ^|^GB|AAL16987.1|16305129|AF371271 19kD alpha zein B3 {Zea mays;} ^|^GB|AAA3-TRUNCATED-
MZ00052183	AZM4_95155	TM00052183	12.98	-1.075	0.01134	0.188853	putative resistance protein {Oryza sativa (japonica cultivar-group);}
MZ00046602	AZM4_105225	TM00046602	15.49	-1.077	0.00532	0.18256	transcription initiation factor sigma 1 precursor, chloroplast - sorghum {Sorghum bicolor;} ^|^GB|CAA74653.1|2624403|SCSIG1 plastid RNA polymerase sigma factor {Sorghum bicolor;}
MZ00037557	BU582297	TM00037557	14.69	-1.077	0.00997	0.186277	putative elongation factor 1 beta {Hordeum vulgare subsp. vulgare;}
MZ00046949	AZM4_114637	TM00046949	13.07	-1.077	0.01328	0.191394	hypothetical protein F5I6.4 [imported] - Arabidopsis thaliana {Arabidopsis thaliana;} ^|^GB|AAG52433.1|12324977|AC018848 hypothetical protein; 16105-17094 {Arabidopsis thaliana;}
MZ00022456	TC257088	TM00022456	13.09	-1.077	0.01482	0.192808	NA
MZ00014594	TC260699	TM00014594	16.55	-1.078	0.00268	0.18256	nucleosome/chromatin assembly factor C {Zea mays;}
MZ00038807	TC258663	TM00038807	14.37	-1.079	0.00296	0.18256	protein WSI724 - rice {Oryza sativa;} ^|^GB|AAT78838.1|50582768|AC138004 putative dehydrin (having alternative splicing products) {Oryza sativa (japonica cultivar-group);} ^|^GB|BAA05539.1|537403|RICWSI724 W-TRUNCATED-
MZ00013259	T23345	TM00013259	14.97	-1.079	0.00245	0.18256	unknown protein {Oryza sativa (japonica cultivar-group);}
MZ00026189	TC269474	TM00026189	16.7	-1.081	0.00259	0.18256	brain protein 44-like {Oryza sativa (japonica cultivar-group);}
MZ00033038	TC257297	TM00033038	13.13	-1.081	0.00534	0.18256	putative anther ethylene-upregulated protein ER1 {Oryza sativa (japonica cultivar-group);}
MZ00056990	AZM4_50654	TM00056990	13.49	-1.085	0.00687	0.18256	putative phospholipase {Oryza sativa (japonica cultivar-group);}
MZ00007537	CD443806	TM00007537	14.13	-1.085	0.00283	0.18256	unknown protein {Arabidopsis thaliana;} ^|^GB|AAM13166.1|20260536|AY093167 unknown protein {Arabidopsis thaliana;}
MZ00054803	OGEDE57TC	TM00054803	14.65	-1.086	0.01142	0.188853	hypothetical protein {Oryza sativa (japonica cultivar-group);}
MZ00044040	AZM4_41044	TM00044040	12.65	-1.087	0.00411	0.18256	ferredoxin [2Fe-2S] 2 - maize {Zea mays;} ^|^GB|BAA32348.1|3417455|AB016810 ferredoxin {Zea mays;}
MZ00024929	TC250076	TM00024929	16.55	-1.089	0.00214	0.18256	putative vesicle-associated membrane protein 725 (AtVAMP725) {Oryza sativa (japonica cultivar-group);}
MZ00014644	TC247954	TM00014644	12.99	-1.089	0.00608	0.18256	OSJNBa0032F06.22 {Oryza sativa (japonica cultivar-group);}
MZ00040233	TC248566	TM00040233	12.99	-1.089	0.00339	0.18256	unknown protein {Oryza sativa (japonica cultivar-group);}
MZ00027021	TC252011	TM00027021	14.87	-1.09	0.00324	0.18256	putative 6-phosphogluconolactonase (with alternative splicing) {Oryza sativa (japonica cultivar-group);}
MZ00022881	TC268183	TM00022881	16.35	-1.09	0.00683	0.18256	mismatch binding protein Mus3 {Zea mays;}
MZ00047668	AZM4_128795	TM00047668	18.35	-1.09	0.00361	0.18256	beta-expansin OsEXPB10 {Oryza sativa;} ^|^GB|AAF72991.1|8118439|AF261278 beta-expansin {Oryza sativa;} ^|^GB|AAN60490.1|24418040|AC107224 Putative beta-expansin {Oryza sativa (japonica cultivar-group);} -TRUNCATED-
MZ00031748	TC256180	TM00031748	16.35	-1.093	0.00344	0.18256	NA
MZ00028673	TC264254	TM00028673	13.01	-1.093	0.0082	0.184676	NA
MZ00043107	TC269791	TM00043107	13.3	-1.095	0.00718	0.18256	histone H1 - maize {Zea mays;} ^|^GB|CAA40362.1|22321|ZMH1HIS H1 histone {Zea mays;}
MZ00038081	CD441146	TM00038081	12.84	-1.098	0.01274	0.190691	elongation factor 1-alpha {Zea mays;}
MZ00036401	BG319795	TM00036401	12.87	-1.099	0.00384	0.18256	unknown protein {Oryza sativa (japonica cultivar-group);}
MZ00001861	AZM4_38972	TM00001861	12.82	-1.099	0.01555	0.194337	'hypothetical protein, contains pentrtricopeptide (PPR) repeat' {Oryza sativa (japonica cultivar-group);}
MZ00015560	TC271468	TM00015560	17.15	-1.101	0.00201	0.18256	putative 50S ribosomal protein L33 {Arabidopsis thaliana;} ^|^GB|AAM61031.1|21536699|AY084459 ribosomal protein L33-like {Arabidopsis thaliana;} ^|^GB|AAF08581.1|6437554|ATAC011623 putative 50S ribosomal pro-TRUNCATED-
MZ00041441	BG462651	TM00041441	13.61	-1.102	0.00623	0.18256	putative 29 kDa ribonucleoprotein A, chloroplast precursor {Oryza sativa (japonica cultivar-group);}
MZ00000394	AI438866	TM00000394	17.05	-1.102	0.00269	0.18256	NA
MZ00024720	TC258840	TM00024720	17.29	-1.102	0.00869	0.185287	putative peroxisomal Ca-dependent solute carrier {Oryza sativa (japonica cultivar-group);}
MZ00021245	TC265930	TM00021245	14.82	-1.103	0.00336	0.18256	NA
MZ00036059	TC275981	TM00036059	13.81	-1.103	0.01551	0.194229	putative gag-pol polyprotein {Zea mays;}
MZ00001792	AZM3_14088	TM00001792	15.02	-1.105	0.00937	0.185287	putative cytochrome P450 {Oryza sativa (japonica cultivar-group);} ^|^GB|BAB39252.1|13365974|AP002968 putative cytochrome P450 {Oryza sativa (japonica cultivar-group);}
MZ00043390	TC270609	TM00043390	13.73	-1.105	0.01368	0.191659	NA
MZ00035824	AW573377	TM00035824	15.31	-1.107	0.00332	0.18256	syntaxin 71 (SYP71)-like protein {Oryza sativa (japonica cultivar-group);} ^|^GB|BAD23314.1|48716646|AP005508 syntaxin 71 (SYP71)-like protein {Oryza sativa (japonica cultivar-group);}
MZ00043938	TC262993	TM00043938	18.8	-1.109	0.00454	0.18256	plasma membrane integral protein ZmPIP1-5 {Zea mays;} ^|^GB|CAC33802.1|13235338|ZMA271796 plasma membrane intrinsic protein {Zea mays;}
MZ00033087	TC267874	TM00033087	12.99	-1.109	0.01453	0.192251	Malate synthase, glyoxysomal (EC 2.3.3.9). {Zea mays;} ^|^PIR|T03412|T03412 malate synthase (EC 4.1.3.2) - maize {Zea mays;} ^|^GB|AAB04118.1|532625|MZEMALSYNT malate synthase {Zea mays;}
MZ00007587	CD444853	TM00007587	16.99	-1.11	0.00543	0.18256	putative cyclic nucleotide and calmodulin-regulated ion channel {Oryza sativa (japonica cultivar-group);}
MZ00024505	TC270804	TM00024505	11.84	-1.11	0.00885	0.185287	OSJNBa0039C07.4 {Oryza sativa (japonica cultivar-group);}
MZ00030760	TC214611	TM00030760	16.53	-1.111	0.00184	0.18256	contains EST C91898(E61955) unknown protein {Oryza sativa (japonica cultivar-group);}
MZ00022101	TC202822	TM00022101	14.26	-1.111	0.00427	0.18256	unknown protein {Oryza sativa (japonica cultivar-group);} ^|^GB|BAD07496.1|41052648|AP003983 unknown protein {Oryza sativa (japonica cultivar-group);}
MZ00023166	TC268443	TM00023166	17.18	-1.112	0.00132	0.18256	NA
MZ00049524	TC266031	TM00049524	15.56	-1.112	0.00148	0.18256	unknown protein {Oryza sativa (japonica cultivar-group);} ^|^GB|BAD35880.1|51091186|AP004755 unknown protein {Oryza sativa (japonica cultivar-group);}
MZ00004986	BM339650	TM00004986	14.21	-1.113	0.00249	0.18256	NA
MZ00036220	NP672375	TM00036220	18.49	-1.114	0.00281	0.18256	putative ribosomal protein L17 {Oryza sativa (japonica cultivar-group);} ^|^GB|BAD23438.1|48716232|AP005589 putative ribosomal protein L17 {Oryza sativa (japonica cultivar-group);}
MZ00035415	TC275503	TM00035415	15.09	-1.114	0.00888	0.185287	NA
MZ00007452	CD442040	TM00007452	18.75	-1.115	0.00168	0.18256	putative transposase Tam3 {Oryza sativa (japonica cultivar-group);}
MZ00030246	TC213943	TM00030246	12.13	-1.116	0.01069	0.187952	putative serine carboxypeptidase {Oryza sativa (japonica cultivar-group);} ^|^GB|AAM08635.1|19920203|AC108883 Putative serine carboxypeptidase {Oryza sativa (japonica cultivar-group);} ^|^GB|AAL73563.1|18481965|AC079632 Putative serine carboxypeptidase {Oryza sativa;}
MZ00051199	AZM4_72196	TM00051199	13.49	-1.118	0.01262	0.189949	NA
MZ00050452	AZM4_59527	TM00050452	18.14	-1.119	0.00214	0.18256	kinesin light chain-like protein {Oryza sativa (japonica cultivar-group);} ^|^GB|BAD07830.1|41052919|AP004752 kinesin light chain-like protein {Oryza sativa (japonica cultivar-group);}
MZ00039659	CF016882	TM00039659	15.65	-1.12	0.00293	0.18256	putative nascent polypeptide associated complex alpha chain {Oryza sativa (japonica cultivar-group);} ^|^GB|BAC78570.1|32352154|AB110178 nascent polypeptide associated complex alpha chain {Oryza sativa (japo-TRUNCATED-
MZ00023021	TC255392	TM00023021	12.65	-1.121	0.01418	0.191831	similar to 26S proteasome subunit4 {Oryza sativa (japonica cultivar-group);} ^|^GB|BAB90514.1|20161593|AP003760 putative chaperone-like ATPase {Oryza sativa (japonica cultivar-group);}
MZ00004159	BG837774	TM00004159	17.21	-1.124	0.00142	0.18256	hypothetical protein {Oryza sativa (japonica cultivar-group);} ^|^GB|AAP46253.1|31249761|AC133339 hypothetical protein {Oryza sativa (japonica cultivar-group);}
MZ00041439	TC270817	TM00041439	13.75	-1.125	0.01354	0.191659	probable lipase - maize {Zea mays;} ^|^GB|AAA33480.1|532623|MZELIPASE dehydrin {Zea mays;}
MZ00018304	TC263854	TM00018304	15.09	-1.127	0.00289	0.18256	hypothetical protein {Oryza sativa (japonica cultivar-group);} ^|^GB|BAC01241.1|21644684|AP003341 hypothetical protein {Oryza sativa (japonica cultivar-group);}
MZ00019523	TC254357	TM00019523	15.06	-1.129	0.00324	0.18256	pherophorin - like protein {Oryza sativa (japonica cultivar-group);}
MZ00042151	TC196037	TM00042151	12.96	-1.13	0.01245	0.189643	putative lyncein {Oryza sativa (japonica cultivar-group);}
MZ00039907	CF038275	TM00039907	14.93	-1.131	0.00499	0.18256	NA
MZ00037289	BM501245	TM00037289	13.25	-1.131	0.00336	0.18256	putative peroxidase {Oryza sativa (japonica cultivar-group);}
MZ00023252	TC278751	TM00023252	15.03	-1.134	0.00669	0.18256	NA
MZ00037172	BM382751	TM00037172	13.28	-1.134	0.01392	0.191786	NA
MZ00020301	TC265323	TM00020301	12.37	-1.138	0.00131	0.18256	putative protein kinase {Oryza sativa (japonica cultivar-group);}
MZ00018818	CD446304	TM00018818	12.84	-1.139	0.0015	0.18256	putative cleavage and polyadenylation specificity factor {Oryza sativa (japonica cultivar-group);}
MZ00013537	TC256683	TM00013537	13.78	-1.139	0.01524	0.193639	NA
MZ00039402	CF000460	TM00039402	12.15	-1.14	0.01195	0.189345	metallothionein-like protein {Cynodon dactylon;}
MZ00048964	AZM4_2798	TM00048964	12.56	-1.14	0.01501	0.193299	putative LIM domain containing protein {Oryza sativa (japonica cultivar-group);}
MZ00025954	TC261940	TM00025954	19.94	-1.141	0.00254	0.18256	putative RNA-binding protein RBP37 {Oryza sativa (japonica cultivar-group);}
MZ00005142	BM378666	TM00005142	13.86	-1.141	0.00296	0.18256	NA
MZ00050245	AZM4_52795	TM00050245	14.79	-1.141	0.01606	0.195799	NA
MZ00014852	TC249943	TM00014852	15.55	-1.142	0.0012	0.18256	putative Sec13p {Oryza sativa (japonica cultivar-group);} ^|^GB|BAC82934.1|34393220|AP003738 putative Sec13p {Oryza sativa (japonica cultivar-group);}
MZ00026160	TC251075	TM00026160	14.75	-1.143	0.00232	0.18256	glutathione S-transferase GST 30 {Zea mays;}
MZ00014044	TC270256	TM00014044	14.53	-1.143	0.01382	0.191779	unknown protein {Oryza sativa (japonica cultivar-group);} ^|^GB|BAD34301.1|50725299|AP006149 unknown protein {Oryza sativa (japonica cultivar-group);}
MZ00020904	TC255542	TM00020904	13.23	-1.144	0.00386	0.18256	putative Avr9/Cf-9 rapidly elicited protein {Oryza sativa (japonica cultivar-group);}
MZ00026278	TC272582	TM00026278	14.32	-1.145	0.00143	0.18256	unnamed protein product; contains similarity to pectin methylesterase gene_id:MDF20.3 {Arabidopsis thaliana;}
MZ00024855	TC249874	TM00024855	12.69	-1.147	0.00425	0.18256	NA
MZ00026574	TC271774	TM00026574	16.08	-1.148	0.00126	0.18256	OSJNBa0008M17.8 {Oryza sativa (japonica cultivar-group);}
MZ00027765	TC252632	TM00027765	13.22	-1.148	0.01089	0.188005	NA
MZ00015748	TC249909	TM00015748	13.63	-1.15	0.01002	0.186594	putative phosphoglucomutase precursor, chloroplast {Oryza sativa (japonica cultivar-group);}
MZ00047917	AZM4_135536	TM00047917	16.16	-1.151	0.00131	0.18256	alpha-expansin OsEXPA15 {Oryza sativa;}
MZ00023141	TC204228	TM00023141	16.84	-1.152	0.00833	0.184676	OSJNBa0043A12.15 {Oryza sativa (japonica cultivar-group);} ^|^GB|AAO72590.1|29367469|AY224471 thioredoxin-like protein {Oryza sativa (japonica cultivar-group);}
MZ00017768	TC252928	TM00017768	17.98	-1.153	0.00164	0.18256	hypothetical protein At2g02150 [imported] - Arabidopsis thaliana {Arabidopsis thaliana;} ^|^GB|AAC97219.1|4038037|AC005936 hypothetical protein {Arabidopsis thaliana;}
MZ00019729	TC254629	TM00019729	14.66	-1.155	0.00176	0.18256	putative linalool synthase {Oryza sativa (japonica cultivar-group);}
MZ00019593	TC275368	TM00019593	14.13	-1.157	0.00733	0.183026	putative Limonoid UDP-glucosyltransferase {Oryza sativa (japonica cultivar-group);}
MZ00035770	AW438276	TM00035770	12.12	-1.157	0.01277	0.190691	putative senescence-associated protein {Pisum sativum;}
MZ00005091	BM350839	TM00005091	20.06	-1.158	0.00164	0.18256	NA
MZ00056174	TC267656	TM00056174	11.99	-1.158	0.01411	0.191786	NA
MZ00023026	TC256826	TM00023026	14.05	-1.159	0.01296	0.191147	NA
MZ00013628	TC191444	TM00013628	16.97	-1.16	0.00163	0.18256	protein phosphatase 2A A subunit {Oryza sativa;} ^|^GB|CAB51803.1|5679684|OSA243828 phosphatase 2A regulatory A subunit {Oryza sativa;}
MZ00054871	TC254782	TM00054871	14.63	-1.16	0.01551	0.194229	putative growth-regulating factor 1 {Oryza sativa (japonica cultivar-group);}
MZ00007549	TC276908	TM00007549	14.2	-1.161	0.00633	0.18256	hypothetical protein {Oryza sativa (japonica cultivar-group);}
MZ00028389	TC271510	TM00028389	16.19	-1.166	0.00275	0.18256	putative GAMYB-binding protein {Oryza sativa (japonica cultivar-group);}
MZ00019732	TC275943	TM00019732	16.52	-1.166	0.00158	0.18256	putative DNAJ heat shock N-terminal domain-containing protein {Oryza sativa (japonica cultivar-group);}
MZ00003428	BE051391	TM00003428	12.73	-1.166	0.01592	0.195464	NA
MZ00028519	TC273847	TM00028519	19.46	-1.167	0.00137	0.18256	hypothetical protein similar to alpha galactosidase {Oryza sativa (japonica cultivar-group);}
MZ00023912	TC258149	TM00023912	15.16	-1.168	0.00377	0.18256	putative disulfide-isomerase precursor {Oryza sativa;}
MZ00032551	TC278614	TM00032551	14.55	-1.17	0.00675	0.18256	putative elicitor response protein {Oryza sativa (japonica cultivar-group);}
MZ00018878	TC274615	TM00018878	11.73	-1.174	0.01098	0.188005	NA
MZ00037041	BM348716	TM00037041	19.08	-1.175	0.00157	0.18256	NA
MZ00025826	TC272058	TM00025826	13.96	-1.175	0.00777	0.184676	putative vesicle trafficking protein {Oryza sativa (japonica cultivar-group);}
MZ00037420	BQ294036	TM00037420	15.8	-1.177	0.00613	0.18256	Putative receptor-like protein kinase {Oryza sativa (japonica cultivar-group);}
MZ00028525	TC253565	TM00028525	14.27	-1.178	0.01336	0.191394	NA
MZ00005115	BM378337	TM00005115	13.1	-1.179	0.01037	0.187191	NA
MZ00041420	TC192381	TM00041420	14.91	-1.18	0.00462	0.18256	NA
MZ00001006	TC253725	TM00001006	12.94	-1.181	0.00471	0.18256	putative amino acid transport protein AAP1 {Oryza sativa (japonica cultivar-group);}
MZ00037277	TC260154	TM00037277	16.58	-1.181	0.00117	0.18256	somatic embryogenesis receptor-like kinase 3 {Zea mays;}
MZ00028002	TC263253	TM00028002	11.99	-1.181	0.00814	0.184676	expressed protein {Oryza sativa (japonica cultivar-group);}
MZ00005365	BM499053	TM00005365	17.61	-1.182	0.00104	0.18256	RING finger 1 {Oryza sativa (japonica cultivar-group);} ^|^GB|BAD26043.1|49387697|AP005637 RING finger 1 {Oryza sativa (japonica cultivar-group);} ^|^GB|BAA96875.1|8698835|AB045121 RING finger 1 {Oryza sativ-TRUNCATED-
MZ00017164	TC262824	TM00017164	16.51	-1.184	0.00142	0.18256	hypothetical protein F10M23.90 - Arabidopsis thaliana {Arabidopsis thaliana;} ^|^GB|AAM16165.1|20334818|AY094009 AT4g26750/F10M23_90 {Arabidopsis thaliana;} ^|^GB|AAK82482.1|15081654|AY048219 AT4g26750/F10M2-TRUNCATED-
MZ00024571	TC206632	TM00024571	17.68	-1.184	0.00369	0.18256	auxin-regulated protein {Populus tremula x Populus tremuloides;}
MZ00017004	TC262558	TM00017004	14.32	-1.185	0.00336	0.18256	putative transcription factor EREBP1 {Oryza sativa (japonica cultivar-group);}
MZ00027255	TC262949	TM00027255	16.2	-1.185	0.00208	0.18256	Cyanate hydratase (EC 4.2.1.104) (Cyanase) (Cyanate lyase) (Cyanatehydrolase). {Oryza sativa;}
MZ00028029	TC250848	TM00028029	15.07	-1.186	0.00383	0.18256	putative Serine/threonine phosphatases {Oryza sativa (japonica cultivar-group);} ^|^GB|AAP06912.1|29893658|AC135209 unknown protein {Oryza sativa (japonica cultivar-group);}
MZ00033271	TC278932	TM00033271	13.42	-1.186	0.00411	0.18256	embryo-abundant protein EMB {Pisum sativum;}
MZ00057429	PUGGM78TD	TM00057429	14.65	-1.187	0.00522	0.18256	EST AU031036(E60617) corresponds to a region of the predicted gene. Similar to Human mRNA for KIAA0310 gene. (AB002308) {Oryza sativa (japonica cultivar-group);}
MZ00031776	TC255511	TM00031776	17.24	-1.188	0.00353	0.18256	hypothetical protein {Oryza sativa (japonica cultivar-group);}
MZ00023889	TC259115	TM00023889	12.93	-1.188	0.00729	0.183026	putative NADH dehydrogenase {Oryza sativa (japonica cultivar-group);}
MZ00040565	NP003964	TM00040565	14.07	-1.188	0.01101	0.188005	phospholipid transfer protein 6B6 - maize (fragment) {Zea mays;} ^|^GB|AAA33494.1|168578|MZEPLTPA phospholipid transfer protein {Zea mays;}
MZ00004382	BI396364	TM00004382	19.28	-1.189	0.00217	0.18256	nonclathrin coat protein zeta1-COP {Zea mays;}
MZ00027602	TC251646	TM00027602	13	-1.192	0.00575	0.18256	putative GTP-binding protein {Oryza sativa (japonica cultivar-group);}
MZ00043412	TC249065	TM00043412	12.97	-1.193	0.00734	0.183026	NA
MZ00041837	TC249655	TM00041837	12.92	-1.194	0.00915	0.185287	protein kinase CK2 catalytic subunit CK2 alpha-3 {Zea mays;}
MZ00055192	TC259975	TM00055192	17.06	-1.195	0.00156	0.18256	group 3 pollen allergen {Zea mays;}
MZ00004960	TC262323	TM00004960	13.1	-1.198	0.00929	0.185287	NA
MZ00029461	TC254345	TM00029461	14.52	-1.199	0.00321	0.18256	putative phosphatidylinositol-4-phosphate 5-kinase {Oryza sativa (japonica cultivar-group);} ^|^GB|AAG60194.1|12597886|AC084763 putative phosphatidylinositol-4-phosphate 5-kinase {Oryza sativa (japonica -TRUNCATED-
MZ00014754	TC249256	TM00014754	13.94	-1.199	0.00889	0.185287	maize 20S proteasome alpha subunit {Zea mays;}
MZ00046563	AZM4_104445	TM00046563	12.26	-1.2	0.0099	0.185722	hypothetical protein {Oryza sativa (japonica cultivar-group);}
MZ00039736	CF021377	TM00039736	12.66	-1.201	0.00613	0.18256	40S ribosomal protein S30-like {Oryza sativa (japonica cultivar-group);} ^|^GB|BAD19414.1|47497376|AP004240 40S ribosomal protein S30-like {Oryza sativa (japonica cultivar-group);}
MZ00018755	TC275132	TM00018755	14.52	-1.204	0.00159	0.18256	putative sterol-regulatory element binding protein (SREBP) site 2 protease {Oryza sativa (japonica cultivar-group);} ^|^GB|AAP05792.1|29837756|AC128645 unknown protein {Oryza sativa (japonica cultivar-group)-TRUNCATED-
MZ00017844	TC263313	TM00017844	15.32	-1.204	0.00268	0.18256	hypothetical protein {Oryza sativa (japonica cultivar-group);}
MZ00007463	CD442357	TM00007463	15.25	-1.204	0.01737	0.198317	putative protein kinase PK12 {Oryza sativa (japonica cultivar-group);}
MZ00037747	CA452674	TM00037747	14.09	-1.205	0.0111	0.188651	putative pyrrolidone carboxyl peptidase {Oryza sativa (japonica cultivar-group);}
MZ00016588	TC272221	TM00016588	16.21	-1.206	0.00257	0.18256	hypothetical protein {Oryza sativa (japonica cultivar-group);} ^|^GB|BAB17734.1|11138061|AP002862 hypothetical protein {Oryza sativa (japonica cultivar-group);} ^|^GB|BAA87836.1|6498433|AP000815 unnamed prot-TRUNCATED-
MZ00047822	AZM4_134502	TM00047822	16.19	-1.207	0.00109	0.18256	unknown protein {Oryza sativa (japonica cultivar-group);} ^|^GB|BAD27845.1|50251907|AP004178 unknown protein {Oryza sativa (japonica cultivar-group);}
MZ00000529	AI649649	TM00000529	17.19	-1.209	0.00169	0.18256	unknown {Arabidopsis thaliana;}
MZ00029272	TC274779	TM00029272	13.81	-1.209	0.01336	0.191394	unknown protein {Oryza sativa (japonica cultivar-group);} ^|^GB|AAT07622.1|46981304|AC135422 unknown protein {Oryza sativa (japonica cultivar-group);}
MZ00018851	TC273350	TM00018851	18.42	-1.21	0.00101	0.18256	putative polygalacturonase {Oryza sativa (japonica cultivar-group);}
MZ00036062	BE049913	TM00036062	14.28	-1.21	0.01275	0.190691	NA
MZ00041026	TC258132	TM00041026	12.61	-1.211	0.00776	0.184676	Eukaryotic translation initiation factor 1A (EIF-1A) (EIF-4C). {Triticum aestivum;} ^|^PIR|A53045|A53045 translation initiation factor eIF-1A - wheat (fragment) {Triticum;}
MZ00030038	TC213679	TM00030038	12.12	-1.211	0.01303	0.191394	unknown protein {Arabidopsis thaliana;} ^|^GB|BAC43355.1|26452541|AK118762 unknown protein {Arabidopsis thaliana;}
MZ00054891	OGVFW26TH	TM00054891	15.88	-1.213	0.00108	0.18256	putative laccase {Oryza sativa (japonica cultivar-group);} ^|^GB|BAB89523.1|20160575|AP003242 putative laccase {Oryza sativa (japonica cultivar-group);}
MZ00056357	TC255375	TM00056357	16.17	-1.216	0.00338	0.18256	subtilisin-like proteinase (EC 3.4.21.-) p69e - tomato {Lycopersicon esculentum;} ^|^GB|CAA06413.1|3183989|LEAJ5172 P69E protein {Lycopersicon esculentum;}
MZ00042158	TC271719	TM00042158	14.09	-1.218	0.01557	0.194337	ripening-related protein-like {Oryza sativa (japonica cultivar-group);} ^|^GB|BAD53655.1|53792641|AP003634 ripening-related protein-like {Oryza sativa (japonica cultivar-group);}
MZ00014654	TC249877	TM00014654	15.94	-1.219	0.00303	0.18256	putative Chain C, Structure Of The Plant Transcriptional Regulator Pbf-2 {Oryza sativa (japonica cultivar-group);} ^|^GB|BAD28032.1|50251252|AP004843 putative Chain C, Structure Of The Plant Transcriptional -TRUNCATED-
MZ00024819	TC269971	TM00024819	12.91	-1.223	0.01143	0.188853	plasma membrane MIP protein {Zea mays;}
MZ00001157	AW066005	TM00001157	15.55	-1.225	0.00365	0.18256	putative protein phosphatase 2C {Oryza sativa (japonica cultivar-group);}
MZ00017557	TC252738	TM00017557	13.29	-1.225	0.01094	0.188005	putative DD1A protein {Oryza sativa (japonica cultivar-group);}
MZ00018831	TC274992	TM00018831	16.45	-1.236	0.00129	0.18256	MURAZC {Zea mays;}
MZ00014518	TC260487	TM00014518	15.6	-1.236	0.001	0.18256	putative 3-beta hydroxysteroid dehydrogenase/isomerase {Oryza sativa (japonica cultivar-group);} ^|^GB|AAK73149.1|14719331|AC079022 putative 3-beta hydroxysteroid dehydrogenase/isomerase protein {Oryza sativ-TRUNCATED-
MZ00051247	AZM4_73483	TM00051247	14.75	-1.238	0.01548	0.194229	unknown protein {Oryza sativa (japonica cultivar-group);}
MZ00040672	NP411450|AF439726.1|AAL33592.1	TM00040672	13.83	-1.239	0.00956	0.185287	methylenetetrahydrofolate dehydrogenase/methylenetetrahydrofolate cylcohydrolase isoform 3 {Zea mays;}
MZ00029620	TC264658	TM00029620	18.47	-1.245	0.00099	0.18256	putative protein phosphatase 2C {Oryza sativa (japonica cultivar-group);}
MZ00015586	TC261435	TM00015586	13.76	-1.245	0.01354	0.191659	hypothetical protein {Oryza sativa (japonica cultivar-group);}
MZ00035395	AI973510	TM00035395	17.79	-1.248	0.0027	0.18256	contains EST nohit hypothetical protein {Oryza sativa (japonica cultivar-group);}
MZ00028054	TC258354	TM00028054	19.17	-1.25	0.00101	0.18256	putative callose synthase 1 catalytic subunit {Oryza sativa (japonica cultivar-group);}
MZ00013926	TC270107	TM00013926	15.51	-1.251	0.00104	0.18256	contains EST AU030703(E60130) unknown protein {Oryza sativa (japonica cultivar-group);}
MZ00024421	TC270507	TM00024421	12.57	-1.253	0.00693	0.18256	calmodulin-binding protein-like {Oryza sativa (japonica cultivar-group);}
MZ00028894	TC263731	TM00028894	15.29	-1.253	0.01423	0.191831	putative immunophilin {Oryza sativa (japonica cultivar-group);}
MZ00041488	TC251794	TM00041488	12.86	-1.254	0.00787	0.184676	hypothetical protein {Oryza sativa (japonica cultivar-group);} ^|^GB|AAK92653.1|15217309|AC079634 Hypothetical protein {Oryza sativa (japonica cultivar-group);}
MZ00032037	TC266124	TM00032037	13.22	-1.258	0.00248	0.18256	NA
MZ00017123	TC262828	TM00017123	15.53	-1.26	0.00268	0.18256	putative DHHC-type zinc finger domain-containing protein {Oryza sativa (japonica cultivar-group);} ^|^GB|BAD01220.1|38175527|AP004464 putative DHHC-type zinc finger domain-containing protein {Oryza sativa (j-TRUNCATED-
MZ00019132	TC274736	TM00019132	15.28	-1.261	0.00746	0.183739	unknown protein {Oryza sativa (japonica cultivar-group);}
MZ00037625	CA402038	TM00037625	13.05	-1.262	0.00419	0.18256	Zein-beta precursor (Zein 2) (16 kDa) (Zein ZC1). {Zea mays;} ^|^PIR|B29017|B29017 zein Zc1 - maize {Zea mays;} ^|^GB|AAL16978.1|16305111|AF371262 16kD gamma zein {Zea mays;} ^|^GB|CAA37595.1|22515|ZMZC1 unn-TRUNCATED-
MZ00057009	AZM4_51923	TM00057009	12.73	-1.265	0.0009	0.18256	putative hUPF2 {Oryza sativa (japonica cultivar-group);}
MZ00056818	TC259619	TM00056818	12.55	-1.265	0.01444	0.192251	OSJNBb0061C13.1 {Oryza sativa (japonica cultivar-group);} ^|^GB|CAE05454.3|38568065|OSJN00262 OSJNBa0073E02.14 {Oryza sativa (japonica cultivar-group);}
MZ00026029	TC251197	TM00026029	11.93	-1.268	0.01572	0.194706	probable lipid transfer protein - rice {Oryza sativa;} ^|^GB|AAC50030.1|1041815|OSU16721 lipid transfer protein {Oryza sativa (indica cultivar-group);}
MZ00041531	TC249191	TM00041531	12.63	-1.271	0.00099	0.18256	oxysterol-binding protein {Arabidopsis thaliana;} ^|^GB|AAN15434.1|23197814|BT000115 oxysterol-binding protein {Arabidopsis thaliana;}
MZ00015092	TC271472	TM00015092	12.69	-1.271	0.01463	0.192339	50S ribosomal protein L4 {Arabidopsis thaliana;}
MZ00014080	TC249331	TM00014080	12.33	-1.273	0.01138	0.188853	phytoene synthase 2 {Zea mays;}
MZ00037422	BQ294335	TM00037422	14.88	-1.274	0.00115	0.18256	unknown protein {Oryza sativa (japonica cultivar-group);} ^|^GB|BAD01247.1|38175441|AP004559 unknown protein {Oryza sativa (japonica cultivar-group);}
MZ00016572	TC251760	TM00016572	15.51	-1.274	0.00228	0.18256	putative Septum-promoting GTP-binding protein 1 (GTPase spg1) {Oryza sativa (japonica cultivar-group);}
MZ00016928	TC262340	TM00016928	15.21	-1.279	0.00342	0.18256	OJ991214_12.11 {Oryza sativa (japonica cultivar-group);}
MZ00005730	BQ134561	TM00005730	14.47	-1.279	0.00768	0.184676	F16N3.14 [imported] - Arabidopsis thaliana {Arabidopsis thaliana;} ^|^GB|AAD46029.1|5668803|F16N3 F16N3.14 {Arabidopsis thaliana;}
MZ00035181	AI665699	TM00035181	12.35	-1.281	0.00191	0.18256	zp22/6 {Zea mays;}
MZ00037601	CA400768	TM00037601	12.73	-1.282	0.00992	0.185993	putative C2 domain-containing protein {Oryza sativa (japonica cultivar-group);}
MZ00032905	TC279007	TM00032905	15.61	-1.283	0.00147	0.18256	NA
MZ00035460	TC258909	TM00035460	12.25	-1.285	0.00716	0.18256	beta-expansin 9 protein {Zea mays;}
MZ00013689	TC269942	TM00013689	13.57	-1.286	0.0034	0.18256	NA
MZ00025439	TC260915	TM00025439	12.9	-1.287	0.01254	0.189809	GCIP-interacting family protein-like {Oryza sativa (japonica cultivar-group);} ^|^GB|BAD53652.1|53792638|AP003634 GCIP-interacting family protein-like {Oryza sativa (japonica cultivar-group);}
MZ00052137	AZM4_94273	TM00052137	12.28	-1.288	0.01719	0.197823	unknown protein {Oryza sativa (japonica cultivar-group);}
MZ00035480	TC259043	TM00035480	16.2	-1.289	0.00077	0.18256	putative T complex protein {Oryza sativa (japonica cultivar-group);}
MZ00014844	TC260123	TM00014844	13.96	-1.292	0.00459	0.18256	putative methyl-binding domain protein MBD111 {Zea mays;}
MZ00015372	TC260999	TM00015372	15.22	-1.292	0.00914	0.185287	putative GTP-binding protein {Oryza sativa (japonica cultivar-group);}
MZ00000722	AI770894	TM00000722	14.75	-1.294	0.00081	0.18256	NA
MZ00041411	TC270492	TM00041411	12.73	-1.296	0.00212	0.18256	NA
MZ00044172	TC250946	TM00044172	11.44	-1.296	0.00952	0.185287	putative Importin 7<Ran-binding protein 7 {Oryza sativa (japonica cultivar-group);}
MZ00052062	AZM4_93128	TM00052062	14.64	-1.298	0.0018	0.18256	putative DHHC-type zinc finger domain-containing protein {Oryza sativa (japonica cultivar-group);}
MZ00042365	TC252038	TM00042365	13.01	-1.3	0.00451	0.18256	putative zinc-binding protein {Oryza sativa (japonica cultivar-group);} ^|^GB|BAD07695.1|41053269|AP004118 putative zinc-binding protein {Oryza sativa (japonica cultivar-group);}
MZ00014840	TC249981	TM00014840	12.54	-1.304	0.01787	0.199421	putative protein {Arabidopsis thaliana;} ^|^GB|BAC43703.1|26453260|AK119133 unknown protein {Arabidopsis thaliana;}
MZ00033167	TC268357	TM00033167	12.89	-1.305	0.00818	0.184676	NA
MZ00037622	CA401855	TM00037622	12.49	-1.309	0.00568	0.18256	putative UVB-resistance protein UVR8 {Oryza sativa (japonica cultivar-group);}
MZ00005160	BM379005	TM00005160	12.45	-1.31	0.00134	0.18256	NA
MZ00025521	TC250634	TM00025521	13.14	-1.314	0.00872	0.185287	RNA polymerase II {Arabidopsis thaliana;}
MZ00019190	TC265182	TM00019190	15.09	-1.315	0.01606	0.195801	similar to Leishmania major. Ppg3 {Dictyostelium discoideum;}
MZ00036423	TC255762	TM00036423	12.73	-1.318	0.00583	0.18256	mRNA-binding protein precursor {Nicotiana tabacum;}
MZ00022789	TC268172	TM00022789	13.09	-1.318	0.01324	0.191394	NA
MZ00028865	TC264581	TM00028865	12.31	-1.32	0.01699	0.197514	unknown protein {Oryza sativa (japonica cultivar-group);}
MZ00005447	BM500827	TM00005447	17.97	-1.321	0.0008	0.18256	hypothetical protein At2g26000 [imported] - Arabidopsis thaliana {Arabidopsis thaliana;} ^|^GB|AAU95441.1|53850529|BT015905 At2g26000 {Arabidopsis thaliana;} ^|^GB|AAT71954.1|50253504|BT015082 At2g26000 {Ara-TRUNCATED-
MZ00031135	TC266706	TM00031135	12.45	-1.322	0.00215	0.18256	NA
MZ00027690	TC251469	TM00027690	12.97	-1.322	0.01715	0.197676	hypothetical protein - Arabidopsis thaliana {Arabidopsis thaliana;} ^|^GB|CAB10446.1|2245026|ATFCA6 hypothetical protein {Arabidopsis thaliana;} ^|^GB|CAB78713.1|7268421|ATCHRIV44 hypothetical protein {Arabi-TRUNCATED-
MZ00042104	TC250710	TM00042104	17.44	-1.325	0.00091	0.18256	putative CGI-35 protein {Oryza sativa (japonica cultivar-group);} ^|^GB|BAC21290.1|24060174|AP005828 putative CGI-35 protein {Oryza sativa (japonica cultivar-group);}
MZ00019453	TC253419	TM00019453	11.92	-1.326	0.01685	0.197514	putative nucleoside-triphosphatase {Oryza sativa (japonica cultivar-group);}
MZ00044622	TC264057	TM00044622	13.74	-1.327	0.00089	0.18256	putative NADPH:quinone oxidoreductase {Oryza sativa (japonica cultivar-group);}
MZ00055589	TC277424	TM00055589	12.86	-1.331	0.00569	0.18256	NA
MZ00023071	TC256421	TM00023071	15.23	-1.331	0.00074	0.18256	putative peroxisome assembly protein 2 {Oryza sativa (japonica cultivar-group);}
MZ00007297	TC258065	TM00007297	14.44	-1.337	0.0036	0.18256	putative F-box protein family {Oryza sativa (japonica cultivar-group);} ^|^GB|AAM44890.1|21263213|AC122144 Putative F-box protein family {Oryza sativa (japonica cultivar-group);} ^|^GB|AAM01146.1|19881745|AC-TRUNCATED-
MZ00054892	OGVFW81TV	TM00054892	12.58	-1.342	0.00151	0.18256	hypothetical protein {Oryza sativa (japonica cultivar-group);} ^|^GB|BAB63606.1|15289911|AP003239 hypothetical protein similar to Arabidopsis thaliana chromosome 1, F18O14.3 {Oryza sativa (japonica cultivar--TRUNCATED-
MZ00030572	TC253805	TM00030572	12.35	-1.343	0.00237	0.18256	OSJNBa0064G10.24 {Oryza sativa (japonica cultivar-group);}
MZ00026389	TC261880	TM00026389	13.93	-1.344	0.0008	0.18256	unknown protein {Oryza sativa (japonica cultivar-group);}
MZ00034238	TC272198	TM00034238	14.05	-1.35	0.00187	0.18256	cellulose synthase-3 {Zea mays;}
MZ00048669	AZM4_23498	TM00048669	13.96	-1.354	0.01563	0.194337	OSJNBa0033G05.11 {Oryza sativa (japonica cultivar-group);}
MZ00046892	AZM4_114091	TM00046892	14.48	-1.363	0.0029	0.18256	Kelch-like protein {Oryza sativa (japonica cultivar-group);}
MZ00026891	TC272535	TM00026891	14.42	-1.363	0.00738	0.183085	putative Calcineurin B subunit {Oryza sativa (japonica cultivar-group);} ^|^GB|BAD09924.1|42408705|AP004703 putative Calcineurin B subunit {Oryza sativa (japonica cultivar-group);}
MZ00017873	TC262764	TM00017873	12.42	-1.364	0.00855	0.185146	contains ESTs AU082380(C1370),AU065522(C1370) similar to Oryza sativa chromosome 1, P0671B11.33 unknown protein {Oryza sativa (japonica cultivar-group);}
MZ00017491	TC252296	TM00017491	12.18	-1.366	0.00073	0.18256	unknown protein {Oryza sativa (japonica cultivar-group);}
MZ00050460	AZM4_59585	TM00050460	13.17	-1.375	0.01118	0.188734	putative zinc metalloproteinase {Oryza sativa (japonica cultivar-group);}
MZ00001457	TC252362	TM00001457	13.87	-1.38	0.00101	0.18256	At5g22340 {Arabidopsis thaliana;}
MZ00032220	TC256615	TM00032220	17.46	-1.387	0.00094	0.18256	unknown protein {Oryza sativa (japonica cultivar-group);}
MZ00015276	TC271767	TM00015276	15.95	-1.391	0.00219	0.18256	probable proteasome endopeptidase complex (EC 3.4.25.1) alpha chain - rice {Oryza sativa;} ^|^GB|BAD10760.1|42407555|AP006265 proteasome alpha subunit {Oryza sativa (japonica cultivar-group);} ^|-TRUNCATED-
MZ00039196	CD986505	TM00039196	12.56	-1.392	0.00651	0.18256	putative ADP-ribosylation factor {Oryza sativa (japonica cultivar-group);}
MZ00051350	AZM4_79359	TM00051350	13.28	-1.395	0.00644	0.18256	OsIre1p {Oryza sativa (japonica cultivar-group);} ^|^GB|BAB20385.1|12249031|AB031396 OsIre1p {Oryza sativa;}
MZ00012885	CF635655	TM00012885	13.13	-1.396	0.00152	0.18256	NA
MZ00040215	CF058494	TM00040215	13.04	-1.397	0.00226	0.18256	Chlorophyll a-b binding protein 1, chloroplast precursor (LHCII type ICAB-1) (LHCP). {Zea mays;} ^|^PIR|S04453|S04453 chlorophyll a/b-binding protein precursor - maize {Zea mays;} ^|^GB|CAA32900.1|22224|ZMCA-TRUNCATED-
MZ00005505	BM501199	TM00005505	12.99	-1.401	0.00179	0.18256	putative nodulation receptor kinase {Oryza sativa (japonica cultivar-group);}
MZ00022570	TC268104	TM00022570	14.27	-1.405	0.01322	0.191394	probable SNF2/SWI2 family transcription factor [imported] - Arabidopsis thaliana {Arabidopsis thaliana;} ^|^GB|AAD32802.1|4895216|AC007660 SNF2/SWI2 family global transcription factor {Arabidopsis thaliana;}-TRUNCATED-
MZ00014027	TC269027	TM00014027	12.44	-1.406	0.00753	0.183911	glycine hydroxymethyltransferase (EC 2.1.2.1) - Arabidopsis thaliana {Arabidopsis thaliana;} ^|^GB|AAM16248.1|20334774|AY093987 AT4g13930/dl3005c {Arabidopsis thaliana;} ^|^GB|CAB10172.1|2244749|ATFCA0 hydro-TRUNCATED-
MZ00028486	TC274404	TM00028486	14.59	-1.406	0.0131	0.191394	Putative Squalene monooxygenase {Oryza sativa (japonica cultivar-group);}
MZ00013983	AZM4_59322	TM00013983	13.17	-1.407	0.00295	0.18256	putative 40S ribosomal protein {Oryza sativa (japonica cultivar-group);}
MZ00013767	TC248646	TM00013767	12.49	-1.41	0.00755	0.183933	initiation factor (iso)4f p82 subunit {Triticum aestivum;}
MZ00022696	TC278354	TM00022696	19.66	-1.413	0.00146	0.18256	putative DNA-binding protein {Oryza sativa (japonica cultivar-group);} ^|^GB|BAB17739.1|11138066|AP002862 putative DNA-binding protein {Oryza sativa (japonica cultivar-group);} ^|^GB|BAA87841.1|6498438|AP000-TRUNCATED-
MZ00037912	CD052290	TM00037912	15.62	-1.415	0.00138	0.18256	NA
MZ00056333	TC272415	TM00056333	18.14	-1.416	0.00093	0.18256	putative DegP protease {Oryza sativa (japonica cultivar-group);} ^|^GB|AAT93929.1|51038126|AC120990 putative DegP protease {Oryza sativa (japonica cultivar-group);}
MZ00028080	TC263628	TM00028080	12.97	-1.416	0.00773	0.184676	putative N-amidino-scyllo-inosamine-4-phosphate phosphatase {Oryza sativa (japonica cultivar-group);}
MZ00046712	AZM4_112066	TM00046712	11.82	-1.422	0.01531	0.194229	beta-mannosidase {Lycopersicon esculentum;} ^|^GB|AAL37714.1|17226270|AF403444 beta-mannosidase enzyme {Lycopersicon esculentum;}
MZ00022134	TC256873	TM00022134	16.89	-1.423	0.0021	0.18256	NA
MZ00023111	TC272210	TM00023111	12.71	-1.424	0.00071	0.18256	putative RNA helicase {Oryza sativa (japonica cultivar-group);} ^|^GB|AAG13612.1|10140782|AC078840 putative RNA helicase {Oryza sativa (japonica cultivar-group);}
MZ00022631	TC267689	TM00022631	12.73	-1.441	0.01251	0.189715	PROBABLE KETOL-ACID REDUCTOISOMERASE OXIDOREDUCTASE PROTEIN {Ralstonia solanacearum;} ^|^OMNI|NTL01RS2075|CAD15782.1|17429094| PROBABLE KETOL-ACID REDUCTOISOMERASE OXIDOREDUCTASE PROTEIN {Ralstonia solanacea-TRUNCATED-
MZ00033340	TC278720	TM00033340	15.39	-1.443	0.00179	0.18256	NA
MZ00005788	BQ279664	TM00005788	17.75	-1.458	0.00111	0.18256	putative retrotransposon protein {Zea mays;}
MZ00019099	TC253426	TM00019099	12.64	-1.464	0.0156	0.194337	Putative transporter {Oryza sativa (japonica cultivar-group);}
MZ00056066	TC255466	TM00056066	13.36	-1.468	0.0067	0.18256	NA
MZ00043388	TC260127	TM00043388	12.4	-1.484	0.00962	0.185287	Emr1 {Triticum aestivum;}
MZ00027002	TC273143	TM00027002	15.75	-1.488	0.00129	0.18256	VEF family protein {Zea mays;}
MZ00006912	TC256722	TM00006912	12.73	-1.492	0.01447	0.192251	AT5g09390/T5E8_190 {Arabidopsis thaliana;} ^|^GB|AAM62448.1|21553355|AY085215 unknown {Arabidopsis thaliana;} ^|^GB|AAN18131.1|23308323|BT000562 At5g09390/T5E8_190 {Arabidopsis thaliana;}
MZ00007484	CD442871	TM00007484	15.19	-1.493	0.00045	0.18256	zinc finger (CCCH-type) protein-like {Oryza sativa (japonica cultivar-group);}
MZ00017165	TC196442	TM00017165	11.79	-1.511	0.00773	0.184676	DNAJ protein-like {Arabidopsis thaliana;} ^|^GB|AAM15345.1|20197993|AC007017 expressed protein {Arabidopsis thaliana;} ^|^GB|AAM15117.1|20197532|AC006068 expressed protein {Arabidopsis thaliana;}
MZ00038071	CD440656	TM00038071	14.3	-1.518	0.00068	0.18256	putative beta-1,3-glucanase {Oryza sativa (japonica cultivar-group);} ^|^GB|BAD10251.1|42408997|AP005294 putative beta-1,3-glucanase {Oryza sativa (japonica cultivar-group);}
MZ00039865	CF034975	TM00039865	15.77	-1.523	0.00101	0.18256	hypothetical protein {Arabidopsis thaliana;}
MZ00046455	AZM4_103308	TM00046455	14.07	-1.527	0.00601	0.18256	unknown protein {Oryza sativa (japonica cultivar-group);}
MZ00039538	CF007914	TM00039538	13.92	-1.528	0.00199	0.18256	M14 {Zea mays;}
MZ00055869	TC274378	TM00055869	18.43	-1.533	0.00101	0.18256	NA
MZ00028644	TC211945	TM00028644	12.85	-1.536	0.01373	0.191659	PTEN-like protein {Arabidopsis thaliana;}
MZ00056616	AZM4_135532	TM00056616	12.2	-1.537	0.01787	0.199421	NA
MZ00004786	BM267721	TM00004786	12.66	-1.546	0.00886	0.185287	NA
MZ00037616	CA401330	TM00037616	13.73	-1.551	0.01164	0.188853	NA
MZ00012807	TC268791	TM00012807	11.71	-1.552	0.00485	0.18256	contains ESTs C73990(E30106),AU029295(E30106) unknown protein {Oryza sativa (japonica cultivar-group);} ^|^GB|BAB91753.1|20521237|AP003287 contains ESTs C73990(E30106),AU029295(E30106) unknown protein {Oryza-TRUNCATED-
MZ00044655	TC216054	TM00044655	12.1	-1.569	0.00348	0.18256	17.5 kDa class II heat shock protein. {Zea mays;} ^|^PIR|S14998|S14998 heat shock protein 18 (clone c9) - maize {Zea mays;} ^|^GB|CAA38013.1|22339|ZMHSP18K2 18kDa heat shock protein {Zea mays;}
MZ00016298	TC251396	TM00016298	12.38	-1.57	0.00093	0.18256	putative acylaminoacyl-peptidase like protein {Oryza sativa (japonica cultivar-group);}
MZ00051762	AZM4_87745	TM00051762	12.68	-1.576	0.0124	0.189643	proline-rich cell wall protein - upland cotton {Gossypium hirsutum;} ^|^GB|AAA79360.1|435039|COTCWPPR proline-rich cell wall protein {Gossypium hirsutum;}
MZ00019283	TC264597	TM00019283	11.8	-1.585	0.00715	0.18256	putative potasium transporter {Oryza sativa (japonica cultivar-group);}
MZ00018789	TC264192	TM00018789	13.51	-1.587	0.01486	0.192808	NA
MZ00040827	T18745	TM00040827	14.52	-1.601	0.00094	0.18256	mitochondrial solute carrier protein homolog - Arabidopsis thaliana {Arabidopsis thaliana;} ^|^GB|AAL07192.1|15810609|AY056343 putative carrier protein {Arabidopsis thaliana;} ^|^GB|CAB80919.1|7267607|ATCHRI-TRUNCATED-
MZ00022510	TC257358	TM00022510	11.72	-1.611	0.01601	0.195783	ataxin 3-like protein {Oryza sativa (japonica cultivar-group);}
MZ00041072	TC258217	TM00041072	13.16	-1.612	0.00588	0.18256	putative 60S ribosomal protein L18a {Oryza sativa (japonica cultivar-group);}
MZ00044764	TC254124	TM00044764	12.41	-1.612	0.01292	0.191147	serine/threonine-protein kinase Mak (male germ cell-associated kinase)-like {Oryza sativa (japonica cultivar-group);}
MZ00004068	BG835857	TM00004068	16.51	-1.617	0.00079	0.18256	NA
MZ00024060	TC270254	TM00024060	16.39	-1.619	0.00121	0.18256	putative mitochondrial F0 ATP synthase D chain {Oryza sativa (japonica cultivar-group);} ^|^GB|BAC78567.1|32352148|AB110175 hypothetical protein {Oryza sativa (japonica cultivar-group);}
MZ00018370	TC273544	TM00018370	12.67	-1.619	0.01419	0.191831	putative AP endonuclease {Sorghum bicolor;}
MZ00056251	TC217720	TM00056251	11.93	-1.621	0.00087	0.18256	NA
MZ00021684	TC202170	TM00021684	12.2	-1.623	0.01077	0.187952	NA
MZ00027824	TC263427	TM00027824	12.04	-1.625	0.00055	0.18256	OSJNBa0052O21.7 {Oryza sativa (japonica cultivar-group);}
MZ00020247	TC261409	TM00020247	19.37	-1.644	0.0009	0.18256	ethylene receptor {Zea mays;}
MZ00036063	TC254112	TM00036063	13.85	-1.647	0.0053	0.18256	putative development regulation gene OsNAC4 {Oryza sativa (japonica cultivar-group);} ^|^GB|BAD01224.1|38175531|AP004464 putative development regulation gene OsNAC4 {Oryza sativa (japonica cultivar-group);} -TRUNCATED-
MZ00022176	TC267830	TM00022176	12.5	-1.653	0.00051	0.18256	putative MAR-binding protein MFP1 {Oryza sativa (japonica cultivar-group);}
MZ00043918	CF027932	TM00043918	12.19	-1.656	0.00119	0.18256	P-type ATPase {Hordeum vulgare;}
MZ00037051	TC272807	TM00037051	12.81	-1.673	0.00967	0.185287	OSJNBa0076N16.22 {Oryza sativa (japonica cultivar-group);} ^|^GB|CAE02043.2|38346221|OSJN00138 OJ990528_30.1 {Oryza sativa (japonica cultivar-group);}
MZ00040371	CF273219	TM00040371	12.93	-1.703	0.00548	0.18256	prpol {Zea mays;}
MZ00037906	TC252579	TM00037906	17.2	-1.719	0.00031	0.18256	Radc1 {Oryza sativa (japonica cultivar-group);}
MZ00040075	CF049104	TM00040075	12.19	-1.764	0.00947	0.185287	Granule-bound starch synthase Ib, chloroplast precursor (EC 2.4.1.21)(Fragment). {Hordeum vulgare;} ^|^GB|AAM74054.1|21667442|AF486521 granule bound starch synthase Ib precursor {Hordeum vulgare;}
MZ00039140	CD982436	TM00039140	11.97	-1.768	0.00518	0.18256	acyl-CoA binding protein-like {Oryza sativa (japonica cultivar-group);} ^|^GB|BAD22898.1|48716283|AP004020 acyl-CoA binding protein-like {Oryza sativa (japonica cultivar-group);}
MZ00050577	AZM4_60655	TM00050577	13.27	-1.79	0.00262	0.18256	putative thromboxane-A synthase {Oryza sativa (japonica cultivar-group);}
MZ00054861	TC267271	TM00054861	13.22	-1.799	0.01114	0.188651	putative beta-ketoacyl-CoA synthase {Oryza sativa (japonica cultivar-group);}
MZ00001171	AW066137	TM00001171	13.06	-1.802	0.00168	0.18256	OSJNBb0043H09.2 {Oryza sativa (japonica cultivar-group);}
MZ00021052	AZM4_33361	TM00021052	12	-1.808	0.00096	0.18256	expressed protein {Oryza sativa (japonica cultivar-group);}
MZ00041394	TC260011	TM00041394	13.22	-1.818	0.01346	0.191477	clathrin heavy chain - soybean {Glycine max;} ^|^GB|AAC49294.1|1335862|GMU42608 clathrin heavy chain {Glycine max;}
MZ00026727	TC248788	TM00026727	16.16	-1.819	0.00028	0.18256	chlorophyll a/b-binding protein CP26 precursor - maize {Zea mays;} ^|^GB|AAA64414.1|733454|ZMU23188 chlorophyll a/b-binding apoprotein CP26 precursor {Zea mays;}
MZ00040642	TC266783	TM00040642	17.11	-1.86	0.00027	0.18256	root cap-specific protein {Zea mays;}
MZ00020396	TC265255	TM00020396	16.24	-1.94	0.00082	0.18256	NA
MZ00043292	TC260216	TM00043292	12.31	-1.956	0.00391	0.18256	cytochrome c oxidase subunit, putative {Arabidopsis thaliana;}
MZ00028619	TC274388	TM00028619	20.3	-1.963	0.00028	0.18256	OSJNBa0080E14.9 {Oryza sativa (japonica cultivar-group);}
MZ00027374	TC249968	TM00027374	12.84	-2.025	0.0096	0.185287	unknown protein {Oryza sativa (japonica cultivar-group);} ^|^GB|BAD09402.1|42408245|AP004462 unknown protein {Oryza sativa (japonica cultivar-group);}
MZ00005991	TC266289	TM00005991	12.25	-2.114	0.00132	0.18256	unnamed protein product; ESTs D41739(S4522),AU055999(S20214),AU057588 (S21592 correspond to a region of the predicted gene. Similar to Sorghum bicolor serine/threonine kinase (Y12465) {Oryza sativa (japonica-TRUNCATED-
MZ00020509	TC255231	TM00020509	13.81	-2.188	0.00253	0.18256	NA
MZ00022449	TC278254	TM00022449	11.37	-2.299	0.00905	0.185287	beta-glucosidase {Arabidopsis thaliana;}
MZ00040100	CF050754	TM00040100	12.94	-2.668	0.00364	0.18256	NA

## Sheet: ctrl-smoke 24h
ID	Name	TIGR ID	A	logFC	p	adj p	Putative annotation
No significantly differentially expressed genes
