# Supplementary material for: Transcriptome analysis of germinating maize kernels exposed to smoke-water and the active compound KAR1
Source: BMC Plant Biol. 2010 Nov 2;10:236. doi: 10.1186/1471-2229-10-236 (PMC3095319; doi:10.1186/1471-2229-10-236)
Supplement: Additional file 4 — The full list of the genes that were differentially expressed at any time point when smoke-water was applied for 3 and 6 h after a 3 h delay. Annotations and p-values are indicated. Genes with corrected p-value < 0.1 (regarded as significantly differentially expressed) are at the top of the list, separated with a red line. [file 1471-2229-10-236-S4.XLS]

## Sheet: ctrl-delayed 3h
ID	Name	TIGR ID	A	logFC	p	adj p	Putative annotation
MZ00039431	CF002443	TM00039431	15.86	4.119	8e-05	0.118909	NA
MZ00016950	TC260183	TM00016950	10.06	3.823	0.01598	0.165152	NA
MZ00043714	TC260888	TM00043714	15.61	3.699	1e-05	0.115277	calcineurin B-like protein 9 {Arabidopsis thaliana;} ^|^GB|AAO42452.1|28394089|BT004458 putative calcineurin B 1 protein {Arabidopsis thaliana;} ^|^GB|AAO22803.1|27754720|BT002995 putative calcineurin B 1 pr-TRUNCATED-
MZ00017812	TC273405	TM00017812	15.45	3.599	1e-05	0.115277	contains EST C26216(C11870) unknown protein {Oryza sativa (japonica cultivar-group);} ^|^GB|BAB90655.1|20161739|AP004223 contains EST C26216(C11870) similar to Arabidopsis thaliana chromosome 1, F17L21.22 un-TRUNCATED-
MZ00020494	TC266026	TM00020494	13.32	3.415	0.00097	0.150625	OSJNBb0118P14.6 {Oryza sativa (japonica cultivar-group);}
MZ00033282	TC257842	TM00033282	14.52	3.251	1e-05	0.115277	expressed protein {Oryza sativa (japonica cultivar-group);}
MZ00022757	TC276494	TM00022757	11.87	3.121	0.00984	0.156729	putative methylcrotonyl-CoA carboxylase beta chain, mitochondrial precursor {Oryza sativa (japonica cultivar-group);}
MZ00048146	AZM4_138229	TM00048146	12.38	3.103	0.00224	0.150625	expressed protein {Oryza sativa (japonica cultivar-group);}
MZ00000639	AI715045	TM00000639	15.28	3.072	1e-05	0.115277	NA
MZ00054948	PUBEL86TD	TM00054948	12.61	3.061	0.00013	0.128162	OSJNBa0041A02.17 {Oryza sativa (japonica cultivar-group);}
MZ00020514	TC250781	TM00020514	13.3	3.049	3e-05	0.118909	EST AU070273(S21075) corresponds to a region of the predicted gene. Similar to Arabidopsis thaliana chromosome 1 BAC F28K20 sequence, F28K20.12. (AC004793) {Oryza sativa (japonica cultivar-group);}
MZ00029496	TC254191	TM00029496	14.61	3.03	1e-05	0.115277	hypothetical protein F15B8.30 - Arabidopsis thaliana {Arabidopsis thaliana;} ^|^GB|CAB41177.1|4678269|ATF15B8 putative protein {Arabidopsis thaliana;}
MZ00041434	TC269802	TM00041434	13.11	3.005	0.00011	0.118909	Ubiquitin-activating enzyme E1 2. {Triticum aestivum;} ^|^GB|AAA34265.1|170684|WHTE1A ubiquitin activating enyme {Triticum aestivum;}
MZ00013251	T18748	TM00013251	11.51	2.969	0.0119	0.159384	NA
MZ00029877	PUJDH21TB	TM00029877	11.03	2.87	0.02448	0.18109	NA
MZ00003559	BE510545	TM00003559	13.45	2.841	5e-05	0.118909	OSJNBb0004A17.8 {Oryza sativa (japonica cultivar-group);}
MZ00039768	CF023792	TM00039768	12.91	2.73	0.00191	0.150625	NA
MZ00038724	CD959842	TM00038724	12.67	2.715	0.00956	0.156414	aspartate transaminase (EC 2.6.1.1) precursor - soybean {Glycine max;} ^|^GB|AAA98603.1|710596|SOYMAA mitochondrial aspartate aminotransferase {Glycine max;}
MZ00020328	TC265226	TM00020328	11.9	2.699	7e-05	0.118909	NA
MZ00031198	TC276438	TM00031198	11.05	2.675	0.00877	0.156414	OSJNBa0080E14.9 {Oryza sativa (japonica cultivar-group);}
MZ00004604	BM075549	TM00004604	9.28	2.654	0.01736	0.166795	putative zinc finger protein {Oryza sativa (japonica cultivar-group);}
MZ00006055	TC278677	TM00006055	12.05	2.647	0.00198	0.150625	putative alcohol oxidase {Oryza sativa (japonica cultivar-group);} ^|^GB|AAL31024.1|16905154|AC078948 putative alcohol oxidase {Oryza sativa (japonica cultivar-group);}
MZ00049698	AZM4_40892	TM00049698	12.11	2.64	0.00272	0.150625	putative guanine nucleotide-exchange protein GEP2 {Oryza sativa (japonica cultivar-group);}
MZ00035208	AI711672	TM00035208	11.87	2.633	0.03276	0.195902	OSJNBb0088C09.12 {Oryza sativa (japonica cultivar-group);}
MZ00056806	AZM4_32605	TM00056806	12.59	2.618	0.01547	0.164777	putative cytochrome B5 {Oryza sativa (japonica cultivar-group);}
MZ00037477	NP672375	TM00037477	11.97	2.586	0.00716	0.154085	putative ribosomal protein L17 {Oryza sativa (japonica cultivar-group);} ^|^GB|BAD23438.1|48716232|AP005589 putative ribosomal protein L17 {Oryza sativa (japonica cultivar-group);}
MZ00007309	CD439544	TM00007309	9.62	2.578	0.00145	0.150625	putative calcium-dependent protein kinase {Oryza sativa (japonica cultivar-group);}
MZ00024793	TC269356	TM00024793	11.55	2.574	0.02114	0.174245	putative ubiquitin protein {Oryza sativa (japonica cultivar-group);} ^|^GB|AAG13589.1|10140758|AC051633 putative ubiquitin protein {Oryza sativa (japonica cultivar-group);}
MZ00016713	TC250244	TM00016713	12.19	2.573	0.00617	0.1528	transcription factor-like {Oryza sativa (japonica cultivar-group);}
MZ00040568	NP004062	TM00040568	12.07	2.565	0.00189	0.150625	transcriptional regulator {Zea mays;}
MZ00023477	TC269663	TM00023477	12.87	2.561	0.01059	0.157207	putative ribosomal protein S29 {Oryza sativa (japonica cultivar-group);}
MZ00051340	AZM4_79246	TM00051340	13.81	2.56	6e-05	0.118909	similar to high affinity nitrate transporter protein {Oryza sativa (japonica cultivar-group);} ^|^GB|BAB89244.1|20146464|AP004231 similar to high affinity nitrate transporter protein {Oryza sativa (japonica -TRUNCATED-
MZ00029387	TC275436	TM00029387	11.94	2.555	0.0021	0.150625	NA
MZ00041440	TC249777	TM00041440	20.58	2.531	0.00014	0.128162	probable lipase - maize {Zea mays;} ^|^GB|AAA33480.1|532623|MZELIPASE dehydrin {Zea mays;}
MZ00017285	TC273115	TM00017285	17.19	2.516	0.00049	0.150625	contains ESTs AU077950(C12951),C26744(C12951) similar to Arabidopsis thaliana chromosome 1, At1g43130 unknown protein {Oryza sativa (japonica cultivar-group);}
MZ00056822	AZM4_33454	TM00056822	12.78	2.515	0.0016	0.150625	putative dioscorin class A precursor {Oryza sativa (japonica cultivar-group);}
MZ00024556	TC206611	TM00024556	13	2.51	0.00177	0.150625	ubiquinol-cytochrome-c reductase (EC 1.10.2.2) - potato {Solanum tuberosum;} ^|^GB|CAA57768.1|633683|STCR6 cytochrome c reductase subunit {Solanum tuberosum;}
MZ00005360	BM498871	TM00005360	12.38	2.498	0.03187	0.194554	NA
MZ00013785	TC248802	TM00013785	12.13	2.484	0.00269	0.150625	putative DNA-directed RNA polymerase II 13.6K chain {Oryza sativa (japonica cultivar-group);}
MZ00029737	TC275459	TM00029737	14.14	2.478	9e-05	0.118909	putative cytochrome P450 {Oryza sativa (japonica cultivar-group);}
MZ00015530	TC270307	TM00015530	11.96	2.47	0.0143	0.16282	unknown protein {Oryza sativa (japonica cultivar-group);} ^|^GB|BAD45960.1|52076949|AP005090 unknown protein {Oryza sativa (japonica cultivar-group);}
MZ00043093	TC269795	TM00043093	11.69	2.466	0.01233	0.160119	contains EST AU070442(S15668) unknown protein {Oryza sativa (japonica cultivar-group);} ^|^GB|BAB92626.1|20804947|AP003416 contains EST AU070442(S15668) unknown protein {Oryza sativa (japonica cultivar-group-TRUNCATED-
MZ00018754	TC252207	TM00018754	11.8	2.46	0.00038	0.150625	putative polygalacturonase {Oryza sativa (japonica cultivar-group);}
MZ00048711	AZM4_24053	TM00048711	12.89	2.455	0.00205	0.150625	putative trehalose-6-phosphate phosphatase {Oryza sativa (japonica cultivar-group);} ^|^GB|AAG13478.1|10140642|AC026758 putative trehalose-6-phosphate phosphatase {Oryza sativa (japonica cultivar-group);} -TRUNCATED-
MZ00007049	CD434433	TM00007049	13.08	2.449	6e-05	0.118909	putative RING3 protein {Oryza sativa (japonica cultivar-group);}
MZ00029841	TC275237	TM00029841	12.19	2.438	0.00196	0.150625	putative ZEITLUPE {Oryza sativa (japonica cultivar-group);}
MZ00032624	TC278417	TM00032624	13.27	2.435	0.00238	0.150625	glutathione S-transferase GST 39 {Zea mays;}
MZ00022781	TC255871	TM00022781	12.52	2.426	0.01384	0.161861	putative microtubule-associated protein {Oryza sativa (japonica cultivar-group);} ^|^GB|BAD45847.1|52075901|AP004744 putative microtubule-associated protein {Oryza sativa (japonica cultivar-group);} -TRUNCATED-
MZ00018471	TC274507	TM00018471	12.14	2.403	0.0315	0.193609	hypothetical protein {Oryza sativa (japonica cultivar-group);}
MZ00024597	TC206668	TM00024597	11.94	2.393	0.00399	0.150625	putative nucleoside-triphosphatase {Oryza sativa (japonica cultivar-group);}
MZ00003833	BG320510	TM00003833	12.98	2.392	0.00205	0.150625	NA
MZ00035249	TC258791	TM00035249	10.52	2.388	0.0123	0.160119	acidic ribosomal protein P2 - maize {Zea mays;} ^|^GB|CAA60251.1|790508|ZMRNARPP2 60S acidic ribosomal protein {Zea mays;}
MZ00021829	TC266402	TM00021829	12.44	2.383	3e-05	0.118909	putative ribulose-1,5-bisphosphate carboxylase/oxygenase small subunit N-methyltransferase {Oryza sativa (japonica cultivar-group);} ^|^GB|BAD12920.1|45735887|AP004179 putative ribulose-1,5-bisph-TRUNCATED-
MZ00013784	TC248864	TM00013784	11.56	2.377	0.01243	0.16031	thionin like protein {Nicotiana tabacum;}
MZ00021414	TC252825	TM00021414	12.1	2.369	5e-05	0.118909	At5g62950 {Arabidopsis thaliana;}
MZ00014903	TC271367	TM00014903	13.43	2.368	0.0002	0.139962	putative deoxyuridine triphosphatase {Oryza sativa (japonica cultivar-group);}
MZ00033082	TC277443	TM00033082	11.39	2.361	0.02131	0.174717	unknown protein {Oryza sativa (japonica cultivar-group);}
MZ00029859	TC265005	TM00029859	12.34	2.36	0.01032	0.157158	hypothetical protein F5A8.4 [imported] - Arabidopsis thaliana {Arabidopsis thaliana;} ^|^GB|AAD10657.1|4204276|AC004146 Hypothetical protein; Similar to Saccharomyces cerevisiae probable membrane protein YLR-TRUNCATED-
MZ00001529	AW400049	TM00001529	12.43	2.345	0.0089	0.156414	histone deacetylase 2 isoform b {Zea mays;}
MZ00024579	TC206642	TM00024579	11.89	2.321	0.01043	0.157158	Alcohol dehydrogenase class III (EC 1.1.1.1) (Glutathione-dependentformaldehyde dehydrogenase) (EC 1.2.1.1) (FDH) (FALDH) (GSH-FDH). {Zea mays;} ^|^PIR|T03289|T03289 formaldehyde dehydrogenase (glutathione) (EC 1.2.1.1) - maize {Zea mays;} ^|^GB|CAA71913.1|1841502|ZMFDH glutothione-dependent formaldehyde dehydrogenase {Zea mays;}
MZ00004981	BM339376	TM00004981	13.22	2.315	6e-05	0.118909	NA
MZ00055744	TC249156	TM00055744	10.88	2.303	0.01165	0.158813	putative hydroxyproline-rich glycoprotein {Oryza sativa (japonica cultivar-group);}
MZ00034252	TC250994	TM00034252	12.42	2.298	0.01348	0.161107	putative transcription factor EREBP1 {Oryza sativa (japonica cultivar-group);}
MZ00044290	TC263485	TM00044290	11.65	2.294	0.00027	0.150625	Late embryogenesis abundant protein EMB564. {Zea mays;} ^|^PIR|S16249|S16249 embryonic abundant protein - maize {Zea mays;} ^|^GB|CAA39063.1|22271|ZMEACI embrygenic protein {Zea mays;}
MZ00040719	NP539369|AY101985.1|AAM78343.1	TM00040719	11.49	2.287	0.00392	0.150625	NADPH HC toxin reductase {Zea mays subsp. parviglumis;}
MZ00020791	TC276452	TM00020791	12.12	2.287	0.01721	0.166795	RING zinc finger protein hypothetical protein {Oryza sativa (japonica cultivar-group);}
MZ00026769	TC251178	TM00026769	12.37	2.284	0.00021	0.14019	unnamed protein product; Similar to Arabidopsis thaliana chromosome 2 BAC F14M4; unknown protein (AC004411) {Oryza sativa (japonica cultivar-group);}
MZ00036016	AZM4_114344	TM00036016	12.16	2.261	0.00904	0.156414	putative lectin-like protein kinase {Oryza sativa (japonica cultivar-group);}
MZ00024037	TC259888	TM00024037	12.78	2.259	0.00078	0.150625	Formate dehydrogenase, mitochondrial precursor {Oryza sativa (japonica cultivar-group);} ^|^GB|BAD37348.1|51535450|AP003518 Formate dehydrogenase, mitochondrial precursor {Oryza sativa (japonica cultivar-gro-TRUNCATED-
MZ00023007	TC278809	TM00023007	12.36	2.253	0.00253	0.150625	NA
MZ00048707	AZM4_23980	TM00048707	11.86	2.244	0.00019	0.138806	unknown protein {Oryza sativa (japonica cultivar-group);}
MZ00027552	TC251054	TM00027552	11.67	2.244	0.00144	0.150625	ESTs AU031435(E61570),AU078245(E61570) correspond to a region of the predicted gene. hypothetical protein {Oryza sativa (japonica cultivar-group);}
MZ00035278	AI861096	TM00035278	12.12	2.238	0.00661	0.1528	protein kinase REK {Oryza sativa (japonica cultivar-group);} ^|^GB|AAG60195.1|12597887|AC084763 protein kinase REK {Oryza sativa (japonica cultivar-group);}
MZ00036577	BG836036	TM00036577	11.87	2.232	0.01222	0.160119	putative ATP/GTP nucleotide-binding protein {Oryza sativa (japonica cultivar-group);}
MZ00032817	TC256922	TM00032817	12.55	2.224	8e-05	0.118909	heat shock factor RHSF12 {Oryza sativa (japonica cultivar-group);} ^|^GB|BAD31269.1|50510174|AP005292 putative heat shock transcription factor HSF5 {Oryza sativa (japonica cultivar-group);} ^|^GB|BAC79970.1|-TRUNCATED-
MZ00025898	TC251104	TM00025898	12.05	2.213	0.01945	0.171531	unknown protein {Oryza sativa (japonica cultivar-group);}
MZ00037582	CA399617	TM00037582	14.49	2.199	3e-05	0.118909	NA
MZ00005258	BM381418	TM00005258	12.2	2.184	0.00095	0.150625	putative farnesylated protein {Oryza sativa (japonica cultivar-group);} ^|^GB|BAC99355.1|37805939|AP003872 putative farnesylated protein {Oryza sativa (japonica cultivar-group);}
MZ00042855	TC204631	TM00042855	14.95	2.174	3e-05	0.118909	ribosomal protein L19 {Triticum aestivum;}
MZ00032041	TC276989	TM00032041	12.39	2.174	7e-05	0.118909	OSJNBa0004N05.23 {Oryza sativa (japonica cultivar-group);}
MZ00013112	NP666979	TM00013112	13.89	2.172	5e-05	0.118909	Phospholipid-transporting ATPase 1 (EC 3.6.3.1) (Aminophospholipidflippase 1). {Arabidopsis thaliana;} ^|^GB|AAG01899.1|9909198|AF175769 aminophospholipid flippase {Arabidopsis thaliana;} ^|^GB|BAB11515.1|10-TRUNCATED-
MZ00038674	CD957598	TM00038674	12.05	2.169	0.00205	0.150625	NA
MZ00018235	TC273672	TM00018235	13.26	2.147	0.00038	0.150625	AT5g19150/T24G5_50 {Arabidopsis thaliana;} ^|^GB|AAK82488.1|15081666|AY048225 AT5g19150/T24G5_50 {Arabidopsis thaliana;}
MZ00013669	TC259553	TM00013669	11.12	2.146	0.00552	0.151245	NA
MZ00001623	AW519999	TM00001623	12.37	2.143	0.00103	0.150625	putative membrane protein {Oryza sativa (japonica cultivar-group);}
MZ00018756	TC253791	TM00018756	11.94	2.143	0.00818	0.155958	hypothetical protein {Oryza sativa (japonica cultivar-group);}
MZ00001689	AZM4_102180	TM00001689	12.31	2.142	0.00019	0.138806	unknown protein {Oryza sativa (japonica cultivar-group);}
MZ00042265	TC273976	TM00042265	12.33	2.117	0.00135	0.150625	kinesin heavy chain {Zea mays;}
MZ00018547	TC274517	TM00018547	12.65	2.107	0.00091	0.150625	putative heat-shock protein {Oryza sativa (japonica cultivar-group);} ^|^GB|BAB32902.1|13122421|AP003047 putative heat-shock protein {Oryza sativa (japonica cultivar-group);}
MZ00005186	TC276334	TM00005186	11.53	2.107	0.00827	0.155958	AT5g47910/MCA23_25 {Arabidopsis thaliana;} ^|^GB|AAO11567.1|27363296|BT002651 At5g47910/MCA23_25 {Arabidopsis thaliana;} ^|^GB|BAB11338.1|10177927|AB016886 respiratory burst oxidase protein {Arabidopsis thal-TRUNCATED-
MZ00025305	TC271131	TM00025305	12.01	2.106	0.01787	0.16788	RAB1Y {Lotus corniculatus var. japonicus;}
MZ00035110	TC248197	TM00035110	14.32	2.103	0.00175	0.150625	putative fiber protein Fb15 {Oryza sativa (japonica cultivar-group);}
MZ00018150	TC253257	TM00018150	12.31	2.101	0.00889	0.156414	chromatin complex subunit A101 {Zea mays;}
MZ00015144	TC250064	TM00015144	11.92	2.101	0.01919	0.170895	OCL4 protein {Zea mays;}
MZ00037019	BM341121	TM00037019	12.49	2.1	0.02867	0.187569	NA
MZ00020247	TC261409	TM00020247	16.19	2.097	0.00033	0.150625	ethylene receptor {Zea mays;}
MZ00007475	CD442650	TM00007475	11.51	2.093	0.01109	0.157723	unknown protein {Oryza sativa (japonica cultivar-group);} ^|^GB|AAG60185.1|12597877|AC084763 unknown protein {Oryza sativa (japonica cultivar-group);}
MZ00025991	TC261488	TM00025991	12.67	2.08	0.00505	0.150625	hypothetical protein [imported] - Arabidopsis thaliana {Arabidopsis thaliana;} ^|^GB|AAM65498.1|21593531|AY087950 unknown {Arabidopsis thaliana;} ^|^GB|AAL24377.1|16649051|AY059895 Unknown protein {Arabidops-TRUNCATED-
MZ00001324	AW225319	TM00001324	12	2.076	0.01257	0.160624	unknown protein {Oryza sativa (japonica cultivar-group);}
MZ00003922	BG354382	TM00003922	11.88	2.071	0.02489	0.181308	NA
MZ00042972	TC204944	TM00042972	12.39	2.066	0.00804	0.155958	putative sorbitol dehydrogenase {Oryza sativa (japonica cultivar-group);} ^|^GB|BAD09222.1|42408081|AP004163 putative sorbitol dehydrogenase {Oryza sativa (japonica cultivar-group);}
MZ00035361	AI947801	TM00035361	12.18	2.061	0.00054	0.150625	NA
MZ00004881	BM334420	TM00004881	9.9	2.057	0.00106	0.150625	NA
MZ00024889	TC249995	TM00024889	10.94	2.056	0.00439	0.150625	putative protein phosphatase 2C {Oryza sativa (japonica cultivar-group);}
MZ00013133	NP667966	TM00013133	13.1	2.056	0.00954	0.156414	contains EST D40276(S2139) similar to Arabidopsis thaliana chromosome 1, T14P4.10 unknown protein {Oryza sativa (japonica cultivar-group);} ^|^GB|BAB20639.1|12060510|AP002871 contains EST D40276(S2139) -TRUNCATED-
MZ00007476	CD442652	TM00007476	9.3	2.048	0.02112	0.174245	NA
MZ00034251	TC195163	TM00034251	12.7	2.047	0.00072	0.150625	probable ferrochelatase (EC 4.99.1.1) - barley {Hordeum vulgare;} ^|^GB|AAB71887.1|2460251|AF020791 ferrochelatase {Hordeum vulgare;}
MZ00014366	TC249226	TM00014366	11.03	2.044	0.00478	0.150625	cold acclimation protein COR413-PM1 {Zea mays;}
MZ00037351	BM736409	TM00037351	12.4	2.042	0.00071	0.150625	NA
MZ00014691	TC269891	TM00014691	13.47	2.037	0.01524	0.164089	unknown {Arabidopsis thaliana;}
MZ00035914	AZM4_101909	TM00035914	11.07	2.036	0.01249	0.160509	OSJNBa0064M23.7 {Oryza sativa (japonica cultivar-group);}
MZ00037453	BQ539459	TM00037453	12.21	2.036	0.01479	0.163991	NA
MZ00042315	TC263832	TM00042315	11.71	2.035	0.00103	0.150625	SMC2 protein {Oryza sativa;}
MZ00013441	TC258626	TM00013441	12.23	2.029	0.01043	0.157158	group 3 pollen allergen {Zea mays;}
MZ00038812	CD963959	TM00038812	12.39	2.025	0.00056	0.150625	contains ESTs (C51503),AU108828(C51503) unknown protein {Oryza sativa (japonica cultivar-group);}
MZ00021337	TC266386	TM00021337	13.15	2.025	0.0003	0.150625	hypothetical protein At2g40760 [imported] - Arabidopsis thaliana {Arabidopsis thaliana;} ^|^GB|AAD32803.1|4895217|AC007660 unknown protein {Arabidopsis thaliana;}
MZ00019598	TC264287	TM00019598	13.34	2.022	5e-05	0.118909	hypothetical protein F24I3.170 - Arabidopsis thaliana {Arabidopsis thaliana;} ^|^GB|AAM19913.1|20453349|AY097397 AT3g57090/F24I3_170 {Arabidopsis thaliana;} ^|^GB|AAM65087.1|21593138|AY087545 unknown {Arabid-TRUNCATED-
MZ00052092	AZM4_93543	TM00052092	11.46	2.012	0.001	0.150625	hypothetical protein F16N3.18 [imported] - Arabidopsis thaliana {Arabidopsis thaliana;} ^|^GB|AAD46032.1|5668806|F16N3 Strong similarity to F16N3.17 from Arabidopsis thalian BAC gb|AC007519. {Arabidopsis tha-TRUNCATED-
MZ00024881	TC248251	TM00024881	11.81	1.993	0.02074	0.173529	putative stress-related protein {Oryza sativa (japonica cultivar-group);}
MZ00021321	TC255798	TM00021321	11.57	1.985	0.02556	0.182459	NA
MZ00015435	TC261353	TM00015435	12.05	1.981	0.00933	0.156414	unknown protein {Oryza sativa (japonica cultivar-group);}
MZ00049770	AZM4_41818	TM00049770	11.78	1.977	0.02715	0.18515	putative flavonol glucosyltransferase {Oryza sativa (japonica cultivar-group);}
MZ00049801	AZM4_42498	TM00049801	11.96	1.977	0.0293	0.189155	ATP-NAD kinase protein-like {Oryza sativa (japonica cultivar-group);}
MZ00039301	CD993602	TM00039301	10.64	1.975	0.00152	0.150625	NA
MZ00001299	AW202532	TM00001299	10.46	1.974	0.03412	0.198509	putative centromere protein {Oryza sativa (japonica cultivar-group);}
MZ00014969	TC193596	TM00014969	10.85	1.972	0.00027	0.150625	OSJNBa0088H09.13 {Oryza sativa (japonica cultivar-group);}
MZ00041716	TC260820	TM00041716	11.84	1.962	0.02574	0.182946	NA
MZ00038644	CD956192	TM00038644	12.89	1.96	0.01106	0.157696	NA
MZ00026603	TC251785	TM00026603	12.85	1.959	0.01451	0.163028	OSJNBb0017I01.2 {Oryza sativa (japonica cultivar-group);}
MZ00040545	TC264421	TM00040545	12.4	1.958	0.00012	0.119063	glycine-rich protein grp3 - maize {Zea mays;} ^|^GB|CAA69104.1|1532071|ZMGRP3 glycine-rich protein {Zea mays;}
MZ00037451	TC256663	TM00037451	12	1.958	0.01619	0.165642	putative MSP1(mitochondrial sorting of proteins) protein {Oryza sativa (japonica cultivar-group);}
MZ00013488	TC258631	TM00013488	13.02	1.953	0.00427	0.150625	ribosomal protein S15, cytosolic - Arabidopsis thaliana {Arabidopsis thaliana;} ^|^GB|CAA63028.1|1107485|AT40SRS15 40S ribosomal protein S15 {Arabidopsis thaliana;}
MZ00001617	AW519905	TM00001617	12.26	1.95	0.03169	0.194099	NA
MZ00018738	TC248222	TM00018738	12.23	1.947	0.00499	0.150625	unknown protein {Arabidopsis thaliana;} ^|^GB|AAN41388.1|24030475|BT000988 unknown protein {Arabidopsis thaliana;}
MZ00046960	AZM4_114838	TM00046960	11.34	1.946	0.01531	0.164143	putative amino acid permease {Oryza sativa (japonica cultivar-group);}
MZ00041687	TC270872	TM00041687	12.32	1.941	0.0151	0.164089	unknown protein {Arabidopsis thaliana;} ^|^GB|AAL14415.1|16209720|AY057620 At2g35880/F11F19.21 {Arabidopsis thaliana;} ^|^GB|AAD21469.2|20197995|AC007017 expressed protein {Arabidopsis thaliana;}
MZ00025352	TC269671	TM00025352	12.06	1.941	0.02766	0.186028	putative ethylene-inducible CTR1-like protein kinase {Oryza sativa (japonica cultivar-group);}
MZ00039309	CD993954	TM00039309	11.09	1.94	0.0064	0.1528	gamma-thionin precursor - barley {Hordeum vulgare;} ^|^GB|AAB01671.1|790641|HVU22951 gamma-thionin {Hordeum vulgare subsp. vulgare;}
MZ00042675	TC273740	TM00042675	12.52	1.939	0.00012	0.122773	unknown protein {Oryza sativa (japonica cultivar-group);}
MZ00019243	TC254239	TM00019243	12	1.93	0.00173	0.150625	unknown protein {Oryza sativa (japonica cultivar-group);}
MZ00040788	ZRSiTERTOOT0316	TM00040788	11.42	1.929	0.01964	0.171722	Cinful1 polyprotein {Zea mays;}
MZ00015725	TC248819	TM00015725	15.28	1.926	0.00011	0.118909	auxin-induced protein-related-like protein {Oryza sativa (japonica cultivar-group);}
MZ00036580	BG836043	TM00036580	11.44	1.919	0.00558	0.151521	NA
MZ00038650	CD956465	TM00038650	12.16	1.917	0.01854	0.169579	NA
MZ00040718	NP539342	TM00040718	11.43	1.915	0.03146	0.193504	GASA5-like protein [imported] - Picea mariana {Picea mariana;} ^|^GB|AAC32128.1|2982285|AF051227 GASA5-like protein {Picea mariana;}
MZ00012944	CF637056	TM00012944	12.69	1.91	0.00142	0.150625	lipase-like protein {Oryza sativa (japonica cultivar-group);}
MZ00048611	AZM4_22955	TM00048611	12.14	1.908	0.02029	0.172626	mitogen activated protein kinase kinase {Oryza sativa (japonica cultivar-group);} ^|^GB|BAC83145.1|34393547|AP003845 mitogen activated protein kinase kinase {Oryza sativa (japonica cultivar-group);} -TRUNCATED-
MZ00052413	BG833243	TM00052413	11.9	1.905	0.00569	0.151753	NA
MZ00041709	TC271306	TM00041709	12.03	1.904	0.00525	0.150625	putative alanine aminotransferase {Oryza sativa (japonica cultivar-group);}
MZ00042267	TC263136	TM00042267	11.54	1.902	0.00394	0.150625	unknown protein {Oryza sativa (japonica cultivar-group);} ^|^GB|BAD46347.1|52077306|AP005681 unknown protein {Oryza sativa (japonica cultivar-group);}
MZ00039101	CD978915	TM00039101	11.54	1.898	0.00288	0.150625	putative 60S ribosomal protein {Sorghum bicolor;}
MZ00023487	TC269708	TM00023487	11.28	1.897	0.02337	0.178563	r40g2 protein {Oryza sativa (japonica cultivar-group);}
MZ00019712	TC254316	TM00019712	11.37	1.895	0.00091	0.150625	alternative oxidase AOX1 precursor {Zea mays;}
MZ00036604	BG836451	TM00036604	12.4	1.894	0.00248	0.150625	NA
MZ00005963	BQ618951	TM00005963	15.03	1.89	5e-05	0.118909	glutathione S-transferase GST 21 {Zea mays;}
MZ00005157	TC277667	TM00005157	11.91	1.89	0.00015	0.128896	NA
MZ00012556	CF627477	TM00012556	14.2	1.889	6e-05	0.118909	protein serine/threonine kinase BNK1-like {Oryza sativa (japonica cultivar-group);}
MZ00015507	TC250622	TM00015507	11.69	1.882	0.00054	0.150625	unknown protein {Oryza sativa (japonica cultivar-group);}
MZ00036334	BF728869	TM00036334	11.79	1.879	0.01485	0.164089	NA
MZ00016695	TC251232	TM00016695	13.03	1.878	0.00034	0.150625	unknown protein {Oryza sativa (japonica cultivar-group);}
MZ00035967	CO517413	TM00035967	12.44	1.871	0.0002	0.14019	putative hypersensitivity-related (hsr)protein {Oryza sativa (japonica cultivar-group);} ^|^GB|AAG13627.1|10140797|AC078840 putative hypersensitivity-related (hsr)protein {Oryza sativa (japonica -TRUNCATED-
MZ00048606	AZM4_22927	TM00048606	11.83	1.866	0.00136	0.150625	glycine-rich protein-like {Oryza sativa (japonica cultivar-group);}
MZ00018589	TC252596	TM00018589	12.07	1.865	0.00736	0.154302	putative ids-4 protein {Oryza sativa (japonica cultivar-group);}
MZ00018691	TC198309	TM00018691	12.33	1.865	0.0151	0.164089	unknown protein {Oryza sativa (japonica cultivar-group);}
MZ00013464	TC248233	TM00013464	11.83	1.864	0.00161	0.150625	putative 60S ribosomal protein L31 {Oryza sativa (japonica cultivar-group);}
MZ00030214	TC265816	TM00030214	11.68	1.86	0.01062	0.157207	expressed protein {Oryza sativa (japonica cultivar-group);}
MZ00001439	AW282232	TM00001439	9.31	1.856	0.00027	0.150625	OSE2-like protein {Oryza sativa (japonica cultivar-group);}
MZ00052387	BG349770	TM00052387	11.89	1.856	0.00884	0.156414	NA
MZ00004672	BM079175	TM00004672	13.39	1.856	0.02189	0.176486	NA
MZ00012736	TC256786	TM00012736	13.6	1.855	0.00205	0.150625	putative anthranilate phosphoribosyltransferase (EC 2.4.2.18) {Oryza sativa (japonica cultivar-group);}
MZ00052445	AZM4_126821	TM00052445	15.63	1.853	7e-05	0.118909	BTH-induced protein phosphatase 1 {Oryza sativa (indica cultivar-group);}
MZ00013737	TC269620	TM00013737	11.25	1.851	0.00846	0.155958	NA
MZ00036059	TC275981	TM00036059	11.2	1.845	0.00282	0.150625	putative gag-pol polyprotein {Zea mays;}
MZ00004700	TC254121	TM00004700	11.84	1.834	0.0095	0.156414	putative metacaspase, having alternative splicing products {Oryza sativa (japonica cultivar-group);}
MZ00049635	AZM4_40281	TM00049635	14.7	1.83	0.00011	0.118909	hypothetical protein F6N15.16 - Arabidopsis thaliana {Arabidopsis thaliana;} ^|^GB|CAB80769.1|7267098|ATCHRIV1 putative nucleotide sugar epimerase {Arabidopsis thaliana;} ^|^GB|AAC19298.1|3193316|F6N15 conta-TRUNCATED-
MZ00054969	PUCAC82TD	TM00054969	12.06	1.83	0.02884	0.188135	putative nucleolar GTP-binding protein {Oryza sativa (japonica cultivar-group);}
MZ00018688	TC253556	TM00018688	13.76	1.829	8e-05	0.118909	putative endonuclease {Oryza sativa (japonica cultivar-group);} ^|^GB|AAL86501.1|19225025|AC099040 putative endonuclease {Oryza sativa (japonica cultivar-group);}
MZ00007118	CD436207	TM00007118	12.24	1.828	0.00119	0.150625	Ubiquitin-activating enzyme E1 3. {Triticum aestivum;} ^|^PIR|T06483|T06483 probable ubiquitin-protein ligase (EC 6.3.2.19) E1 - wheat {Triticum aestivum;} ^|^GB|AAA34266.1|170686|WHTE1B ubiquitin activating-TRUNCATED-
MZ00026528	TC262229	TM00026528	11.44	1.828	0.0064	0.1528	zinc finger protein [imported] - garden pea {Pisum sativum;} ^|^GB|AAD45720.1|5616313|AF160977 zinc finger protein {Pisum sativum;}
MZ00031302	TC266698	TM00031302	11.63	1.824	0.00853	0.156212	contains EST D24276(R1622) similar to Arabidopsis thaliana chromosome 5, K16F4.11 unknown protein {Oryza sativa (japonica cultivar-group);}
MZ00049723	AZM4_41204	TM00049723	12.01	1.819	0.00045	0.150625	putative bZIP transcription factor ABI5 {Oryza sativa (japonica cultivar-group);} ^|^GB|BAD17130.1|46805743|AP004817 putative bZIP transcription factor ABI5 {Oryza sativa (japonica cultivar-group);} -TRUNCATED-
MZ00021316	TC276699	TM00021316	11.92	1.819	0.01482	0.16401	hypothetical protein T19P19.70 - Arabidopsis thaliana {Arabidopsis thaliana;} ^|^GB|CAA18754.1|3080437|ATT19P19 putative protein {Arabidopsis thaliana;} ^|^GB|CAB80631.1|7270952|ATCHRIV91 putative protein {A-TRUNCATED-
MZ00015168	TC193866	TM00015168	11.69	1.818	0.00577	0.151753	Superoxide dismutase [Mn] 3.4, mitochondrial precursor (EC 1.15.1.1). {Zea mays;} ^|^PIR|B48684|B48684 superoxide dismutase (EC 1.15.1.1) (Mn) 3.2 precursor - maize {Zea mays;} ^|^GB|AAA72022.2|7548002|MZEMTMSODC Mn-superoxide dismutase {Zea mays;}
MZ00021413	TC266436	TM00021413	11.28	1.816	0.03503	0.199975	putative fructokinase {Oryza sativa (japonica cultivar-group);}
MZ00048178	CO534801	TM00048178	12.33	1.815	8e-05	0.118909	putative metalloproteinase {Oryza sativa (japonica cultivar-group);} ^|^GB|BAD37871.1|51535159|AP004994 putative metalloproteinase {Oryza sativa (japonica cultivar-group);}
MZ00036882	BM073798	TM00036882	13.98	1.813	9e-05	0.118909	unknown protein {Oryza sativa (japonica cultivar-group);}
MZ00033748	BM269243	TM00033748	11.99	1.813	0.00299	0.150625	putative EF-hand Ca2+-binding protein CCD1 {Oryza sativa (japonica cultivar-group);}
MZ00055889	TC273690	TM00055889	12.41	1.812	0.00111	0.150625	unknown protein {Oryza sativa (japonica cultivar-group);}
MZ00035712	AW331080	TM00035712	11.96	1.798	0.00035	0.150625	NA
MZ00022705	TC257247	TM00022705	13.1	1.797	0.00014	0.128896	NA
MZ00043083	TC248594	TM00043083	12.16	1.793	0.00093	0.150625	TaWIN1 {Triticum aestivum;}
MZ00056608	AZM4_135032	TM00056608	11.9	1.791	0.03498	0.19992	NA
MZ00016302	TC195361	TM00016302	10.34	1.787	0.00109	0.150625	nucleotide sugar epimerase-like protein [imported] - Arabidopsis thaliana {Arabidopsis thaliana;} ^|^GB|AAN15627.1|23198200|BT000308 nucleotide sugar epimerase-like protein {Arabidopsis thaliana;} ^|^GB|AAM20706.1|20466778|AY099855 nucleotide sugar epimerase-like protein {Arabidopsis thaliana;} ^|^GB|AAM62729.1|21553636|AY085505 nucleotide sugar epimerase-like protein {Arabidopsis thaliana;} ^|^G…
MZ00039322	CD995011	TM00039322	11.64	1.779	0.03262	0.195699	NA
MZ00035479	AW062037	TM00035479	12.63	1.775	0.00345	0.150625	NA
MZ00001329	AW231397	TM00001329	11.17	1.766	0.02302	0.177781	NA
MZ00024890	TC249996	TM00024890	12.95	1.763	0.02422	0.180412	putative protein phosphatase 2C {Oryza sativa (japonica cultivar-group);}
MZ00050469	AZM4_59626	TM00050469	11.54	1.762	0.00321	0.150625	OSJNBb0034I13.2 {Oryza sativa (japonica cultivar-group);}
MZ00025843	TC250984	TM00025843	11.9	1.762	0.00621	0.1528	hypothetical protein {Oryza sativa (japonica cultivar-group);} ^|^GB|AAK39583.1|13786458|AC025296 hypothetical protein {Oryza sativa (japonica cultivar-group);}
MZ00030316	TC265519	TM00030316	11.77	1.755	0.02105	0.174126	putative indeterminate spikelet 1 {Oryza sativa (japonica cultivar-group);}
MZ00020303	TC272732	TM00020303	11.56	1.746	0.00766	0.15574	putative nicotianamine aminotransferase A {Oryza sativa (japonica cultivar-group);}
MZ00039441	CF003067	TM00039441	11.58	1.746	0.01133	0.158096	hypothetical protein F23O10.19 [imported] - Arabidopsis thaliana {Arabidopsis thaliana;} ^|^GB|AAG52493.1|12325084|AC018364 putative nitrilase-associated protein; 69823-70365 {Arabidopsis thaliana;} ^|^GB|AA-TRUNCATED-
MZ00015079	TC271576	TM00015079	12.11	1.746	0.02308	0.177906	AT4g02720/T10P11_1 {Arabidopsis thaliana;} ^|^GB|AAL77693.1|18700163|AY075686 AT4g02720/T10P11_1 {Arabidopsis thaliana;}
MZ00033081	TC256702	TM00033081	11.88	1.741	0.03336	0.197152	RNA helicase {Oryza sativa (japonica cultivar-group);}
MZ00043459	TC206463	TM00043459	12.36	1.74	0.03301	0.196435	P0076O17.9 {Oryza sativa (japonica cultivar-group);}
MZ00021420	TC277128	TM00021420	12.65	1.74	0.03454	0.199251	NA
MZ00022263	TC278112	TM00022263	10.5	1.736	0.03156	0.193826	NA
MZ00056830	AZM4_340	TM00056830	12.35	1.735	0.00297	0.150625	OSJNBa0086O06.17 {Oryza sativa (japonica cultivar-group);}
MZ00055454	TC255637	TM00055454	13.98	1.734	8e-05	0.118909	NA
MZ00055238	TC261262	TM00055238	12.88	1.732	0.00486	0.150625	transcription factor MADS32 {Oryza sativa (japonica cultivar-group);} ^|^GB|BAB90072.1|20161144|AP003343 hypothetical protein {Oryza sativa (japonica cultivar-group);}
MZ00013802	TC259434	TM00013802	12.91	1.731	0.01068	0.157273	putative microtubial binding protein {Oryza sativa (japonica cultivar-group);}
MZ00005408	BM500498	TM00005408	11.75	1.726	0.01218	0.159982	putative phospholipase D beta 1 {Oryza sativa (japonica cultivar-group);}
MZ00033106	TC256321	TM00033106	12.22	1.724	0.03481	0.199592	unnamed protein product; ESTs AU056916(S20978),AU056915(S20978) correspond to a region of the predicted gene. Similar to Homo sapiens choroidermia, Rab geranylgeranyltransferase component A (X78121) {Oryza s-TRUNCATED-
MZ00055278	TC272024	TM00055278	11.69	1.716	0.01377	0.161663	unknown protein {Oryza sativa (japonica cultivar-group);}
MZ00039298	CD993354	TM00039298	11.65	1.71	0.01921	0.170971	alpha zein 4, 22K - maize {Zea mays;} ^|^GB|AAL16990.1|16305136|AF371275 22kD alpha zein 3 {Zea mays;} ^|^GB|AAC01573.1|2832243|AF031569 22-kDa alpha zein 4 {Zea mays;}
MZ00055133	CO519368	TM00055133	12.27	1.709	0.00522	0.150625	hypothetical protein {Oryza sativa (japonica cultivar-group);} ^|^GB|BAC00676.1|21328092|AP003443 hypothetical protein {Oryza sativa (japonica cultivar-group);}
MZ00043283	TC269692	TM00043283	12.43	1.709	0.0017	0.150625	hypothetical protein [imported] - Arabidopsis thaliana {Arabidopsis thaliana;} ^|^GB|AAM65874.1|21593909|AY088335 cytoplasmic ribosomal protein S15a-like {Arabidopsis thaliana;} ^|^GB|AAM65118.1|21593169|AY0-TRUNCATED-
MZ00017418	TC273037	TM00017418	12.06	1.707	0.01146	0.158487	unknown protein {Oryza sativa (japonica cultivar-group);} ^|^GB|AAK73132.1|14719314|AC079022 putative protein {Oryza sativa;}
MZ00026525	TC261856	TM00026525	11.51	1.703	0.00465	0.150625	putative SLT1 protein (ion homeostasis related protein) {Oryza sativa (japonica cultivar-group);} ^|^GB|BAB67895.1|15623836|AP003231 putative SLT1 protein (ion homeostasis related protein) {Oryza sativa (jap-TRUNCATED-
MZ00012844	TC278382	TM00012844	12.83	1.701	0.0001	0.118909	allantoin permease {Phaseolus vulgaris;}
MZ00003904	BG321732	TM00003904	12.31	1.7	0.03397	0.19802	hypothetical protein {Oryza sativa (japonica cultivar-group);} ^|^GB|AAN04989.1|22725989|AC105744 hypothetical protein {Oryza sativa (japonica cultivar-group);}
MZ00020163	TC265633	TM00020163	10.4	1.698	0.03185	0.194484	Brassinosteroid LRR receptor kinase precursor-like {Oryza sativa (japonica cultivar-group);}
MZ00043491	TC260331	TM00043491	12.13	1.697	0.00943	0.156414	transport protein particle component Bet3-like protein {Oryza sativa (japonica cultivar-group);} ^|^GB|BAD30250.1|50509929|AP003765 transport protein particle component Bet3-like protein {Oryza sativa (japon-TRUNCATED-
MZ00052125	AZM4_93985	TM00052125	12.43	1.696	0.01517	0.164089	putative proton-dependent oligopeptide transporter (POT) {Oryza sativa (japonica cultivar-group);}
MZ00039352	CD997114	TM00039352	11.11	1.685	0.01988	0.172052	NA
MZ00001530	AW400087	TM00001530	11.64	1.682	0.00563	0.151753	NA
MZ00036079	BE050496	TM00036079	12.22	1.68	9e-05	0.118909	hypothetical protein At2g25960 [imported] - Arabidopsis thaliana {Arabidopsis thaliana;} ^|^GB|AAL84954.1|19310435|AY078954 F17H15.1/F17H15.1 {Arabidopsis thaliana;} ^|^GB|AAM15045.1|20197368|AC005395 unknow-TRUNCATED-
MZ00022728	TC257447	TM00022728	11.55	1.678	0.00076	0.150625	unknown protein {Oryza sativa (japonica cultivar-group);}
MZ00013346	TC259073	TM00013346	11.35	1.678	0.0152	0.164089	19kD alpha zein B1 {Zea mays;}
MZ00048703	AZM4_23888	TM00048703	12.14	1.676	0.00236	0.150625	unknown protein {Oryza sativa (japonica cultivar-group);} ^|^GB|BAB62620.1|15128436|AP003610 hypothetical protein similar to Arabidopsis thaliana chromosome 5, MQK4.27 {Oryza sativa (japonica cultivar-group)-TRUNCATED-
MZ00050614	AZM4_6100	TM00050614	12.13	1.675	0.00902	0.156414	unknown protein {Arabidopsis thaliana;}
MZ00005230	BM380733	TM00005230	11.92	1.674	0.00913	0.156414	hypothetical protein similar to Arabidopsis thaliana chromosome 1, T6L1.12 {Oryza sativa (japonica cultivar-group);}
MZ00029340	TC275615	TM00029340	11.62	1.674	0.02212	0.176626	putative Mcsc-pending-prov protein {Oryza sativa (japonica cultivar-group);}
MZ00034915	transgene2	TM00034915	10.31	1.673	0.0014	0.150625	homeotic protein engrailed - fruit fly (Drosophila melanogaster) {Drosophila melanogaster;}
MZ00050453	CO532075	TM00050453	11.8	1.673	0.01929	0.171136	putative leucine-rich repeat transmembrane protein kinase 2 {Oryza sativa (japonica cultivar-group);} ^|^GB|BAC10113.1|22296343|AP004309 putative leucine-rich repeat transmembrane protein kinase 2 {Oryza sat-TRUNCATED-
MZ00023677	TC258665	TM00023677	11.86	1.671	0.00498	0.150625	serine threonine kinase 1-like {Oryza sativa (japonica cultivar-group);}
MZ00044608	TC255557	TM00044608	12.08	1.67	0.00019	0.138806	OSJNBb0116K07.1 {Oryza sativa (japonica cultivar-group);} ^|^GB|CAE02936.2|38345154|OSJN00038 OSJNBa0014K14.8 {Oryza sativa (japonica cultivar-group);}
MZ00020329	TC276061	TM00020329	11.4	1.67	0.00269	0.150625	beta-amyrin synthase {Avena strigosa;} ^|^GB|AAT38897.1|47834399|AY618699 beta-amyrin synthase {Avena strigosa;}
MZ00037822	CB278207	TM00037822	13.11	1.668	8e-05	0.118909	NA
MZ00042171	TC262215	TM00042171	12.02	1.668	0.00805	0.155958	NA
MZ00039680	CF018255	TM00039680	12.85	1.667	0.00039	0.150625	NA
MZ00013385	TC268801	TM00013385	13.37	1.666	0.00274	0.150625	Tubulin alpha-1 chain (Alpha-1 tubulin). {Zea mays;} ^|^PIR|S15773|S15773 tubulin alpha-1 chain - maize {Zea mays;} ^|^GB|CAA33734.1|22147|ZMALPTUB alpha1-tubulin {Zea mays;}
MZ00041268	CD999535	TM00041268	14.02	1.661	0.0001	0.118909	unknown protein {Oryza sativa (japonica cultivar-group);}
MZ00036586	BG836203	TM00036586	12	1.659	0.01945	0.171531	NA
MZ00007125	CD436406	TM00007125	11.49	1.656	0.00221	0.150625	Putative ATP phosphoribosyl transferase {Oryza sativa (japonica cultivar-group);}
MZ00017107	TC273345	TM00017107	12.76	1.648	0.00016	0.130593	putative peptide methionine sulfoxide reductase {Oryza sativa (japonica cultivar-group);} ^|^GB|AAG60202.1|12597894|AC084763 putative peptide methionine sulfoxide reductase {Oryza sativa (japonica cultivar-g-TRUNCATED-
MZ00025351	CD970038	TM00025351	12.66	1.646	0.0034	0.150625	NA
MZ00029613	TC213150	TM00029613	16.26	1.643	0.00017	0.135622	aluminum-induced protein {Zea mays;}
MZ00051337	AZM4_79230	TM00051337	13.16	1.642	0.0001	0.118909	phospholipid/glycerol acyltransferase -like protein {Oryza sativa (japonica cultivar-group);}
MZ00027728	TC210833	TM00027728	11.58	1.642	0.00144	0.150625	putative zinc finger protein {Oryza sativa (japonica cultivar-group);} ^|^GB|BAD09145.1|42408008|AP004044 putative zinc finger protein {Oryza sativa (japonica cultivar-group);}
MZ00025519	TC250214	TM00025519	11.95	1.641	0.00694	0.153485	putative 27k vesicle-associated membrane protein-associated protein {Oryza sativa (japonica cultivar-group);}
MZ00040660	TC266125	TM00040660	13.05	1.641	0.00984	0.156729	sodium/proton antiporter {Hordeum vulgare;}
MZ00036064	BE050086	TM00036064	11.74	1.639	0.00085	0.150625	NA
MZ00048161	AZM4_138524	TM00048161	11.82	1.639	0.00079	0.150625	Unknown protein {Oryza sativa (japonica cultivar-group);}
MZ00033737	TC250876	TM00033737	12.23	1.627	0.00314	0.150625	putative beta-1,3-glucanase {Oryza sativa (japonica cultivar-group);} ^|^GB|AAN04212.1|22655795|AC098696 Putative beta-1,3-glucanase {Oryza sativa (japonica cultivar-group);}
MZ00052405	BG517502	TM00052405	12.17	1.627	0.00582	0.151917	NA
MZ00036110	BE051165	TM00036110	8.08	1.626	0.03002	0.190704	NA
MZ00042551	TC255251	TM00042551	12.75	1.625	0.01531	0.164143	F20D23.17 protein - Arabidopsis thaliana {Arabidopsis thaliana;} ^|^GB|AAD50029.1|5734764|AC007651 Hypothetical Protein {Arabidopsis thaliana;}
MZ00040785	ZRSiTERTOOT0313	TM00040785	11.04	1.623	0.02009	0.172205	putative protein {Zea mays;}
MZ00025644	TC262947	TM00025644	15.23	1.616	0.00033	0.150625	arginine/serine-rich splicing factor 2 {Zea mays;} ^|^GB|AAT37127.1|47680373|AY616024 arginine/serine-rich splicing factor 2 {Zea mays;}
MZ00013298	TC265319	TM00013298	11.63	1.615	0.00351	0.150625	GTP-binding protein Rab6 - common tobacco {Nicotiana tabacum;} ^|^GB|AAA74117.1|623586|TOBNTRAF putative {Nicotiana tabacum;}
MZ00026609	TC261886	TM00026609	12.3	1.614	0.01316	0.160624	NA
MZ00048885	AZM4_2627	TM00048885	12.53	1.613	0.00637	0.1528	unknown protein {Oryza sativa (japonica cultivar-group);}
MZ00030308	TC265771	TM00030308	11.23	1.612	0.02655	0.183934	putative Mic1 homolog {Oryza sativa (japonica cultivar-group);} ^|^GB|AAK50423.1|13940621|AC021891 Putative Mic1 homolog {Oryza sativa;}
MZ00013155	NP668801	TM00013155	11.89	1.61	0.01017	0.157158	unknown protein {Oryza sativa (japonica cultivar-group);}
MZ00054907	OGWFF48TH	TM00054907	12.34	1.61	0.0323	0.195283	putative cytochrome P450 {Oryza sativa (japonica cultivar-group);}
MZ00032220	TC256615	TM00032220	14.11	1.606	0.00011	0.118909	unknown protein {Oryza sativa (japonica cultivar-group);}
MZ00041692	TC193377	TM00041692	12.16	1.606	0.01478	0.163991	putative chromosome region maintenance protein {Oryza sativa (japonica cultivar-group);}
MZ00014317	TC260002	TM00014317	11.34	1.598	0.007	0.153606	unknown protein {Oryza sativa (japonica cultivar-group);}
MZ00019706	TC254409	TM00019706	11.44	1.597	0.00306	0.150625	unknown protein {Oryza sativa (japonica cultivar-group);}
MZ00029903	TC253467	TM00029903	11.24	1.596	0.00784	0.155936	glycosylation enzyme-like protein {Triticum monococcum;}
MZ00019709	AZM4_1129	TM00019709	11.58	1.595	0.01297	0.160624	putative ectonucleoside triphosphate diphosphohydrolase {Oryza sativa (japonica cultivar-group);}
MZ00013293	TC254519	TM00013293	11.77	1.594	0.00939	0.156414	OSJNBb0020O11.17 {Oryza sativa (japonica cultivar-group);}
MZ00040783	TC278936	TM00040783	12.49	1.592	0.00899	0.156414	yabby10 protein {Zea mays;}
MZ00003537	BE345645	TM00003537	11.47	1.583	0.00114	0.150625	NA
MZ00016981	TC251484	TM00016981	10.57	1.581	0.00015	0.130593	unknown protein {Oryza sativa (japonica cultivar-group);} ^|^GB|AAS72355.1|45642727|AC111015 unknown protein {Oryza sativa (japonica cultivar-group);}
MZ00030215	TC274948	TM00030215	11.85	1.581	0.03482	0.199592	kinesin heavy chain-like protein {Oryza sativa (japonica cultivar-group);}
MZ00021327	TC277084	TM00021327	11.96	1.577	0.03209	0.194992	OSJNBa0086O06.15 {Oryza sativa (japonica cultivar-group);}
MZ00026703	TC272544	TM00026703	12.79	1.575	0.00894	0.156414	putative RES protein {Oryza sativa (japonica cultivar-group);}
MZ00035135	AI622249	TM00035135	12.31	1.575	0.02646	0.183873	NA
MZ00056057	TC266279	TM00056057	11.72	1.574	0.01149	0.158531	NA
MZ00032019	TC252280	TM00032019	12.05	1.574	0.01663	0.165967	putative thioesterase family protein {Oryza sativa (japonica cultivar-group);}
MZ00049799	AZM4_42423	TM00049799	11.69	1.573	0.00106	0.150625	unknown protein {Arabidopsis thaliana;} ^|^GB|AAK92821.1|15292901|AY050884 unknown protein {Arabidopsis thaliana;}
MZ00003859	TC276972	TM00003859	11.6	1.573	0.00824	0.155958	OJ000315_02.21 {Oryza sativa (japonica cultivar-group);}
MZ00028835	TC253582	TM00028835	15.29	1.572	0.00014	0.128162	unknown protein {Oryza sativa (japonica cultivar-group);}
MZ00052273	BE238593	TM00052273	12.82	1.571	0.00076	0.150625	NA
MZ00018060	TC273860	TM00018060	12.11	1.571	0.00828	0.155958	tonoplast membrane integral protein ZmTIP4-2 {Zea mays;}
MZ00021686	TC277569	TM00021686	11.6	1.57	0.01028	0.157158	NA
MZ00033169	TC257689	TM00033169	11.7	1.568	0.02881	0.18809	NA
MZ00021742	TC202258	TM00021742	11.78	1.567	0.00845	0.155958	hypothetical protein similar to Arabidopsis thaliana chromosome 1, T8L23.8 {Oryza sativa (japonica cultivar-group);} ^|^GB|BAB62572.1|15128386|AP003255 hypothetical protein similar to Arabidopsis thaliana chromosome 1, T8L23.8 {Oryza sativa (japonica cultivar-group);}
MZ00043798	TC250655	TM00043798	12.02	1.562	0.00502	0.150625	unnamed protein product; ESTs AU097577(C62003),C28669(C62003) correspond to a region of the predicted gene. Similar to Arabidopsis thaliana DNA chromosome 5, BAC clone F18O22; putative protein (AL163817) {Or-TRUNCATED-
MZ00043853	TC250751	TM00043853	12.6	1.562	0.03038	0.191178	putative nucleic acid binding protein {Oryza sativa (japonica cultivar-group);}
MZ00056664	AZM4_140066	TM00056664	11.71	1.561	0.0121	0.159861	NA
MZ00039302	CD993676	TM00039302	12.73	1.561	0.01669	0.165967	NA
MZ00040945	TC191023	TM00040945	14.38	1.56	0.00011	0.118909	ribosomal protein L3B {Oryza sativa (indica cultivar-group);}
MZ00014690	TC249976	TM00014690	12.41	1.558	0.01032	0.157158	contains ESTs AU031685(R0530),D23896(R0530) smilar to Arabidopsis thaliana chromosome 1, F12M16.29 unknown protein {Oryza sativa (japonica cultivar-group);}
MZ00025347	TC250182	TM00025347	11.68	1.556	0.02291	0.177642	unknown protein {Arabidopsis thaliana;} ^|^GB|AAO64190.1|28973748|BT005787 unknown protein {Arabidopsis thaliana;}
MZ00004582	BM074546	TM00004582	11.47	1.554	0.01305	0.160624	NA
MZ00038668	CD957392	TM00038668	13	1.553	0.01189	0.159339	NA
MZ00007188	CD437818	TM00007188	12.79	1.549	0.02026	0.172592	NA
MZ00018806	TC198437	TM00018806	11.28	1.547	0.00849	0.155958	NA
MZ00007120	CD436264	TM00007120	11.52	1.543	0.00081	0.150625	putative nucleoside-triphosphatase {Oryza sativa (japonica cultivar-group);}
MZ00020634	TC255789	TM00020634	13.28	1.543	0.00831	0.155958	NA
MZ00039588	CF012136	TM00039588	15.32	1.54	0.00019	0.138806	Eukaryotic translation initiation factor 3 subunit 10 (eIF-3 theta)(Eukaryotic translation initiation factor 3 large subunit) (eIF3a). {Zea mays;} ^|^GB|AAD39834.1|5106764|AF073329 eukaryotic translation ini-TRUNCATED-
MZ00043943	TC251084	TM00043943	15.96	1.534	0.00019	0.138806	NA
MZ00041400	TC260029	TM00041400	13.85	1.531	0.00012	0.119063	unknown protein {Oryza sativa (japonica cultivar-group);}
MZ00013489	TC258614	TM00013489	11.95	1.525	0.02407	0.180272	putative ribosomal protein S15 {Oryza sativa (japonica cultivar-group);} ^|^GB|AAP44665.1|31126745|AC093713 putative 40S ribosomal protein S15 {Oryza sativa (japonica cultivar-group);}
MZ00013242	T18394	TM00013242	11.61	1.522	0.00088	0.150625	NA
MZ00035302	AI901870	TM00035302	12.52	1.519	0.01925	0.171052	NA
MZ00023029	TC257670	TM00023029	11.83	1.516	0.00244	0.150625	putative UDP-glycosyltransferase 85A8 {Oryza sativa (japonica cultivar-group);} ^|^GB|BAD34266.1|50725264|AP006070 putative UDP-glycosyltransferase 85A8 {Oryza sativa (japonica cultivar-group);}
MZ00049771	AZM4_41819	TM00049771	11.91	1.515	0.00173	0.150625	OSJNBa0010D21.8 {Oryza sativa (japonica cultivar-group);}
MZ00036632	BG836865	TM00036632	12.08	1.515	0.02228	0.176901	NA
MZ00005156	BM378932	TM00005156	12	1.514	0.0041	0.150625	NA
MZ00038332	CD940090	TM00038332	11.51	1.514	0.01573	0.164777	NA
MZ00029381	TC261949	TM00029381	14.31	1.511	0.01177	0.158884	contains ESTs C91759(E31489),AU068647(C30626),AU101244(E3778),AU029770 (E31489) similar to Arabidopsis thaliana chromosome 3, At3g46540 unknown protein {Oryza sativa (japonica cultivar-group);}
MZ00036562	TC278942	TM00036562	11.6	1.511	0.01437	0.16282	mudrA protein - maize transposon MuDR {Zea mays;} ^|^GB|AAA81535.1|595816|ZMU14597 mudrA {Zea mays;} ^|^GB|AAA21566.1|540581|MZETRNMU mudrA {Zea mays;}
MZ00046842	AZM4_113492	TM00046842	11.76	1.509	0.01202	0.159744	putative heparanase {Hordeum vulgare subsp. vulgare;}
MZ00015200	TC259456	TM00015200	12.05	1.507	0.0153	0.164143	OSJNBa0064D20.11 {Oryza sativa (japonica cultivar-group);}
MZ00021574	TC277859	TM00021574	13.5	1.501	0.01165	0.158813	unknown protein {Oryza sativa (japonica cultivar-group);}
MZ00004766	BM266391	TM00004766	11.47	1.5	0.00174	0.150625	putative Na+-dependent inorganic phosphate cotransporter {Arabidopsis thaliana;} ^|^GB|BAB10122.1|10176892|AB011475 Na+-dependent inorganic phosphate cotransporter-like protein {Arabidopsis thaliana;} -TRUNCATED-
MZ00051793	AZM4_89990	TM00051793	15.86	1.499	0.00034	0.150625	NA
MZ00046687	AZM4_108451	TM00046687	11.54	1.499	0.0271	0.185136	NA
MZ00025513	TC250177	TM00025513	11.86	1.495	0.003	0.150625	cinnamic acid 4-hydroxylase {Sorghum bicolor;}
MZ00056003	TC265939	TM00056003	11.25	1.495	0.02733	0.185484	putative RIO kinase 1 isoform 1 {Oryza sativa (japonica cultivar-group);}
MZ00032072	TC266835	TM00032072	12.41	1.495	0.0346	0.199251	cytochrome c oxidase subunit I {Adineta vaga;}
MZ00043847	TC272006	TM00043847	11.98	1.494	0.00029	0.150625	contains ESTs C27232(C51376),AU030178(E50721),AU030179(E50721) unknown protein {Oryza sativa (japonica cultivar-group);} ^|^GB|BAB43987.1|13872880|AP002540 contains ESTs C27232(C51376),AU030178(E-TRUNCATED-
MZ00015961	TC250870	TM00015961	13.19	1.491	0.0012	0.150625	hypothetical protein F14O10.3 - Arabidopsis thaliana {Arabidopsis thaliana;} ^|^GB|AAL15229.1|16323470|AY059123 unknown protein {Arabidopsis thaliana;} ^|^GB|AAK59680.1|14334544|AY035176 unknown protein {Ara-TRUNCATED-
MZ00050620	AZM4_61075	TM00050620	12.34	1.489	0.0225	0.177393	hypothetical protein {Oryza sativa (japonica cultivar-group);} ^|^GB|AAT39186.1|47900356|AC108876 hypothetical protein {Oryza sativa (japonica cultivar-group);}
MZ00015767	TC250633	TM00015767	11.43	1.487	0.00518	0.150625	unnamed protein product; ESTs AU030894(E60405),AU030895(E60405) correspond to a region of the predicted gene. hypothetical protein {Oryza sativa (japonica cultivar-group);} ^|^GB|BAA92397.1|7228437|AP001366 -TRUNCATED-
MZ00042271	TC252525	TM00042271	12.08	1.487	0.01636	0.165902	unknown protein {Oryza sativa (japonica cultivar-group);}
MZ00013851	TC258468	TM00013851	12.04	1.485	0.00303	0.150625	Superoxide dismutase [Cu-Zn] 4AP (EC 1.15.1.1). {Zea mays;}
MZ00049776	AZM4_42036	TM00049776	11.44	1.483	0.00091	0.150625	OSJNBa0081C01.4 {Oryza sativa (japonica cultivar-group);} ^|^GB|CAD41205.2|38346622|OSJN00177 OSJNBa0074L08.16 {Oryza sativa (japonica cultivar-group);}
MZ00016856	TC251996	TM00016856	11.5	1.481	0.0121	0.159861	hypothetical protein similar to Arabidopsis thaliana chromosome 5, MLN1.10 {Oryza sativa (japonica cultivar-group);}
MZ00039376	CD998593	TM00039376	11.67	1.48	0.00889	0.156414	NA
MZ00052410	BG518378	TM00052410	12.02	1.48	0.02238	0.177185	NA
MZ00049702	AZM4_40949	TM00049702	10.86	1.477	0.0293	0.189155	OSJNBa0084A10.15 {Oryza sativa (japonica cultivar-group);}
MZ00021716	TC250496	TM00021716	11.4	1.476	0.0187	0.169871	hypothetical protein {Oryza sativa (japonica cultivar-group);} ^|^GB|BAD37382.1|51535486|AP003541 hypothetical protein {Oryza sativa (japonica cultivar-group);}
MZ00043272	TC259811	TM00043272	14.43	1.474	0.00023	0.148121	hypoxia-responsive family protein-like {Oryza sativa (japonica cultivar-group);}
MZ00039104	CD979077	TM00039104	11.38	1.474	0.00183	0.150625	NA
MZ00052476	BI180331	TM00052476	11.64	1.472	0.01134	0.158096	NA
MZ00040781	NP800661	TM00040781	11.92	1.47	0.00695	0.153485	Opaque-2 protein {Zea mays;}
MZ00015118	AZM4_134045	TM00015118	10.58	1.468	0.00555	0.151513	unknown protein {Oryza sativa (japonica cultivar-group);} ^|^GB|BAC57311.1|28411836|AP004708 unknown protein {Oryza sativa (japonica cultivar-group);}
MZ00039836	CF032484	TM00039836	11.29	1.463	0.00723	0.154302	NA
MZ00019981	TC251445	TM00019981	12.2	1.46	0.00021	0.14019	contains ESTs AU101665(R2414),D24709(R2594) similar to Arabidopsis thaliana chromosome 5, At5g14420 unknown protein {Oryza sativa (japonica cultivar-group);} ^|^GB|BAB92575.1|20804894|AP003380 contains ESTs -TRUNCATED-
MZ00013672	TC191535	TM00013672	13.36	1.46	0.00372	0.150625	Plastocyanin, chloroplast precursor. {Oryza sativa;} ^|^GB|AAC78108.1|3885896|AF093636 plastocyanin precursor {Oryza sativa;}
MZ00035272	TC248551	TM00035272	12	1.46	0.03091	0.192143	putative Photosystem I reaction center subunit V {Oryza sativa (japonica cultivar-group);} ^|^GB|BAD33679.1|50726159|AP005633 putative Photosystem I reaction center subunit V {Oryza sativa (japonica cultivar-TRUNCATED-
MZ00035960	AZM4_38523	TM00035960	11.56	1.458	0.00651	0.1528	OSJNBb0091E11.14 {Oryza sativa (japonica cultivar-group);}
MZ00012542	TC255451	TM00012542	10.97	1.457	0.01233	0.160119	OSJNBa0074L08.11 {Oryza sativa (japonica cultivar-group);}
MZ00036381	TC248347	TM00036381	13.88	1.456	0.00018	0.138806	O2 evolving protein complex:SUBUNIT=33kD. {Lycopersicon esculentum;}
MZ00048251	AZM4_141397	TM00048251	12.42	1.455	0.00237	0.150625	NA
MZ00049679	AZM4_40685	TM00049679	11.42	1.455	0.01019	0.157158	putative Peroxidase 1 precursor {Oryza sativa (japonica cultivar-group);}
MZ00040637	NP161456	TM00040637	11.1	1.454	0.00629	0.1528	R2R3MYB-domain protein {Zea mays;}
MZ00027003	TC262223	TM00027003	11.89	1.452	0.00971	0.156729	putative small nuclear ribonucleoprotein U1A {Oryza sativa;}
MZ00017324	TC252561	TM00017324	11.23	1.452	0.0104	0.157158	putative Sec63 domain containing protein {Oryza sativa (japonica cultivar-group);}
MZ00016719	TC262600	TM00016719	12.25	1.451	0.00629	0.1528	beta-expansin 7 {Zea mays;}
MZ00049819	AZM4_42974	TM00049819	12.15	1.449	0.00028	0.150625	hypothetical protein {Oryza sativa (japonica cultivar-group);} ^|^GB|BAB85273.1|18844803|AP003291 hypothetical protein {Oryza sativa (japonica cultivar-group);}
MZ00005407	BM500487	TM00005407	10.93	1.449	0.00587	0.151939	unknown protein {Oryza sativa (japonica cultivar-group);}
MZ00005182	TC255675	TM00005182	12.57	1.446	0.02257	0.177393	NA
MZ00055987	TC275889	TM00055987	11.44	1.446	0.02361	0.179326	NA
MZ00048562	AZM4_22541	TM00048562	12.01	1.446	0.0304	0.191178	putative ZmEBE-1 protein {Oryza sativa (japonica cultivar-group);}
MZ00013490	TC248830	TM00013490	11.35	1.446	0.03101	0.192327	acidic ribosomal protein P2 - maize {Zea mays;} ^|^GB|CAA60251.1|790508|ZMRNARPP2 60S acidic ribosomal protein {Zea mays;}
MZ00023578	TC269007	TM00023578	12.11	1.443	0.0028	0.150625	ubiquitin fusion protein. {Zea mays;}
MZ00026522	TC251500	TM00026522	11.98	1.442	0.00122	0.150625	hypothetical protein T20K14_80 - Arabidopsis thaliana {Arabidopsis thaliana;} ^|^GB|CAC01746.1|9755802|ATT20K14 putative protein {Arabidopsis thaliana;}
MZ00012830	TC278816	TM00012830	12.7	1.441	0.03381	0.197706	NA
MZ00025938	TC258461	TM00025938	13.76	1.44	0.02517	0.182151	putative villin 2 {Oryza sativa (japonica cultivar-group);} ^|^GB|BAD38345.1|51536172|AP005760 putative villin 2 {Oryza sativa (japonica cultivar-group);}
MZ00003951	BG458272	TM00003951	12.24	1.439	0.00637	0.1528	cryptochrome 1a {Oryza sativa (japonica cultivar-group);}
MZ00013440	TC191055	TM00013440	11.11	1.438	0.0007	0.150625	group 3 pollen allergen {Zea mays;}
MZ00035158	TC262080	TM00035158	10.92	1.438	0.02155	0.175638	unknown protein {Oryza sativa (japonica cultivar-group);}
MZ00014266	TC270226	TM00014266	11.57	1.437	0.00017	0.135622	unknown protein {Oryza sativa (japonica cultivar-group);}
MZ00042699	TC257146	TM00042699	13.07	1.437	0.0346	0.199251	putative peroxidase {Oryza sativa (japonica cultivar-group);}
MZ00031443	TC270942	TM00031443	11.58	1.435	0.01508	0.164089	typical P-type R2R3 Myb protein {Zea mays;} ^|^GB|AAL90645.1|19548443|AF470077 P-type R2R3 Myb protein {Zea mays;}
MZ00015796	TC250975	TM00015796	14.29	1.434	0.01581	0.164777	putative actin-related complex protein {Oryza sativa (japonica cultivar-group);}
MZ00033017	TC268219	TM00033017	14.49	1.433	0.00521	0.150625	hypothetical protein F12M12.190 - Arabidopsis thaliana {Arabidopsis thaliana;} ^|^GB|CAB90949.1|7799010|ATF12M12 putative protein {Arabidopsis thaliana;}
MZ00051045	AZM4_70131	TM00051045	12.5	1.428	0.00026	0.150625	OSJNBa0085I10.15 {Oryza sativa (japonica cultivar-group);}
MZ00029069	TC275063	TM00029069	11.4	1.428	0.00671	0.152943	putative RNA methyltransferases {Oryza sativa (japonica cultivar-group);}
MZ00005812	BQ293390	TM00005812	15.21	1.427	0.00232	0.150625	WRKY-like DNA-binding protein {Oryza sativa;}
MZ00042527	TC253598	TM00042527	12.03	1.427	0.01066	0.157248	putative hydroxymethyltransferase {Oryza sativa (japonica cultivar-group);} ^|^GB|BAB92441.1|20804756|AP003297 putative hydroxymethyltransferase {Oryza sativa (japonica cultivar-group);}
MZ00005189	BM379611	TM00005189	11.37	1.426	0.00229	0.150625	RING-H2 zinc finger protein ATL6-like {Oryza sativa (japonica cultivar-group);}
MZ00049733	AZM4_41315	TM00049733	10.69	1.426	0.00046	0.150625	At4g34730 {Arabidopsis thaliana;} ^|^GB|AAN72022.1|25082957|BT002011 putative protein {Arabidopsis thaliana;}
MZ00021416	TC266239	TM00021416	11.4	1.425	0.02989	0.190322	NA
MZ00035920	AZM4_114567	TM00035920	11.95	1.422	0.00851	0.155986	cryptochrome 2 apoprotein {Sorghum bicolor;}
MZ00048430	AZM4_1695	TM00048430	12.08	1.421	0.00526	0.150625	hypothetical protein {Oryza sativa (japonica cultivar-group);} ^|^GB|BAA96171.1|8096598|AP002092 unnamed protein product; hypothetical protein {Oryza sativa (japonica cultivar-group);}
MZ00007147	CD436716	TM00007147	11.57	1.421	0.03134	0.193144	probable myb-related DNA-binding protein [imported] - Arabidopsis thaliana {Arabidopsis thaliana;} ^|^GB|CAB80937.1|7267625|ATCHRIV3 putative myb-related DNA-binding protein {Arabidopsis thaliana;} ^|^GB|AAS-TRUNCATED-
MZ00005188	BM379588	TM00005188	11.67	1.419	0.01572	0.164777	putative auxin induced protein {Oryza sativa (japonica cultivar-group);}
MZ00022359	TC267992	TM00022359	10.08	1.418	0.00538	0.150625	putative CCR4-NOT transcription complex, subunit 2; NOT2 {Oryza sativa (japonica cultivar-group);} ^|^GB|BAD19449.1|47497412|AP004257 putative CCR4-NOT transcription complex, subunit 2; NOT2 {Oryza sativa (j-TRUNCATED-
MZ00042604	TC255920	TM00042604	11.95	1.417	0.00911	0.156414	NA
MZ00023037	TC268346	TM00023037	11.71	1.415	0.01082	0.157574	NA
MZ00049682	AZM4_40750	TM00049682	12.23	1.411	0.03001	0.190679	serine/threonine protein kinase-like {Oryza sativa (japonica cultivar-group);}
MZ00024087	TC259527	TM00024087	11.67	1.408	0.015	0.164089	putative nucleic acid binding protein {Oryza sativa (japonica cultivar-group);} ^|^GB|BAD15587.1|46390153|AP004144 putative nucleic acid binding protein {Oryza sativa (japonica cultivar-group);}
MZ00017395	TC263213	TM00017395	12.15	1.405	0.00471	0.150625	putative amino acid selective channel protein {Oryza sativa (japonica cultivar-group);}
MZ00021811	TC256371	TM00021811	12.09	1.403	0.00667	0.1528	NA
MZ00056610	TC261540	TM00056610	12.46	1.402	0.03336	0.197152	unknown protein {Oryza sativa (japonica cultivar-group);}
MZ00001553	AW424556	TM00001553	11.89	1.401	0.03479	0.199583	elicitor-responsive gene 3 [imported] - rice {Oryza sativa;} ^|^GB|AAC35866.1|3603473|AF090698 elicitor-responsive gene-3 {Oryza sativa (indica cultivar-group);} ^|^GB|CAE03867.2|38346762|OSJN00183 OSJNBa008-TRUNCATED-
MZ00019058	TC253860	TM00019058	11.8	1.399	0.0045	0.150625	putative adenylate translocator (Brittle-1) protein {Oryza sativa (japonica cultivar-group);}
MZ00023545	AW424496	TM00023545	9.97	1.399	0.00061	0.150625	NA
MZ00055335	TC264148	TM00055335	13.12	1.398	0.01907	0.170895	NA
MZ00030944	TC214848	TM00030944	12	1.397	0.01247	0.160461	NA
MZ00014271	TC259329	TM00014271	12.06	1.394	0.0116	0.158725	circadian oscillator component {Oryza sativa (japonica cultivar-group);}
MZ00034257	TC269354	TM00034257	13.28	1.393	0.00133	0.150625	cyclin II - maize {Zea mays;} ^|^GB|AAA20237.1|516550|ZMU10077 cyclin IIZm {Zea mays;}
MZ00023580	TC248405	TM00023580	11.68	1.391	0.02309	0.177906	actin {Oryza sativa (japonica cultivar-group);} ^|^GB|BAC76319.1|30409356|AB047313 actin {Oryza sativa (japonica cultivar-group);}
MZ00037155	BM382039	TM00037155	13.39	1.389	0.00708	0.153606	NA
MZ00056804	AZM4_32584	TM00056804	13.16	1.386	0.00222	0.150625	aldehyde oxidase (EC 1.2.3.1) 2 - maize {Zea mays;} ^|^GB|BAA23227.1|2589164|D88452 aldehyde oxidase-2 {Zea mays;}
MZ00030717	TC266563	TM00030717	16.39	1.385	0.0003	0.150625	NA
MZ00049680	AZM4_40689	TM00049680	12.51	1.383	0.01301	0.160624	putative ZF-HD homeobox protein {Oryza sativa (japonica cultivar-group);}
MZ00026505	TC272618	TM00026505	13.94	1.382	0.00025	0.14967	TATA-box binding protein 2 (TATA-box factor 2) (TATA binding factor 2)(TATA sequence-binding protein 2) (TBP-2) (Transcription initiationfactor TFIID TBP-2 subunit). {Zea mays;} ^|^PIR|S61088|S61088 transcri-TRUNCATED-
MZ00030105	TC254759	TM00030105	9.89	1.381	0.00418	0.150625	unknown protein {Oryza sativa (japonica cultivar-group);} ^|^GB|AAK39589.1|13786464|AC025296 unknown protein {Oryza sativa (japonica cultivar-group);}
MZ00013385	TC268801	TM00013385	12.35	1.381	0.03159	0.193826	Tubulin alpha-1 chain (Alpha-1 tubulin). {Zea mays;} ^|^PIR|S15773|S15773 tubulin alpha-1 chain - maize {Zea mays;} ^|^GB|CAA33734.1|22147|ZMALPTUB alpha1-tubulin {Zea mays;}
MZ00005141	BM378658	TM00005141	12.07	1.38	0.02845	0.187062	NA
MZ00005882	BQ538461	TM00005882	12.35	1.378	0.00058	0.150625	At1g11880 {Arabidopsis thaliana;} ^|^GB|AAT06426.1|46931244|BT012607 At1g11880 {Arabidopsis thaliana;}
MZ00015476	TC265543	TM00015476	11.62	1.377	0.01331	0.160842	Tubulin beta-3 chain (Beta-3 tubulin). {Zea mays;} ^|^GB|CAA52718.1|398845|ZMB3TUB beta3 tubulin {Zea mays;}
MZ00038647	CD956286	TM00038647	11.39	1.373	0.00188	0.150625	harpin-induced protein 1 family (HIN1)-like {Oryza sativa (japonica cultivar-group);}
MZ00048539	AZM4_22309	TM00048539	11.62	1.372	0.01335	0.160842	contains ESTs AU057879(S21867),AU057878(S21867) unknown protein {Oryza sativa (japonica cultivar-group);} ^|^GB|BAC01195.1|21644637|AP003270 contains ESTs AU057879(S21867),AU057878(S21867) unknown protein -TRUNCATED-
MZ00035162	AI649835	TM00035162	13.85	1.371	0.00031	0.150625	NA
MZ00015555	TC250702	TM00015555	11.38	1.368	0.01113	0.157752	unknown protein {Oryza sativa (japonica cultivar-group);} ^|^GB|AAK00428.2|18542939|AC069324 Unknown protein {Oryza sativa;}
MZ00020321	TC254204	TM00020321	11.63	1.366	0.0034	0.150625	hypothetical protein {Oryza sativa (japonica cultivar-group);} ^|^GB|AAG59656.1|12583804|AC084319 putative mutator transposable element {Oryza sativa (japonica cultivar-group);}
MZ00023125	TC268091	TM00023125	11.24	1.365	0.00166	0.150625	contains ESTs C26691(C12839),AU092381(C12839) similar to Arabidopsis thaliana chromosome 5, At5g03160 unknown protein {Oryza sativa (japonica cultivar-group);}
MZ00023577	TC248265	TM00023577	12.23	1.364	0.00029	0.150625	protein F2D10.6 [imported] - Arabidopsis thaliana {Arabidopsis thaliana;} ^|^GB|BAD43322.1|51969260|AK175559 hypothetical protein {Arabidopsis thaliana;} ^|^GB|AAO64810.1|29028862|BT005875 At1g20575 {Arabido-TRUNCATED-
MZ00039372	CD998401	TM00039372	11.27	1.362	0.00125	0.150625	actin {Saccharum officinarum;}
MZ00025607	TC259566	TM00025607	11.65	1.361	0.00294	0.150625	OSJNBa0084K01.12 {Oryza sativa (japonica cultivar-group);}
MZ00004320	TC264125	TM00004320	11.28	1.36	0.01256	0.160624	myb-related transcription factor-like {Oryza sativa (japonica cultivar-group);}
MZ00016832	TC252093	TM00016832	11.42	1.359	0.00742	0.15469	unknown protein {Oryza sativa (japonica cultivar-group);}
MZ00039371	CD998283	TM00039371	11.69	1.354	0.00165	0.150625	OSJNBa0072F16.12 {Oryza sativa (japonica cultivar-group);}
MZ00029958	TC275530	TM00029958	11.35	1.354	0.02926	0.189138	OSJNBa0027G07.8 {Oryza sativa (japonica cultivar-group);}
MZ00031928	TC216197	TM00031928	11.95	1.35	0.03227	0.195172	NA
MZ00043063	TC248786	TM00043063	10.95	1.349	0.0084	0.155958	ribulosebisphosphate carboxylase. {Zea mays;}
MZ00031925	TC277433	TM00031925	11.61	1.344	0.00097	0.150625	NA
MZ00014702	TC271092	TM00014702	12.2	1.342	0.00051	0.150625	putative small nuclear ribonucleoprotein polypeptide D3 {Oryza sativa (japonica cultivar-group);} ^|^GB|BAD07817.1|41052905|AP004187 putative small nuclear ribonucleoprotein polypeptide D3 {Oryza sativa (jap-TRUNCATED-
MZ00035228	AI739744	TM00035228	11.68	1.337	0.00611	0.1528	NA
MZ00001548	AW424438	TM00001548	11.85	1.335	0.00122	0.150625	hypothetical protein similar to Arabidopsis thaliana chromosome 3, T17J13.40 {Oryza sativa (japonica cultivar-group);}
MZ00016344	TC251439	TM00016344	14.3	1.334	0.00021	0.14019	membrane related protein {Oryza sativa (japonica cultivar-group);}
MZ00042102	TC251626	TM00042102	12.36	1.332	0.00653	0.1528	Molybdenum cofactor synthesis protein 3 (Molybdopterin synthasesulfurylase) (MPT synthase sulfurylase). {Arabidopsis thaliana;} ^|^GB|AAD18051.1|4337042|AF124160 molybdopterin synthase sulphurylase {Arabidop-TRUNCATED-
MZ00026772	TC260732	TM00026772	12.08	1.328	0.00345	0.150625	helix-loop-helix-like protein {Oryza sativa (japonica cultivar-group);}
MZ00019703	TC274885	TM00019703	11.49	1.327	0.00137	0.150625	probable receptor-like protein kinase [imported] - Arabidopsis thaliana {Arabidopsis thaliana;} ^|^GB|AAC77864.1|3885336|AC005623 putative receptor-like protein kinase {Arabidopsis thaliana;}
MZ00005502	BM501195	TM00005502	11.37	1.327	0.01369	0.161532	putative receptor kinase {Oryza sativa (japonica cultivar-group);} ^|^GB|BAA94519.1|7573610|AP001800 unnamed protein product; ESTs AU032341(R3918),AU071016(R10613) correspond to a region of the predicted gen-TRUNCATED-
MZ00021197	TC264741	TM00021197	11.65	1.327	0.02818	0.186835	putative signal transduction protein {Oryza sativa (japonica cultivar-group);}
MZ00005252	BM381252	TM00005252	12.06	1.326	0.00141	0.150625	putative tubby-like protein {Oryza sativa (japonica cultivar-group);}
MZ00020228	TC274919	TM00020228	11.69	1.326	0.02108	0.17424	glutathione S-transferase GST 31 {Zea mays;}
MZ00025584	TC261206	TM00025584	11.79	1.325	0.00417	0.150625	putative DNA-binding protein {Oryza sativa (japonica cultivar-group);}
MZ00000686	TC275769	TM00000686	11.8	1.325	0.00079	0.150625	unknown protein {Oryza sativa (japonica cultivar-group);} ^|^GB|BAD23074.1|48716468|AP004861 unknown protein {Oryza sativa (japonica cultivar-group);}
MZ00043045	TC205130	TM00043045	11.76	1.325	0.02517	0.182151	ubiquitin-conjugating enzyme E2 {Oryza sativa (japonica cultivar-group);} ^|^GB|BAB84382.1|18461185|AP003223 ubiquitin-conjugating enzyme E2 {Oryza sativa (japonica cultivar-group);}
MZ00049522	AZM4_38955	TM00049522	15.38	1.324	0.00025	0.14967	heat shock factor RHSF13 {Oryza sativa (japonica cultivar-group);} ^|^GB|BAB19067.1|11761077|AP002744 putative heat shock factor protein 1 (HSF 1) {Oryza sativa (japonica cultivar-group);}
MZ00042669	TC268648	TM00042669	12.63	1.324	0.00036	0.150625	putative subtilisin-like serine protease {Oryza sativa (japonica cultivar-group);} ^|^GB|BAC83078.1|34393517|AP003804 putative subtilisin-like serine protease {Oryza sativa (japonica cultivar-group);} -TRUNCATED-
MZ00003530	BE345003	TM00003530	11.6	1.323	0.00067	0.150625	Cytochrome P450 78A1 (EC 1.14.-.-) (CYPLXXVIII). {Zea mays;} ^|^PIR|S51475|S51475 cytochrome P450 cyp78 - maize {Zea mays;} ^|^GB|AAA61607.1|349718|MZECP450A cytochrome P-450 {Zea mays;}
MZ00042500	TC264042	TM00042500	11.33	1.322	0.00645	0.1528	unknown protein {Oryza sativa (japonica cultivar-group);}
MZ00015170	TC261008	TM00015170	12.23	1.316	0.00829	0.155958	unnamed protein product; EST AU058127(S5254) corresponds to a region of the predicted gene. Similar to dynein light chain 1, cytoplasmic. (Q24117) {Oryza sativa (japonica cultivar-group);}
MZ00031658	TC276588	TM00031658	11.3	1.314	0.00025	0.14967	auxin-regulated protein-like protein {Oryza sativa (japonica cultivar-group);}
MZ00022266	TC255741	TM00022266	13.83	1.312	0.00042	0.150625	NA
MZ00047955	AZM4_135912	TM00047955	10.66	1.312	0.02268	0.177467	putative phosphoprotein phosphatase PP7 {Oryza sativa (japonica cultivar-group);}
MZ00032071	TC276848	TM00032071	12.14	1.312	0.02468	0.18109	unknown {Oryza sativa (japonica cultivar-group);}
MZ00037175	BM416828	TM00037175	12.71	1.31	0.00047	0.150625	NA
MZ00026741	TC262539	TM00026741	13.8	1.306	0.00021	0.14019	signal recognition particle 54 kDa subunit precursor {Arabidopsis thaliana;}
MZ00054901	OGWDH73TH	TM00054901	12.76	1.305	0.00894	0.156414	chloroplast RelA homologue 1 {Oryza sativa (japonica cultivar-group);}
MZ00021296	TC254127	TM00021296	11.11	1.305	0.0183	0.169017	putative Avr9/Cf-9 rapidly elicited protein {Oryza sativa (japonica cultivar-group);} ^|^GB|BAD09580.1|42408397|AP004586 putative Avr9/Cf-9 rapidly elicited protein {Oryza sativa (japonica cultivar-group);} -TRUNCATED-
MZ00052436	BG837851	TM00052436	16.35	1.304	0.00287	0.150625	NA
MZ00016791	TC272383	TM00016791	10.46	1.303	0.00423	0.150625	unknow protein {Oryza sativa (japonica cultivar-group);}
MZ00016710	AZM4_112807	TM00016710	11.49	1.303	0.01765	0.167567	OSJNBa0013K16.16 {Oryza sativa (japonica cultivar-group);}
MZ00052096	AZM4_93586	TM00052096	14.11	1.302	0.00029	0.150625	hypothetical protein {Oryza sativa (japonica cultivar-group);} ^|^GB|AAP46253.1|31249761|AC133339 hypothetical protein {Oryza sativa (japonica cultivar-group);}
MZ00049768	AZM4_41793	TM00049768	11.23	1.3	0.00154	0.150625	putative dehydration-responsive element binding protein 3 {Oryza sativa (japonica cultivar-group);}
MZ00005485	BM501122	TM00005485	11.45	1.3	0.0196	0.171722	NA
MZ00013339	TC190830	TM00013339	12.58	1.299	0.00164	0.150625	Similar to germinal histone H4 gene {Mus musculus;}
MZ00007163	CD437430	TM00007163	12.76	1.299	0.00072	0.150625	NA
MZ00042996	TC269461	TM00042996	11.18	1.297	0.00132	0.150625	Glucose-1-phosphate adenylyltransferase large subunit 2, chloroplastprecursor (EC 2.7.7.27) (ADP-glucose synthase) (ADP-glucosepyrophosphorylase) (AGPASE S) (Alpha-D-glucose-1-phosphate adenyltransferase). {-TRUNCATED-
MZ00033128	TC268308	TM00033128	13.52	1.296	0.02053	0.173127	NA
MZ00041706	TC271228	TM00041706	11.27	1.296	0.0239	0.18007	NA
MZ00021780	TC268685	TM00021780	11.27	1.293	0.00024	0.14967	putative pepper esterase {Oryza sativa (japonica cultivar-group);} ^|^GB|BAC15966.1|22831104|AP003847 putative pepper esterase {Oryza sativa (japonica cultivar-group);}
MZ00029907	TC265190	TM00029907	11.97	1.293	0.03248	0.195587	hypothetical protein {Oryza sativa (japonica cultivar-group);}
MZ00018847	TC198482	TM00018847	14.15	1.292	0.00058	0.150625	contains ESTs C97999(C0353),D15249(C0353) similar to Arabidopsis thaliana chromosome 2, At2g01100 unknown protein {Oryza sativa (japonica cultivar-group);} ^|^GB|BAB07941.2|12697612|AP002487 contains ESTs C97999(C0353),D15249(C0353) similar to Arabidopsis thaliana chromosome 2, At2g01100 unknown protein {Oryza sativa (japonica cultivar-group);}
MZ00038150	CD444325	TM00038150	14.5	1.291	0.00033	0.150625	putative malate dehydrogenase {Oryza sativa (japonica cultivar-group);} ^|^GB|BAB55686.1|14164433|AP003053 putative malate dehydrogenase {Oryza sativa (japonica cultivar-group);} ^|^GB|AAM00435.1|19880701|AF-TRUNCATED-
MZ00001671	AW862686	TM00001671	12.65	1.29	0.00195	0.150625	putative nucleic acid binding protein {Oryza sativa (japonica cultivar-group);} ^|^GB|BAD33940.1|50725189|AP005755 putative nucleic acid binding protein {Oryza sativa (japonica cultivar-group);}
MZ00015098	TC260849	TM00015098	12.16	1.288	0.03479	0.199583	contains EST D24837(R2636) similar to Arabidopsis thaliana chromosome 5,At5g11280 unknown protein {Oryza sativa (japonica cultivar-group);} ^|^GB|BAB89067.1|20146285|AP003372 contains EST D24837(R2636) -TRUNCATED-
MZ00024778	TC260319	TM00024778	14.77	1.287	0.0012	0.150625	ubiquitin conjugating enzyme 2 {Zea mays;}
MZ00019682	TC260781	TM00019682	11.97	1.287	0.02574	0.182946	hypothetical protein {Oryza sativa (japonica cultivar-group);}
MZ00013384	TC269325	TM00013384	12.6	1.287	0.03058	0.191551	putative cell division cyle protein 45 {Arabidopsis thaliana;} ^|^GB|BAB02068.1|9294166|AB026647 CDC45 (cell division cycle 45) -like protein {Arabidopsis thaliana;}
MZ00029037	TC212445	TM00029037	12.25	1.285	0.02638	0.183774	OSJNBa0041A02.18 {Oryza sativa (japonica cultivar-group);}
MZ00027046	TC249481	TM00027046	11.31	1.284	0.00185	0.150625	ferritin 2 precursor (clone FM2) - maize {Zea mays;} ^|^GB|CAA43664.1|22278|ZMFERRI2 ferritin {Zea mays;}
MZ00029428	TC272973	TM00029428	11.23	1.284	0.02841	0.186971	hypothetical protein F27B13.70 - Arabidopsis thaliana {Arabidopsis thaliana;} ^|^GB|CAB43658.1|4914407|ATF27B13 putative protein {Arabidopsis thaliana;} ^|^GB|CAB79741.1|7269882|ATCHRIV71 putative protein {A-TRUNCATED-
MZ00028256	TC263556	TM00028256	11.79	1.283	0.00181	0.150625	putative microtubule associated protein {Oryza sativa (japonica cultivar-group);}
MZ00018358	TC253429	TM00018358	12.85	1.278	0.01827	0.168815	NA
MZ00031978	TC267371	TM00031978	11.89	1.275	0.00097	0.150625	putative teosinte branched1 protein {Oryza sativa (japonica cultivar-group);}
MZ00051797	AZM4_90096	TM00051797	11.87	1.273	0.01922	0.171018	probable receptor-like protein kinase [imported] - Arabidopsis thaliana {Arabidopsis thaliana;} ^|^GB|AAD03374.1|4115373|AC005967 putative receptor-like protein kinase {Arabidopsis thaliana;}
MZ00013343	AZM4_104174	TM00013343	11.58	1.271	0.00777	0.155936	Hist1h4h protein {Mus musculus;}
MZ00021393	TC253855	TM00021393	11.63	1.271	0.01713	0.166647	NA
MZ00034429	CD990595	TM00034429	10.48	1.27	0.01379	0.161663	NA
MZ00013431	TC259080	TM00013431	10.96	1.266	0.00336	0.150625	putative elongation factor 2 {Oryza sativa (japonica cultivar-group);}
MZ00027342	TC270381	TM00027342	11.93	1.265	0.00115	0.150625	hypothetical protein {Oryza sativa (japonica cultivar-group);} ^|^GB|AAN05005.1|22726005|AC092211 hypothetical protein {Oryza sativa (japonica cultivar-group);}
MZ00042854	TC268918	TM00042854	12.67	1.264	0.00048	0.150625	putative ribosomal protein L19 {Oryza sativa (japonica cultivar-group);} ^|^GB|AAP05800.1|29837764|AC128645 putative ribosomal protein L19 {Oryza sativa (japonica cultivar-group);}
MZ00015773	TC194684	TM00015773	13.28	1.264	0.01161	0.158725	Ras-related GTP-binding protein {Oryza sativa (japonica cultivar-group);}
MZ00044641	TC266858	TM00044641	12.17	1.263	0.00062	0.150625	ZmGR2b {Zea mays;}
MZ00028204	TC263900	TM00028204	11.5	1.262	0.01276	0.160624	D1 protease precursor {Triticum aestivum;}
MZ00022440	TC257857	TM00022440	12.13	1.26	0.01312	0.160624	Hypothetical protein {Oryza sativa (japonica cultivar-group);}
MZ00029263	TC272486	TM00029263	13.18	1.26	0.02391	0.18007	legumin-like protein {Zea mays;}
MZ00014267	TC270227	TM00014267	11.31	1.259	0.01175	0.158865	unnamed protein product; hypothetical protein {Oryza sativa (japonica cultivar-group);}
MZ00037472	BQ635422	TM00037472	11.31	1.258	0.0041	0.150625	Unknown protein {Oryza sativa (japonica cultivar-group);}
MZ00024621	TC259366	TM00024621	10.12	1.256	0.02582	0.183134	putative protein kinase {Oryza sativa (japonica cultivar-group);}
MZ00042194	TC273414	TM00042194	10.84	1.254	0.0103	0.157158	NA
MZ00037972	CD435035	TM00037972	12.29	1.254	0.02125	0.174633	NA
MZ00018612	TC274454	TM00018612	11.82	1.254	0.02474	0.181185	unknown protein {Oryza sativa (japonica cultivar-group);}
MZ00030330	TC273957	TM00030330	11.75	1.253	0.00745	0.154912	putative nifU-like protein {Oryza sativa (japonica cultivar-group);} ^|^GB|AAT93925.1|51038122|AC120990 putative iron-sulfur cluster assembly complex protein {Oryza sativa (japonica cultivar-group);} -TRUNCATED-
MZ00032454	TC278374	TM00032454	11.64	1.252	0.00289	0.150625	putative protein {Arabidopsis thaliana;}
MZ00000738	AI795614	TM00000738	11.37	1.252	0.01925	0.171044	putative cytidine deaminase {Zea mays;}
MZ00023572	TC259299	TM00023572	12.53	1.249	0.00101	0.150625	herbicide safener binding protein 1 - maize {Zea mays;} ^|^GB|AAC12715.1|2921304|AF033496 herbicide safener binding protein {Zea mays;}
MZ00029435	TC264032	TM00029435	11.98	1.249	0.02406	0.180232	contains ESTs D46766(S11644),AU095916(S11644) unknown protein {Oryza sativa (japonica cultivar-group);}
MZ00001666	AW600648	TM00001666	11.37	1.249	0.02414	0.180393	VP1/ABI3 family regulatory protein-like {Oryza sativa (japonica cultivar-group);}
MZ00057442	PUIAU25TB	TM00057442	12.4	1.248	0.00137	0.150625	alpha zein 4, 22K - maize {Zea mays;} ^|^GB|AAL16990.1|16305136|AF371275 22kD alpha zein 3 {Zea mays;} ^|^GB|AAC01573.1|2832243|AF031569 22-kDa alpha zein 4 {Zea mays;}
MZ00013487	TC258634	TM00013487	11.53	1.247	0.00303	0.150625	putative ribosomal protein S15 {Oryza sativa (japonica cultivar-group);} ^|^GB|AAP44665.1|31126745|AC093713 putative 40S ribosomal protein S15 {Oryza sativa (japonica cultivar-group);}
MZ00023409	TC248476	TM00023409	11.78	1.246	0.00544	0.150625	glycine-rich protein - maize {Zea mays;} ^|^GB|CAA43431.1|22293|ZMGLYR glycine-rich protein {Zea mays;}
MZ00037122	BM380635	TM00037122	12.98	1.245	0.00029	0.150625	NA
MZ00020465	TC276096	TM00020465	9.78	1.245	0.00742	0.15469	probable NAD ADP-ribosyltransferase (EC 2.4.2.30) - maize {Zea mays;} ^|^GB|CAA10888.1|2959360|ZMPARP1 poly(ADP-ribose) polymerase {Zea mays;}
MZ00038237	CD447559	TM00038237	12.4	1.245	0.02894	0.188362	azs22-4 {Zea mays;}
MZ00018949	TC198609	TM00018949	13.62	1.241	0.00088	0.150625	unknown protein {Arabidopsis thaliana;} ^|^GB|AAK92821.1|15292901|AY050884 unknown protein {Arabidopsis thaliana;}
MZ00004364	TC272959	TM00004364	12.56	1.24	0.00285	0.150625	hypothetical protein {Oryza sativa (japonica cultivar-group);}
MZ00037007	BM338802	TM00037007	12.53	1.24	0.00296	0.150625	NA
MZ00022229	TC278370	TM00022229	13.84	1.234	0.00099	0.150625	OSJNBa0058G03.5 {Oryza sativa (japonica cultivar-group);} ^|^GB|CAD40975.1|21742737|OSJN00235 OSJNBa0027P08.2 {Oryza sativa (japonica cultivar-group);}
MZ00036277	BE639127	TM00036277	9.19	1.233	0.00065	0.150625	ribosomal L9-like protein {Oryza sativa (japonica cultivar-group);}
MZ00037270	BM500977	TM00037270	11.6	1.229	0.02917	0.188877	OSJNBb0006L01.5 {Oryza sativa (japonica cultivar-group);}
MZ00026751	TC251483	TM00026751	12.07	1.226	0.00198	0.150625	putative protein phosphatase PP1 {Oryza sativa (japonica cultivar-group);}
MZ00056537	AZM4_125753	TM00056537	13.36	1.225	0.00054	0.150625	unknown protein {Oryza sativa (japonica cultivar-group);}
MZ00001596	AW498283	TM00001596	11.77	1.224	0.00217	0.150625	membrane lipoprotein lipid attachment site-containing protein -like {Oryza sativa (japonica cultivar-group);}
MZ00003508	BE130058	TM00003508	11.6	1.224	0.00084	0.150625	NA
MZ00056648	AZM4_13810	TM00056648	14.24	1.224	0.00066	0.150625	unconventional myosin heavy chain - maize {Zea mays;} ^|^GB|AAD17931.2|4733891|AF104924 unconventional myosin heavy chain {Zea mays;}
MZ00031909	TC266765	TM00031909	11.78	1.224	0.00384	0.150625	ethylene-forming-enzyme-like dioxygenase-like protein {Oryza sativa (japonica cultivar-group);} ^|^GB|BAA95835.1|8096332|AP002069 Similar to Prunus armeniaca ethylene-forming-enzyme-like dioxygenase. (U97530-TRUNCATED-
MZ00016298	TC251396	TM00016298	11.5	1.224	0.03099	0.192301	putative acylaminoacyl-peptidase like protein {Oryza sativa (japonica cultivar-group);}
MZ00019730	TC264386	TM00019730	11.65	1.223	0.00492	0.150625	putative nucleotide sugar epimerase {Oryza sativa (japonica cultivar-group);} ^|^GB|BAD19123.1|47497071|AP003984 putative nucleotide sugar epimerase {Oryza sativa (japonica cultivar-group);}
MZ00055728	TC269560	TM00055728	11.56	1.223	0.00378	0.150625	NA
MZ00019677	TC263701	TM00019677	13.24	1.223	0.0308	0.192015	Probable WRKY transcription factor 39 (WRKY DNA-binding protein 39). {Arabidopsis thaliana;} ^|^GB|AAM91416.1|22137142|AY133586 AT3g04670/F7O18_30 {Arabidopsis thaliana;} ^|^GB|AAK96650.1|15450757|AY053420 A-TRUNCATED-
MZ00023890	TC259117	TM00023890	15.96	1.22	0.00047	0.150625	NA
MZ00030309	TC254285	TM00030309	11.27	1.218	0.01327	0.160842	unknown protein {Oryza sativa (japonica cultivar-group);} ^|^GB|BAD46350.1|52077309|AP005681 unknown protein {Oryza sativa (japonica cultivar-group);}
MZ00024244	TC206119	TM00024244	10.4	1.217	0.02672	0.18407	similar to splicing factor/activator protein {Oryza sativa (japonica cultivar-group);}
MZ00000937	TC256012	TM00000937	11.98	1.217	0.03485	0.199595	putative bHLH084 transcription factor {Arabidopsis thaliana;}
MZ00000739	TC255718	TM00000739	13.78	1.216	0.01445	0.162851	putative SPL1-Related2 protein {Oryza sativa (japonica cultivar-group);}
MZ00051185	AZM4_72046	TM00051185	15.77	1.215	0.00111	0.150625	unknown protein {Oryza sativa (japonica cultivar-group);} ^|^GB|BAC65917.1|29027781|AP003846 unknown protein {Oryza sativa (japonica cultivar-group);}
MZ00005499	BM501188	TM00005499	11.21	1.215	0.00586	0.151939	PDR-like ABC transporter {Oryza sativa (japonica cultivar-group);}
MZ00043088	TC205256	TM00043088	13.55	1.215	0.00662	0.1528	histone H4 - Arabidopsis thaliana {Arabidopsis thaliana;} ^|^PIR|S06904|S06904 histone H4 - Arabidopsis thaliana {Arabidopsis thaliana;} ^|^PIR|S60475|HSPM4 histone H4 - garden pea {Pisum sativum;} ^|^PIR|A25642|HSZM4 histone H4 - maize {Zea mays;} ^|^GB|BAD07563.1|41052706|AP004071 histone H4 {Oryza sativa (japonica cultivar-group);} ^|^GB|CAD41377.2|21742238|OSJN00188 OSJNBa0088A01.17 {Oryza sa…
MZ00028233	TC263959	TM00028233	11.14	1.215	0.0139	0.161967	hypothetical protein {Oryza sativa (japonica cultivar-group);}
MZ00005881	BQ538442	TM00005881	11.75	1.214	0.0011	0.150625	OSJNBa0027P08.9 {Oryza sativa (japonica cultivar-group);}
MZ00025445	TC271515	TM00025445	11.62	1.214	0.01848	0.169579	putative urease accessory protein G {Oryza sativa (japonica cultivar-group);}
MZ00020861	TC277053	TM00020861	10.24	1.213	0.00405	0.150625	hypothetical protein similar to Oryza sativa chromosome 1, P0481E12.14 {Oryza sativa (japonica cultivar-group);}
MZ00003978	BG462152	TM00003978	12.06	1.211	0.00418	0.150625	putative protein kinase {Oryza sativa (japonica cultivar-group);}
MZ00021155	TC276732	TM00021155	11.66	1.211	0.00038	0.150625	putative guanine nucleotide-binding protein {Oryza sativa (japonica cultivar-group);} ^|^GB|AAP03425.1|29788879|AC118133 putative guanine nucleotide-binding protein {Oryza sativa (japonica cultiv-TRUNCATED-
MZ00044329	TC274159	TM00044329	13.39	1.209	0.0003	0.150625	putative glycine decarboxylase subunit {Oryza sativa (japonica cultivar-group);} ^|^GB|AAK39594.1|13786469|AC025296 putative glycine decarboxylase subunit {Oryza sativa (japonica cultivar-group);}
MZ00037077	TC263275	TM00037077	9.2	1.209	0.01653	0.165967	similar to phytochrome A supressor {Oryza sativa (japonica cultivar-group);}
MZ00044345	TC263946	TM00044345	10.73	1.208	0.01492	0.164089	ae1 protein {Zea mays;} ^|^GB|CAB56550.1|5924044|ZMA011557 ae1 protein {Zea mays;}
MZ00014391	TC270736	TM00014391	11.1	1.208	0.03237	0.195398	transportin {Oryza sativa (indica cultivar-group);}
MZ00023576	TC247998	TM00023576	11.74	1.207	0.00046	0.150625	OSJNBa0032F06.14 {Oryza sativa (japonica cultivar-group);}
MZ00041451	TC192464	TM00041451	11.93	1.207	0.00641	0.1528	polyubiquitin - maize {Zea mays;} ^|^GB|AAB21994.1|248339|S94466 This sequence comes from fig2b {Zea mays;} ^|^GB|AAB21993.1|248337|S94464 This sequence comes from fig2a {Zea mays;}
MZ00005268	BM381688	TM00005268	9.59	1.207	0.02124	0.174626	NA
MZ00023004	TC255882	TM00023004	11.23	1.205	0.00525	0.150625	putative mono-lipoyl E2 {Oryza sativa (japonica cultivar-group);}
MZ00048679	AZM4_2358	TM00048679	11.93	1.201	0.00049	0.150625	putative RING-H2 finger protein RHG1a {Oryza sativa (japonica cultivar-group);} ^|^GB|BAD09949.1|42408731|AP004704 putative RING-H2 finger protein RHG1a {Oryza sativa (japonica cultivar-group);}
MZ00015406	TC271598	TM00015406	12.34	1.2	0.01609	0.165394	contains ESTs AU164901(E61738),(E61738) unknown protein {Oryza sativa (japonica cultivar-group);}
MZ00016623	TC251826	TM00016623	13.4	1.2	0.01892	0.170412	Diacylglycerol kinase 1 (EC 2.7.1.107) (Diglyceride kinase 1) (DGK 1)(DAG kinase 1). {Arabidopsis thaliana;} ^|^GB|CAB62604.1|6562306|ATF13G24 diacylglycerol kinase (ATDGK1) {Arabidopsis thaliana;} ^|^GB|AAO-TRUNCATED-
MZ00015176	TC271321	TM00015176	12.48	1.199	0.00655	0.1528	unknown protein {Oryza sativa (japonica cultivar-group);} ^|^GB|AAM94934.1|22267599|AC091122 unknown protein {Oryza sativa (japonica cultivar-group);}
MZ00001562	AW424815	TM00001562	10.19	1.199	0.00657	0.1528	NA
MZ00007093	CD435480	TM00007093	11.34	1.196	0.00955	0.156414	putative auxin independent growth-related protein {Oryza sativa (japonica cultivar-group);}
MZ00013658	TC269907	TM00013658	10.18	1.195	0.01335	0.160842	d-TDP-glucose dehydratase {Phragmites australis;}
MZ00007194	CD437870	TM00007194	12.29	1.194	0.00048	0.150625	OSJNBa0064G10.23 {Oryza sativa (japonica cultivar-group);}
MZ00049795	AZM4_42372	TM00049795	11.92	1.194	0.00798	0.155958	putative outward-rectifying potassium channel KCO1 {Oryza sativa (japonica cultivar-group);} ^|^GB|BAC06932.1|22093637|AP003759 putative outward-rectifying potassium channel KCO1 {Oryza sativa (japonica cult-TRUNCATED-
MZ00013690	TC260466	TM00013690	12.29	1.194	0.00846	0.155958	ribosomal protein S6.1, cytosolic - maize {Zea mays;} ^|^GB|AAB51304.1|1917019|ZMU92045 ribosomal protein S6 RPS6-1 {Zea mays;}
MZ00047147	AZM4_117923	TM00047147	11.29	1.193	0.0131	0.160624	putative transducin {Oryza sativa (japonica cultivar-group);}
MZ00049681	AZM4_40702	TM00049681	11.73	1.193	0.02715	0.18515	putative SEB4D {Oryza sativa (japonica cultivar-group);} ^|^GB|BAD35379.1|51090851|AP003539 putative SEB4D {Oryza sativa (japonica cultivar-group);}
MZ00032359	TC278315	TM00032359	12.03	1.192	0.00238	0.150625	unnamed protein product; ESTs D22686(C0916),C98167(C0916) correspond to a region of the predicted gene. Similar to Arabidopsis thaliana IAA20. (U49076) {Oryza sativa (japonica cultivar-group);}
MZ00028917	TC274674	TM00028917	10.65	1.192	0.00165	0.150625	CGI-144-like protein {Oryza sativa (japonica cultivar-group);}
MZ00032709	TC263660	TM00032709	14.23	1.191	0.00173	0.150625	hydrolase, alpha/beta fold family-like {Oryza sativa (japonica cultivar-group);} ^|^GB|BAD08034.1|41053091|AP005323 hydrolase, alpha/beta fold family-like {Oryza sativa (japonica cultivar-group);}
MZ00036889	BM074559	TM00036889	11.95	1.191	0.00204	0.150625	receptor-like protein kinase-like {Oryza sativa (japonica cultivar-group);} ^|^GB|BAB84843.1|18677116|AP003216 receptor-like protein kinase-like {Oryza sativa (japonica cultivar-group);}
MZ00016924	TC262627	TM00016924	14.2	1.191	0.00065	0.150625	putative GTP-binding protein {Oryza sativa (japonica cultivar-group);}
MZ00014287	TC270499	TM00014287	11.94	1.191	0.00507	0.150625	contains EST AU056984(S1038) unknown protein {Oryza sativa (japonica cultivar-group);}
MZ00043584	TC206966	TM00043584	10.72	1.191	0.01437	0.16282	putative CEO protein {Oryza sativa (japonica cultivar-group);} ^|^GB|AAL58179.1|18057156|AC027037 putative CEO protein {Oryza sativa (japonica cultivar-group);}
MZ00012747	CF632008	TM00012747	11.25	1.189	0.00417	0.150625	NA
MZ00056855	AZM4_3521	TM00056855	12.25	1.189	0.0122	0.160061	hypothetical protein {Oryza sativa (japonica cultivar-group);} ^|^GB|AAU10819.1|51854440|AC132493 putative polyprotein {Oryza sativa (japonica cultivar-group);}
MZ00005227	TC266599	TM00005227	11.31	1.189	0.02901	0.188667	NA
MZ00005184	BM379454	TM00005184	11.37	1.187	0.01236	0.160119	unnamed protein product; some similarities with sp|P47179 Saccharomyces cerevisiae YJR151c, hypothetical start {Candida glabrata CBS138;}
MZ00005280	BM381987	TM00005280	11.88	1.187	0.01959	0.171722	NA
MZ00038643	CD956155	TM00038643	11.72	1.186	0.01113	0.157748	putative peptidase-like protein {Oryza sativa (japonica cultivar-group);}
MZ00043900	TC272043	TM00043900	10.59	1.185	0.00129	0.150625	unknown {Arabidopsis thaliana;} ^|^GB|BAC42891.1|26451588|AK118273 unknown protein {Arabidopsis thaliana;} ^|^GB|AAO63961.1|28973273|BT005541 unknown protein {Arabidopsis thaliana;}
MZ00048298	AZM4_1449	TM00048298	12.72	1.184	0.00246	0.150625	hypothetical protein similar to Oryza sativa chromosome 10, OSJNBa0005K07.2 {Oryza sativa (japonica cultivar-group);}
MZ00005131	BM378493	TM00005131	11.29	1.182	0.0017	0.150625	NA
MZ00023408	TC248006	TM00023408	11.96	1.182	0.01198	0.159673	putative histone H2A {Oryza sativa (japonica cultivar-group);}
MZ00025856	TC271893	TM00025856	13.97	1.181	0.00073	0.150625	unnamed protein product; ESTs D40069(S1808),D40089(S1834),AU083572(S1834) correspond to a region of the predicted gene. Similar to Citrus limon vacuolar V-H+ATPase subunit E (AF165939) {Oryza sativa (japonic-TRUNCATED-
MZ00023743	TC269121	TM00023743	11.02	1.176	0.00865	0.156414	unknown protein {Oryza sativa (japonica cultivar-group);} ^|^GB|AAT58742.1|49328041|AC108502 unknown protein {Oryza sativa (japonica cultivar-group);}
MZ00038716	CD959548	TM00038716	12.56	1.175	0.00819	0.155958	NA
MZ00005523	BM501307	TM00005523	10.8	1.173	0.01762	0.167484	chaperonin-60 alpha subunit {Avicennia marina;}
MZ00037450	BQ539389	TM00037450	11.65	1.172	0.00551	0.151245	hypothetical protein {Zea mays;}
MZ00012850	CF634510_root	TM00012850	11.19	1.172	0.01142	0.158442	ADP-ribosylation factor homolog GB1 - common tobacco (fragment) {Nicotiana tabacum;} ^|^GB|AAA87885.1|1184987|NTU46927 NTGB1 {Nicotiana tabacum;}
MZ00005891	BQ538624	TM00005891	14	1.17	0.00042	0.150625	Subtilisin inhibitor I (ASI-I) [Contains: Subtilisin inhibitor II(ASI-II)]. {Vigna angularis;}
MZ00048566	AZM4_2256	TM00048566	12.95	1.17	0.0226	0.177393	contains EST AU069624(C63422) similar to Arabidopsis thaliana chromosome 3, F24B22.250 unknown protein {Oryza sativa (japonica cultivar-group);} ^|^GB|BAB91772.1|20521256|AP003287 contains EST AU069624(C6342-TRUNCATED-
MZ00026996	TC271975	TM00026996	11.5	1.169	0.0053	0.150625	major facilitator superfamily antiporter {Oryza sativa (japonica cultivar-group);}
MZ00021787	TC277829	TM00021787	11.84	1.169	0.0058	0.151917	NA
MZ00015410	TC271824	TM00015410	11.83	1.169	0.00866	0.156414	putative RNA-binding protein 10 {Oryza sativa (japonica cultivar-group);}
MZ00015671	TC251078	TM00015671	12	1.167	0.01856	0.169588	cation exchanger-like protein {Oryza sativa (japonica cultivar-group);} ^|^GB|BAD13154.1|45735791|AP005528 cation exchanger-like protein {Oryza sativa (japonica cultivar-group);}
MZ00020668	TC266410	TM00020668	11.81	1.164	0.00353	0.150625	contains EST AU056984(S1038) unknown protein {Oryza sativa (japonica cultivar-group);}
MZ00048208	AZM4_139587	TM00048208	10.94	1.163	0.00188	0.150625	OSJNBa0032B23.7 {Oryza sativa (japonica cultivar-group);}
MZ00014080	TC249331	TM00014080	10.42	1.162	0.00034	0.150625	phytoene synthase 2 {Zea mays;}
MZ00036552	BG549451	TM00036552	11.61	1.161	0.02105	0.174126	NA
MZ00033739	BI644122	TM00033739	11.33	1.16	0.01762	0.167484	NA
MZ00018090	TC274383	TM00018090	12.98	1.158	0.00137	0.150625	unknown protein {Oryza sativa (japonica cultivar-group);} ^|^GB|BAD01750.1|38424060|AP004621 unknown protein {Oryza sativa (japonica cultivar-group);}
MZ00004222	BG842169	TM00004222	12.34	1.158	0.01501	0.164089	contains EST C72119(E1022) unknown protein {Oryza sativa (japonica cultivar-group);} ^|^GB|BAB03418.1|9558499|AP002816 unnamed protein product; EST C72119(E1022) corresponds to a region of the predicted gene-TRUNCATED-
MZ00018523	TC274101	TM00018523	12.08	1.157	0.00511	0.150625	protein transport protein subunit - like {Arabidopsis thaliana;} ^|^GB|AAO63875.1|28973101|BT005455 putative protein transport protein subunit {Arabidopsis thaliana;} ^|^GB|BAB08229.1|9757748|AB011483 unname-TRUNCATED-
MZ00021671	TC277470	TM00021671	11.08	1.157	0.02623	0.183374	helicase-like protein {Oryza sativa (japonica cultivar-group);}
MZ00056101	TC267382	TM00056101	12.8	1.157	0.02658	0.183945	NA
MZ00022146	TC277825	TM00022146	11.54	1.157	0.0317	0.194099	NA
MZ00021828	TC202405	TM00021828	12.35	1.156	0.00511	0.150625	major facilitator superfamily antiporter {Oryza sativa (japonica cultivar-group);}
MZ00013485	TC258694	TM00013485	11.87	1.156	0.03233	0.195329	putative ribosomal protein S15 {Oryza sativa (japonica cultivar-group);} ^|^GB|AAP44665.1|31126745|AC093713 putative 40S ribosomal protein S15 {Oryza sativa (japonica cultivar-group);}
MZ00033321	AZM4_36239	TM00033321	14.04	1.154	0.00076	0.150625	putative heparanase {Hordeum vulgare subsp. vulgare;}
MZ00031972	TC265461	TM00031972	11.7	1.154	0.01687	0.166173	large tegument protein {Cercopithecine herpesvirus 1;}
MZ00042146	TC262114	TM00042146	11.17	1.153	0.00113	0.150625	hypothetical protein {Oryza sativa (japonica cultivar-group);}
MZ00032868	TC257383	TM00032868	12.46	1.147	0.00231	0.150625	OSJNBa0018M05.8 {Oryza sativa (japonica cultivar-group);}
MZ00003558	TC268321	TM00003558	11.26	1.146	0.0017	0.150625	hypothetical protein {Oryza sativa (japonica cultivar-group);}
MZ00017739	TC273858	TM00017739	12.21	1.145	0.00434	0.150625	putative permease 1 {Oryza sativa (japonica cultivar-group);}
MZ00025329	TC261152	TM00025329	13.54	1.145	0.02883	0.188117	putative peroxidase {Oryza sativa (japonica cultivar-group);} ^|^GB|AAM93690.1|22165073|AC079888 putative peroxidase {Oryza sativa (japonica cultivar-group);}
MZ00026015	TC260532	TM00026015	12.43	1.142	0.00042	0.150625	unknown protein {Oryza sativa (japonica cultivar-group);}
MZ00050547	AZM4_60349	TM00050547	12.66	1.14	0.00851	0.155986	putative bZIP transcription factor {Oryza sativa (japonica cultivar-group);}
MZ00040526	NB:1100.m01411	TM00040526	11.51	1.138	0.00445	0.150625	DNA-directed RNA polymerase beta subunit {Cuscuta reflexa;}
MZ00005140	BM378656	TM00005140	11.46	1.137	0.00298	0.150625	NA
MZ00001668	AZM4_34801	TM00001668	12.71	1.137	0.01149	0.158531	unknown protein {Oryza sativa (japonica cultivar-group);} ^|^GB|BAD19189.1|47497140|AP004054 unknown protein {Oryza sativa (japonica cultivar-group);}
MZ00013364	TC248489	TM00013364	12.37	1.137	0.02724	0.185265	hypothetical protein T1K7.26 - Arabidopsis thaliana {Arabidopsis thaliana;} ^|^GB|AAF98579.1|9797761|T1K7 Contains similarity to PIR7A protein from Oryza sativa gb|Z34271 and contains an alpha/beta hydrolase-TRUNCATED-
MZ00032469	TC278295	TM00032469	11.51	1.136	0.00748	0.155253	putative DNA helicase {Arabidopsis thaliana;}
MZ00025589	TC250752	TM00025589	11.76	1.134	0.00485	0.150625	unknown protein {Oryza sativa (japonica cultivar-group);}
MZ00032906	TC257015	TM00032906	11.22	1.134	0.01564	0.164777	unknown protein {Oryza sativa (japonica cultivar-group);}
MZ00046939	AZM4_114565	TM00046939	12.94	1.131	0.0285	0.187304	OSJNBa0043A12.22 {Oryza sativa (japonica cultivar-group);}
MZ00033644	BE344925	TM00033644	11.37	1.129	0.00876	0.156414	OSJNBb0091E11.22 {Oryza sativa (japonica cultivar-group);}
MZ00056782	TC260325	TM00056782	12.6	1.127	0.00416	0.150625	hypothetical protein At2g38110 [imported] - Arabidopsis thaliana {Arabidopsis thaliana;} ^|^GB|AAM47976.1|21387145|AY114657 unknown protein {Arabidopsis thaliana;} ^|^GB|AAL32799.1|17065290|AY062721 Unknown -TRUNCATED-
MZ00049841	AZM4_43679	TM00049841	11.46	1.127	0.01779	0.167797	unknown protein {Oryza sativa (japonica cultivar-group);}
MZ00023602	CD961136	TM00023602	11.8	1.126	0.00781	0.155936	ubiquitin / ribosomal protein CEP52 - rice {Oryza sativa;} ^|^GB|BAD46215.1|52077170|AP005546 ubiquitin {Oryza sativa (japonica cultivar-group);} ^|^GB|BAA02154.1|303857|RICRPOLYP ubiquitin/ribosomal polypro-TRUNCATED-
MZ00012557	CF627531	TM00012557	11.14	1.125	0.00221	0.150625	putative basic protein {Oryza sativa (japonica cultivar-group);}
MZ00017317	TC262741	TM00017317	11.6	1.125	0.00765	0.15574	unknown {Triticum monococcum;} ^|^GB|AAS67302.1|45533858|AY572536S2 unknown {Triticum monococcum;} ^|^GB|AAS58483.1|45357055|AY485644 unknown {Triticum monococcum;}
MZ00005277	BM381937	TM00005277	11.51	1.124	0.00628	0.1528	hypothetical protein [imported] - Arabidopsis thaliana {Arabidopsis thaliana;} ^|^GB|BAC42889.1|26451584|AK118271 unknown protein {Arabidopsis thaliana;} ^|^GB|AAG48811.1|12083304|AF332448 putative receptor -TRUNCATED-
MZ00016847	TC273008	TM00016847	12.42	1.123	0.00106	0.150625	myosin heavy chain-like {Oryza sativa (japonica cultivar-group);}
MZ00024271	TC269835	TM00024271	12.88	1.122	0.00188	0.150625	NA
MZ00052295	AW400212	TM00052295	12.71	1.121	0.00376	0.150625	NA
MZ00024433	TC247974	TM00024433	11.71	1.121	0.0111	0.157723	putative AML1 {Oryza sativa (japonica cultivar-group);}
MZ00023693	TC269885	TM00023693	11.68	1.12	0.00103	0.150625	putative proteasome regulatory non-ATPase subunit {Oryza sativa (japonica cultivar-group);}
MZ00000964	AI948399	TM00000964	15.24	1.12	0.0005	0.150625	Putative protein kinase {Oryza sativa (japonica cultivar-group);}
MZ00038693	CD958424	TM00038693	11.65	1.119	0.02393	0.180096	NA
MZ00052506	BI431013	TM00052506	11.33	1.118	0.00824	0.155958	NA
MZ00004477	TC256276	TM00004477	12.79	1.118	0.01678	0.166051	putative N-hydroxycinnamoyl/benzoyltransferase {Arabidopsis thaliana;} ^|^GB|AAK59460.1|14334526|AY034954 putative N-hydroxycinnamoyl/benzoyltransferase {Arabidopsis thaliana;}
MZ00004011	BG517734	TM00004011	12.59	1.112	0.00166	0.150625	Chain A, Crystal Structure Of The Sorghum Bicolor Dhurrinase 1. {Sorghum bicolor;}
MZ00022253	TC257401	TM00022253	10.85	1.112	0.0077	0.155868	expressed protein {Oryza sativa (japonica cultivar-group);}
MZ00046663	AZM4_106896	TM00046663	12.08	1.111	0.00471	0.150625	putative alpha/beta hydrolase {Oryza sativa (japonica cultivar-group);} ^|^GB|AAG13429.1|10122040|AC051634 putative alpha/beta hydrolase {Oryza sativa (japonica cultivar-group);}
MZ00032023	TC278499	TM00032023	11.98	1.111	0.01057	0.157205	unknown protein {Oryza sativa (japonica cultivar-group);} ^|^GB|AAT58721.1|49328020|AC104709 unknown protein {Oryza sativa (japonica cultivar-group);}
MZ00015474	TC260776	TM00015474	11.67	1.11	0.03367	0.197507	unknown protein {Oryza sativa (japonica cultivar-group);}
MZ00001547	TC268166	TM00001547	12.52	1.107	0.00177	0.150625	NA
MZ00055961	TC275957	TM00055961	11.23	1.107	0.00252	0.150625	WW domain-containing protein-like {Oryza sativa (japonica cultivar-group);}
MZ00005274	BM381857	TM00005274	11.29	1.106	0.00516	0.150625	At1g48280/F11A17_25 {Arabidopsis thaliana;} ^|^GB|AAL10493.1|15983793|AY056802 At1g48280/F11A17_25 {Arabidopsis thaliana;}
MZ00015575	TC250774	TM00015575	11.32	1.105	0.00352	0.150625	tyrosine-specific protein phosphatase protein {Oryza sativa;}
MZ00018785	TC252846	TM00018785	12.22	1.105	0.00797	0.155958	zinc finger POZ domain protein-like {Oryza sativa (japonica cultivar-group);} ^|^GB|BAD45423.1|52076546|AP003633 zinc finger POZ domain protein-like {Oryza sativa (japonica cultivar-group);}
MZ00036559	BG833230	TM00036559	12.03	1.105	0.01706	0.166548	OSJNBa0038O10.7 {Oryza sativa (japonica cultivar-group);}
MZ00021786	TC202346	TM00021786	11.92	1.105	0.02678	0.184155	OSJNBb0108J11.6 {Oryza sativa (japonica cultivar-group);}
MZ00042230	TC272903	TM00042230	11.42	1.104	0.02224	0.176783	scarecrow-like protein {Oryza sativa (japonica cultivar-group);} ^|^GB|BAC06237.1|21952821|AP003227 scarecrow-like protein {Oryza sativa (japonica cultivar-group);}
MZ00013369	TC269261	TM00013369	11.84	1.103	0.00826	0.155958	60S ribosomal protein L5. {Oryza sativa;}
MZ00035205	AI692108	TM00035205	12.67	1.102	0.00151	0.150625	NA
MZ00043806	TC249192	TM00043806	13.04	1.102	0.03265	0.195736	unknown protein {Arabidopsis thaliana;} ^|^GB|AAL07174.1|15810573|AY056325 unknown protein {Arabidopsis thaliana;}
MZ00043499	AI759068	TM00043499	13.85	1.1	0.001	0.150625	NA
MZ00043021	AZM4_60720	TM00043021	11.26	1.099	0.02161	0.175718	Vacuolar ATP synthase subunit B isoform 1 (EC 3.6.3.14) (V-ATPase Bsubunit 1) (Vacuolar proton pump B subunit 1). {Hordeum vulgare;} ^|^GB|AAA81330.1|167108|BLYVATP57A vacuolar ATPase B subunit {Hordeum vulg-TRUNCATED-
MZ00043019	TC248706	TM00043019	11.4	1.099	0.03438	0.198848	tubulin beta-4 chain {Oryza sativa (japonica cultivar-group);} ^|^GB|BAB39951.1|13486716|AP003018 putative tubulin beta-4 chain {Oryza sativa (japonica cultivar-group);}
MZ00039353	CD997131	TM00039353	12.52	1.098	0.00783	0.155936	NA
MZ00020234	TC275977	TM00020234	11.55	1.097	0.01889	0.170412	unknown protein {Arabidopsis thaliana;}
MZ00022066	TC256446	TM00022066	11.62	1.096	0.00187	0.150625	NA
MZ00023009	TC268320	TM00023009	11.27	1.094	0.03491	0.199737	putative serine/threonine kinase {Oryza sativa (japonica cultivar-group);} ^|^GB|BAD35545.1|51090941|AP003629 putative serine/threonine kinase {Oryza sativa (japonica cultivar-group);}
MZ00027068	TC272952	TM00027068	12.03	1.093	0.00074	0.150625	unknown protein {Oryza sativa (japonica cultivar-group);} ^|^GB|AAS90678.1|46391151|AC129720 unknown protein {Oryza sativa (japonica cultivar-group);}
MZ00025275	TC271382	TM00025275	12.69	1.092	0.008	0.155958	hypothetical protein similar to Arabidopsis thaliana chromosome 3, At3g23610 {Oryza sativa (japonica cultivar-group);}
MZ00035295	AI901494	TM00035295	12.01	1.092	0.02432	0.180782	NA
MZ00013671	TC259555	TM00013671	11.77	1.091	0.02888	0.188276	NA
MZ00021775	TC277296	TM00021775	10.52	1.09	0.00692	0.153485	hypothetical protein {Oryza sativa (japonica cultivar-group);} ^|^GB|BAD33815.1|50726239|AP005735 hypothetical protein {Oryza sativa (japonica cultivar-group);}
MZ00048181	AZM4_138848	TM00048181	11.86	1.09	0.03282	0.196108	NA
MZ00056519	AZM4_124267	TM00056519	11.48	1.089	0.00213	0.150625	contains ESTs AU082330(E30895),AU082329(E30895) hypothetical protein {Oryza sativa (japonica cultivar-group);}
MZ00046981	CO517892	TM00046981	10.39	1.088	0.00492	0.150625	hypothetical protein F4P12.90 - Arabidopsis thaliana {Arabidopsis thaliana;} ^|^GB|CAB67646.1|6729490|ATF4P12 putative protein {Arabidopsis thaliana;}
MZ00019928	TC199825	TM00019928	11.38	1.087	0.00405	0.150625	contains ESTs AU101905(S0602),AU101904(S0602),AU174775(F10352), AU174776(F10352) similar to calmodulin-binding protein {Oryza sativa (japonica cultivar-group);}
MZ00025867	TC271635	TM00025867	13.14	1.087	0.01687	0.166173	OSJNBa0044K18.31 {Oryza sativa (japonica cultivar-group);}
MZ00050363	AZM4_56867	TM00050363	12.72	1.086	0.00204	0.150625	putative Myb-related transcription factor {Oryza sativa (japonica cultivar-group);} ^|^GB|AAT58725.1|49328024|AC093956 putative myb transctiption factor {Oryza sativa (japonica cultivar-group);}
MZ00029502	TC254182	TM00029502	11.12	1.085	0.02459	0.18109	haloacid dehalogenase-like hydrolase-like {Oryza sativa (japonica cultivar-group);}
MZ00054959	PUBIJ86TD	TM00054959	10.51	1.084	0.03312	0.196606	putative PDR-like ABC transporter {Oryza sativa (japonica cultivar-group);}
MZ00019087	TC253461	TM00019087	11.01	1.081	0.00169	0.150625	putative glycosyl transferase protein A {Oryza sativa (japonica cultivar-group);}
MZ00020673	TC255756	TM00020673	10.89	1.081	0.01122	0.157894	NA
MZ00033261	TC267384	TM00033261	11.32	1.081	0.02935	0.189227	putative membrane related protein {Oryza sativa (japonica cultivar-group);}
MZ00015056	TC260825	TM00015056	11.27	1.079	0.00239	0.150625	hypothetical protein {Oryza sativa (japonica cultivar-group);}
MZ00040805	AZM4_13201	TM00040805	11.73	1.079	0.00343	0.150625	histidine kinase 1 {Zea mays;}
MZ00005405	BM500468	TM00005405	11.11	1.078	0.00233	0.150625	farnesyl-pyrophosphate synthetase - rice {Oryza sativa;} ^|^GB|BAB92292.2|21039025|AP003245 putative farnesyl-pyrophosphate synthetase {Oryza sativa (japonica cultivar-group);} ^|^GB|BAA19856.1|2073375|D8531-TRUNCATED-
MZ00037070	BM378492	TM00037070	12.19	1.077	0.03458	0.199251	NA
MZ00042227	TC252020	TM00042227	12.2	1.076	0.00352	0.150625	NA
MZ00019048	TC275094	TM00019048	10.15	1.076	0.0046	0.150625	putative acetyl-CoA carboxylase {Oryza sativa (japonica cultivar-group);} ^|^GB|AAM18728.1|20279448|AC092548 putative acetyl-CoA carboxylase {Oryza sativa (japonica cultivar-group);}
MZ00034438	CD441123	TM00034438	12.79	1.075	0.00157	0.150625	basic proline-rich protein {Sus scrofa;}
MZ00017708	TC250781	TM00017708	11.05	1.075	0.00566	0.151753	EST AU070273(S21075) corresponds to a region of the predicted gene. Similar to Arabidopsis thaliana chromosome 1 BAC F28K20 sequence, F28K20.12. (AC004793) {Oryza sativa (japonica cultivar-group);}
MZ00028181	TC263894	TM00028181	11.38	1.075	0.00689	0.153485	hypothetical protein similar to transcriptional activator {Oryza sativa (japonica cultivar-group);} ^|^GB|BAB90745.1|20161831|AP004330 hypothetical protein similar to transcriptional activator {Oryza sativa -TRUNCATED-
MZ00043802	AI973451	TM00043802	11.49	1.075	0.01714	0.166647	unknown {Arabidopsis thaliana;} ^|^GB|AAL06982.1|15810113|AY056094 AT5g14910/F2G14_30 {Arabidopsis thaliana;} ^|^GB|AAK62653.1|14517526|AY039598 AT5g14910/F2G14_30 {Arabidopsis thaliana;}
MZ00003990	BG462731	TM00003990	14.19	1.074	0.00069	0.150625	short-chain dehydrogenase/reductase protein-like {Oryza sativa (japonica cultivar-group);}
MZ00042845	TC204614	TM00042845	13.55	1.073	0.00287	0.150625	22kD alpha zein 1 {Zea mays;} ^|^GB|AAD09015.1|4185308|AF090446 22-kDa alpha zein protein 21 {Zea mays;}
MZ00028138	TC253062	TM00028138	12.26	1.073	0.02646	0.183873	GTPase activator protein-like {Oryza sativa (japonica cultivar-group);} ^|^GB|BAD03195.1|38636933|AP004574 GTPase activator protein-like {Oryza sativa (japonica cultivar-group);}
MZ00022145	TC256549	TM00022145	11.5	1.072	0.01074	0.157273	NA
MZ00007052	CD434494	TM00007052	14.63	1.072	0.01558	0.164777	unknown protein {Oryza sativa (japonica cultivar-group);} ^|^GB|BAD36241.1|51091503|AP005707 unknown protein {Oryza sativa (japonica cultivar-group);}
MZ00004289	BG842928	TM00004289	11.52	1.071	0.00301	0.150625	NA
MZ00013481	TC258181	TM00013481	11.71	1.071	0.0284	0.186971	OJ000315_02.14 {Oryza sativa (japonica cultivar-group);}
MZ00044321	TC274436	TM00044321	11.26	1.07	0.01851	0.169579	NA
MZ00054973	PUCBX46TD	TM00054973	11.8	1.068	0.01244	0.16031	putative protein phosphatase 2C {Oryza sativa (japonica cultivar-group);}
MZ00048654	AZM4_2328	TM00048654	12.11	1.068	0.02611	0.183374	putative receptor protein kinase {Oryza sativa (japonica cultivar-group);}
MZ00028156	TC273867	TM00028156	11.84	1.067	0.00098	0.150625	OSJNBa0095E20.6 {Oryza sativa (japonica cultivar-group);}
MZ00043490	TC260329	TM00043490	10.91	1.067	0.01147	0.158487	transport protein particle component Bet3-like protein {Oryza sativa (japonica cultivar-group);} ^|^GB|BAD30250.1|50509929|AP003765 transport protein particle component Bet3-like protein {Oryza sativa (japon-TRUNCATED-
MZ00033766	BM501098	TM00033766	14.11	1.065	0.00216	0.150625	lectin-like receptor kinase 7;3 {Medicago truncatula;}
MZ00038633	CD955489	TM00038633	11.06	1.065	0.02971	0.189627	NA
MZ00020327	TC265574	TM00020327	11.85	1.064	0.02116	0.174245	OSJNBa0041M06.1 {Oryza sativa (japonica cultivar-group);} ^|^GB|CAE01504.2|38344778|OSJN00008 OSJNBb0026L04.9 {Oryza sativa (japonica cultivar-group);}
MZ00037722	CA405277	TM00037722	10.66	1.064	0.02295	0.177767	unknown protein {Arabidopsis thaliana;} ^|^GB|AAL36095.1|17380816|AY063788 unknown protein {Arabidopsis thaliana;} ^|^GB|BAB08581.1|9758109|AB010071 unnamed protein product; gene_id:MCO15.7 pir||T04808 stron-TRUNCATED-
MZ00018636	TC253348	TM00018636	11.9	1.064	0.033	0.196405	NA
MZ00015514	TC271483	TM00015514	12.65	1.063	0.03364	0.197505	hypothetical protein {Oryza sativa (japonica cultivar-group);} ^|^GB|AAK92570.1|15217226|AC074354 Hypothetical protein {Oryza sativa (japonica cultivar-group);}
MZ00033747	BM173699	TM00033747	12.96	1.062	0.02659	0.183945	NA
MZ00013130	TC255664	TM00013130	12.64	1.061	0.0326	0.195652	cytochrome b561 {Zea mays;}
MZ00055985	TC254874	TM00055985	12.51	1.059	0.00345	0.150625	NA
MZ00023074	TC258053	TM00023074	11.47	1.059	0.00741	0.15469	BRI1-KD interacting protein 117 {Oryza sativa (japonica cultivar-group);}
MZ00052500	TC257309	TM00052500	13.58	1.058	0.0343	0.198794	unknown protein {Oryza sativa (japonica cultivar-group);}
MZ00022653	TC268511	TM00022653	12.73	1.057	0.00053	0.150625	contains ESTs AU081283(E1407),C72308(E1407) unknown protein {Oryza sativa (japonica cultivar-group);}
MZ00000884	AI939806	TM00000884	11.96	1.056	0.01936	0.171473	NA
MZ00049777	AZM4_42121	TM00049777	11.64	1.055	0.00064	0.150625	unnamed protein product; EST AU078118(E3904) corresponds to a region of the predicted gene. similar to Arabidopsis thaliana BAC IG002P16; No definition line found. (AF007270) {Oryza sativa (japonica cultivar-TRUNCATED-
MZ00027652	TC252803	TM00027652	20.86	1.055	0.00646	0.1528	NA
MZ00027026	TC262693	TM00027026	11.17	1.053	0.00387	0.150625	putative Heterogeneous nuclear ribonucleoprotein {Oryza sativa (japonica cultivar-group);}
MZ00003945	TC274235	TM00003945	13.73	1.053	0.01007	0.157077	putative beta-expansin {Oryza sativa (japonica cultivar-group);} ^|^GB|BAD25736.1|49388623|AP005072 putative beta-expansin {Oryza sativa (japonica cultivar-group);}
MZ00037087	BM379464	TM00037087	11.59	1.05	0.01745	0.166985	OSJNBa0086O06.23 {Oryza sativa (japonica cultivar-group);}
MZ00005138	BM378632	TM00005138	11.82	1.049	0.0036	0.150625	NA
MZ00004877	TC278806	TM00004877	12.21	1.049	0.01525	0.164089	putative cytochrome P450 {Lolium rigidum;}
MZ00052204	AZM4_95915	TM00052204	14.18	1.048	0.00352	0.150625	putative protein phosphatase 2C (PP2C) {Oryza sativa (japonica cultivar-group);}
MZ00054837	OGRAJ22TV	TM00054837	12.34	1.047	0.02256	0.177393	NA
MZ00052459	TC248992	TM00052459	11.27	1.046	0.02613	0.183374	unnamed protein product; weakly similar to sp|P05790 Bombyx mori Fibroin heavy chain precursor (Fib-H) (H-fibroin), hypothetical start {Yarrowia lipolytica CLIB99;}
MZ00022241	TC267608	TM00022241	10.69	1.045	0.02414	0.180393	NA
MZ00033378	TC257420	TM00033378	12.7	1.044	0.00485	0.150625	NA
MZ00047583	AZM4_126899	TM00047583	16.89	1.043	0.00066	0.150625	putative ABC transporter protein {Arabidopsis thaliana;}
MZ00041861	TC260792	TM00041861	13.49	1.043	0.01905	0.170895	unknown protein {Oryza sativa (japonica cultivar-group);} ^|^GB|BAD22864.1|48717091|AP003989 unknown protein {Oryza sativa (japonica cultivar-group);}
MZ00056072	TC255869	TM00056072	11.61	1.042	0.01701	0.166548	NA
MZ00005835	BQ485940	TM00005835	9.89	1.041	0.00458	0.150625	putative pectinesterase {Oryza sativa (japonica cultivar-group);}
MZ00031391	TC266462	TM00031391	13.11	1.041	0.00689	0.153485	putative protein kinase Xa21 {Oryza sativa (japonica cultivar-group);}
MZ00040454	CF635326	TM00040454	11.59	1.041	0.01388	0.161967	hypothetical protein {Oryza sativa (japonica cultivar-group);}
MZ00037473	TC249999	TM00037473	11.46	1.041	0.02335	0.178539	putative protein phosphatase 2C {Oryza sativa (japonica cultivar-group);}
MZ00027118	TC248557	TM00027118	11.5	1.04	0.01092	0.157677	unknown protein {Arabidopsis thaliana;} ^|^GB|AAQ89612.1|37201994|BT010590 At5g26850 {Arabidopsis thaliana;}
MZ00048701	AZM4_23879	TM00048701	12.18	1.04	0.03272	0.195789	hypothetical protein {Oryza sativa (japonica cultivar-group);}
MZ00039447	CF003970	TM00039447	11.57	1.037	0.00051	0.150625	NA
MZ00033477	TC257874	TM00033477	13.86	1.037	0.00289	0.150625	unknown protein {Oryza sativa (japonica cultivar-group);}
MZ00052203	AZM4_95908	TM00052203	13.9	1.035	0.0012	0.150625	putative pectin-glucuronyltransferase {Oryza sativa (japonica cultivar-group);} ^|^GB|BAD15422.1|46390046|AP003990 putative pectin-glucuronyltransferase {Oryza sativa (japonica cultivar-group);} -TRUNCATED-
MZ00037398	TC267489	TM00037398	12.31	1.035	0.00762	0.155718	NA
MZ00022243	TC278094	TM00022243	10.44	1.035	0.00885	0.156414	unknown protein {Arabidopsis thaliana;}
MZ00027919	TC273943	TM00027919	11.21	1.035	0.03308	0.196606	NA
MZ00015457	TC261521	TM00015457	11.36	1.034	0.01107	0.157721	unknown protein {Oryza sativa (japonica cultivar-group);}
MZ00054917	OGWKA33TH	TM00054917	10.96	1.031	0.01619	0.165642	unknown protein {Oryza sativa (japonica cultivar-group);}
MZ00013895	TC258263	TM00013895	9.92	1.03	0.00462	0.150625	NA
MZ00029437	TC275439	TM00029437	11.72	1.03	0.02319	0.178081	kinesin (centromeric protein)-like protein {Arabidopsis thaliana;}
MZ00007544	CD443887	TM00007544	12.02	1.03	0.02434	0.180782	putative malate dehydrogenase {Oryza sativa (japonica cultivar-group);} ^|^GB|AAT69584.1|50080249|AC098832 putative malate dehydrogenase {Oryza sativa (japonica cultivar-group);}
MZ00029800	TC275207	TM00029800	10.23	1.029	0.0101	0.157077	Hypothetical protein C27H5.3 {Caenorhabditis elegans;}
MZ00030535	TC254725	TM00030535	10.54	1.029	0.03484	0.199595	NA
MZ00035357	AI947597	TM00035357	10.39	1.028	0.01212	0.159861	putative potassium transporter {Oryza sativa (japonica cultivar-group);} ^|^GB|AAP12969.1|30017547|AC134887 putative potassium transporter {Oryza sativa (japonica cultivar-group);}
MZ00035824	AW573377	TM00035824	13.28	1.027	0.00147	0.150625	syntaxin 71 (SYP71)-like protein {Oryza sativa (japonica cultivar-group);} ^|^GB|BAD23314.1|48716646|AP005508 syntaxin 71 (SYP71)-like protein {Oryza sativa (japonica cultivar-group);}
MZ00037393	BQ134594	TM00037393	12.73	1.027	0.01281	0.160624	expressed protein {Oryza sativa (japonica cultivar-group);}
MZ00041622	TC271050	TM00041622	11.19	1.026	0.00177	0.150625	NA
MZ00039471	CF004403	TM00039471	10.84	1.024	0.00674	0.152943	NA
MZ00032376	TC267844	TM00032376	11.35	1.023	0.00053	0.150625	NA
MZ00023136	TC272963	TM00023136	15.08	1.022	0.00056	0.150625	pumilio-like {Oryza sativa (japonica cultivar-group);}
MZ00012991	CF637983	TM00012991	10.84	1.022	0.00561	0.151591	NA
MZ00042967	TC204937	TM00042967	11.38	1.022	0.01964	0.171722	elongation factor {Saccharum officinarum;}
MZ00021691	TC267007	TM00021691	11.01	1.022	0.02403	0.180173	putative zinc finger protein {Oryza sativa (japonica cultivar-group);}
MZ00032300	TC267215	TM00032300	10.59	1.021	0.00794	0.155958	NA
MZ00028663	TC211971	TM00028663	11.46	1.021	0.02117	0.174278	NA
MZ00023676	TC248621	TM00023676	11.67	1.02	0.00098	0.150625	early drought induced protein {Oryza sativa (indica cultivar-group);} ^|^GB|AAT37942.1|47717901|AY607690 low temperature-induced low molecular weight integral membrane protein LTI6b {Oryza sativa (japonica c-TRUNCATED-
MZ00054877	TC256625	TM00054877	11.23	1.019	0.01598	0.165152	sorbitol transporter {Malus x domestica;}
MZ00048820	CK347139	TM00048820	11.65	1.018	0.01304	0.160624	snapdragon myb protein 305 homolog {Arabidopsis thaliana;}
MZ00013803	TC259425	TM00013803	10.98	1.018	0.01357	0.161291	putative microtubial binding protein {Oryza sativa (japonica cultivar-group);}
MZ00019688	TC274884	TM00019688	11.68	1.018	0.02186	0.176425	putative heme activated protein {Oryza sativa (japonica cultivar-group);} ^|^GB|BAD25190.1|49388078|AP004113 putative heme activated protein {Oryza sativa (japonica cultivar-group);}
MZ00019242	TC264965	TM00019242	12.31	1.016	0.01464	0.163478	zinc finger-like {Oryza sativa (japonica cultivar-group);}
MZ00021347	TC255320	TM00021347	10.76	1.016	0.01878	0.170205	hypothetical protein {Oryza sativa (japonica cultivar-group);}
MZ00021789	TC202350	TM00021789	11.68	1.014	0.02532	0.182282	NA
MZ00043284	TC269700	TM00043284	12.14	1.012	0.0236	0.179326	NA
MZ00023083	TC268663	TM00023083	11.43	1.01	0.00069	0.150625	NA
MZ00033097	TC256439	TM00033097	15.55	1.01	0.00191	0.150625	unnamed protein product; gene_id:F24B18.6 unknown protein {Arabidopsis thaliana;}
MZ00041358	TC247870	TM00041358	14.79	1.009	0.01417	0.16269	OSJNBa0083N12.23 {Oryza sativa (japonica cultivar-group);} ^|^GB|CAE01820.2|38344140|OSJN00077 OSJNBa0041A02.7 {Oryza sativa (japonica cultivar-group);}
MZ00039609	CF013434	TM00039609	11.58	1.008	0.01307	0.160624	hypothetical protein T1K7.26 - Arabidopsis thaliana {Arabidopsis thaliana;} ^|^GB|AAF98579.1|9797761|T1K7 Contains similarity to PIR7A protein from Oryza sativa gb|Z34271 and contains an alpha/beta hydrolase-TRUNCATED-
MZ00055236	TC260865	TM00055236	15.17	1.007	0.00136	0.150625	NA
MZ00021684	TC202170	TM00021684	11.66	1.007	0.00975	0.156729	NA
MZ00014337	TC270645	TM00014337	12.26	1.006	0.00144	0.150625	Ubiquitin-conjugating enzyme E2-18 kDa (EC 6.3.2.19) (Ubiquitin-conjugating enzyme 15) (Ubiquitin-protein ligase) (Ubiquitin carrierprotein) (PM42). {Arabidopsis thaliana;} ^|^GB|BAD44520.1|51971711|AK176757-TRUNCATED-
MZ00055956	TC269190	TM00055956	12.09	1.005	0.00521	0.150625	NA
MZ00031245	TC254780	TM00031245	10.79	1.005	0.00597	0.152065	putative ATP dependent copper transporter {Oryza sativa (japonica cultivar-group);}
MZ00048586	AZM4_22741	TM00048586	11.72	1.005	0.01184	0.159147	unknown protein {Arabidopsis thaliana;} ^|^GB|AAK68750.1|14596045|AY042810 Unknown protein {Arabidopsis thaliana;}
MZ00042698	TC257270	TM00042698	10.93	1.005	0.02029	0.172626	putative CC-NBS-LRR resistance protein MLA13 {Oryza sativa (japonica cultivar-group);} ^|^GB|BAC84194.1|34394780|AP005258 putative CC-NBS-LRR resistance protein MLA13 {Oryza sativa (japonica cultivar-group);-TRUNCATED-
MZ00055483	TC256127	TM00055483	10.46	1.004	0.0032	0.150625	NA
MZ00013532	TC255153	TM00013532	16.74	1.004	0.00071	0.150625	Phosphoenolpyruvate carboxykinase [ATP] (EC 4.1.1.49) (PEPcarboxykinase) (Phosphoenolpyruvate carboxylase) (PEPCK). {Zea mays;} ^|^GB|BAA36483.1|5672673|AB018744 phosphoenolpyruvate carboxykinase {Zea mays;}-TRUNCATED-
MZ00016155	TC272435	TM00016155	11.79	1.004	0.02336	0.178563	putative cysteine conjugate beta-lyase {Oryza sativa (japonica cultivar-group);}
MZ00056680	AZM4_15101	TM00056680	11.26	1.003	0.00476	0.150625	OSJNBa0072D21.2 {Oryza sativa (japonica cultivar-group);}
MZ00049488	AZM4_38482	TM00049488	15.02	1.003	0.00108	0.150625	expressed protein {Oryza sativa (japonica cultivar-group);}
MZ00039626	CF014726	TM00039626	12.08	1.003	0.02464	0.18109	early drought induced protein {Oryza sativa (indica cultivar-group);} ^|^GB|AAT37942.1|47717901|AY607690 low temperature-induced low molecular weight integral membrane protein LTI6b {Oryza sativa (japonica c-TRUNCATED-
MZ00013438	TC258312	TM00013438	11.85	1.002	0.00376	0.150625	putative protein kinase {Oryza sativa (japonica cultivar-group);} ^|^GB|BAA99439.1|9049474|AP002743 putative protein kinase {Oryza sativa (japonica cultivar-group);}
MZ00055936	TC254270	TM00055936	12.88	1.002	0.03204	0.194891	OSJNBa0038O10.9 {Oryza sativa (japonica cultivar-group);}
MZ00021688	TC267122	TM00021688	11.54	1.001	0.00915	0.156414	NA
MZ00016517	TC251601	TM00016517	11.92	1.001	0.01085	0.1576	unknown protein [imported] - Arabidopsis thaliana {Arabidopsis thaliana;} ^|^GB|AAG51284.1|12322570|AC027035 unknown protein {Arabidopsis thaliana;}
MZ00049684	AZM4_40767	TM00049684	11.6	-1.001	0.005	0.150625	putative enoyl-CoA-hydratase {Oryza sativa (japonica cultivar-group);} ^|^GB|AAK00451.1|12643062|AC060755 putative enoyl-CoA-hydratase {Oryza sativa (japonica cultivar-group);}
MZ00029904	TC254539	TM00029904	11.59	-1.002	0.00056	0.150625	hypothetical protein similar to Arabidopsis thaliana protein F7J7.130 {Oryza sativa (japonica cultivar-group);}
MZ00038878	CD966460	TM00038878	11.56	-1.003	0.00537	0.150625	myo-inositol-1-phosphate synthase INO1 {Xerophyta viscosa;}
MZ00056424	AZM4_113226	TM00056424	11.49	-1.003	0.00138	0.150625	OSJNBb0039L24.4 {Oryza sativa (japonica cultivar-group);} ^|^GB|CAD41153.2|38346772|OSJN00183 OSJNBa0081C01.23 {Oryza sativa (japonica cultivar-group);}
MZ00032439	TC252138	TM00032439	11.92	-1.003	0.00103	0.150625	contains EST C91898(E61955) unknown protein {Oryza sativa (japonica cultivar-group);}
MZ00015261	TC261254	TM00015261	11.27	-1.007	0.00094	0.150625	unknown protein {Oryza sativa (japonica cultivar-group);}
MZ00016361	TC262338	TM00016361	12.18	-1.007	0.02818	0.186835	unknown protein {Oryza sativa (japonica cultivar-group);} ^|^GB|BAD37453.1|51535534|AP003568 unknown protein {Oryza sativa (japonica cultivar-group);}
MZ00022710	TC257397	TM00022710	13.23	-1.008	0.00076	0.150625	NA
MZ00019501	TC265035	TM00019501	11.42	-1.01	0.00322	0.150625	OSJNBa0073E02.11 {Oryza sativa (japonica cultivar-group);}
MZ00055965	TC274728	TM00055965	11.53	-1.01	0.00477	0.150625	serine/threonine protein kinase-like {Oryza sativa (japonica cultivar-group);}
MZ00029792	TC252974	TM00029792	11.05	-1.011	0.01218	0.159982	putative beta-D-xylosidase {Oryza sativa (japonica cultivar-group);} ^|^GB|BAD15557.1|46390122|AP004119 putative beta-D-xylosidase {Oryza sativa (japonica cultivar-group);}
MZ00032348	TC257195	TM00032348	11.74	-1.013	0.00389	0.150625	putative serine/threonine kinase {Oryza sativa (japonica cultivar-group);}
MZ00026105	TC251314	TM00026105	11.95	-1.014	0.01574	0.164777	finger protein pcp1-like {Oryza sativa (japonica cultivar-group);}
MZ00016605	TC262474	TM00016605	12.02	-1.015	0.01996	0.172084	putative ASR2 {Oryza sativa (japonica cultivar-group);}
MZ00037035	BM347963	TM00037035	11.36	-1.018	0.00362	0.150625	NA
MZ00024434	TC260190	TM00024434	10.81	-1.019	0.02827	0.186902	unknown protein {Oryza sativa (japonica cultivar-group);}
MZ00004280	BG842315	TM00004280	12.17	-1.02	0.00068	0.150625	contains ESTs D46799(S11702),AU093412(S11702) similar to Arabidopsis thaliana chromosome 2, At2g01600 unknown protein {Oryza sativa (japonica cultivar-group);}
MZ00042973	TC259295	TM00042973	14.21	-1.02	0.00184	0.150625	herbicide safener binding protein 1 - maize {Zea mays;} ^|^GB|AAC12715.1|2921304|AF033496 herbicide safener binding protein {Zea mays;}
MZ00037378	BM896322	TM00037378	12.58	-1.023	0.01427	0.16282	NA
MZ00012768	CF632531	TM00012768	11.33	-1.023	0.01943	0.171531	OSJNBa0081C01.1 {Oryza sativa (japonica cultivar-group);} ^|^GB|CAD41202.1|21742091|OSJN00177 OSJNBa0074L08.13 {Oryza sativa (japonica cultivar-group);}
MZ00005350	TC267183	TM00005350	10.31	-1.025	0.00846	0.155958	OSJNBa0074L08.4 {Oryza sativa (japonica cultivar-group);}
MZ00057249	AZM4_82898	TM00057249	14.3	-1.026	0.00081	0.150625	NA
MZ00048948	AZM4_27681	TM00048948	12.42	-1.026	0.0012	0.150625	putative leucoanthocyanidin dioxygenase (EC 1.14.11.-) {Oryza sativa (japonica cultivar-group);}
MZ00006918	CD001902	TM00006918	11.98	-1.027	0.00147	0.150625	hypothetical protein F3L17.10 - Arabidopsis thaliana {Arabidopsis thaliana;} ^|^GB|CAB45903.1|5262755|ATF3L17 putative protein {Arabidopsis thaliana;} ^|^GB|CAB79862.1|7270047|ATCHRIV75 putative protein {Ara-TRUNCATED-
MZ00023569	TC259066	TM00023569	12.3	-1.028	0.00627	0.1528	putative protein translation factor Sui1 {Oryza sativa (japonica cultivar-group);}
MZ00018311	TC263784	TM00018311	18.58	-1.029	0.00171	0.150625	putative dehydrogenase {Oryza sativa (japonica cultivar-group);} ^|^GB|AAM08640.1|19920208|AC108883 Putative dehydrogenase {Oryza sativa (japonica cultivar-group);} ^|^GB|AAL73559.1|18481961|AC079632 Unknown-TRUNCATED-
MZ00055993	TC276534	TM00055993	11.34	-1.029	0.00054	0.150625	putative WD repeat protein {Oryza sativa (japonica cultivar-group);} ^|^GB|BAC84475.1|34394923|AP005807 putative WD repeat protein {Oryza sativa (japonica cultivar-group);}
MZ00034901	trnL	TM00034901	10.54	-1.029	0.02377	0.179754	NA
MZ00018533	TC274569	TM00018533	10.04	-1.03	0.0085	0.155986	Hypothetical protein {Oryza sativa (japonica cultivar-group);}
MZ00057231	AZM4_81214	TM00057231	12.26	-1.03	0.01141	0.158369	unknown protein {Oryza sativa (japonica cultivar-group);} ^|^GB|AAK00445.1|12643056|AC060755 unknown protein {Oryza sativa (japonica cultivar-group);}
MZ00030393	TC275801	TM00030393	13.37	-1.032	0.00068	0.150625	unknown protein {Oryza sativa (japonica cultivar-group);}
MZ00033187	TC279160	TM00033187	11.89	-1.032	0.01143	0.158487	NA
MZ00006870	CB924325	TM00006870	12.07	-1.034	0.00433	0.150625	NA
MZ00052055	AZM4_93095	TM00052055	17.09	-1.035	0.00061	0.150625	putative lipase {Oryza sativa (japonica cultivar-group);}
MZ00007515	CD443476	TM00007515	11.36	-1.035	0.01282	0.160624	hypothetical protein T25B15.20 - Arabidopsis thaliana {Arabidopsis thaliana;} ^|^GB|CAC07916.1|10045558|ATT25B15 putative protein {Arabidopsis thaliana;}
MZ00036485	BG321208	TM00036485	13.58	-1.037	0.00108	0.150625	ZmNAS2 {Zea mays;}
MZ00035544	AW119980	TM00035544	12	-1.037	0.00067	0.150625	NA
MZ00025804	TC271671	TM00025804	11.61	-1.038	0.00286	0.150625	putative fiber protein Fb34 {Oryza sativa (japonica cultivar-group);} ^|^GB|BAD26527.1|49387862|AP006528 putative fiber protein Fb34 {Oryza sativa (japonica cultivar-group);}
MZ00030182	TC254415	TM00030182	12.67	-1.038	0.00051	0.150625	Similar to Oryza sativa Scl1 protein (AF067401) {Oryza sativa (japonica cultivar-group);}
MZ00025253	TC261104	TM00025253	11.05	-1.038	0.00097	0.150625	unknown protein {Oryza sativa (japonica cultivar-group);}
MZ00048137	AZM4_138102	TM00048137	13.07	-1.042	0.0006	0.150625	protein kinase-like protein {Arabidopsis thaliana;}
MZ00015424	TC250694	TM00015424	10.66	-1.043	0.00177	0.150625	beta-adaptin-like protein A {Oryza sativa (japonica cultivar-group);}
MZ00057420	PUEIC89TD	TM00057420	11.98	-1.048	0.00244	0.150625	putative peroxisome biogenesis protein PEX1 {Oryza sativa (japonica cultivar-group);}
MZ00015148	TC261027	TM00015148	12.55	-1.051	0.00274	0.150625	putative hASNA-I {Oryza sativa (japonica cultivar-group);}
MZ00032197	TC267287	TM00032197	10.65	-1.056	0.00073	0.150625	Hd3a {Oryza sativa (indica cultivar-group);} ^|^GB|BAB61027.1|14517618|AB052941 Hd3a {Oryza sativa (indica cultivar-group);}
MZ00052281	TC272215	TM00052281	13.41	-1.058	0.00229	0.150625	Putative dihydrodipicolinate reductase-like protein {Oryza sativa (japonica cultivar-group);}
MZ00057381	OGWDO77TV	TM00057381	12.98	-1.058	0.00598	0.152065	unknown protein {Oryza sativa (japonica cultivar-group);} ^|^GB|BAD28155.1|50252159|AP004858 unknown protein {Oryza sativa (japonica cultivar-group);}
MZ00027735	TC263137	TM00027735	11.07	-1.059	0.0005	0.150625	OJ991113_30.7 {Oryza sativa (japonica cultivar-group);}
MZ00022374	TC276492	TM00022374	10.3	-1.059	0.00962	0.156688	NA
MZ00021501	TC256386	TM00021501	11.53	-1.06	0.00636	0.1528	OSJNBa0089K21.11 {Oryza sativa (japonica cultivar-group);}
MZ00043381	TC206192	TM00043381	11.88	-1.06	0.03502	0.199957	unnamed protein product; contains similarity to ribonucleoprotein F gene_id:K2A18.8 {Arabidopsis thaliana;}
MZ00021015	TC254459	TM00021015	14.75	-1.061	0.00072	0.150625	hypothetical protein {Oryza sativa (japonica cultivar-group);}
MZ00043673	TC250120	TM00043673	11.49	-1.061	0.0097	0.156729	cytochrome b5-like {Oryza sativa (japonica cultivar-group);}
MZ00018281	TC263647	TM00018281	13.08	-1.063	0.00086	0.150625	'putative triglyceride lipase, PF01764' {Oryza sativa (japonica cultivar-group);}
MZ00052416	BG836010	TM00052416	12.67	-1.068	0.00913	0.156414	NA
MZ00026988	TC273122	TM00026988	12.1	-1.069	0.01487	0.164089	BETL4 protein {Zea mays;}
MZ00004665	BM079083	TM00004665	10.91	-1.07	0.02666	0.18407	copper-binding protein-like {Oryza sativa (japonica cultivar-group);}
MZ00035823	AW573352	TM00035823	13.05	-1.072	0.01368	0.161532	NA
MZ00054886	OGVDL05TH	TM00054886	10.11	-1.072	0.03011	0.190817	unknown protein {Arabidopsis thaliana;} ^|^GB|AAM20458.1|20466282|AY099607 unknown protein {Arabidopsis thaliana;}
MZ00019277	TC252518	TM00019277	11.22	-1.075	0.01559	0.164777	contains ESTs AU096327(S13491),AU070375(S13491) similar to Arabidopsis thaliana chromosome 3, T29H11.70 unknown protein {Oryza sativa (japonica cultivar-group);} ^|^GB|BAB63719.1|15290025|AP003289 contains E-TRUNCATED-
MZ00034910	trnV	TM00034910	12.35	-1.076	0.00209	0.150625	NA
MZ00018853	TC274661	TM00018853	13.87	-1.078	0.00267	0.150625	AT5g55220/MCO15_17 {Arabidopsis thaliana;} ^|^GB|AAN73293.1|25141197|BT002296 At5g55220/MCO15_17 {Arabidopsis thaliana;}
MZ00038008	CD436617	TM00038008	10.6	-1.079	0.0005	0.150625	50kD gamma zein {Zea mays;}
MZ00005670	BM895622	TM00005670	11.21	-1.079	0.01388	0.161967	ent-kaurene synthase-like protein 1 {Hordeum vulgare subsp. vulgare;}
MZ00021289	TC254482	TM00021289	13.53	-1.08	0.00053	0.150625	unknown protein {Oryza sativa (japonica cultivar-group);}
MZ00020490	TC266626	TM00020490	10.18	-1.081	0.00338	0.150625	unknown protein {Oryza sativa (japonica cultivar-group);}
MZ00039313	CD994602	TM00039313	11.47	-1.081	0.00688	0.153485	Metallothionein-like protein type 2. {Oryza sativa;} ^|^PIR|T03727|T03727 metallothionein-like protein - rice {Oryza sativa;} ^|^GB|BAD52374.1|53748951|AB175925 metallothionein {Oryza rufipogon;} ^|^GB|BAD52-TRUNCATED-
MZ00004282	BG842819	TM00004282	11.04	-1.081	0.02799	0.186701	NA
MZ00031312	TC277209	TM00031312	10.99	-1.084	0.02132	0.174717	hypothetical protein {Oryza sativa (japonica cultivar-group);} ^|^GB|BAC00678.1|21328094|AP003443 hypothetical protein {Oryza sativa (japonica cultivar-group);}
MZ00050297	AZM4_53588	TM00050297	10.26	-1.085	0.01393	0.161977	putative protein kinase {Oryza sativa (japonica cultivar-group);}
MZ00021368	TC256101	TM00021368	10.35	-1.086	0.00496	0.150625	NA
MZ00017707	TC273222	TM00017707	13.43	-1.086	0.01516	0.164089	hypothetical protein {Arabidopsis thaliana;} ^|^GB|AAT06464.1|46931320|BT012645 At1g10600 {Arabidopsis thaliana;}
MZ00005852	BQ486996	TM00005852	11.01	-1.087	0.00978	0.156729	PPR protein-like protein {Oryza sativa (japonica cultivar-group);} ^|^GB|BAD17538.1|46806362|AP005709 PPR protein-like protein {Oryza sativa (japonica cultivar-group);}
MZ00043947	TC251266	TM00043947	11.1	-1.092	0.01015	0.157158	peroxidase (EC 1.11.1.7) BP1 precursor - barley {Hordeum vulgare;} ^|^GB|AAA32973.1|167081|BLYPRX5A peroxidase BP 1 {Hordeum vulgare;}
MZ00027078	TC252070	TM00027078	11.37	-1.094	0.00198	0.150625	unknown protein {Oryza sativa (japonica cultivar-group);}
MZ00004107	BG836648	TM00004107	16.45	-1.095	0.00097	0.150625	hypothetical protein similar to Arabidopsis thaliana chromosome 1, T5E21.9 {Oryza sativa (japonica cultivar-group);}
MZ00018829	TC252858	TM00018829	10.22	-1.095	0.00057	0.150625	myosin heavy chain-like protein {Oryza sativa (japonica cultivar-group);}
MZ00026507	TC209300	TM00026507	14.66	-1.095	0.01487	0.164089	hypothetical protein At2g40380 [imported] - Arabidopsis thaliana {Arabidopsis thaliana;} ^|^GB|AAQ89661.1|37202092|BT010639 At2g40380 {Arabidopsis thaliana;} ^|^GB|AAD25672.1|4586054|AC007020 unknown protein {Arabidopsis thaliana;}
MZ00018970	TC274766	TM00018970	11.46	-1.098	0.02904	0.188667	Outer mitochondrial membrane protein porin. {Neurospora crassa;} ^|^PIR|S07195|MMNCP porin - Neurospora crassa {Neurospora crassa;} ^|^GB|CAA29264.1|3057|NCPORIN unnamed protein product; major protein (AA 1--TRUNCATED-
MZ00017681	TC273079	TM00017681	14.19	-1.099	0.00164	0.150625	harpin-induced protein-like {Oryza sativa (japonica cultivar-group);} ^|^GB|BAD27922.1|50251988|AP004753 harpin-induced protein-like {Oryza sativa (japonica cultivar-group);}
MZ00023682	TC248900	TM00023682	11.02	-1.099	0.00392	0.150625	putative ribosomal protein S18 {Oryza sativa (japonica cultivar-group);} ^|^GB|BAC24844.1|25553579|AP003843 putative ribosomal protein S18 {Oryza sativa (japonica cultivar-group);} ^|^GB|AAT76427.1|50400039|-TRUNCATED-
MZ00055725	TC269539	TM00055725	18.19	-1.099	0.00054	0.150625	NA
MZ00019958	TC265356	TM00019958	11.88	-1.1	0.02417	0.180393	unknown protein {Oryza sativa (japonica cultivar-group);}
MZ00023591	TC259312	TM00023591	10.41	-1.103	0.00072	0.150625	60S ribosomal protein L7a. {Oryza sativa;} ^|^PIR|S38360|S38360 ribosomal protein L7a, cytosolic - rice {Oryza sativa;} ^|^GB|BAD03264.1|38637005|AP004637 60S ribosomal protein L7A {Oryza sativa (japonica cu-TRUNCATED-
MZ00024255	TC260099	TM00024255	11.8	-1.104	0.00203	0.150625	putative 3-oxoacyl-[acyl-carrier-protein] synthase I, chloroplast precursor {Oryza sativa (japonica cultivar-group);}
MZ00021348	TC266631	TM00021348	10.73	-1.11	0.00186	0.150625	putative ubiquitin protein ligase, 5'-partial {Oryza sativa (japonica cultivar-group);}
MZ00050384	AZM4_58767	TM00050384	11.74	-1.112	0.01161	0.158725	hypothetical protein {Oryza sativa (japonica cultivar-group);} ^|^GB|AAT47044.1|48843785|AC105769 hypothetical protein {Oryza sativa (japonica cultivar-group);}
MZ00041587	TC260394	TM00041587	9.88	-1.113	0.0095	0.156414	contains ESTs AU064445(E30981),AU033124(S3631) similar to Arabidopsis thaliana chromosome 5, At5g44680 unknown protein {Oryza sativa (japonica cultivar-group);}
MZ00023563	TC269453	TM00023563	11.4	-1.114	0.00054	0.150625	actin {Saccharum officinarum;}
MZ00037543	NP672375	TM00037543	11.65	-1.115	0.00094	0.150625	putative ribosomal protein L17 {Oryza sativa (japonica cultivar-group);} ^|^GB|BAD23438.1|48716232|AP005589 putative ribosomal protein L17 {Oryza sativa (japonica cultivar-group);}
MZ00030446	TC275938	TM00030446	12.19	-1.115	0.00586	0.151939	Putative NAM (no apical meristem) protein {Oryza sativa (japonica cultivar-group);}
MZ00013357	TC248453	TM00013357	13.29	-1.121	0.00192	0.150625	unknown protein {Oryza sativa (japonica cultivar-group);}
MZ00046902	AZM4_114148	TM00046902	10.69	-1.122	0.01415	0.16269	putative multidrug resistance protein {Oryza sativa (japonica cultivar-group);}
MZ00025155	TC260972	TM00025155	13.72	-1.123	0.00043	0.150625	OSJNBb0116K07.9 {Oryza sativa (japonica cultivar-group);} ^|^GB|CAE02944.2|38345162|OSJN00038 OSJNBa0014K14.16 {Oryza sativa (japonica cultivar-group);}
MZ00026154	TC271753	TM00026154	10.51	-1.123	0.01465	0.163478	putative acetyl transferase {Oryza sativa (japonica cultivar-group);}
MZ00029406	TC275267	TM00029406	16.62	-1.127	0.00119	0.150625	NA
MZ00033427	TC248207	TM00033427	10.87	-1.128	0.02589	0.183208	unknown protein {Oryza sativa (japonica cultivar-group);}
MZ00022609	TC268138	TM00022609	13.43	-1.131	0.0007	0.150625	unnamed protein product; Similar to Arabidopsis thaliana chromosome I BAC clone T5A14; kinesin (AC005223) {Oryza sativa (japonica cultivar-group);}
MZ00012706	CF631188	TM00012706	11.77	-1.133	0.01889	0.170412	putative peroxidase ATP22a {Oryza sativa (japonica cultivar-group);}
MZ00035955	AZM4_101310	TM00035955	10.86	-1.133	0.02625	0.183374	putative extensin {Oryza sativa (japonica cultivar-group);}
MZ00051811	AZM4_90259	TM00051811	11.01	-1.134	0.00106	0.150625	putative Transcriptional regulators of NagC/XylR (ROK) family, sugar kinase {Oryza sativa (japonica cultivar-group);}
MZ00026318	TC261770	TM00026318	9.76	-1.135	0.03267	0.19575	aspartate carbamoyl transferase {Oryza sativa (japonica cultivar-group);} ^|^GB|BAD05680.1|40253740|AP005495 aspartate carbamoyltransferase {Oryza sativa (japonica cultivar-group);} ^|^GB|BAB03304.1|9453918|-TRUNCATED-
MZ00057239	AZM4_82022	TM00057239	11.05	-1.136	0.03416	0.198567	putative replication protein A2 {Oryza sativa (japonica cultivar-group);}
MZ00038337	CD940570	TM00038337	10.76	-1.14	0.02909	0.188805	NA
MZ00056084	TC267102	TM00056084	11.57	-1.143	0.00067	0.150625	NA
MZ00049631	AZM4_40205	TM00049631	10.42	-1.147	0.01025	0.157158	unknown protein {Oryza sativa (japonica cultivar-group);}
MZ00054822	OGJBC10TV	TM00054822	13.25	-1.151	0.00339	0.150625	3-deoxy-D-arabino heptulosonate-7-phosphate synthase {Oryza sativa (japonica cultivar-group);} ^|^GB|BAD15283.1|46359608|AB122058 3-deoxy-D-arabino heptulosonate-7-phosphate synthase {Oryza sativa (japonica -TRUNCATED-
MZ00056870	AZM4_36821	TM00056870	11.77	-1.151	0.03328	0.197037	unknown protein {Oryza sativa (japonica cultivar-group);}
MZ00056802	AZM4_32522	TM00056802	12.04	-1.155	0.00617	0.1528	leucoanthocyanidin dioxygenase-like protein {Oryza sativa (japonica cultivar-group);}
MZ00051199	AZM4_72196	TM00051199	12.99	-1.158	0.00094	0.150625	NA
MZ00044521	TC254609	TM00044521	15.45	-1.16	0.01155	0.158725	NA
MZ00028076	TC252997	TM00028076	11.95	-1.162	0.00269	0.150625	putative receptor-like protein kinase {Oryza sativa (japonica cultivar-group);}
MZ00007121	CD436303	TM00007121	13.33	-1.162	0.00357	0.150625	unknown protein F2P9.20 [imported] - Arabidopsis thaliana {Arabidopsis thaliana;} ^|^GB|AAG52517.1|12325141|AC016662 unknown protein; 75644-77831 {Arabidopsis thaliana;}
MZ00004499	BM073294	TM00004499	9.1	-1.162	0.032	0.194807	NA
MZ00021902	TC278372	TM00021902	12.95	-1.163	0.00082	0.150625	hypothetical protein similar to Arabidopsis thaliana chromosome 5, At5g27970 {Oryza sativa (japonica cultivar-group);}
MZ00013207	NP672306	TM00013207	18.4	-1.165	0.00082	0.150625	HAP3 transcriptional-activator {Oryza sativa;}
MZ00014649	TC270191	TM00014649	11.34	-1.165	0.02815	0.186835	adhesive/proline-rich protein homolog-like protein {Oryza sativa (japonica cultivar-group);}
MZ00024354	TC249617	TM00024354	10.49	-1.168	0.00183	0.150625	NA
MZ00041996	TC251320	TM00041996	10.78	-1.169	0.00045	0.150625	TaWIN2-like protein {Oryza sativa (japonica cultivar-group);} ^|^GB|AAO72553.1|29367361|AY224434 WIN2-like protein {Oryza sativa (japonica cultivar-group);} ^|^GB|BAD10275.1|42409022|AP005391 putative TaWIN2-TRUNCATED-
MZ00030351	TC265758	TM00030351	12.69	-1.176	0.00262	0.150625	OSJNBa0020I02.5 {Oryza sativa (japonica cultivar-group);}
MZ00014960	TC250239	TM00014960	13.15	-1.181	0.00122	0.150625	expressed protein {Oryza sativa (japonica cultivar-group);}
MZ00042795	NP003944	TM00042795	9.51	-1.184	0.01645	0.165902	Zein-alpha precursor (19 kDa) (Clone PZ19.1) (Fragment). {Zea mays;} ^|^PIR|T03407|T03407 19K Zein-alpha precursor Clone PZ19.1 - maize (fragment) {Zea mays;} ^|^GB|AAA33526.1|168672|MZEZE19B zein 19 kDa. pr-TRUNCATED-
MZ00007530	CD443717	TM00007530	11.65	-1.187	0.01304	0.160624	thyroid hormone receptor-associated protein complex component TRAP170-like protein {Oryza sativa (japonica cultivar-group);}
MZ00048914	AZM4_2689	TM00048914	11.46	-1.194	0.03438	0.198848	putative chain A, solution structure of 3-methyladenine DNA glycosylase I (Tag) {Oryza sativa (japonica cultivar-group);} ^|^GB|BAD33495.1|50725968|AP005426 putative chain A, solution structure of 3-methylad-TRUNCATED-
MZ00056895	AZM4_38405	TM00056895	10.89	-1.202	0.00051	0.150625	unnamed protein product; gb|AAF35421.1 gene_id:MJK13.21 strong similarity to unknown protein {Arabidopsis thaliana;}
MZ00003999	BG517405	TM00003999	11.28	-1.202	0.02371	0.179588	unknown protein {Oryza sativa (japonica cultivar-group);}
MZ00004433	BI543119	TM00004433	12.52	-1.203	0.00758	0.155583	putative UVB-resistance protein UVR8 {Oryza sativa (japonica cultivar-group);}
MZ00004156	BG837741	TM00004156	13.31	-1.204	0.0028	0.150625	beta-glucanase - rice {Oryza sativa;}
MZ00014424	TC270007	TM00014424	11.83	-1.205	0.00909	0.156414	NADP-specific isocitrate dehydrogenase {Oryza sativa (japonica cultivar-group);} ^|^GB|AAD37809.1|5007084|AF155333 NADP-specific isocitrate dehydrogenase {Oryza sativa;}
MZ00025702	TC261171	TM00025702	10.3	-1.207	0.01915	0.170895	unknown protein {Oryza sativa (japonica cultivar-group);} ^|^GB|BAD05448.1|40253499|AP004690 unknown protein {Oryza sativa (japonica cultivar-group);}
MZ00018360	TC253251	TM00018360	10.32	-1.208	0.02617	0.183374	putative xylulose kinase {Oryza sativa (japonica cultivar-group);} ^|^GB|BAC16466.1|23237892|AP004671 putative xylulose kinase {Oryza sativa (japonica cultivar-group);}
MZ00026561	TC262355	TM00026561	10.92	-1.21	0.00189	0.150625	NA
MZ00038320	CD936464	TM00038320	11.18	-1.21	0.01009	0.157077	NA
MZ00044301	TC273575	TM00044301	14.75	-1.216	0.00123	0.150625	putative HGA1 {Oryza sativa (japonica cultivar-group);}
MZ00040310	ZRSiTERTOOT0199	TM00040310	13.82	-1.219	0.03238	0.195398	putative copia-type polyprotein {Zea mays;}
MZ00022264	TC256976	TM00022264	8.72	-1.221	0.00573	0.151753	putative NIMA-related protein kinase {Oryza sativa (japonica cultivar-group);}
MZ00012563	CF627725	TM00012563	10.91	-1.226	0.00775	0.155936	hypothetical protein similar to Arabidopsis thaliana chromosome 1, F1L3.33 {Oryza sativa (japonica cultivar-group);} ^|^GB|BAB89405.1|20160452|AP003200 hypothetical protein similar to Arabidopsis thaliana ch-TRUNCATED-
MZ00027937	OGDAJ29TC	TM00027937	12	-1.231	0.00211	0.150625	putative protodermal factor {Oryza sativa (japonica cultivar-group);}
MZ00003451	BE051704	TM00003451	10.21	-1.237	0.0092	0.156414	NA
MZ00013261	T23365	TM00013261	11.14	-1.24	0.00408	0.150625	polyubiquitin 2 {Deschampsia antarctica;}
MZ00025007	TC271101	TM00025007	10.29	-1.25	0.02329	0.17833	heme oxygenase 1 {Sorghum bicolor;}
MZ00021152	TC201422	TM00021152	12.17	-1.259	0.00646	0.1528	NA
MZ00029465	TC275362	TM00029465	14.12	-1.272	0.0027	0.150625	NA
MZ00055654	TC278069	TM00055654	10.69	-1.272	0.02222	0.176783	NA
MZ00006003	BQ619382	TM00006003	11.52	-1.276	0.00597	0.152065	NA
MZ00026803	TC273048	TM00026803	10.71	-1.279	0.0155	0.164777	putative DNA-binding protein PD3, chloroplast {Oryza sativa (japonica cultivar-group);} ^|^GB|BAD22935.1|48716323|AP004043 putative DNA-binding protein PD3, chloroplast {Oryza sativa (japonica cultivar-group-TRUNCATED-
MZ00005377	TC263878	TM00005377	11.97	-1.286	0.00311	0.150625	OSJNBa0089N06.7 {Oryza sativa (japonica cultivar-group);}
MZ00052079	AZM4_93309	TM00052079	11.3	-1.286	0.00805	0.155958	putative flavonol glucosyltransferase {Oryza sativa (japonica cultivar-group);}
MZ00031919	TC276539	TM00031919	11.38	-1.287	0.00072	0.150625	hypothetical protein similar to Arabidopsis thaliana chromosome 5, At5g23720 {Oryza sativa (japonica cultivar-group);} ^|^GB|BAB92760.1|20805088|AP003722 hypothetical protein similar to Arabidopsis thaliana -TRUNCATED-
MZ00019502	TC199295	TM00019502	11.7	-1.287	0.00109	0.150625	NA
MZ00055655	TC257227	TM00055655	11.12	-1.289	0.00237	0.150625	NA
MZ00026560	TC251583	TM00026560	11.05	-1.292	0.02274	0.177537	contains ESTs D40165(S1945),D40366(S2301),D48064(S14102),C27697(C52629), AU086026(S2301) similar to Arabidopsis thaliana chromosome 2, At2g34670 unknown protein {Oryza sativa (japonica cultivar-group);} -TRUNCATED-
MZ00041770	TC271240	TM00041770	10.94	-1.296	0.0044	0.150625	serine-tRNA ligase (EC 6.1.1.11) - maize {Zea mays;} ^|^GB|CAA07600.1|3319776|ZMA7665 seryl-tRNA synthetase {Zea mays;}
MZ00026982	TC251967	TM00026982	11.79	-1.3	0.00093	0.150625	chalcone isomerase-like {Oryza sativa (japonica cultivar-group);}
MZ00023229	TC268486	TM00023229	11.79	-1.305	0.01559	0.164777	NA
MZ00023751	TC268954	TM00023751	12.62	-1.316	0.00105	0.150625	putative L-ascorbate oxidase {Oryza sativa (japonica cultivar-group);} ^|^GB|AAT01329.1|46575968|AC093952 putative L-ascorbate oxidase {Oryza sativa (japonica cultivar-group);}
MZ00041073	TC191322	TM00041073	10.01	-1.324	0.02017	0.172346	60S ribosomal protein L18a. {Oryza sativa;} ^|^GB|BAB89536.1|20160589|AP003249 putative ribosomal protein L18a, cytosolic {Oryza sativa (japonica cultivar-group);} ^|^GB|BAB67920.1|15623861|AP003237 putative ribosomal protein L18a, cytosolic {Oryza sativa (japonica cultivar-group);}
MZ00020563	TC276647	TM00020563	12.16	-1.325	0.00022	0.141138	Dof-like protein 34 {Oryza sativa (japonica cultivar-group);} ^|^GB|BAD08055.1|41053112|AP005323 Dof-like protein 34 {Oryza sativa (japonica cultivar-group);} ^|^GB|AAL87164.1|19387252|AF480496 putative zinc-TRUNCATED-
MZ00013191	NP670824|AY105136.1|AY105136.1	TM00013191	11.04	-1.326	0.01363	0.161506	OSJNBa0088H09.5 {Oryza sativa (japonica cultivar-group);}
MZ00042119	TC270408	TM00042119	10.67	-1.328	0.01978	0.171786	unknown protein {Oryza sativa (japonica cultivar-group);} ^|^GB|BAC15939.1|22831077|AP003847 unknown protein {Oryza sativa (japonica cultivar-group);}
MZ00004510	BM073455	TM00004510	13.89	-1.34	0.00064	0.150625	putative polyprotein {Zea mays;}
MZ00037248	BM500656	TM00037248	13.12	-1.34	0.00062	0.150625	OSJNBa0088I22.12 {Oryza sativa (japonica cultivar-group);}
MZ00018034	TC259748	TM00018034	10.41	-1.342	0.01267	0.160624	unknown {Arabidopsis thaliana;}
MZ00000585	AI673951	TM00000585	13.7	-1.345	0.00033	0.150625	putative UDP-glucosyltransferase {Oryza sativa (japonica cultivar-group);} ^|^GB|BAD35324.1|51090402|AP003525 putative UDP-glucosyltransferase {Oryza sativa (japonica cultivar-group);}
MZ00046937	TC251290	TM00046937	10.74	-1.355	0.00056	0.150625	unknown protein {Oryza sativa (japonica cultivar-group);}
MZ00030870	TC275323	TM00030870	12.61	-1.367	0.00104	0.150625	unknown {Arabidopsis thaliana;}
MZ00027340	TC273267	TM00027340	10.55	-1.375	0.00892	0.156414	NA
MZ00051171	AZM4_71773	TM00051171	11.79	-1.383	0.00126	0.150625	unnamed protein product; gb|AAB97010.1 gene_id:MJE7.16 similar to unknown protein {Arabidopsis thaliana;}
MZ00022085	TC202797	TM00022085	12.68	-1.393	0.02389	0.18007	NA
MZ00022001	TC267187	TM00022001	9.48	-1.396	0.02566	0.182639	NA
MZ00039260	CD989966	TM00039260	10.62	-1.401	0.01795	0.168139	OSJNBa0010D21.13 {Oryza sativa (japonica cultivar-group);}
MZ00005267	BM381652	TM00005267	10.51	-1.411	0.00036	0.150625	NA
MZ00049633	AZM4_40270	TM00049633	11.72	-1.412	0.01035	0.157158	glucan synthase-like protein {Arabidopsis thaliana;}
MZ00043967	TC251128	TM00043967	9.84	-1.421	0.0027	0.150625	AT4g27960 {Arabidopsis thaliana;}
MZ00025475	TC250602	TM00025475	10.55	-1.423	0.01783	0.16788	putative signal tranduction protein {Oryza sativa (japonica cultivar-group);} ^|^GB|AAM92822.1|22128710|AC068950 putative signal tranduction protein {Oryza sativa (japonica cultivar-group);}
MZ00001295	AW191186	TM00001295	10.45	-1.436	0.00043	0.150625	NA
MZ00027703	TC248546	TM00027703	10.2	-1.443	0.01977	0.171786	Lipoxygenase 2.3, chloroplast precursor (EC 1.13.11.12) (LOX2:Hv:3). {Hordeum vulgare;} ^|^GB|CAD45187.1|25809278|HVU507213 lipoxygenase 2 {Hordeum vulgare subsp. vulgare;}
MZ00042191	TC250233	TM00042191	18.18	-1.461	0.00023	0.145997	ZmNAS2 {Zea mays;}
MZ00020429	TC265531	TM00020429	11.59	-1.477	0.00902	0.156414	phosphatidylinositol-4-phosphate 5-Kinase domain containing protein {Oryza sativa (japonica cultivar-group);} ^|^GB|CAD67588.1|50470594|OSA544688 phosphatidylinositol 4-phosphate 5-kinase {Oryza sativa (japo-TRUNCATED-
MZ00042000	TC194951	TM00042000	12.95	-1.482	0.00015	0.130403	At5g04080 {Arabidopsis thaliana;} ^|^GB|AAR24695.1|38603900|BT010917 At5g04080 {Arabidopsis thaliana;}
MZ00033595	AW129800	TM00033595	10.41	-1.483	0.00081	0.150625	cathepsin B-like proteinase {Triatoma infestans;}
MZ00016909	TC273427	TM00016909	11.27	-1.525	0.00519	0.150625	Hypothetical protein {Oryza sativa (japonica cultivar-group);}
MZ00039848	CF033639	TM00039848	10.26	-1.528	0.0072	0.154302	putative phosphatidylinositol- phosphatidylcholine transfer protein {Oryza sativa (japonica cultivar-group);}
MZ00048364	AZM4_15571	TM00048364	9.71	-1.548	0.00047	0.150625	putative beta-amylase {Oryza sativa (japonica cultivar-group);}
MZ00018818	CD446304	TM00018818	10.52	-1.548	0.00037	0.150625	putative cleavage and polyadenylation specificity factor {Oryza sativa (japonica cultivar-group);}
MZ00028034	TC252436	TM00028034	10.62	-1.553	0.0017	0.150625	putative arabinoxylan narabinofuranohydrolase isoenzyme AXAH-I {Oryza sativa (japonica cultivar-group);} ^|^GB|BAD30290.1|50509150|AP003813 putative arabinoxylan narabinofuranohydrolase isoenzyme AXAH-I {Ory-TRUNCATED-
MZ00057127	AZM4_68809	TM00057127	13.18	-1.556	0.00461	0.150625	hypothetical protein similar to Arabidopsis thaliana chromosome 3, F17O14.14 {Oryza sativa (japonica cultivar-group);} ^|^GB|BAB62592.1|15128406|AP003255 hypothetical protein similar to Arabidopsis thaliana -TRUNCATED-
MZ00020859	TC266401	TM00020859	11.62	-1.581	0.0025	0.150625	OSJNBa0070C17.24 {Oryza sativa (japonica cultivar-group);}
MZ00017671	TC197054	TM00017671	11.48	-1.606	0.00678	0.153238	unknown protein {Oryza sativa (japonica cultivar-group);} ^|^GB|AAG13509.1|10140674|AC068924 unknown protein {Oryza sativa (japonica cultivar-group);}
MZ00050527	AZM4_60104	TM00050527	8.15	-1.606	0.01101	0.157696	putative DNA J domain protein {Oryza sativa (japonica cultivar-group);} ^|^GB|BAD15456.1|46389855|AP004017 putative DNA J domain protein {Oryza sativa (japonica cultivar-group);}
MZ00046790	TC277342	TM00046790	11.15	-1.617	0.00292	0.150625	hypothetical protein {Oryza sativa (japonica cultivar-group);} ^|^GB|BAB93242.1|21104651|AP003246 hypothetical protein {Oryza sativa (japonica cultivar-group);}
MZ00055648	TC278338	TM00055648	11.54	-1.624	0.00412	0.150625	disease relative signal 1 {Oryza sativa (japonica cultivar-group);} ^|^GB|AAK73135.1|14719317|AC079022 putative protein kinase {Oryza sativa;}
MZ00018508	TC253164	TM00018508	9.08	-1.668	0.00025	0.14967	putative UDP-glucuronic acid decarboxylase {Oryza sativa (japonica cultivar-group);}
MZ00047005	AZM4_115570	TM00047005	10.2	-1.675	0.02963	0.189532	putative ATPase, aminophospholipid transporter (APLT), class I, type 8A, member 1 {Oryza sativa (japonica cultivar-group);} ^|^GB|BAD54494.1|53793271|AP005456 putative ATPase, aminophospholipid transporter (-TRUNCATED-
MZ00050368	AZM4_57434	TM00050368	11.51	-1.729	0.00523	0.150625	hypothetical protein T18N14.30 - Arabidopsis thaliana {Arabidopsis thaliana;} ^|^GB|CAB63151.1|6580147|ATT18N14 putative protein {Arabidopsis thaliana;}
MZ00042325	TC274329	TM00042325	10.32	-1.755	0.00691	0.153485	putative chloroplast RNA processing protein {Oryza sativa (japonica cultivar-group);}
MZ00015517	TC261567	TM00015517	10.1	-1.764	0.00236	0.150625	unknown protein {Oryza sativa (japonica cultivar-group);}
MZ00004727	BM080390	TM00004727	11.23	-1.784	0.00112	0.150625	AP2 domain protein RAP2.8 (RAV2)-like {Oryza sativa (japonica cultivar-group);}
MZ00004686	BM079429	TM00004686	9.34	-1.794	0.00409	0.150625	NA
MZ00034409	TC263940	TM00034409	11.28	-1.795	0.01236	0.160119	eukaryotic peptide chain release factor subunit 1-3 (eRF1-3) {Oryza sativa (japonica cultivar-group);} ^|^GB|AAT85319.1|50881474|AC091670 eukaryotic peptide chain release factor subunit 1-2, putative {Oryza -TRUNCATED-
MZ00013024	ZRSiTERT0010007	TM00013024	11.48	-1.863	0.00104	0.150625	gag-pol polyprotein - maize copia-like retrotransposon Sto-4 {Zea mays;} ^|^GB|AAD12997.1|4234852|AF082133 gag-pol polyprotein {Zea mays;}
MZ00021875	TC266423	TM00021875	10.71	-1.889	0.00048	0.150625	F21M12.37 {Arabidopsis thaliana;}
MZ00019185	TC254370	TM00019185	9.2	-1.909	0.00385	0.150625	origin recognition complex subunit 6 -like protein {Oryza sativa (japonica cultivar-group);} ^|^GB|BAC20670.1|23616970|AP004260 origin recognition complex subunit 6 -like protein {Oryza sativa (japonica cult-TRUNCATED-
MZ00048784	AZM4_24854	TM00048784	9.71	-1.916	0.00241	0.150625	putative glycosyltransferase {Oryza sativa (japonica cultivar-group);} ^|^GB|BAD01674.1|38423965|AP003884 putative glycosyltransferase {Oryza sativa (japonica cultivar-group);}
MZ00043416	TC206295	TM00043416	11.17	-1.982	0.00206	0.150625	U2 snRNP auxiliary factor, small subunit {Oryza sativa;}
MZ00004048	TC271387	TM00004048	10.77	-1.992	0.00167	0.150625	contains EST D24978(R2878) unknown protein {Oryza sativa (japonica cultivar-group);} ^|^GB|BAB89670.1|20160728|AP003262 contains EST D24978(R2878) similar to Arabidopsis thaliana chromosome 1, At1g27440 unkn-TRUNCATED-
MZ00022778	TC267673	TM00022778	10.01	-1.997	0.01597	0.165152	unknown protein {Oryza sativa (japonica cultivar-group);}
MZ00023571	TC259298	TM00023571	11.3	-2.066	0.00089	0.150625	putative SSR alpha subunit {Oryza sativa (japonica cultivar-group);}
MZ00003421	BE051307	TM00003421	10.79	-2.224	4e-05	0.118909	NA
MZ00044785	TC277095	TM00044785	10.8	-2.235	0.00067	0.150625	unknown protein {Oryza sativa (japonica cultivar-group);}
MZ00032783	TC266217	TM00032783	10.58	-2.293	0.00073	0.150625	NA
MZ00044693	TC266022	TM00044693	10.17	-2.433	0.02262	0.177411	unknown protein {Oryza sativa (japonica cultivar-group);} ^|^GB|BAD10087.1|42408827|AP004799 unknown protein {Oryza sativa (japonica cultivar-group);}
MZ00003767	BG317170	TM00003767	10.43	-2.507	4e-05	0.118909	putative magnesium chelatase {Oryza sativa (japonica cultivar-group);}
MZ00036700	BG841380	TM00036700	12.73	-2.649	3e-05	0.118909	expressed protein, having alternative splicing products {Oryza sativa (japonica cultivar-group);} ^|^GB|AAS07322.1|41469579|AC137991 putative RNA pol II accessory factor (with alternative splicing) {Oryza sa-TRUNCATED-
MZ00027653	TC251955	TM00027653	14.63	-2.688	0.00054	0.150625	Unknown protein {Oryza sativa (japonica cultivar-group);}
MZ00007218	CD438239	TM00007218	10.65	-2.811	0.00045	0.150625	OSJNBa0053B21.10 {Oryza sativa (japonica cultivar-group);}

## Sheet: ctrl-delayed 6h
ID	Name	TIGR ID	A	logFC	p	adj p	Putative annotation
MZ00048146	AZM4_138229	TM00048146	12.13	4.876	0.01259	0.126458	expressed protein {Oryza sativa (japonica cultivar-group);}
MZ00041434	TC269802	TM00041434	13.4	4.672	0.00733	0.11771	Ubiquitin-activating enzyme E1 2. {Triticum aestivum;} ^|^GB|AAA34265.1|170684|WHTE1A ubiquitin activating enyme {Triticum aestivum;}
MZ00022757	TC276494	TM00022757	12.22	4.233	0.03447	0.165962	putative methylcrotonyl-CoA carboxylase beta chain, mitochondrial precursor {Oryza sativa (japonica cultivar-group);}
MZ00020514	TC250781	TM00020514	12.92	4.208	0.01969	0.139761	EST AU070273(S21075) corresponds to a region of the predicted gene. Similar to Arabidopsis thaliana chromosome 1 BAC F28K20 sequence, F28K20.12. (AC004793) {Oryza sativa (japonica cultivar-group);}
MZ00033282	TC257842	TM00033282	15.68	3.838	1e-05	0.114103	expressed protein {Oryza sativa (japonica cultivar-group);}
MZ00036030	AZM4_80024	TM00036030	12.33	3.462	0.03336	0.164572	branched silkless1 {Zea mays;} ^|^GB|AAO21119.1|27802487|AY178191 branched silkless1 {Zea mays;}
MZ00020163	TC265633	TM00020163	12.41	3.403	0.00979	0.122097	Brassinosteroid LRR receptor kinase precursor-like {Oryza sativa (japonica cultivar-group);}
MZ00014691	TC269891	TM00014691	13.45	3.389	0.02631	0.151431	unknown {Arabidopsis thaliana;}
MZ00032972	TC256907	TM00032972	13.22	3.368	0.0005	0.114103	NA
MZ00041286	TC270100	TM00041286	11.94	3.174	0.052	0.194367	putative actin-depolymerizing factor {Oryza sativa (japonica cultivar-group);}
MZ00020789	TC200933	TM00020789	13.45	3.139	0.00463	0.114103	Erwinia induced protein 1 {Solanum tuberosum;}
MZ00015166	TC271589	TM00015166	12.26	3.125	0.00077	0.114103	putative asparaginyl-tRNA synthetase, chloroplast/mitochondrial precursor {Oryza sativa (japonica cultivar-group);} ^|^GB|BAC15528.1|22775674|AP003849 putative asparaginyl-tRNA synthetase, chloroplast/mitoch-TRUNCATED-
MZ00039431	CF002443	TM00039431	16.83	3.11	4e-05	0.114103	NA
MZ00019221	TC275418	TM00019221	13.48	3.088	0.011	0.123461	unknown protein {Oryza sativa (japonica cultivar-group);}
MZ00044408	TC265117	TM00044408	13.05	3.044	0.00533	0.114103	hypothetical protein {Oryza sativa (japonica cultivar-group);} ^|^GB|AAN05005.1|22726005|AC092211 hypothetical protein {Oryza sativa (japonica cultivar-group);}
MZ00005391	BM500345	TM00005391	12.91	3.026	7e-05	0.114103	putative bacterial-induced peroxidase precursor {Oryza sativa (japonica cultivar-group);}
MZ00024795	TC259990	TM00024795	12.84	2.999	0.00046	0.114103	putative CEO protein {Oryza sativa (japonica cultivar-group);} ^|^GB|AAL58179.1|18057156|AC027037 putative CEO protein {Oryza sativa (japonica cultivar-group);}
MZ00005367	BM499100	TM00005367	13.44	2.982	0.00034	0.114103	unknown {Arabidopsis thaliana;}
MZ00007499	CD443144	TM00007499	10.82	2.971	0.03192	0.162327	unknown protein {Oryza sativa (japonica cultivar-group);} ^|^GB|BAD05406.1|40253455|AP004675 unknown protein {Oryza sativa (japonica cultivar-group);}
MZ00000738	AI795614	TM00000738	13.31	2.956	0.00119	0.114103	putative cytidine deaminase {Zea mays;}
MZ00031302	TC266698	TM00031302	12.88	2.947	0.0026	0.114103	contains EST D24276(R1622) similar to Arabidopsis thaliana chromosome 5, K16F4.11 unknown protein {Oryza sativa (japonica cultivar-group);}
MZ00016981	TC251484	TM00016981	11.02	2.893	0.04125	0.177436	unknown protein {Oryza sativa (japonica cultivar-group);} ^|^GB|AAS72355.1|45642727|AC111015 unknown protein {Oryza sativa (japonica cultivar-group);}
MZ00019317	TC263872	TM00019317	13.37	2.859	6e-05	0.114103	S-adenosylmethionine:2-demethylmenaquinone methyltransferase-like protein {Oryza sativa (japonica cultivar-group);} ^|^GB|BAB89492.1|20160543|AP003229 S-adenosylmethionine:2-demethylmenaquinone methyltransfe-TRUNCATED-
MZ00043714	TC260888	TM00043714	16.82	2.857	2e-05	0.114103	calcineurin B-like protein 9 {Arabidopsis thaliana;} ^|^GB|AAO42452.1|28394089|BT004458 putative calcineurin B 1 protein {Arabidopsis thaliana;} ^|^GB|AAO22803.1|27754720|BT002995 putative calcineurin B 1 pr-TRUNCATED-
MZ00017812	TC273405	TM00017812	16.55	2.847	2e-05	0.114103	contains EST C26216(C11870) unknown protein {Oryza sativa (japonica cultivar-group);} ^|^GB|BAB90655.1|20161739|AP004223 contains EST C26216(C11870) similar to Arabidopsis thaliana chromosome 1, F17L21.22 un-TRUNCATED-
MZ00020788	TC255314	TM00020788	13.33	2.833	0.00168	0.114103	putative amino acid carrier {Oryza sativa (japonica cultivar-group);}
MZ00028638	TC274746	TM00028638	12.75	2.832	0.05201	0.194367	hypothetical protein {Oryza sativa (japonica cultivar-group);}
MZ00000618	AI711831	TM00000618	13.43	2.805	0.00872	0.12022	unknown protein {Oryza sativa (japonica cultivar-group);} ^|^GB|BAD09723.1|42408545|AP004632 unknown protein {Oryza sativa (japonica cultivar-group);}
MZ00020230	TC254236	TM00020230	12.75	2.799	0.00249	0.114103	epoxide hydrolase-like protein - Arabidopsis thaliana {Arabidopsis thaliana;} ^|^GB|AAL69533.1|18491129|AY074835 AT3g51000/F24M12_40 {Arabidopsis thaliana;} ^|^GB|CAB62622.1|6562252|ATF24M12 epoxide hydrolas-TRUNCATED-
MZ00037425	BQ441982	TM00037425	13.22	2.789	7e-05	0.114103	NA
MZ00040636	NP161454	TM00040636	12.98	2.788	0.00136	0.114103	R2R3MYB-domain protein {Zea mays;}
MZ00033083	TC257994	TM00033083	12.76	2.761	4e-05	0.114103	major facilitator superfamily antiporter {Oryza sativa (japonica cultivar-group);}
MZ00046857	AZM4_113660	TM00046857	13.5	2.745	0.00027	0.114103	putative aminotransferase {Arabidopsis thaliana;} ^|^GB|AAF07846.1|6403506|ATAC010871 putative aminotransferase {Arabidopsis thaliana;}
MZ00039305	CD993833	TM00039305	11.19	2.744	0.00397	0.114103	Metallothionein-like protein type 2. {Oryza sativa;} ^|^PIR|T03727|T03727 metallothionein-like protein - rice {Oryza sativa;} ^|^GB|BAD52374.1|53748951|AB175925 metallothionein {Oryza rufipogon;} ^|^GB|BAD52-TRUNCATED-
MZ00026522	TC251500	TM00026522	12.4	2.737	0.00073	0.114103	hypothetical protein T20K14_80 - Arabidopsis thaliana {Arabidopsis thaliana;} ^|^GB|CAC01746.1|9755802|ATT20K14 putative protein {Arabidopsis thaliana;}
MZ00024556	TC206611	TM00024556	13.82	2.721	0.01253	0.126408	ubiquinol-cytochrome-c reductase (EC 1.10.2.2) - potato {Solanum tuberosum;} ^|^GB|CAA57768.1|633683|STCR6 cytochrome c reductase subunit {Solanum tuberosum;}
MZ00038623	CD955197	TM00038623	12.85	2.715	0.00011	0.114103	NA
MZ00029863	TC254353	TM00029863	13.27	2.71	0.00723	0.117605	NA
MZ00020494	TC266026	TM00020494	14.76	2.679	0.00044	0.114103	OSJNBb0118P14.6 {Oryza sativa (japonica cultivar-group);}
MZ00037120	BM380474	TM00037120	12.73	2.678	0.01573	0.131833	histone H1-like protein {Zea mays;}
MZ00035945	AZM4_90712	TM00035945	12.67	2.674	0.00303	0.114103	hypothetical protein {Oryza sativa (japonica cultivar-group);}
MZ00050597	AZM4_60812	TM00050597	12.65	2.67	0.00298	0.114103	putative kinase interacting family protein {Oryza sativa (japonica cultivar-group);} ^|^GB|AAT58759.1|49328059|AC108503 putative kinase interacting family protein {Oryza sativa (japonica cultivar-group);} -TRUNCATED-
MZ00020181	TC265423	TM00020181	12.82	2.669	0.00935	0.121808	putative Na+/H+ antiporter precursor {Oryza sativa (japonica cultivar-group);}
MZ00015033	PUHKV48TB	TM00015033	13.74	2.654	0.00081	0.114103	NA
MZ00015461	TC261086	TM00015461	13.7	2.649	0.00267	0.114103	putative 60S ribosomal protein L7 (RPL7A) {Oryza sativa (japonica cultivar-group);} ^|^GB|BAD08974.1|42407831|AP003914 putative 60S ribosomal protein L7 (RPL7A) {Oryza sativa (japonica cultivar-group);} -TRUNCATED-
MZ00016597	TC251889	TM00016597	12.85	2.648	7e-05	0.114103	putative histone H2A {Oryza sativa (japonica cultivar-group);} ^|^GB|AAT39181.1|47900351|AC108876 putative histone H2A {Oryza sativa (japonica cultivar-group);}
MZ00019341	TC263317	TM00019341	13.31	2.646	6e-05	0.114103	3-oxoacyl-[acyl-carrier-protein] synthase-like protein - Arabidopsis thaliana {Arabidopsis thaliana;} ^|^GB|CAB85558.1|7406456|ATT32M21 3-oxoacyl-[acyl-carrier-protein] synthase-like protein {Arabidopsis tha-TRUNCATED-
MZ00037520	BU079726	TM00037520	13.5	2.646	0.00016	0.114103	NA
MZ00057351	AZM4_95489	TM00057351	12.83	2.643	0.02211	0.144031	OSJNBa0058K23.17 {Oryza sativa (japonica cultivar-group);}
MZ00041686	TC270871	TM00041686	12.09	2.634	0.00429	0.114103	unknown protein {Arabidopsis thaliana;} ^|^GB|AAL14415.1|16209720|AY057620 At2g35880/F11F19.21 {Arabidopsis thaliana;} ^|^GB|AAD21469.2|20197995|AC007017 expressed protein {Arabidopsis thaliana;}
MZ00056030	TC277174	TM00056030	13.12	2.629	0.00168	0.114103	NA
MZ00007185	CD437777	TM00007185	13.17	2.629	0.01134	0.123889	NA
MZ00032019	TC252280	TM00032019	13.35	2.628	0.00025	0.114103	putative thioesterase family protein {Oryza sativa (japonica cultivar-group);}
MZ00035271	AI855089	TM00035271	11.93	2.624	0.00087	0.114103	OJ000315_02.1 {Oryza sativa (japonica cultivar-group);} ^|^GB|CAD40677.2|38346148|OSJN00124 OSJNBb0118P14.8 {Oryza sativa (japonica cultivar-group);}
MZ00023061	TC279158	TM00023061	12.45	2.622	0.01912	0.138586	hypothetical protein F6G3.180 - Arabidopsis thaliana {Arabidopsis thaliana;} ^|^GB|CAB43850.1|4938491|ATF6G3 hypothetical protein {Arabidopsis thaliana;} ^|^GB|CAB81008.1|7269915|ATCHRIV72 hypothetical prote-TRUNCATED-
MZ00042671	BG873794	TM00042671	12.98	2.605	0.00134	0.114103	NA
MZ00018448	TC274719	TM00018448	12.87	2.598	0.02265	0.144886	putative LSTK-1-like kinase {Oryza sativa (japonica cultivar-group);}
MZ00029981	TC265392	TM00029981	12.5	2.576	0.00869	0.120173	homogentisic acid geranylgeranyl transferase {Hordeum vulgare;}
MZ00024789	TC206959	TM00024789	13.09	2.567	0.00011	0.114103	unknown protein {Oryza sativa (japonica cultivar-group);}
MZ00019598	TC264287	TM00019598	15.08	2.564	3e-05	0.114103	hypothetical protein F24I3.170 - Arabidopsis thaliana {Arabidopsis thaliana;} ^|^GB|AAM19913.1|20453349|AY097397 AT3g57090/F24I3_170 {Arabidopsis thaliana;} ^|^GB|AAM65087.1|21593138|AY087545 unknown {Arabid-TRUNCATED-
MZ00024880	TC271170	TM00024880	13.73	2.564	0.00871	0.120173	unknown protein {Oryza sativa (japonica cultivar-group);}
MZ00003877	TC266164	TM00003877	13.02	2.56	0.00447	0.114103	protein T6D22.6 [imported] - Arabidopsis thaliana {Arabidopsis thaliana;} ^|^GB|AAF79845.1|8778846|AC026875 T6D22.6 {Arabidopsis thaliana;}
MZ00029864	TC275511	TM00029864	12.98	2.556	0.02261	0.144886	hypothetical protein similar to Arabidopsis thaliana chromosome 5, At5g36120 {Oryza sativa (japonica cultivar-group);}
MZ00037582	CA399617	TM00037582	15.71	2.55	5e-05	0.114103	NA
MZ00038696	CD958690	TM00038696	13.19	2.547	0.0013	0.114103	NA
MZ00021789	TC202350	TM00021789	13.22	2.546	0.00226	0.114103	NA
MZ00029857	TC264371	TM00029857	13.02	2.537	0.00276	0.114103	putative monosaccharide transporter 3 {Oryza sativa (japonica cultivar-group);}
MZ00048711	AZM4_24053	TM00048711	12.97	2.531	0.00121	0.114103	putative trehalose-6-phosphate phosphatase {Oryza sativa (japonica cultivar-group);} ^|^GB|AAG13478.1|10140642|AC026758 putative trehalose-6-phosphate phosphatase {Oryza sativa (japonica cultivar-group);} -TRUNCATED-
MZ00028682	TC248343	TM00028682	13.35	2.523	0.0057	0.114103	unknown protein {Arabidopsis thaliana;} ^|^GB|AAK44048.1|13877941|AF370233 unknown protein {Arabidopsis thaliana;} ^|^GB|BAB08474.1|9757931|AB016891 unnamed protein product; gene_id:MSF19.3 unknown protein {-TRUNCATED-
MZ00016696	TC251233	TM00016696	13.37	2.523	0.0065	0.116223	putative carboxyl-terminal proteinase {Oryza sativa (japonica cultivar-group);}
MZ00028560	TC253478	TM00028560	13.04	2.521	0.00879	0.120254	NA
MZ00033772	BM888683	TM00033772	12.95	2.52	0.01285	0.127096	NA
MZ00007125	CD436406	TM00007125	13.09	2.519	0.00024	0.114103	Putative ATP phosphoribosyl transferase {Oryza sativa (japonica cultivar-group);}
MZ00041692	TC193377	TM00041692	12.95	2.519	0.00338	0.114103	putative chromosome region maintenance protein {Oryza sativa (japonica cultivar-group);}
MZ00028917	TC274674	TM00028917	13.51	2.518	0.0012	0.114103	CGI-144-like protein {Oryza sativa (japonica cultivar-group);}
MZ00003859	TC276972	TM00003859	13.42	2.514	0.0018	0.114103	OJ000315_02.21 {Oryza sativa (japonica cultivar-group);}
MZ00027778	TC252608	TM00027778	13.52	2.514	0.00109	0.114103	putative peptidyl-prolyl cis-trans isomerase {Oryza sativa (japonica cultivar-group);}
MZ00013336	TC247869	TM00013336	13.25	2.513	0.00365	0.114103	histone H4. {Arabidopsis thaliana;}
MZ00042921	TC204807	TM00042921	12.65	2.513	0.00637	0.115954	methionine synthase {Zea mays;}
MZ00037442	BQ538878	TM00037442	13.41	2.508	0.00196	0.114103	NA
MZ00050448	AZM4_59481	TM00050448	13.35	2.496	0.0001	0.114103	OSJNBa0036B21.21 {Oryza sativa (japonica cultivar-group);}
MZ00040565	NP003964	TM00040565	12.68	2.479	0.00222	0.114103	phospholipid transfer protein 6B6 - maize (fragment) {Zea mays;} ^|^GB|AAA33494.1|168578|MZEPLTPA phospholipid transfer protein {Zea mays;}
MZ00042988	TC268850	TM00042988	13.34	2.467	0.01205	0.125354	ADP-ribosylation factor 1 {Oryza sativa (japonica cultivar-group);} ^|^GB|BAC45192.1|27261078|AP005197 ADP-ribosylation factor 1 {Oryza sativa (japonica cultivar-group);} ^|^GB|BAC06914.1|22093618|AP003740 A-TRUNCATED-
MZ00033173	TC255407	TM00033173	12.72	2.465	6e-05	0.114103	putative nodulin-like protein {Oryza sativa (japonica cultivar-group);} ^|^GB|AAM01041.1|19881640|AC091735 Putative nodulin-like protein {Oryza sativa (japonica cultivar-group);}
MZ00022263	TC278112	TM00022263	11.11	2.456	0.0132	0.12762	NA
MZ00042970	TC259060	TM00042970	13.22	2.454	0.00393	0.114103	putative protein translation factor Sui1 {Oryza sativa (japonica cultivar-group);}
MZ00017341	TC260283	TM00017341	12.73	2.452	0.04142	0.177818	expressed protein {Oryza sativa (japonica cultivar-group);}
MZ00028567	TC253103	TM00028567	13.67	2.448	0.00176	0.114103	OSJNBa0020I02.8 {Oryza sativa (japonica cultivar-group);}
MZ00052509	BI478350	TM00052509	12.8	2.447	0.00061	0.114103	NA
MZ00037562	TC259168	TM00037562	13.19	2.439	0.00236	0.114103	15kD beta zein {Zea mays;}
MZ00021574	TC277859	TM00021574	14.16	2.437	0.00215	0.114103	unknown protein {Oryza sativa (japonica cultivar-group);}
MZ00005361	TC277864	TM00005361	14.46	2.433	0.00072	0.114103	hypothetical protein {Oryza sativa (japonica cultivar-group);} ^|^GB|CAE54573.1|38346408|OSJN00153 OSJNBa0011F23.14 {Oryza sativa (japonica cultivar-group);} ^|^GB|CAE02884.2|38345191|OSJN00056 OSJNBa0015K02-TRUNCATED-
MZ00021780	TC268685	TM00021780	12.07	2.433	0.00169	0.114103	putative pepper esterase {Oryza sativa (japonica cultivar-group);} ^|^GB|BAC15966.1|22831104|AP003847 putative pepper esterase {Oryza sativa (japonica cultivar-group);}
MZ00047593	AZM4_127176	TM00047593	12.8	2.432	7e-05	0.114103	putative DNA repair protein RAD51 {Oryza sativa (japonica cultivar-group);}
MZ00056611	TC254030	TM00056611	13.5	2.426	0.0005	0.114103	NA
MZ00043676	TC270905	TM00043676	13.14	2.426	0.00205	0.114103	putative MAP3K epsilon protein kinase {Oryza sativa (japonica cultivar-group);}
MZ00037548	BU197943	TM00037548	13.32	2.426	0.00748	0.11795	NA
MZ00055454	TC255637	TM00055454	16.14	2.423	7e-05	0.114103	NA
MZ00021297	TC267580	TM00021297	12.18	2.416	0.00116	0.114103	NA
MZ00035353	TC272563	TM00035353	13.53	2.415	0.00706	0.117234	putative protein phosphatase type-2C {Oryza sativa (japonica cultivar-group);}
MZ00038813	CD964040	TM00038813	13.09	2.41	8e-05	0.114103	NA
MZ00001231	TC277854	TM00001231	12.77	2.407	8e-05	0.114103	aintegumenta-like protein {Oryza sativa;} ^|^GB|CAE01548.2|38343964|OSJN00016 OSJNBb0022F16.3 {Oryza sativa (japonica cultivar-group);}
MZ00021303	TC255866	TM00021303	12.26	2.405	0.00863	0.120173	NA
MZ00023506	TC269029	TM00023506	13.48	2.402	0.02394	0.147391	polyubiquitin {Plantago major;}
MZ00036504	BG321733	TM00036504	13.23	2.398	0.00071	0.114103	uroporphyrin-III C-methyltransferase (EC 2.1.1.107) - maize {Zea mays;} ^|^GB|BAA11909.1|1531541|D83391 uroporphyrinogen III methyltransferase {Zea mays;}
MZ00038552	CD952057	TM00038552	13.31	2.395	0.01334	0.128104	putative transmembrane trafficking protein {Oryza sativa (japonica cultivar-group);}
MZ00028543	TC253505	TM00028543	13.14	2.393	0.00029	0.114103	putative ABC transporter {Oryza sativa (japonica cultivar-group);}
MZ00018637	TC253347	TM00018637	13.03	2.386	0.00184	0.114103	NA
MZ00014267	TC270227	TM00014267	13.12	2.381	0.00325	0.114103	unnamed protein product; hypothetical protein {Oryza sativa (japonica cultivar-group);}
MZ00043339	TC206055	TM00043339	13.2	2.378	0.00501	0.114103	Thiazole biosynthetic enzyme 1-2, chloroplast precursor. {Zea mays;} ^|^PIR|S61420|S61420 thiamin biosynthesis protein thi1-2 - maize {Zea mays;} ^|^GB|AAA96739.1|596080|ZMU17351 thiamine biosynthetic enzyme {Zea mays;}
MZ00026723	TC272893	TM00026723	13.67	2.374	0.01274	0.126695	putative phenylalanine-tRNA synthetase {Arabidopsis thaliana;} ^|^GB|AAK44062.1|13877969|AF370247 putative phenylalanine-tRNA synthetase {Arabidopsis thaliana;}
MZ00005385	BM500268	TM00005385	13.33	2.373	0.00322	0.114103	contains ESTs D48362(S14517),AU063373(C61107),AU092957(C61107) similar to Arabidopsis thaliana chromosome 3, T22E16.240 unknown protein {Oryza sativa (japonica cultivar-group);} ^|^GB|BAB89573.1|-TRUNCATED-
MZ00029930	TC265774	TM00029930	13.14	2.373	0.00876	0.120254	70kD heat shock protein [imported] - Arabidopsis thaliana {Arabidopsis thaliana;} ^|^GB|AAM74502.1|21703121|AY123990 At2g32120/F22D22.13 {Arabidopsis thaliana;} ^|^GB|AAN46859.1|24111419|BT001079 At2g32120/F-TRUNCATED-
MZ00056072	TC255869	TM00056072	13.02	2.37	0.02207	0.144031	NA
MZ00005985	BQ619125	TM00005985	13.18	2.364	0.00556	0.114103	AAA-type ATPase-like {Oryza sativa (japonica cultivar-group);}
MZ00028951	TC275108	TM00028951	13.34	2.361	0.00543	0.114103	hypothetical protein {Oryza sativa (japonica cultivar-group);}
MZ00028584	TC274495	TM00028584	12.96	2.357	0.00245	0.114103	putative methyltransferase {Oryza sativa (japonica cultivar-group);}
MZ00035156	AI649594	TM00035156	11.81	2.341	0.00607	0.115377	NA
MZ00046805	AZM4_113147	TM00046805	12.81	2.34	0.01063	0.123397	hypothetical protein {Oryza sativa (japonica cultivar-group);} ^|^GB|BAD33003.1|50725534|AP004044 hypothetical protein {Oryza sativa (japonica cultivar-group);}
MZ00052461	TC267116	TM00052461	13.03	2.339	0.01483	0.129883	NA
MZ00046858	AZM4_113699	TM00046858	12.99	2.339	0.04952	0.190451	NA
MZ00051896	AZM4_91106	TM00051896	12.16	2.338	0.04096	0.177038	putative heat shock protein {Oryza sativa (japonica cultivar-group);}
MZ00014753	TC271108	TM00014753	10.72	2.337	0.02236	0.144382	Chaperonin CPN60-2, mitochondrial precursor (HSP60-2). {Zea mays;} ^|^GB|AAA33452.1|309561|MZECPN60X mitochondrial chaperonin 60 {Zea mays;} ^|^GB|AAA33451.1|309559|MZECPN60B chaperonin 60 {Zea mays;} -TRUNCATED-
MZ00029956	TC255084	TM00029956	13.28	2.335	0.00283	0.114103	hypothetical protein {Oryza sativa (japonica cultivar-group);}
MZ00050526	AZM4_60094	TM00050526	12.94	2.335	0.03121	0.161016	hypothetical protein {Oryza sativa (japonica cultivar-group);} ^|^GB|AAL79683.1|18854991|AC087599 hypothetical protein {Oryza sativa (japonica cultivar-group);}
MZ00037443	BQ538879	TM00037443	13.23	2.326	0.0061	0.115377	putative peroxidase precursor {Oryza sativa (japonica cultivar-group);}
MZ00038332	CD940090	TM00038332	12.75	2.325	0.0003	0.114103	NA
MZ00041841	TC250542	TM00041841	13.35	2.325	0.00975	0.122097	Translation initiation factor IF-2, chloroplast precursor. {Arabidopsis thaliana;} ^|^PIR|D86308|D86308 translation initiation factor IF-2 precursor - Arabidopsis thaliana {Arabidopsis thaliana;} ^|^GB|AAD50-TRUNCATED-
MZ00042677	TC277657	TM00042677	13.33	2.324	0.02196	0.143904	OSJNBb0116K07.1 {Oryza sativa (japonica cultivar-group);} ^|^GB|CAE02936.2|38345154|OSJN00038 OSJNBa0014K14.8 {Oryza sativa (japonica cultivar-group);}
MZ00020176	TC275745	TM00020176	13.24	2.317	0.00075	0.114103	putative ATP-dependent Clp protease subunit clpX {Oryza sativa (japonica cultivar-group);}
MZ00032025	TC267352	TM00032025	13.41	2.317	0.00813	0.119076	NA
MZ00000624	AI714627	TM00000624	13.2	2.313	0.00222	0.114103	salt-induced AAA-Type ATPase {Mesembryanthemum crystallinum;}
MZ00041273	TC191892	TM00041273	13.55	2.309	0.00406	0.114103	NA
MZ00032043	TC278055	TM00032043	12.84	2.309	0.00974	0.122097	putative benzothiadiazole-induced S-adenosyl-L-methionine:salicylic acid carboxyl methyltransferase 1 {Oryza sativa (japonica cultivar-group);}
MZ00042267	TC263136	TM00042267	13.13	2.308	0.0484	0.188586	unknown protein {Oryza sativa (japonica cultivar-group);} ^|^GB|BAD46347.1|52077306|AP005681 unknown protein {Oryza sativa (japonica cultivar-group);}
MZ00029881	TC276262	TM00029881	12.92	2.305	0.00696	0.116777	NA
MZ00013436	TC191042	TM00013436	13.43	2.301	0.00824	0.119302	putative protein kinase {Oryza sativa (japonica cultivar-group);} ^|^GB|BAA99439.1|9049474|AP002743 putative protein kinase {Oryza sativa (japonica cultivar-group);}
MZ00013341	TC247921	TM00013341	13.02	2.297	0.0157	0.131705	Protein transport protein SEC61 gamma subunit. {Oryza sativa;} ^|^GB|BAD27997.1|50252067|AP004840 transport protein SEC61 {Oryza sativa (japonica cultivar-group);}
MZ00039858	CF034441	TM00039858	13.51	2.296	0.00369	0.114103	adenine nucleotide translocator {Zea mays;}
MZ00046961	AZM4_114849	TM00046961	13.01	2.295	0.01374	0.128852	NA
MZ00015666	TC271965	TM00015666	13.24	2.294	0.01052	0.123232	OSJNBb0103I08.16 {Oryza sativa (japonica cultivar-group);}
MZ00038163	CD445687	TM00038163	12.81	2.29	0.00858	0.120054	Zein-alpha precursor (19 kDa) (Clone GZ19AB11). {Zea mays;} ^|^PIR|S03417|S03417 19K zein precursor (clone gZ19AB11) - maize {Zea mays;} ^|^GB|CAA29340.1|22543|ZMZEI19 unnamed protein product; 19 kd alpha ze-TRUNCATED-
MZ00052389	BG354417	TM00052389	13.13	2.289	0.00281	0.114103	NA
MZ00054948	PUBEL86TD	TM00054948	14.39	2.288	0.00397	0.114103	OSJNBa0041A02.17 {Oryza sativa (japonica cultivar-group);}
MZ00023478	TC269667	TM00023478	13.22	2.285	0.03284	0.163797	unknown protein {Arabidopsis thaliana;} ^|^GB|AAO42280.1|28393739|BT004280 unknown protein {Arabidopsis thaliana;}
MZ00033077	TC217883	TM00033077	13.34	2.282	0.0107	0.123397	putative phosphatidylinositol-4-phosphate 5-kinase {Oryza sativa (japonica cultivar-group);} ^|^GB|AAG60194.1|12597886|AC084763 putative phosphatidylinositol-4-phosphate 5-kinase {Oryza sativa (japonica cultivar-group);}
MZ00007172	CD437606	TM00007172	13.06	2.281	0.00196	0.114103	hypothetical protein {Oryza sativa (japonica cultivar-group);}
MZ00029978	TC265616	TM00029978	13.74	2.281	0.00672	0.116576	hypothetical protein F12E4.320 - Arabidopsis thaliana {Arabidopsis thaliana;} ^|^GB|AAM91685.1|22136732|AY133751 unknown protein {Arabidopsis thaliana;} ^|^GB|AAL59977.1|18176064|AY072155 unknown protein {Ar-TRUNCATED-
MZ00005236	BM380823	TM00005236	12.86	2.273	0.00276	0.114103	putative polyprotein {Oryza sativa (japonica cultivar-group);}
MZ00041369	TC259724	TM00041369	13.84	2.267	0.01017	0.12233	putative late embryogenesis abundant protein {Oryza sativa (japonica cultivar-group);}
MZ00055953	TC265407	TM00055953	12.68	2.264	0.0187	0.138087	NA
MZ00042940	TC269562	TM00042940	13.05	2.262	0.00975	0.122097	NA
MZ00018691	TC198309	TM00018691	13.01	2.246	0.03829	0.172226	unknown protein {Oryza sativa (japonica cultivar-group);}
MZ00056648	AZM4_13810	TM00056648	16.09	2.237	7e-05	0.114103	unconventional myosin heavy chain - maize {Zea mays;} ^|^GB|AAD17931.2|4733891|AF104924 unconventional myosin heavy chain {Zea mays;}
MZ00043777	TC250664	TM00043777	12.61	2.23	0.00974	0.122097	hypothetical protein {Oryza sativa (japonica cultivar-group);}
MZ00021813	TC266950	TM00021813	13.45	2.23	0.02149	0.142719	NA
MZ00038183	CD446410	TM00038183	13.83	2.229	5e-05	0.114103	Zein-alpha precursor (19 kDa) (Clone GZ19AB11). {Zea mays;} ^|^PIR|S03417|S03417 19K zein precursor (clone gZ19AB11) - maize {Zea mays;} ^|^GB|CAA29340.1|22543|ZMZEI19 unnamed protein product; 19 kd alpha ze-TRUNCATED-
MZ00005415	BM500579	TM00005415	13.31	2.226	0.01104	0.123526	serine/threonine kinase receptor precursor-like protein {Oryza sativa (japonica cultivar-group);}
MZ00014291	TC259618	TM00014291	12.76	2.224	0.00195	0.114103	phenylalanine ammonia-lyase {Zea mays;}
MZ00029887	TC265172	TM00029887	12.64	2.22	0.00933	0.12176	NA
MZ00013252	TC268304	TM00013252	13.11	2.219	0.00498	0.114103	hypothetical protein similar to Oryza sativa chromosome 5, P0574H01.5 {Oryza sativa (japonica cultivar-group);} ^|^GB|BAB92622.1|20804943|AP003416 hypothetical protein similar to Oryza sativa chromosome 5, P-TRUNCATED-
MZ00042315	TC263832	TM00042315	12.69	2.218	0.00542	0.114103	SMC2 protein {Oryza sativa;}
MZ00029343	TC265159	TM00029343	13.47	2.217	0.00565	0.114103	Unknown protein {Oryza sativa (japonica cultivar-group);}
MZ00049722	AZM4_41187	TM00049722	11.95	2.216	0.00375	0.114103	putative MDR-like ABC transporter {Oryza sativa (japonica cultivar-group);} ^|^GB|BAC99416.1|37806003|AP003940 putative MDR-like ABC transporter {Oryza sativa (japonica cultivar-group);}
MZ00031196	TC255970	TM00031196	12.65	2.216	9e-05	0.114103	unnamed protein product; gb|AAD14441.1 gene_id:MIL23.5 similar to unknown protein {Arabidopsis thaliana;}
MZ00038694	CD958654	TM00038694	12.92	2.211	0.00303	0.114103	NA
MZ00025376	TC271716	TM00025376	12.74	2.211	0.01618	0.132787	unknown protein {Arabidopsis thaliana;} ^|^GB|AAP21355.1|30102874|BT006547 At1g75690 {Arabidopsis thaliana;} ^|^GB|AAO00738.1|27311545|BT002378 unknown protein {Arabidopsis thaliana;}
MZ00023031	TC257369	TM00023031	13.32	2.211	0.04174	0.178124	NA
MZ00023951	TC270161	TM00023951	13.21	2.207	0.00338	0.114103	putative inorganic diphosphatase {Oryza sativa (japonica cultivar-group);}
MZ00016619	TC273005	TM00016619	13.78	2.205	0.00513	0.114103	OSJNBa0072D21.8 {Oryza sativa (japonica cultivar-group);}
MZ00016615	TC249346	TM00016615	12.69	2.204	0.00116	0.114103	coated vesicle membrane protein-like {Oryza sativa (japonica cultivar-group);}
MZ00037566	CA398757	TM00037566	13.29	2.204	0.00733	0.11771	SEC14 cytosolic factor-like {Oryza sativa (japonica cultivar-group);} ^|^GB|BAD46003.1|52076994|AP005192 SEC14 cytosolic factor-like {Oryza sativa (japonica cultivar-group);}
MZ00033101	TC266948	TM00033101	13.15	2.203	0.0029	0.114103	putative very-long-chain fatty acid condensing enzyme CUT1 {Oryza sativa (japonica cultivar-group);} ^|^GB|BAD54084.1|53792907|AP004630 putative very-long-chain fatty acid condensing enzyme CUT1 {Oryza sativ-TRUNCATED-
MZ00025489	TC271137	TM00025489	13.35	2.203	0.00739	0.117883	unknown protein {Oryza sativa (japonica cultivar-group);}
MZ00029878	TC254537	TM00029878	13.1	2.201	0.00623	0.115954	OSJNBa0095E20.4 {Oryza sativa (japonica cultivar-group);}
MZ00048633	AZM4_23106	TM00048633	13.14	2.197	0.00102	0.114103	putative myb-related protein {Oryza sativa (japonica cultivar-group);}
MZ00029933	TC255091	TM00029933	13.32	2.194	0.00655	0.116347	putative transmembrane protein TM9SF3 (66.6 kD) {Oryza sativa (japonica cultivar-group);}
MZ00031973	TC277410	TM00031973	12.99	2.193	0.00414	0.114103	NA
MZ00021321	TC255798	TM00021321	12.56	2.192	0.01246	0.126376	NA
MZ00037451	TC256663	TM00037451	13.15	2.191	0.00335	0.114103	putative MSP1(mitochondrial sorting of proteins) protein {Oryza sativa (japonica cultivar-group);}
MZ00006076	BU050563	TM00006076	13.89	2.189	0.00359	0.114103	putative gag/pol polyprotein {Oryza sativa (japonica cultivar-group);}
MZ00033816	CD444312	TM00033816	13.02	2.189	0.00015	0.114103	NA
MZ00056661	AZM4_139309	TM00056661	13.18	2.189	0.0544	0.198349	putative proline-rich protein APG {Oryza sativa (japonica cultivar-group);}
MZ00042946	TC269526	TM00042946	12.64	2.185	0.01011	0.12233	NA
MZ00042027	TC261686	TM00042027	12.89	2.181	0.00441	0.114103	acc oxidase {Zea mays;}
MZ00049796	AZM4_42405	TM00049796	13.51	2.18	0.01695	0.134236	unnamed protein product; gb|AAF56406.1 gene_id:K9P8.7 strong similarity to unknown protein {Arabidopsis thaliana;}
MZ00021416	TC266239	TM00021416	12.94	2.17	0.00685	0.116626	NA
MZ00005158	BM378966	TM00005158	12.87	2.166	0.02038	0.14065	hypothetical protein F14P22.120 - Arabidopsis thaliana {Arabidopsis thaliana;} ^|^GB|CAB68191.1|6735370|ATF14P22 putative protein {Arabidopsis thaliana;}
MZ00027552	TC251054	TM00027552	11.85	2.165	0.01612	0.132661	ESTs AU031435(E61570),AU078245(E61570) correspond to a region of the predicted gene. hypothetical protein {Oryza sativa (japonica cultivar-group);}
MZ00013246	T18444	TM00013246	13.22	2.163	0.00061	0.114103	NA
MZ00030327	TC253970	TM00030327	12.67	2.157	0.00311	0.114103	putative cytochrome b-561 {Oryza sativa (japonica cultivar-group);}
MZ00007143	CD436657	TM00007143	13.69	2.156	0.004	0.114103	uncleaved legumin-1 {Zea mays;}
MZ00028547	TC263998	TM00028547	13.53	2.156	0.02057	0.140968	unknown protein {Arabidopsis thaliana;}
MZ00027560	TC262193	TM00027560	13.07	2.156	0.05126	0.193366	unnamed protein product; ESTs C91695(E31262),D40183(S1971) correspond to a region of the predicted gene. hypothetical protein {Oryza sativa (japonica cultivar-group);} ^|^GB|BAA89593.1|6721563|AP001073 unnam-TRUNCATED-
MZ00025370	TC259938	TM00025370	13.59	2.155	0.02115	0.142238	putative 1-acyl-sn-glycerol-3-phosphate acyltransferase {Oryza sativa (japonica cultivar-group);}
MZ00038251	CD447627	TM00038251	13.45	2.154	0.03449	0.165962	19kD alpha zein B1 {Zea mays;}
MZ00032877	TC265100	TM00032877	12.73	2.153	0.00099	0.114103	putative phi-1 {Oryza sativa (japonica cultivar-group);} ^|^GB|BAD17079.1|46805678|AP004814 putative phi-1 {Oryza sativa (japonica cultivar-group);}
MZ00037424	BQ401277	TM00037424	13.39	2.153	5e-05	0.114103	hypothetical protein similar to Arabidopsis thaliana chromosome 2, At2g19870; F6F22.10 {Oryza sativa (japonica cultivar-group);}
MZ00017362	TC273638	TM00017362	12.77	2.149	0.01888	0.138151	alphaSNBP(B)-like {Oryza sativa (japonica cultivar-group);}
MZ00018756	TC253791	TM00018756	12.35	2.141	0.04912	0.18978	hypothetical protein {Oryza sativa (japonica cultivar-group);}
MZ00049771	AZM4_41819	TM00049771	12.79	2.14	0.00062	0.114103	OSJNBa0010D21.8 {Oryza sativa (japonica cultivar-group);}
MZ00025391	TC260152	TM00025391	12.52	2.14	0.00408	0.114103	SERK2 protein {Zea mays;}
MZ00031925	TC277433	TM00031925	13.16	2.14	0.02601	0.150759	NA
MZ00043337	TC249611	TM00043337	13.29	2.14	0.0534	0.196474	Outer plastidial membrane protein porin (Voltage-dependent anion-selective channel protein) (VDAC). {Zea mays;} ^|^PIR|S34146|S34146 porin por1, plastid - maize {Zea mays;} ^|^GB|CAA51828.1|313136|ZMPOR1 por-TRUNCATED-
MZ00021292	TC265544	TM00021292	12.72	2.139	0.03119	0.160981	unknown protein {Oryza sativa (japonica cultivar-group);}
MZ00029927	TC264239	TM00029927	13.27	2.138	0.00112	0.114103	unknown protein {Oryza sativa (japonica cultivar-group);}
MZ00014358	TC249578	TM00014358	12.94	2.138	0.00012	0.114103	NADH:ubiquinone oxidoreductase-like protein {Arabidopsis thaliana;} ^|^GB|AAO44048.1|28466879|BT004782 At5g18800 {Arabidopsis thaliana;}
MZ00017285	TC273115	TM00017285	17.8	2.138	5e-05	0.114103	contains ESTs AU077950(C12951),C26744(C12951) similar to Arabidopsis thaliana chromosome 1, At1g43130 unknown protein {Oryza sativa (japonica cultivar-group);}
MZ00018632	TC253420	TM00018632	12.98	2.133	0.01435	0.129253	NA
MZ00035245	AI770951	TM00035245	12.37	2.13	0.02068	0.141123	putative membrane import protein {Arabidopsis thaliana;} ^|^GB|AAK93602.1|15292983|AY050925 putative membrane import protein {Arabidopsis thaliana;}
MZ00000601	AI691324	TM00000601	13.04	2.127	0.00424	0.114103	unknown protein {Oryza sativa (japonica cultivar-group);}
MZ00015485	TC271707	TM00015485	13.26	2.127	0.023	0.145386	putative amidotransferase {Oryza sativa (japonica cultivar-group);} ^|^GB|BAD07735.1|41052553|AP004150 putative amidotransferase {Oryza sativa (japonica cultivar-group);}
MZ00035133	AI622169	TM00035133	14.1	2.125	0.04115	0.177355	putative alcohol dehydrogenase (Zn containing)(adh-1) {Oryza sativa (japonica cultivar-group);}
MZ00024676	TC248500	TM00024676	13	2.12	0.00213	0.114103	putative cytochrome B5 {Oryza sativa (japonica cultivar-group);}
MZ00023029	TC257670	TM00023029	12.34	2.117	0.00305	0.114103	putative UDP-glycosyltransferase 85A8 {Oryza sativa (japonica cultivar-group);} ^|^GB|BAD34266.1|50725264|AP006070 putative UDP-glycosyltransferase 85A8 {Oryza sativa (japonica cultivar-group);}
MZ00023575	TC248102	TM00023575	13.29	2.117	0.00138	0.114103	NA
MZ00018490	TC264029	TM00018490	12.93	2.117	0.00268	0.114103	NA
MZ00048703	AZM4_23888	TM00048703	12.83	2.116	0.02456	0.148269	unknown protein {Oryza sativa (japonica cultivar-group);} ^|^GB|BAB62620.1|15128436|AP003610 hypothetical protein similar to Arabidopsis thaliana chromosome 5, MQK4.27 {Oryza sativa (japonica cultivar-group)-TRUNCATED-
MZ00033082	TC277443	TM00033082	12.66	2.115	8e-05	0.114103	unknown protein {Oryza sativa (japonica cultivar-group);}
MZ00005154	BM378862	TM00005154	12.54	2.115	0.00016	0.114103	NA
MZ00020247	TC261409	TM00020247	16.19	2.113	5e-05	0.114103	ethylene receptor {Zea mays;}
MZ00023577	TC248265	TM00023577	13.29	2.108	0.03518	0.166755	protein F2D10.6 [imported] - Arabidopsis thaliana {Arabidopsis thaliana;} ^|^GB|BAD43322.1|51969260|AK175559 hypothetical protein {Arabidopsis thaliana;} ^|^GB|AAO64810.1|29028862|BT005875 At1g20575 {Arabido-TRUNCATED-
MZ00028975	TC212362	TM00028975	12.73	2.107	0.00578	0.114103	NA
MZ00003801	TC275899	TM00003801	13.78	2.102	0.00276	0.114103	OSJNBa0010H02.17 {Oryza sativa (japonica cultivar-group);}
MZ00030005	TC265735	TM00030005	12.48	2.101	0.00849	0.119955	NA
MZ00004578	TC257647	TM00004578	12.5	2.1	0.0033	0.114103	putative calcium/calmodulin-dependent protein kinase {Oryza sativa (japonica cultivar-group);}
MZ00033107	TC276099	TM00033107	13.15	2.097	0.00253	0.114103	unknown protein {Oryza sativa (japonica cultivar-group);}
MZ00024595	TC270374	TM00024595	12.77	2.097	0.00552	0.114103	putative 50S ribosomal protein L34 {Oryza sativa (japonica cultivar-group);}
MZ00014273	TC259332	TM00014273	13.33	2.094	0.01267	0.126524	putative receptor like protein kinase {Arabidopsis thaliana;}
MZ00000720	AI770885	TM00000720	14.11	2.08	0.00045	0.114103	MURAZC {Zea mays;}
MZ00049635	AZM4_40281	TM00049635	16.34	2.079	6e-05	0.114103	hypothetical protein F6N15.16 - Arabidopsis thaliana {Arabidopsis thaliana;} ^|^GB|CAB80769.1|7267098|ATCHRIV1 putative nucleotide sugar epimerase {Arabidopsis thaliana;} ^|^GB|AAC19298.1|3193316|F6N15 conta-TRUNCATED-
MZ00024790	TC206960	TM00024790	13.11	2.078	0.02525	0.149674	putative NADH dehydrogenase (ubiquinone) chain PSST precursor {Oryza sativa (japonica cultivar-group);}
MZ00024700	TC270023	TM00024700	12.69	2.077	0.00334	0.114103	putative tripeptidyl peptidase II {Oryza sativa (japonica cultivar-group);}
MZ00026476	TC251069	TM00026476	12.5	2.076	0.02399	0.147531	OSJNBa0084K01.7 {Oryza sativa (japonica cultivar-group);}
MZ00035915	AZM4_35085	TM00035915	13.16	2.075	0.00575	0.114103	putative phototropic response protein family {Oryza sativa (japonica cultivar-group);} ^|^GB|BAC79674.1|33146528|AP003960 putative phototropic response protein family {Oryza sativa (japonica cultivar-group);-TRUNCATED-
MZ00023583	TC204973	TM00023583	12.9	2.074	0.01353	0.128306	Tubulin alpha-2 chain (Alpha-2 tubulin). {Zea mays;} ^|^PIR|S15772|S15772 tubulin alpha-2 chain - maize {Zea mays;} ^|^GB|CAA33733.1|22148|ZMALPTUB alpha2-tubulin {Zea mays;}
MZ00055983	TC254929	TM00055983	13.16	2.071	0.01175	0.124464	A030007D23Rik protein {Mus musculus;}
MZ00031297	TC255464	TM00031297	12.61	2.07	0.03481	0.166358	hypothetical protein {Oryza sativa (japonica cultivar-group);} ^|^GB|BAB92403.1|20804716|AP003276 hypothetical protein {Oryza sativa (japonica cultivar-group);}
MZ00005963	BQ618951	TM00005963	16.69	2.069	5e-05	0.114103	glutathione S-transferase GST 21 {Zea mays;}
MZ00025967	TC261559	TM00025967	13.57	2.069	0.00859	0.120054	unnamed protein product; Similar to Arabidopsis thaliana low temperature and salt responsive protein LTI6B. (AF104221) {Oryza sativa (japonica cultivar-group);}
MZ00013407	TC258580	TM00013407	12.39	2.068	0.03458	0.166039	hypothetical protein {Oryza sativa (japonica cultivar-group);} ^|^GB|BAB67860.1|15623800|AP002883 hypothetical protein {Oryza sativa (japonica cultivar-group);}
MZ00036601	BG836401	TM00036601	12.87	2.065	0.04761	0.187191	putative amino acid or GABA permease {Oryza sativa (japonica cultivar-group);} ^|^GB|BAB84837.1|18677110|AP003216 putative amino acid or GABA permease {Oryza sativa (japonica cultivar-group);}
MZ00027701	TC273160	TM00027701	12.56	2.062	0.04929	0.190007	unknown protein {Oryza sativa (japonica cultivar-group);}
MZ00056521	AZM4_124302	TM00056521	13.18	2.06	0.00301	0.114103	probable AUX1-like permease, 10674-8589 [imported] - Arabidopsis thaliana {Arabidopsis thaliana;} ^|^GB|AAN02284.1|22724920|AY127575 putative AUX1-like permease {Arabidopsis thaliana;} ^|^GB|AAL06925.1|15809-TRUNCATED-
MZ00042559	TC255387	TM00042559	13.44	2.06	0.02746	0.154017	NA
MZ00028921	TC264439	TM00028921	13.72	2.058	0.00183	0.114103	NA
MZ00046833	AZM4_113400	TM00046833	13.25	2.057	0.00223	0.114103	beta-D-xylosidase {Hordeum vulgare;}
MZ00018615	TC198214	TM00018615	12.97	2.055	0.00118	0.114103	NA
MZ00020224	TC200197	TM00020224	13.79	2.054	0.0005	0.114103	OSJNBa0060P14.3 {Oryza sativa (japonica cultivar-group);}
MZ00034354	TC260565	TM00034354	13.35	2.053	0.00152	0.114103	putative RNA-binding protein {Oryza sativa (japonica cultivar-group);}
MZ00056057	TC266279	TM00056057	12.95	2.052	0.00512	0.114103	NA
MZ00019706	TC254409	TM00019706	12.55	2.052	0.00937	0.121808	unknown protein {Oryza sativa (japonica cultivar-group);}
MZ00035992	AZM4_90889	TM00035992	12.42	2.048	0.00046	0.114103	putative receptor protein kinase PERK1 {Oryza sativa (japonica cultivar-group);} ^|^GB|BAD35691.1|51091049|AP004680 putative receptor protein kinase PERK1 {Oryza sativa (japonica cultivar-group);}
MZ00052479	BI233944	TM00052479	13.05	2.048	0.0329	0.163923	hypothetical protein {Oryza sativa (japonica cultivar-group);}
MZ00014142	TC249128	TM00014142	14.2	2.047	0.00012	0.114103	putative splicing factor, arginine/serine-rich 7 {Oryza sativa (japonica cultivar-group);}
MZ00056075	TC266507	TM00056075	12.82	2.047	0.00013	0.114103	NA
MZ00036509	BG349230	TM00036509	13.41	2.046	0.00215	0.114103	putative Clp protease {Oryza sativa (japonica cultivar-group);} ^|^GB|AAG46151.1|12039365|AC018727 putative Clp protease {Oryza sativa (japonica cultivar-group);}
MZ00030307	TC264974	TM00030307	12.69	2.046	0.00155	0.114103	putative receptor protein kinase {Oryza sativa (japonica cultivar-group);}
MZ00033647	BE510360	TM00033647	12.95	2.044	0.00462	0.114103	NA
MZ00015725	TC248819	TM00015725	16.73	2.043	0.0001	0.114103	auxin-induced protein-related-like protein {Oryza sativa (japonica cultivar-group);}
MZ00023603	TC205012	TM00023603	12.87	2.043	0.01449	0.129308	ubiquitin / ribosomal protein CEP52 - rice {Oryza sativa;} ^|^GB|BAA02154.1|303857|RICRPOLYP ubiquitin/ribosomal polyprotein {Oryza sativa (japonica cultivar-group);} ^|^GB|BAB33150.1|13358808|AB047856 ubiquitin fused to ribosomal protein L40 {Oryza sativa;} ^|^GB|BAB33149.1|13358806|AB047855 ubiquitin fused to ribosomal protein L40 {Oryza sativa;}
MZ00031201	TC275070	TM00031201	14.08	2.042	0.01068	0.123397	hypothetical protein At2g05810 [imported] - Arabidopsis thaliana {Arabidopsis thaliana;} ^|^GB|AAM20621.1|20466608|AY099770 unknown protein {Arabidopsis thaliana;} ^|^GB|AAT85769.1|50897260|BT015173 At2g0581-TRUNCATED-
MZ00013360	TC248392	TM00013360	13	2.041	0.01163	0.124015	Zein-alpha precursor (19 kDa) (PMS1). {Zea mays;} ^|^PIR|S15655|S15655 zein, 19K - maize {Zea mays;} ^|^GB|CAA37651.1|22446|ZMPMS1G 19 kDa zein {Zea mays;}
MZ00029831	TC264278	TM00029831	13.25	2.041	0.03703	0.16971	putative DDT domain-containing protein {Oryza sativa (japonica cultivar-group);}
MZ00052476	BI180331	TM00052476	12.84	2.037	0.00022	0.114103	NA
MZ00030337	TC275314	TM00030337	12.6	2.037	0.00439	0.114103	hypothetical protein AT5G43240 {Arabidopsis thaliana;} ^|^GB|AAU44565.1|52354489|AY735695 hypothetical protein AT5G43240 {Arabidopsis thaliana;}
MZ00026998	TC262677	TM00026998	12.74	2.037	0.01039	0.122903	unnamed protein product; EST AU031699(R0618) corresponds to a region of the predicted gene. similar to pollen specific like protein. (AL021710) {Oryza sativa (japonica cultivar-group);} ^|^GB|BAD06873.1|4071-TRUNCATED-
MZ00043363	TC258368	TM00043363	13.07	2.036	0.00228	0.114103	putative aminotransferase {Oryza sativa;} ^|^GB|CAE04333.2|38344251|OSJN00152 OSJNBa0008M17.4 {Oryza sativa (japonica cultivar-group);}
MZ00020182	TC274881	TM00020182	13.51	2.034	0.00169	0.114103	hypothetical protein {Oryza sativa (japonica cultivar-group);}
MZ00043416	TC206295	TM00043416	11.53	2.029	0.00032	0.114103	U2 snRNP auxiliary factor, small subunit {Oryza sativa;}
MZ00031927	TC216194	TM00031927	13.22	2.027	0.00269	0.114103	putative pentatricopeptide (PPR) repeat-containing protein {Oryza sativa (japonica cultivar-group);}
MZ00042922	TC204808	TM00042922	13.1	2.027	0.01504	0.130092	polyubiquitin 5 - Arabidopsis thaliana {Arabidopsis thaliana;}
MZ00043035	TC205106	TM00043035	12.98	2.026	0.01001	0.12233	chitinase (EC 3.2.1.14) PRm 3 - maize {Zea mays;} ^|^GB|AAB47176.2|7687414|S82314 PRm 3 {Zea mays;}
MZ00005505	BM501199	TM00005505	12.77	2.021	0.00616	0.1157	putative nodulation receptor kinase {Oryza sativa (japonica cultivar-group);}
MZ00021327	TC277084	TM00021327	13.03	2.02	0.00808	0.118797	OSJNBa0086O06.15 {Oryza sativa (japonica cultivar-group);}
MZ00029012	TC253177	TM00029012	13.41	2.02	0.01438	0.129253	unknown protein {Oryza sativa (japonica cultivar-group);}
MZ00019365	TC264693	TM00019365	13.34	2.019	0.00122	0.114103	putative pentatricopeptide (PPR) repeat-containing protein {Oryza sativa (japonica cultivar-group);}
MZ00049777	AZM4_42121	TM00049777	13.22	2.019	0.00789	0.118575	unnamed protein product; EST AU078118(E3904) corresponds to a region of the predicted gene. similar to Arabidopsis thaliana BAC IG002P16; No definition line found. (AF007270) {Oryza sativa (japonica cultivar-TRUNCATED-
MZ00027728	TC210833	TM00027728	13.09	2.016	0.00231	0.114103	putative zinc finger protein {Oryza sativa (japonica cultivar-group);} ^|^GB|BAD09145.1|42408008|AP004044 putative zinc finger protein {Oryza sativa (japonica cultivar-group);}
MZ00019682	TC260781	TM00019682	13.28	2.014	0.03086	0.160381	hypothetical protein {Oryza sativa (japonica cultivar-group);}
MZ00039840	CF032604	TM00039840	13.94	2.013	0.0254	0.14993	putative RNA binding protein {Oryza sativa (japonica cultivar-group);}
MZ00005250	BM381224	TM00005250	12.8	2.012	0.00633	0.115954	NA
MZ00038160	CD445071	TM00038160	13.31	2.01	0.00759	0.118328	unknown protein {Arabidopsis thaliana;} ^|^GB|BAD44155.1|51970926|AK176392 unknown protein {Arabidopsis thaliana;} ^|^GB|BAD43058.1|51968732|AK175295 unknown protein {Arabidopsis thaliana;}
MZ00023007	TC278809	TM00023007	12.89	2.008	0.02538	0.14993	NA
MZ00021743	BE050250	TM00021743	13.21	2.004	0.00151	0.114103	NA
MZ00019271	TC254350	TM00019271	13.05	2.004	0.00231	0.114103	putative NADH dehydrogenase {Oryza sativa (japonica cultivar-group);} ^|^GB|BAD35208.1|51091939|AP003458 putative NADH dehydrogenase {Oryza sativa (japonica cultivar-group);}
MZ00013251	T18748	TM00013251	12.25	2.002	0.01126	0.123889	NA
MZ00037469	BQ619395	TM00037469	13.35	2.002	0.03584	0.167953	probable lipase - maize {Zea mays;} ^|^GB|AAA33480.1|532623|MZELIPASE dehydrin {Zea mays;}
MZ00029839	TC253381	TM00029839	13.71	2	0.01458	0.129499	putative mechanosensitive ion channel protein {Oryza sativa (japonica cultivar-group);}
MZ00042855	TC204631	TM00042855	16.18	1.999	0.0001	0.114103	ribosomal protein L19 {Triticum aestivum;}
MZ00019767	TC255145	TM00019767	12.52	1.998	0.0114	0.123889	NA
MZ00015081	TC271577	TM00015081	13.15	1.998	0.01163	0.124015	NA
MZ00018495	TC263953	TM00018495	13.86	1.997	0.00104	0.114103	putative heme A farnesyltransferase homolog {Oryza sativa (japonica cultivar-group);} ^|^GB|BAB90120.1|20161193|AP003370 putative heme A farnesyltransferase homolog {Oryza sativa (japonica cultiv-TRUNCATED-
MZ00016302	TC195361	TM00016302	11.86	1.997	0.03193	0.162348	nucleotide sugar epimerase-like protein [imported] - Arabidopsis thaliana {Arabidopsis thaliana;} ^|^GB|AAN15627.1|23198200|BT000308 nucleotide sugar epimerase-like protein {Arabidopsis thaliana;} ^|^GB|AAM20706.1|20466778|AY099855 nucleotide sugar epimerase-like protein {Arabidopsis thaliana;} ^|^GB|AAM62729.1|21553636|AY085505 nucleotide sugar epimerase-like protein {Arabidopsis thaliana;} ^|^G…
MZ00018471	TC274507	TM00018471	13.5	1.994	0.0033	0.114103	hypothetical protein {Oryza sativa (japonica cultivar-group);}
MZ00041716	TC260820	TM00041716	12.41	1.994	0.00229	0.114103	NA
MZ00023502	TC258301	TM00023502	12.77	1.994	0.03141	0.161385	NA
MZ00005278	BM381939	TM00005278	12.49	1.993	0.02183	0.143683	hypothetical protein {Oryza sativa (japonica cultivar-group);}
MZ00052427	BG836960	TM00052427	13.63	1.992	0.00867	0.120173	NA
MZ00029960	TC276174	TM00029960	14.08	1.992	0.0139	0.128997	unknown protein {Oryza sativa (japonica cultivar-group);}
MZ00003906	BG349320	TM00003906	13.43	1.989	0.01435	0.129253	NA
MZ00033155	TC268350	TM00033155	13.04	1.984	0.00099	0.114103	NA
MZ00019265	TC265042	TM00019265	13.45	1.983	0.0047	0.114103	putative CLAVATA1 receptor kinase {Oryza sativa (japonica cultivar-group);}
MZ00019339	TC199079	TM00019339	12.97	1.981	0.01094	0.123441	OSJNBb0034I13.13 {Oryza sativa (japonica cultivar-group);}
MZ00048661	AZM4_23348	TM00048661	12.92	1.98	0.00221	0.114103	putative glucosyltransferase {Oryza sativa (japonica cultivar-group);} ^|^GB|AAM74300.1|21671938|AC083944 Putative glucosyl transferase {Oryza sativa (japonica cultivar-group);}
MZ00005981	BQ619107	TM00005981	12.78	1.977	0.00224	0.114103	hypothetical protein At2g21180 [imported] - Arabidopsis thaliana {Arabidopsis thaliana;} ^|^GB|AAL31156.1|16974343|AY059663 At2g21180/F26H11.6 {Arabidopsis thaliana;} ^|^GB|AAK74010.1|15010702|AY045652 At2g2-TRUNCATED-
MZ00015409	TC271823	TM00015409	12.07	1.976	0.05405	0.197652	putative RNA-binding protein 10 {Oryza sativa (japonica cultivar-group);}
MZ00019239	TC265030	TM00019239	13.18	1.973	0.00018	0.114103	contains ESTs AU097236(S3106),D40915(S3106) similar to endo-beta-glucuronidase/heparanase {Oryza sativa (japonica cultivar-group);}
MZ00048679	AZM4_2358	TM00048679	13.01	1.97	0.00324	0.114103	putative RING-H2 finger protein RHG1a {Oryza sativa (japonica cultivar-group);} ^|^GB|BAD09949.1|42408731|AP004704 putative RING-H2 finger protein RHG1a {Oryza sativa (japonica cultivar-group);}
MZ00007328	CD439792	TM00007328	12.91	1.97	0.0002	0.114103	putative NADH dehydrogenase {Oryza sativa (japonica cultivar-group);}
MZ00055988	TC275802	TM00055988	13.54	1.969	0.0199	0.140053	NA
MZ00003977	BG459015	TM00003977	13.84	1.969	0.04176	0.178149	putative tetratricopeptide repeat(TPR)-containing protein {Oryza sativa (japonica cultivar-group);} ^|^GB|BAD31229.1|50509533|AP005248 putative tetratricopeptide repeat(TPR)-containing protein {Oryza sativa -TRUNCATED-
MZ00029035	TC272234	TM00029035	12.84	1.969	0.04484	0.18283	unknown protein {Oryza sativa (japonica cultivar-group);}
MZ00040671	NP386151|AF398206.1|AAK84856.1	TM00040671	12.59	1.968	0.00154	0.114103	reverse transcriptase {Zea mays;}
MZ00036467	BG320875	TM00036467	13.55	1.968	0.01032	0.122756	OSJNBa0011J08.7 {Oryza sativa (japonica cultivar-group);}
MZ00040719	NP539369|AY101985.1|AAM78343.1	TM00040719	12.65	1.968	0.02073	0.141246	NADPH HC toxin reductase {Zea mays subsp. parviglumis;}
MZ00032876	TC278929	TM00032876	13.44	1.967	0.00512	0.114103	NA
MZ00032944	TC278890	TM00032944	11.7	1.966	0.00029	0.114103	putative ABC transporter {Oryza sativa (japonica cultivar-group);} ^|^GB|BAC99368.1|37805953|AP003904 putative ABC transporter {Oryza sativa (japonica cultivar-group);}
MZ00013312	TC275915	TM00013312	13.04	1.966	0.00263	0.114103	auxin-induced protein-like {Oryza sativa (japonica cultivar-group);} ^|^GB|BAD01733.1|38424043|AP004621 auxin-induced protein-like {Oryza sativa (japonica cultivar-group);}
MZ00042691	TC279096	TM00042691	12.8	1.965	0.00056	0.114103	putative MAP kinase kinase {Oryza sativa (japonica cultivar-group);} ^|^GB|BAD19216.1|47497168|AP004057 putative MAP kinase kinase {Oryza sativa (japonica cultivar-group);}
MZ00020206	TC262830	TM00020206	12.61	1.964	0.003	0.114103	NA
MZ00019244	TC274941	TM00019244	13.48	1.963	0.05014	0.191524	putative l-asparaginase {Oryza sativa (indica cultivar-group);}
MZ00001224	AW090966	TM00001224	12.62	1.962	0.02166	0.143136	NA
MZ00006074	BU050049	TM00006074	13.17	1.96	0.03521	0.166755	putative receptor-like protein kinase 1 {Oryza sativa (japonica cultivar-group);}
MZ00001625	AW520160	TM00001625	13.13	1.957	0.0081	0.118895	NA
MZ00020885	TC255198	TM00020885	13.69	1.954	0.00029	0.114103	zinc-finger protein S3574 [imported] - rice {Oryza sativa;} ^|^GB|BAD13036.1|45736008|AP005113 zinc-finger protein {Oryza sativa (japonica cultivar-group);} ^|^GB|BAA33206.1|3618320|AB001888 zinc finger prot-TRUNCATED-
MZ00039853	CF033759	TM00039853	12.7	1.954	0.01989	0.140045	putative folylpolyglutamate synthetase {Oryza sativa (japonica cultivar-group);} ^|^GB|AAG13624.1|10140794|AC078840 putative folylpolyglutamate synthetase {Oryza sativa (japonica cultivar-group);}
MZ00041610	TC261056	TM00041610	12.38	1.953	0.03153	0.161591	Nonspecific lipid-transfer protein precursor (LTP) (Phospholipidtransfer protein) (PLTP) (Allergen Zea m 14). {Zea mays;} ^|^PIR|A31779|A31779 phospholipid transfer protein 9C2 precursor - maize {Zea mays;} -TRUNCATED-
MZ00033167	TC268357	TM00033167	12.7	1.952	0.01537	0.130761	NA
MZ00016715	TC272499	TM00016715	13.32	1.952	0.02805	0.154979	unknown protein {Oryza sativa (japonica cultivar-group);} ^|^GB|BAD44852.1|52076198|AP002845 unknown protein {Oryza sativa (japonica cultivar-group);}
MZ00023578	TC269007	TM00023578	13.15	1.951	0.0005	0.114103	ubiquitin fusion protein. {Zea mays;}
MZ00015505	TC271843	TM00015505	12.68	1.951	0.03437	0.165738	putative fruit protein {Oryza sativa (japonica cultivar-group);} ^|^GB|BAD15791.1|46389939|AP004854 putative fruit protein {Oryza sativa (japonica cultivar-group);}
MZ00042653	TC256797	TM00042653	12.59	1.949	0.02774	0.154444	NA
MZ00056607	AZM4_1349	TM00056607	13.03	1.945	0.00217	0.114103	serine/threonine protein kinase PKPA-like protein {Oryza sativa (japonica cultivar-group);}
MZ00005226	BM380473	TM00005226	12.74	1.941	0.00184	0.114103	putative delta-12 oleate desaturase {Oryza sativa (japonica cultivar-group);} ^|^GB|BAD09176.1|42408040|AP004047 putative delta-12 oleate desaturase {Oryza sativa (japonica cultivar-group);}
MZ00039323	CD995014	TM00039323	12.98	1.94	0.00023	0.114103	type 2 metallothionein-like protein {Typha latifolia;}
MZ00043361	TC206143	TM00043361	13.88	1.94	0.01393	0.129055	sulfate adenylyltransferase (EC 2.7.7.4) - maize {Zea mays;} ^|^GB|AAB94542.1|2738750|AF016305 ATP sulfurylase {Zea mays;}
MZ00028590	TC264114	TM00028590	12.93	1.938	0.0213	0.142308	NA
MZ00007166	TC256450	TM00007166	12.81	1.936	0.00643	0.116156	putative protein {Arabidopsis thaliana;}
MZ00043802	AI973451	TM00043802	12.73	1.935	0.00315	0.114103	unknown {Arabidopsis thaliana;} ^|^GB|AAL06982.1|15810113|AY056094 AT5g14910/F2G14_30 {Arabidopsis thaliana;} ^|^GB|AAK62653.1|14517526|AY039598 AT5g14910/F2G14_30 {Arabidopsis thaliana;}
MZ00005230	BM380733	TM00005230	13.11	1.935	0.03068	0.160144	hypothetical protein similar to Arabidopsis thaliana chromosome 1, T6L1.12 {Oryza sativa (japonica cultivar-group);}
MZ00038303	CD573206	TM00038303	12.99	1.934	0.00546	0.114103	lipase-like protein {Oryza sativa (japonica cultivar-group);}
MZ00007047	TC266535	TM00007047	12.99	1.932	0.00209	0.114103	kelch repeat-containing protein -like {Oryza sativa (japonica cultivar-group);}
MZ00029903	TC253467	TM00029903	12.71	1.931	0.04833	0.188471	glycosylation enzyme-like protein {Triticum monococcum;}
MZ00043085	TC205240	TM00043085	12.99	1.93	0.0331	0.16393	contains ESTs AU091644(C1340),D22794(C1340) unknown protein {Oryza sativa (japonica cultivar-group);} ^|^GB|BAC06996.1|22093702|AP003822 contains ESTs AU091644(C1340),D22794(C1340) unknown protein {Oryza sativa (japonica cultivar-group);}
MZ00043083	TC248594	TM00043083	13.09	1.929	0.00134	0.114103	TaWIN1 {Triticum aestivum;}
MZ00005275	BM381888	TM00005275	12.67	1.928	0.00162	0.114103	NA
MZ00037447	BQ539150	TM00037447	13.11	1.928	0.0131	0.127525	NA
MZ00029360	TC254210	TM00029360	13.88	1.925	0.01215	0.125842	putative MAP3K alpha 1 protein kinase {Oryza sativa (japonica cultivar-group);} ^|^GB|BAD27776.1|50251847|AP004139 putative MAP3K alpha 1 protein kinase {Oryza sativa (japonica cultivar-group);}
MZ00019315	TC254201	TM00019315	13.24	1.925	0.02711	0.15329	contains ESTs C0161A(D15147),C0161(C97937) unknown protein {Oryza sativa (japonica cultivar-group);}
MZ00030306	TC255010	TM00030306	12.82	1.922	0.00538	0.114103	60S ribosomal protein L16. {Neurospora crassa;} ^|^PIR|T48746|T48746 probable ribosomal protein l13a [imported] - Neurospora crassa {Neurospora crassa;} ^|^GB|CAB88562.1|7635796|NC8D4 probable-TRUNCATED-
MZ00015497	TC248873	TM00015497	13	1.922	0.02393	0.147388	putative ubiquitin-conjugating enzyme {Oryza sativa (japonica cultivar-group);}
MZ00021807	TC202375	TM00021807	14.31	1.922	0.03334	0.164485	NA
MZ00052505	BI430714	TM00052505	12.71	1.921	0.05129	0.193369	NA
MZ00041440	TC249777	TM00041440	21.29	1.92	0.00013	0.114103	probable lipase - maize {Zea mays;} ^|^GB|AAA33480.1|532623|MZELIPASE dehydrin {Zea mays;}
MZ00038812	CD963959	TM00038812	13.38	1.919	0.01295	0.127274	contains ESTs (C51503),AU108828(C51503) unknown protein {Oryza sativa (japonica cultivar-group);}
MZ00018473	TC274565	TM00018473	12.83	1.917	0.00062	0.114103	putative laccase {Oryza sativa (japonica cultivar-group);} ^|^GB|BAB89523.1|20160575|AP003242 putative laccase {Oryza sativa (japonica cultivar-group);}
MZ00040647	NP214711|AJ251719.1|CAB92300.1	TM00040647	13.43	1.916	0.00166	0.114103	transcription factor {Zea mays;}
MZ00033790	BQ621265	TM00033790	14.44	1.916	0.02569	0.150477	NA
MZ00031198	TC276438	TM00031198	13.17	1.914	0.01077	0.123397	OSJNBa0080E14.9 {Oryza sativa (japonica cultivar-group);}
MZ00031207	TC255925	TM00031207	13.56	1.912	0.02276	0.145084	unknown protein {Populus deltoides x Populus maximowiczii;}
MZ00024605	TC270548	TM00024605	13.24	1.91	0.02041	0.140734	Mago nashi protein homolog (Mago nashi-like protein). {Oryza sativa;} ^|^GB|AAK08102.1|12802873|AF338343 mago nashi-like protein {Oryza sativa (japonica cultivar-group);}
MZ00052475	BI180295	TM00052475	12.87	1.909	0.00104	0.114103	NA
MZ00007167	CD437525	TM00007167	13.46	1.908	0.00564	0.114103	kinase associated protein phosphatase - maize {Zea mays;} ^|^GB|AAB93832.1|2735008|ZMU81960 kinase associated protein phosphatase {Zea mays;}
MZ00025445	TC271515	TM00025445	12.81	1.907	0.00408	0.114103	putative urease accessory protein G {Oryza sativa (japonica cultivar-group);}
MZ00032991	TC267835	TM00032991	13.56	1.907	0.01848	0.137387	hypothetical protein similar to Arabidopsis thaliana chromosome 1, F10K1.20 {Oryza sativa (japonica cultivar-group);}
MZ00020277	TC265728	TM00020277	12.84	1.907	0.03791	0.171439	gibberellin action negative regulator SPY {Hordeum vulgare subsp. vulgare;}
MZ00033149	TC268335	TM00033149	13.06	1.904	0.00526	0.114103	chromodomain helicase DNA binding protein-like protein {Oryza sativa (japonica cultivar-group);}
MZ00007066	CD434798	TM00007066	12.77	1.9	0.0463	0.185043	putative polyprotein {Zea mays;}
MZ00018548	TC274518	TM00018548	13.51	1.899	0.00572	0.114103	putative heat-shock protein {Oryza sativa (japonica cultivar-group);} ^|^GB|BAB32902.1|13122421|AP003047 putative heat-shock protein {Oryza sativa (japonica cultivar-group);}
MZ00038647	CD956286	TM00038647	12.8	1.899	0.00438	0.114103	harpin-induced protein 1 family (HIN1)-like {Oryza sativa (japonica cultivar-group);}
MZ00024579	TC206642	TM00024579	12.95	1.897	0.01895	0.138178	Alcohol dehydrogenase class III (EC 1.1.1.1) (Glutathione-dependentformaldehyde dehydrogenase) (EC 1.2.1.1) (FDH) (FALDH) (GSH-FDH). {Zea mays;} ^|^PIR|T03289|T03289 formaldehyde dehydrogenase (glutathione) (EC 1.2.1.1) - maize {Zea mays;} ^|^GB|CAA71913.1|1841502|ZMFDH glutothione-dependent formaldehyde dehydrogenase {Zea mays;}
MZ00021298	TC255792	TM00021298	13.11	1.896	0.00388	0.114103	hypothetical protein {Oryza sativa (japonica cultivar-group);}
MZ00043459	TC206463	TM00043459	13.42	1.892	0.0004	0.114103	P0076O17.9 {Oryza sativa (japonica cultivar-group);}
MZ00032871	TC278528	TM00032871	13.2	1.891	0.00065	0.114103	hypothetical protein {Oryza sativa (japonica cultivar-group);} ^|^GB|AAS90671.1|46391144|AC129720 unknown protein {Oryza sativa (japonica cultivar-group);}
MZ00015057	TC250195	TM00015057	13.55	1.891	0.01464	0.129705	unknown protein {Oryza sativa (japonica cultivar-group);}
MZ00039499	CF005332	TM00039499	13.26	1.891	0.01563	0.131414	NA
MZ00023618	TC205035	TM00023618	13.94	1.888	0.01624	0.132822	acidic ribosomal protein P1a - maize {Zea mays;} ^|^GB|AAB71079.1|2431769|ZMU62752 acidic ribosomal protein P1a {Zea mays;}
MZ00005961	BQ618943	TM00005961	13.63	1.883	0.00038	0.114103	NA
MZ00028571	TC274636	TM00028571	13.39	1.883	0.00029	0.114103	putative tDET1 protein {Oryza sativa (japonica cultivar-group);}
MZ00026011	TC249967	TM00026011	13.26	1.883	0.00809	0.118838	putative peptidylprolyl isomerase {Oryza sativa (japonica cultivar-group);} ^|^GB|BAD34234.1|50726600|AP006067 putative peptidylprolyl isomerase {Oryza sativa (japonica cultivar-group);}
MZ00039759	CF023346	TM00039759	13.3	1.882	0.00382	0.114103	22K zein protein - maize {Zea mays;} ^|^GB|AAA33542.1|168703|MZEZEINA 22 kDa zein protein {Zea mays;}
MZ00055959	TC265404	TM00055959	12.51	1.882	0.02824	0.155287	NA
MZ00029932	TC276179	TM00029932	13.27	1.88	0.00422	0.114103	At3g26990 {Arabidopsis thaliana;}
MZ00036551	BG549227	TM00036551	12.61	1.88	0.01019	0.12233	unknown protein {Oryza sativa (japonica cultivar-group);}
MZ00039321	CD994976	TM00039321	12.79	1.879	0.00019	0.114103	Gamma-zeathionin 2. {Zea mays;} ^|^PIR|B58319|B58319 gamma-zeathionin 2 - maize {Zea mays;}
MZ00035482	AW065340	TM00035482	13.41	1.879	0.00587	0.114423	kelch repeat-containing F-box-like {Oryza sativa (japonica cultivar-group);}
MZ00039745	CF022030	TM00039745	13.21	1.879	0.02442	0.148071	hypothetical protein {Magnetococcus sp. MC-1;}
MZ00015099	TC250131	TM00015099	13.24	1.879	0.03819	0.172011	breast adenocarcinoma marker-like {Oryza sativa (japonica cultivar-group);}
MZ00048704	AZM4_2394	TM00048704	12.86	1.879	0.04848	0.188767	NA
MZ00048606	AZM4_22927	TM00048606	12.87	1.877	0.03537	0.167066	glycine-rich protein-like {Oryza sativa (japonica cultivar-group);}
MZ00038700	CD958938	TM00038700	12.9	1.873	0.00042	0.114103	Lysyl-tRNA synthetase (EC 6.1.1.6) (Lysine--tRNA ligase) (LysRS). {Oryza sativa;} ^|^GB|AAT76338.1|50399950|AC133003 putative Lysyl-tRNA synthetase {Oryza sativa (japonica cultivar-group);}
MZ00026517	TC247991	TM00026517	12.09	1.869	0.00639	0.115954	hypothetical protein {Oryza sativa (japonica cultivar-group);}
MZ00046839	AZM4_113478	TM00046839	13.44	1.866	0.00145	0.114103	mitogen activated protein kinase 6 {Zea mays;}
MZ00037781	CB179350	TM00037781	12.26	1.866	0.00588	0.114426	NA
MZ00042579	TC266492	TM00042579	12.96	1.866	0.01506	0.130092	bHLH transcription factor PTF1 {Oryza sativa;}
MZ00019316	TC253739	TM00019316	13.63	1.862	0.00026	0.114103	unknown protein {Oryza sativa (japonica cultivar-group);}
MZ00041358	TC247870	TM00041358	15.32	1.861	0.00229	0.114103	OSJNBa0083N12.23 {Oryza sativa (japonica cultivar-group);} ^|^GB|CAE01820.2|38344140|OSJN00077 OSJNBa0041A02.7 {Oryza sativa (japonica cultivar-group);}
MZ00013681	TC191555	TM00013681	12.94	1.861	0.01448	0.129308	OSJNBa0005N02.3 {Oryza sativa (japonica cultivar-group);}
MZ00035229	AI740162	TM00035229	12.75	1.859	0.00061	0.114103	cysteine proteinase inhibitor Scb-like protein {Oryza sativa (japonica cultivar-group);}
MZ00052450	BG841666	TM00052450	13.03	1.858	0.02431	0.147946	NA
MZ00056007	TC276910	TM00056007	13.01	1.857	0.01151	0.123901	NA
MZ00042531	TC266709	TM00042531	13.68	1.857	0.01492	0.129883	hypothetical protein {Oryza sativa (japonica cultivar-group);}
MZ00043730	TC270315	TM00043730	12.47	1.854	0.00099	0.114103	putative chaperonin {Oryza sativa (japonica cultivar-group);}
MZ00007196	CD437886	TM00007196	13.54	1.854	0.04175	0.178129	OSJNBa0027G07.1 {Oryza sativa (japonica cultivar-group);}
MZ00055984	TC265600	TM00055984	12.88	1.853	0.00572	0.114103	NA
MZ00038260	CD447764	TM00038260	12.95	1.852	0.00058	0.114103	NA
MZ00013779	TC249158	TM00013779	12.64	1.852	0.00226	0.114103	translational initiation factor eIF-4A {Zea mays;}
MZ00036334	BF728869	TM00036334	12.35	1.852	0.00584	0.114141	NA
MZ00050591	AZM4_60772	TM00050591	13.22	1.85	0.04533	0.183604	Putative myosin heavy chain-like {Oryza sativa;}
MZ00032049	TC216382	TM00032049	12.6	1.849	0.04545	0.183826	putative kinase-binding protein 1 {Oryza sativa (japonica cultivar-group);} ^|^GB|BAD10250.1|42408996|AP005294 putative kinase-binding protein 1 {Oryza sativa (japonica cultivar-group);}
MZ00035275	AI855406	TM00035275	12.79	1.848	0.0011	0.114103	NA
MZ00056831	AZM4_34048	TM00056831	13.23	1.848	0.05477	0.199093	putative transcription factor IIIA {Oryza sativa (japonica cultivar-group);}
MZ00005284	BM382023	TM00005284	12.63	1.847	0.00212	0.114103	NA
MZ00007101	CD435727	TM00007101	13.17	1.847	0.02905	0.156972	NA
MZ00022728	TC257447	TM00022728	12.93	1.844	0.00239	0.114103	unknown protein {Oryza sativa (japonica cultivar-group);}
MZ00013346	TC259073	TM00013346	12.8	1.844	0.02206	0.144031	19kD alpha zein B1 {Zea mays;}
MZ00016614	TC273045	TM00016614	13.73	1.842	0.02634	0.151456	unknown protein {Oryza sativa (japonica cultivar-group);}
MZ00039472	CF004404	TM00039472	12.2	1.84	0.02941	0.157722	NA
MZ00041639	TC260543	TM00041639	13.28	1.839	0.01278	0.126823	unknown protein {Oryza sativa (japonica cultivar-group);}
MZ00033019	TC267962	TM00033019	13.15	1.839	0.0285	0.155712	putative polyprotein {Zea mays;}
MZ00056641	AZM4_137561	TM00056641	13.16	1.838	0.00083	0.114103	zinc-finger protein C60910 [imported] - rice {Oryza sativa;} ^|^GB|BAA33200.1|3618308|AB001882 zinc finger protein {Oryza sativa (japonica cultivar-group);}
MZ00056516	TC261421	TM00056516	12.99	1.838	0.01086	0.123397	contains ESTs AU088680(S12241),D48649(S14982),D47106(S12241),C26797 (C50089) similar to Arabidopsis thaliana chromosome 3, MAG2.7 unknown protein {Oryza sativa (japonica cultivar-group);}
MZ00035982	AZM4_38583	TM00035982	13.44	1.836	0.05236	0.194921	cytochrome P450 {Arabidopsis thaliana;} ^|^GB|AAO29963.1|28058874|BT003345 cytochrome P450 {Arabidopsis thaliana;}
MZ00015051	TC260763	TM00015051	13.35	1.834	0.01355	0.128306	Transcription initiation factor IIA gamma chain (TFIIA-gamma). {Oryza sativa;} ^|^GB|AAU44131.1|52353565|AC129716 putative transcription initiation factor IIA gamma chain {Oryza sativa (japonica cultivar-gro-TRUNCATED-
MZ00039836	CF032484	TM00039836	13.02	1.834	0.02201	0.144031	NA
MZ00037114	BM380351	TM00037114	14.09	1.834	0.0322	0.162772	NA
MZ00031315	TC255147	TM00031315	12.93	1.834	0.03487	0.16639	OSJNBb0060E08.7 {Oryza sativa (japonica cultivar-group);}
MZ00034343	TC270622	TM00034343	13.04	1.832	0.00015	0.114103	putative glucose-6-phosphate isomerase {Oryza sativa (japonica cultivar-group);}
MZ00056006	TC277241	TM00056006	13.43	1.832	0.0189	0.138151	NA
MZ00044329	TC274159	TM00044329	15.1	1.831	0.00013	0.114103	putative glycine decarboxylase subunit {Oryza sativa (japonica cultivar-group);} ^|^GB|AAK39594.1|13786469|AC025296 putative glycine decarboxylase subunit {Oryza sativa (japonica cultivar-group);}
MZ00027342	TC270381	TM00027342	13.52	1.831	0.00019	0.114103	hypothetical protein {Oryza sativa (japonica cultivar-group);} ^|^GB|AAN05005.1|22726005|AC092211 hypothetical protein {Oryza sativa (japonica cultivar-group);}
MZ00029980	TC265057	TM00029980	12.75	1.826	0.00441	0.114103	unknown protein {Oryza sativa (japonica cultivar-group);}
MZ00055888	TC212330	TM00055888	12.64	1.826	0.00929	0.12176	At1g62790 {Arabidopsis thaliana;}
MZ00000714	AI770796	TM00000714	14.55	1.826	0.01155	0.123901	zinc finger (C3HC4-type RING finger)-like protein {Oryza sativa (japonica cultivar-group);} ^|^GB|BAD21564.1|47847788|AP004059 zinc finger (C3HC4-type RING finger)-like protein {Oryza sativa (japonica cultiv-TRUNCATED-
MZ00013153	TC258450	TM00013153	12.64	1.824	0.00213	0.114103	NA
MZ00003437	BE051465	TM00003437	13.4	1.824	0.01499	0.129961	NA
MZ00037448	TC256047	TM00037448	13.35	1.824	0.04018	0.175586	hypothetical protein At2g45330 [imported] - Arabidopsis thaliana {Arabidopsis thaliana;} ^|^GB|AAO64806.1|29028854|BT005871 At2g45330 {Arabidopsis thaliana;} ^|^GB|AAB82630.1|2583121|AC002387 unknown protein-TRUNCATED-
MZ00036491	TC271737	TM00036491	13.5	1.823	0.02917	0.157179	ribosomal protein S21-like protein {Oryza sativa (japonica cultivar-group);} ^|^GB|BAD15528.1|46389907|AP004046 ribosomal protein S21-like protein {Oryza sativa (japonica cultivar-group);}
MZ00004700	TC254121	TM00004700	13.02	1.82	0.01089	0.123431	putative metacaspase, having alternative splicing products {Oryza sativa (japonica cultivar-group);}
MZ00005255	BM381367	TM00005255	12.91	1.818	0.01797	0.136354	NA
MZ00029860	BM660707	TM00029860	13.34	1.818	0.02224	0.14421	putative extensin {Oryza sativa (japonica cultivar-group);} ^|^GB|AAK21352.1|13384384|AC024594 putative extensin {Oryza sativa (japonica cultivar-group);}
MZ00015670	TC251077	TM00015670	12.68	1.818	0.03433	0.165655	cation exchanger-like protein {Oryza sativa (japonica cultivar-group);} ^|^GB|BAD13154.1|45735791|AP005528 cation exchanger-like protein {Oryza sativa (japonica cultivar-group);}
MZ00026705	TC262152	TM00026705	14.19	1.818	0.04618	0.184853	putative nucleolar essential protein {Oryza sativa (japonica cultivar-group);} ^|^GB|BAD21740.1|47847950|AP004168 putative nucleolar essential protein {Oryza sativa (japonica cultivar-group);}
MZ00055978	TC254800	TM00055978	12.87	1.817	0.01129	0.123889	NA
MZ00024884	TC260074	TM00024884	13.22	1.815	0.01131	0.123889	expressed protein {Oryza sativa (japonica cultivar-group);}
MZ00006056	TC251917	TM00006056	13.63	1.814	0.00548	0.114103	Galactose-1-phosphate uridylyltransferase-like {Oryza sativa (japonica cultivar-group);} ^|^GB|BAD30784.1|50509326|AP004670 Galactose-1-phosphate uridylyltransferase-like {Oryza sativa (japonica cultivar-gro-TRUNCATED-
MZ00005140	BM378656	TM00005140	12.66	1.814	0.00285	0.114103	NA
MZ00035110	TC248197	TM00035110	14.59	1.814	0.00024	0.114103	putative fiber protein Fb15 {Oryza sativa (japonica cultivar-group);}
MZ00048685	AZM4_23683	TM00048685	13.33	1.812	0.00838	0.119582	Unknown protein {Oryza sativa (japonica cultivar-group);}
MZ00035274	AI855286	TM00035274	12.92	1.812	0.01664	0.133579	ethylene-insensitive-3-like protein {Oryza sativa (japonica cultivar-group);}
MZ00038646	CD956220	TM00038646	13.15	1.812	0.02181	0.143597	NA
MZ00003488	BE056067	TM00003488	13.43	1.811	0.03204	0.162533	MGC81922 protein {Xenopus laevis;}
MZ00031926	TC216192	TM00031926	12.58	1.809	0.00243	0.114103	hypothetical protein {Oryza sativa (japonica cultivar-group);} ^|^GB|BAB92811.1|20805141|AP003934 hypothetical protein {Oryza sativa (japonica cultivar-group);}
MZ00022266	TC255741	TM00022266	14.77	1.807	0.00018	0.114103	NA
MZ00034915	transgene2	TM00034915	10.68	1.805	0.01251	0.126408	homeotic protein engrailed - fruit fly (Drosophila melanogaster) {Drosophila melanogaster;}
MZ00032895	TC257016	TM00032895	12.67	1.8	0.00038	0.114103	putative non-phototropic hypocotyl 3 {Oryza sativa (japonica cultivar-group);}
MZ00042845	TC204614	TM00042845	12.64	1.8	0.01003	0.12233	22kD alpha zein 1 {Zea mays;} ^|^GB|AAD09015.1|4185308|AF090446 22-kDa alpha zein protein 21 {Zea mays;}
MZ00021206	TC276160	TM00021206	11.95	1.8	0.01988	0.140045	putative heat shock factor {Oryza sativa (japonica cultivar-group);}
MZ00043452	TC260073	TM00043452	13.1	1.798	0.00915	0.121546	NA
MZ00055935	TC264890	TM00055935	12.08	1.797	0.0025	0.114103	NA
MZ00048565	AZM4_22554	TM00048565	13.13	1.797	0.00815	0.119089	hypothetical protein similar to Drosophila melanogaster chromosome 3L, CG10171 gene product {Oryza sativa (japonica cultivar-group);} ^|^GB|BAB07977.1|9711883|AP002524 hypothetical protein similar to Drosoph-TRUNCATED-
MZ00005360	BM498871	TM00005360	13.15	1.797	0.01939	0.139095	NA
MZ00013270	T70632	TM00013270	13.67	1.796	0.01701	0.1343	putative membrane protein {Oryza sativa (japonica cultivar-group);} ^|^GB|AAK43500.1|13876524|AC020666 putative membrane protein {Oryza sativa (japonica cultivar-group);}
MZ00037521	BU079742	TM00037521	13.57	1.796	0.03522	0.166755	unknown protein {Oryza sativa (japonica cultivar-group);}
MZ00021661	TC256575	TM00021661	12.99	1.795	0.00077	0.114103	NA
MZ00052445	AZM4_126821	TM00052445	16.96	1.795	0.00012	0.114103	BTH-induced protein phosphatase 1 {Oryza sativa (indica cultivar-group);}
MZ00015766	TC251048	TM00015766	12.12	1.795	0.02376	0.147056	zinc finger (C3HC4-type RING finger)protein-like {Oryza sativa (japonica cultivar-group);} ^|^GB|BAD37481.1|51536350|AP003571 zinc finger (C3HC4-type RING finger)protein-like {Oryza sativa (japonica cultivar-TRUNCATED-
MZ00040641	TC265498	TM00040641	12.63	1.793	0.00084	0.114103	elongation factor 1 alpha {Zea mays;}
MZ00014812	TC249424	TM00014812	13.14	1.793	0.00927	0.12176	putative cinnamyl alcohol dehydrogenase {Oryza sativa (japonica cultivar-group);} ^|^GB|BAD28500.1|50251435|AP005321 putative cinnamyl alcohol dehydrogenase {Oryza sativa (japonica cultivar-group);} -TRUNCATED-
MZ00024087	TC259527	TM00024087	11.91	1.792	0.00196	0.114103	putative nucleic acid binding protein {Oryza sativa (japonica cultivar-group);} ^|^GB|BAD15587.1|46390153|AP004144 putative nucleic acid binding protein {Oryza sativa (japonica cultivar-group);}
MZ00044264	TC263241	TM00044264	13.68	1.789	0.00552	0.114103	NA
MZ00038229	CD447495	TM00038229	12.7	1.787	0.004	0.114103	NA
MZ00056129	TC216212	TM00056129	12.93	1.787	0.00111	0.114103	NA
MZ00028594	TC274230	TM00028594	13.11	1.785	0.00151	0.114103	hypothetical protein {Oryza sativa (japonica cultivar-group);}
MZ00026525	TC261856	TM00026525	12.64	1.785	0.03572	0.167738	putative SLT1 protein (ion homeostasis related protein) {Oryza sativa (japonica cultivar-group);} ^|^GB|BAB67895.1|15623836|AP003231 putative SLT1 protein (ion homeostasis related protein) {Oryza sativa (jap-TRUNCATED-
MZ00041730	TC268759	TM00041730	13.15	1.784	0.00868	0.120173	possible apospory-associated protein {Pennisetum ciliare;}
MZ00003900	BG321285	TM00003900	13.73	1.783	0.00488	0.114103	NA
MZ00024938	TC260657	TM00024938	12.28	1.783	0.00733	0.11771	putative CCR4-NOT transcription complex subunit 7 {Oryza sativa (japonica cultivar-group);} ^|^GB|BAD28924.1|50251550|AP005636 putative CCR4-NOT transcription complex subunit 7 {Oryza sativa (japonica cultiv-TRUNCATED-
MZ00037567	CA398760	TM00037567	12.79	1.783	0.01177	0.124464	zp22/6 {Zea mays;}
MZ00035300	AI901830	TM00035300	13.13	1.783	0.03917	0.173729	NA
MZ00026729	TC272749	TM00026729	14.9	1.782	0.04618	0.184853	hypothetical protein F23H24.4 [imported] - Arabidopsis thaliana {Arabidopsis thaliana;} ^|^GB|AAP04072.1|29824223|BT006087 unknown protein {Arabidopsis thaliana;} ^|^GB|AAO42122.1|28393397|BT004096 unknown p-TRUNCATED-
MZ00028140	TC274083	TM00028140	12.54	1.779	0.03088	0.160409	iron/ascorbate-dependent oxidoreductase {Hordeum vulgare;}
MZ00030483	TC255163	TM00030483	12.17	1.778	0.00858	0.120054	putative glycosyl hydrolase family 17 protein {Arabidopsis thaliana;} ^|^GB|AAO41952.1|28393035|BT003904 putative glycosyl hydrolase family 17 protein {Arabidopsis thaliana;} ^|^GB|BAB10263.1|10177025|AB0256-TRUNCATED-
MZ00003835	TC253818	TM00003835	13.74	1.776	0.03795	0.171439	putative lipid transfer protein {Oryza sativa (japonica cultivar-group);} ^|^GB|AAT39266.1|47900531|AC135925 putative lipid transfer protein {Oryza sativa (japonica cultivar-group);} ^|^GB|AAT85180.1|5087840-TRUNCATED-
MZ00031979	TC267325	TM00031979	13.17	1.774	0.00236	0.114103	NA
MZ00032225	TC256599	TM00032225	15.64	1.774	0.00021	0.114103	NA
MZ00028570	TC252993	TM00028570	12.93	1.773	0.00455	0.114103	hypothetical protein F4P12.90 - Arabidopsis thaliana {Arabidopsis thaliana;} ^|^GB|CAB67646.1|6729490|ATF4P12 putative protein {Arabidopsis thaliana;}
MZ00007048	CD434415	TM00007048	12.78	1.773	0.01533	0.130761	NA
MZ00013298	TC265319	TM00013298	12.82	1.773	0.04643	0.185214	GTP-binding protein Rab6 - common tobacco {Nicotiana tabacum;} ^|^GB|AAA74117.1|623586|TOBNTRAF putative {Nicotiana tabacum;}
MZ00039104	CD979077	TM00039104	12.01	1.767	0.00311	0.114103	NA
MZ00048634	AZM4_23107	TM00048634	12.86	1.767	0.01614	0.132694	putative myb-related protein {Oryza sativa (japonica cultivar-group);}
MZ00040684	NP418860|AF413473.1|AAL50576.1	TM00040684	12.01	1.766	0.03923	0.173775	DWARF3 {Zea mays;}
MZ00033785	BQ401266	TM00033785	12.75	1.765	0.03033	0.15955	NA
MZ00017396	TC272902	TM00017396	13.09	1.762	0.00578	0.114103	scarecrow-like protein {Oryza sativa (japonica cultivar-group);} ^|^GB|BAC06237.1|21952821|AP003227 scarecrow-like protein {Oryza sativa (japonica cultivar-group);}
MZ00056631	AZM4_136345	TM00056631	12.6	1.762	0.01477	0.129883	unknown protein {Oryza sativa (japonica cultivar-group);}
MZ00056665	TC249877	TM00056665	13.06	1.761	0.00736	0.117806	putative Chain C, Structure Of The Plant Transcriptional Regulator Pbf-2 {Oryza sativa (japonica cultivar-group);} ^|^GB|BAD28032.1|50251252|AP004843 putative Chain C, Structure Of The Plant Transcriptional -TRUNCATED-
MZ00043686	TC270322	TM00043686	12.85	1.761	0.01078	0.123397	Serine/threonine protein phosphatase PP2A-3 catalytic subunit(EC 3.1.3.16). {Oryza sativa;} ^|^GB|BAD17174.1|46805840|AP004996 Serine/threonine protein phosphatase PP2A-3 catalytic subunit {Oryza sativa (jap-TRUNCATED-
MZ00015123	TC250331	TM00015123	12.32	1.759	0.00209	0.114103	fiber protein Fb2 {Gossypium barbadense;}
MZ00039375	CD998574	TM00039375	12.55	1.759	0.02038	0.14065	NA
MZ00015128	TC271592	TM00015128	12.95	1.756	0.00167	0.114103	putative AAA-metalloprotease FtsH (fragment) {Oryza sativa (japonica cultivar-group);}
MZ00036487	BG321214	TM00036487	12.4	1.756	0.04164	0.178035	Ubiquitin-like protein SMT3. {Oryza sativa;} ^|^PIR|T04102|T04102 smt3 protein - rice {Oryza sativa;} ^|^GB|BAB86095.1|19386713|AP003437 ubiquitin-like protein {Oryza sativa (japonica cultivar-group);} ^|^GB-TRUNCATED-
MZ00020234	TC275977	TM00020234	12.5	1.755	0.02066	0.141084	unknown protein {Arabidopsis thaliana;}
MZ00015455	TC261061	TM00015455	13.31	1.754	0.00582	0.114103	At1g22140/F2E2_13 {Arabidopsis thaliana;} ^|^GB|AAM66029.1|21594642|AY088493 unknown {Arabidopsis thaliana;} ^|^GB|AAL25531.1|16648677|AY058114 At1g22140/F2E2_13 {Arabidopsis thaliana;}
MZ00028139	TC274138	TM00028139	12.86	1.753	0.0001	0.114103	hypothetical protein F8J2.40 - Arabidopsis thaliana {Arabidopsis thaliana;} ^|^GB|CAB86891.1|7529711|ATF8J2 putative protein {Arabidopsis thaliana;} ^|^GB|AAN46807.1|24111367|BT001053 At3g52870/F8J2_40 {Arab-TRUNCATED-
MZ00046635	AZM4_106013	TM00046635	13.74	1.753	0.02081	0.141459	hypothetical protein similar to Arabidopsis thaliana chromosome 5, At5g24720 {Oryza sativa (japonica cultivar-group);}
MZ00029494	TC254195	TM00029494	10.43	1.752	0.00464	0.114103	hypothetical protein T26I12.120 - Arabidopsis thaliana {Arabidopsis thaliana;} ^|^GB|AAL85022.1|19310583|AY080704 unknown protein {Arabidopsis thaliana;} ^|^GB|CAB75758.1|7019657|ATT26I12 putative protein {A-TRUNCATED-
MZ00019702	TC265157	TM00019702	12.93	1.751	0.00031	0.114103	putative cytochrome P450 {Oryza sativa (japonica cultivar-group);} ^|^GB|BAC06993.1|22093699|AP003822 putative cytochrome P450 {Oryza sativa (japonica cultivar-group);}
MZ00042697	TC275821	TM00042697	13	1.751	0.00512	0.114103	typical P-type R2R3 Myb protein {Zea mays;}
MZ00006069	TC279012	TM00006069	13.03	1.75	0.03909	0.173597	putative gag/pol polyprotein {Oryza sativa (japonica cultivar-group);}
MZ00036337	BF729510	TM00036337	13.4	1.748	0.00052	0.114103	NA
MZ00038327	CD936627	TM00038327	14.22	1.747	0.01507	0.130092	NA
MZ00037542	BU098854	TM00037542	13.15	1.745	0.01637	0.133065	putative transport protein {Arabidopsis thaliana;} ^|^GB|AAO22730.1|27754566|BT002914 putative transport protein {Arabidopsis thaliana;} ^|^GB|BAB02785.1|9294523|AB023036 protein transport protein Sec23 {Ara-TRUNCATED-
MZ00032220	TC256615	TM00032220	14.96	1.743	0.00028	0.114103	unknown protein {Oryza sativa (japonica cultivar-group);}
MZ00039463	CF004351	TM00039463	12.24	1.74	0.01544	0.130897	acid phosphatase {Oryza sativa (japonica cultivar-group);} ^|^GB|BAD37373.1|51535476|AP003523 acid phosphatase {Oryza sativa (japonica cultivar-group);} ^|^GB|AAM00197.1|19879917|AF356352 acid phosphatase {O-TRUNCATED-
MZ00001324	AW225319	TM00001324	13.58	1.739	0.00416	0.114103	unknown protein {Oryza sativa (japonica cultivar-group);}
MZ00046806	AZM4_113148	TM00046806	12.7	1.739	0.00099	0.114103	hypothetical protein {Oryza sativa (japonica cultivar-group);} ^|^GB|BAD33003.1|50725534|AP004044 hypothetical protein {Oryza sativa (japonica cultivar-group);}
MZ00039741	CF021663	TM00039741	14.33	1.737	0.02589	0.150585	contains EST AU070442(S15668) unknown protein {Oryza sativa (japonica cultivar-group);} ^|^GB|BAB92626.1|20804947|AP003416 contains EST AU070442(S15668) unknown protein {Oryza sativa (japonica cultivar-group-TRUNCATED-
MZ00031955	TC216242	TM00031955	13.43	1.736	0.03995	0.175113	probable phosphoglyceride transfer protein [imported] - Arabidopsis thaliana {Arabidopsis thaliana;} ^|^GB|AAO23645.1|27765048|BT003080 At4g08690 {Arabidopsis thaliana;} ^|^GB|CAB77994.1|7267511|ATCHRIV24 putative phosphoglyceride transfer protein {Arabidopsis thaliana;} ^|^GB|AAB81870.2|4309969|AC002983 putative phosphoglyceride transfer protein {Arabidopsis thaliana;}
MZ00013431	TC259080	TM00013431	12.61	1.734	0.00369	0.114103	putative elongation factor 2 {Oryza sativa (japonica cultivar-group);}
MZ00000771	TC264219	TM00000771	12.98	1.733	0.01615	0.132694	high-affinity potassium transporter {Phragmites australis;}
MZ00035227	AI737809	TM00035227	13.12	1.731	0.02611	0.150955	Formate dehydrogenase, mitochondrial precursor (EC 1.2.1.2) (NAD-dependent formate dehydrogenase) (FDH). {Hordeum vulgare;} ^|^GB|BAA36181.1|4062934|D88272 formate dehydrogenase {Hordeum vulgare subsp. vulga-TRUNCATED-
MZ00021690	TC267049	TM00021690	12.59	1.73	0.00274	0.114103	unknown protein {Oryza sativa (japonica cultivar-group);}
MZ00013685	TC191565	TM00013685	13.72	1.729	0.00525	0.114103	expressed protein {Oryza sativa (japonica cultivar-group);}
MZ00027699	TC270344	TM00027699	13.19	1.728	0.01348	0.128306	hypothetical protein At2g33220 [imported] - Arabidopsis thaliana {Arabidopsis thaliana;} ^|^GB|AAM14256.1|20259081|AY091317 unknown protein {Arabidopsis thaliana;} ^|^GB|AAM67106.1|21618056|AY088795 unknown -TRUNCATED-
MZ00015507	TC250622	TM00015507	12.9	1.728	0.02577	0.150585	unknown protein {Oryza sativa (japonica cultivar-group);}
MZ00042950	TC269543	TM00042950	13.18	1.725	0.00202	0.114103	NA
MZ00049747	AZM4_41470	TM00049747	12.26	1.725	0.03542	0.167138	steroid 5alpha-reductase-like protein {Oryza sativa (japonica cultivar-group);}
MZ00005188	BM379588	TM00005188	12.22	1.724	0.01435	0.129253	putative auxin induced protein {Oryza sativa (japonica cultivar-group);}
MZ00028664	TC252880	TM00028664	13.87	1.724	0.02286	0.145127	hypothetical protein similar to Arabidopsis thaliana chromosome 1, At1g53590 {Oryza sativa (japonica cultivar-group);}
MZ00028536	TC253119	TM00028536	13.61	1.722	0.05235	0.194916	contains ESTs AU083541(S10187),AU070312(S10187) similar to Arabidopsis thaliana chromosome 4, At4g18380 unknown protein {Oryza sativa (japonica cultivar-group);} ^|^GB|BAB85245.1|18844774|AP003247 contains E-TRUNCATED-
MZ00014903	TC271367	TM00014903	14.34	1.72	0.00581	0.114103	putative deoxyuridine triphosphatase {Oryza sativa (japonica cultivar-group);}
MZ00055961	TC275957	TM00055961	12.08	1.719	0.00572	0.114103	WW domain-containing protein-like {Oryza sativa (japonica cultivar-group);}
MZ00039366	CD997938	TM00039366	12.92	1.717	0.0035	0.114103	NA
MZ00055355	TC253809	TM00055355	12.98	1.716	0.01804	0.136647	putative type 1 capsule synthesis gene(CapI) {Oryza sativa (japonica cultivar-group);}
MZ00023770	TC269793	TM00023770	13.5	1.716	0.02053	0.140911	histone H1 - maize {Zea mays;} ^|^GB|CAA40362.1|22321|ZMH1HIS H1 histone {Zea mays;}
MZ00013803	TC259425	TM00013803	11.74	1.716	0.02837	0.155576	putative microtubial binding protein {Oryza sativa (japonica cultivar-group);}
MZ00052295	AW400212	TM00052295	14.31	1.715	0.00408	0.114103	NA
MZ00049797	AZM4_42411	TM00049797	13.85	1.715	0.0349	0.166425	OSJNBa0028I23.20 {Oryza sativa (japonica cultivar-group);}
MZ00035891	AZM4_69788	TM00035891	12.95	1.714	0.00025	0.114103	hypothetical protein {Oryza sativa (japonica cultivar-group);} ^|^GB|AAN05518.1|22758314|AC027038 hypothetical protein {Oryza sativa (japonica cultivar-group);}
MZ00005133	BM378512	TM00005133	12.53	1.714	0.00032	0.114103	putative plicing factor 3B subunit 2 {Oryza sativa (japonica cultivar-group);}
MZ00028564	TC262275	TM00028564	13.52	1.714	0.01074	0.123397	expressed protein (with alternative splicing) {Oryza sativa (japonica cultivar-group);}
MZ00031552	TC277261	TM00031552	12.82	1.712	0.00319	0.114103	putative lipase {Oryza sativa (japonica cultivar-group);}
MZ00051899	AZM4_91178	TM00051899	12.94	1.712	0.03267	0.163452	AT3g26720/MLJ15_12 {Arabidopsis thaliana;} ^|^GB|AAK62592.1|14517403|AY039536 AT3g26720/MLJ15_12 {Arabidopsis thaliana;} ^|^GB|CAA72432.1|1890154|ATALPMAP alpha-mannosidase precursor {Arabidopsis thaliana;} -TRUNCATED-
MZ00007161	CD437410	TM00007161	13.62	1.711	0.00043	0.114103	NA
MZ00031672	TC266633	TM00031672	12.96	1.706	0.03961	0.174436	B1358B12.16 {Oryza sativa (japonica cultivar-group);}
MZ00029338	ZRSmOTOT00102869	TM00029338	13.11	1.705	0.03937	0.173959	NA
MZ00037351	BM736409	TM00037351	13.15	1.704	0.00306	0.114103	NA
MZ00028542	TC264087	TM00028542	13.67	1.704	0.01149	0.123901	avrRpt2-induced protein 2-like {Oryza sativa (japonica cultivar-group);}
MZ00021316	TC276699	TM00021316	12.81	1.704	0.01345	0.128278	hypothetical protein T19P19.70 - Arabidopsis thaliana {Arabidopsis thaliana;} ^|^GB|CAA18754.1|3080437|ATT19P19 putative protein {Arabidopsis thaliana;} ^|^GB|CAB80631.1|7270952|ATCHRIV91 putative protein {A-TRUNCATED-
MZ00005956	TC250557	TM00005956	14.23	1.702	0.03374	0.164891	OSJNBb0079B02.2 {Oryza sativa (japonica cultivar-group);}
MZ00042250	TC271226	TM00042250	13.11	1.7	0.01357	0.128364	putative COP9 complex subunit, FUS5 {Oryza sativa (japonica cultivar-group);}
MZ00014337	TC270645	TM00014337	12.9	1.699	0.0105	0.123232	Ubiquitin-conjugating enzyme E2-18 kDa (EC 6.3.2.19) (Ubiquitin-conjugating enzyme 15) (Ubiquitin-protein ligase) (Ubiquitin carrierprotein) (PM42). {Arabidopsis thaliana;} ^|^GB|BAD44520.1|51971711|AK176757-TRUNCATED-
MZ00015528	TC261245	TM00015528	13.24	1.698	0.0436	0.181204	contains ESTs AU056277(S20441),AU056278(S20441) unknown protein {Oryza sativa (japonica cultivar-group);} ^|^GB|BAB64169.1|15408769|AP003254 contains ESTs AU056277(S20441),AU056278(S20441) unknown protein -TRUNCATED-
MZ00012844	TC278382	TM00012844	13.45	1.697	0.00028	0.114103	allantoin permease {Phaseolus vulgaris;}
MZ00025966	TC250639	TM00025966	13.44	1.697	0.03659	0.169114	unknown protein {Arabidopsis thaliana;} ^|^GB|AAO64875.1|29028992|BT005940 At5g27920 {Arabidopsis thaliana;}
MZ00032311	TC277856	TM00032311	13.8	1.696	0.01132	0.123889	hypothetical protein At2g21970 [imported] - Arabidopsis thaliana {Arabidopsis thaliana;} ^|^GB|AAM60969.1|21536637|AY084392 unknown {Arabidopsis thaliana;} ^|^GB|AAF61626.1|7384980|AF133717 stress enhanced p-TRUNCATED-
MZ00037538	gi|22274|emb|X03990.1|ZMETS1	TM00037538	14.11	1.695	0.00263	0.114103	NA
MZ00036552	BG549451	TM00036552	12.75	1.695	0.03532	0.166966	NA
MZ00032624	TC278417	TM00032624	14.06	1.693	0.00106	0.114103	glutathione S-transferase GST 39 {Zea mays;}
MZ00051793	AZM4_89990	TM00051793	16.51	1.692	0.00021	0.114103	NA
MZ00051871	AZM4_90883	TM00051871	12.66	1.692	0.05134	0.193448	hypothetical protein {Oryza sativa (japonica cultivar-group);} ^|^GB|BAD33001.1|50725532|AP004044 hypothetical protein {Oryza sativa (japonica cultivar-group);}
MZ00025372	TC271508	TM00025372	12.88	1.691	0.00697	0.116777	Chain A, Adenylate Kinase From Maize In Complex With The Inhibitor P1,P5-Bis(Adenosine-5'-)pentaphosphate (Ap5a). {Zea mays;} ^|^PDB|1ZAK_B|3114422|1ZAK_B Chain B, Adenylate Kinase From Maize In Complex With-TRUNCATED-
MZ00025439	TC260915	TM00025439	13.1	1.69	0.04642	0.185214	GCIP-interacting family protein-like {Oryza sativa (japonica cultivar-group);} ^|^GB|BAD53652.1|53792638|AP003634 GCIP-interacting family protein-like {Oryza sativa (japonica cultivar-group);}
MZ00031197	TC274859	TM00031197	13.26	1.688	0.00032	0.114103	putative adiponectin receptor 1 {Oryza sativa (japonica cultivar-group);} ^|^GB|BAD37371.1|51535474|AP003523 putative adiponectin receptor 1 {Oryza sativa (japonica cultivar-group);}
MZ00022733	TC278548	TM00022733	10.58	1.688	0.01178	0.124464	hypothetical protein F4P12.90 - Arabidopsis thaliana {Arabidopsis thaliana;} ^|^GB|CAB67646.1|6729490|ATF4P12 putative protein {Arabidopsis thaliana;}
MZ00051799	AZM4_90139	TM00051799	12.77	1.688	0.01299	0.127347	At4g33840/F17I5_30 {Arabidopsis thaliana;}
MZ00013247	T18659	TM00013247	12.49	1.686	0.01342	0.128277	NA
MZ00052478	BI233633	TM00052478	13.48	1.685	0.05347	0.196567	NA
MZ00037544	BU102447	TM00037544	13.21	1.684	0.00119	0.114103	NA
MZ00000619	AI711857	TM00000619	13.04	1.684	0.01751	0.135336	NA
MZ00029833	TC275083	TM00029833	13.02	1.684	0.03098	0.160587	At5g23040/MYJ24_3 {Arabidopsis thaliana;} ^|^GB|AAM78111.1|21928168|AY125520 AT5g23040/MYJ24_3 {Arabidopsis thaliana;} ^|^GB|BAB09821.1|9759362|AB006708 unnamed protein product; emb|CAB62636.1 gene_id:MYJ24.-TRUNCATED-
MZ00037475	BQ668037	TM00037475	13.36	1.683	0.00506	0.114103	putative receptor-like protein kinase {Oryza sativa (japonica cultivar-group);}
MZ00032967	TC278432	TM00032967	13.4	1.681	0.00042	0.114103	unnamed protein product; emb|CAB67677.1 gene_id:MQD19.18 similar to unknown protein {Arabidopsis thaliana;}
MZ00033131	TC257665	TM00033131	13.72	1.681	0.01507	0.130092	NA
MZ00033748	BM269243	TM00033748	12.61	1.679	0.00027	0.114103	putative EF-hand Ca2+-binding protein CCD1 {Oryza sativa (japonica cultivar-group);}
MZ00024695	TC259710	TM00024695	11.92	1.679	0.02097	0.141871	unnamed protein product; ESTs AU032448(S10057),C22614(S10057) correspond to a region of the predicted gene. Similar to Arabidopsis thaliana ASK etha gene. (Y08947) {Oryza sativa (japonica cultivar-group);} -TRUNCATED-
MZ00041729	TC260577	TM00041729	12.84	1.678	0.00392	0.114103	unknown protein {Oryza sativa (japonica cultivar-group);}
MZ00000625	AI714747	TM00000625	13.2	1.677	0.00014	0.114103	putative sterol 4-alpha-methyl-oxidase {Zea mays;}
MZ00015870	TC270934	TM00015870	12.71	1.674	0.0394	0.173997	GTP-binding protein {Oryza sativa (japonica cultivar-group);} ^|^GB|AAK15703.1|13195452|AF327517 GTP-binding protein {Oryza sativa;}
MZ00013133	NP667966	TM00013133	13.94	1.672	0.00068	0.114103	contains EST D40276(S2139) similar to Arabidopsis thaliana chromosome 1, T14P4.10 unknown protein {Oryza sativa (japonica cultivar-group);} ^|^GB|BAB20639.1|12060510|AP002871 contains EST D40276(S2139) -TRUNCATED-
MZ00023482	TC269676	TM00023482	12.57	1.672	0.00285	0.114103	putative ribosomal protein S29 {Oryza sativa (japonica cultivar-group);}
MZ00032872	TC268073	TM00032872	12.13	1.671	0.01737	0.135111	NA
MZ00056054	TC275753	TM00056054	13.15	1.67	0.0055	0.114103	membrane-associated salt-inducible protein like {Oryza sativa (japonica cultivar-group);}
MZ00042573	TC266370	TM00042573	13.2	1.67	0.0156	0.131285	contains ESTs AU032684(S13510),D47807(S13510),C28135(C60114) similar to Arabidopsis thaliana chromosome 1, F22O13.31 unknown protein {Oryza sativa (japonica cultivar-group);}
MZ00041705	TC260801	TM00041705	12.81	1.669	0.00667	0.116576	putative delta 1-pyrroline-5-carboxylate synthetase {Oryza sativa (japonica cultivar-group);}
MZ00048628	AZM4_23088	TM00048628	13.49	1.667	0.0383	0.172231	unknown protein {Oryza sativa (japonica cultivar-group);}
MZ00032973	TC268418	TM00032973	13.73	1.666	0.04807	0.188115	AT4g34150/F28A23_90 {Arabidopsis thaliana;} ^|^GB|AAT41866.1|48310681|BT014883 At4g34150 {Arabidopsis thaliana;} ^|^GB|AAN31905.1|23397247|BT000766 unknown protein {Arabidopsis thaliana;}
MZ00018150	TC253257	TM00018150	12.49	1.666	0.05415	0.197785	chromatin complex subunit A101 {Zea mays;}
MZ00013686	TC259484	TM00013686	13.09	1.665	0.00158	0.114103	expressed protein {Oryza sativa (japonica cultivar-group);}
MZ00038809	CD963888	TM00038809	13.78	1.662	0.00222	0.114103	unknown {Zea mays;}
MZ00038618	CD955004	TM00038618	12.77	1.662	0.00584	0.114141	putative CLB1 protein {Oryza sativa (japonica cultivar-group);} ^|^GB|BAD34386.1|50726668|AP006174 putative CLB1 protein {Oryza sativa (japonica cultivar-group);} ^|^GB|BAD34271.1|50725269|AP006149 putative -TRUNCATED-
MZ00027870	TC263128	TM00027870	12.71	1.662	0.00587	0.114423	hypothetical protein {Oryza sativa (japonica cultivar-group);} ^|^GB|BAB89166.1|20146385|AP003563 hypothetical protein {Oryza sativa (japonica cultivar-group);}
MZ00017318	TC273699	TM00017318	12.37	1.662	0.01222	0.126004	putative fiber protein Fb1 {Oryza sativa (japonica cultivar-group);} ^|^GB|BAD09091.1|42407952|AP003928 putative fiber protein Fb1 {Oryza sativa (japonica cultivar-group);}
MZ00016269	TC272450	TM00016269	13.04	1.662	0.03203	0.162533	unknown {Zea mays;}
MZ00036480	TC258278	TM00036480	12.45	1.66	0.00253	0.114103	phenylalanine ammonia-lyase {Zea mays;}
MZ00044360	TC274623	TM00044360	13.75	1.66	0.01479	0.129883	NA
MZ00029339	TC275299	TM00029339	12.79	1.659	0.00052	0.114103	putative lipase homolog {Oryza sativa (japonica cultivar-group);}
MZ00039443	CF003119	TM00039443	11.87	1.659	0.02686	0.152724	Hydrophobic protein OSR8. {Oryza sativa;} ^|^GB|BAD45939.1|52076928|AP005090 unknown protein {Oryza sativa (japonica cultivar-group);} ^|^GB|BAB03289.1|9453850|AB030211 hydrophobic polypeptide {Oryza sativa;-TRUNCATED-
MZ00025390	TC250502	TM00025390	12.45	1.658	0.00855	0.120054	serine/threonine protein kinase {Oryza sativa (japonica cultivar-group);} ^|^GB|BAC75840.1|30060379|AP003799 putative serine/threonine protein kinase {Oryza sativa (japonica cultivar-group);} ^|^GB|AAT66414.-TRUNCATED-
MZ00042917	TC258326	TM00042917	13.2	1.657	0.00158	0.114103	L-ascorbate peroxidase (EC 1.11.1.11) [validated] - rice {Oryza sativa;} ^|^GB|AAP13093.1|30060252|AY254495 ascorbate peroxidase {Oryza sativa (indica cultivar-group);} ^|^GB|AAO17000.1|27476069|AC134232 Put-TRUNCATED-
MZ00037168	TC248789	TM00037168	12.86	1.656	0.00154	0.114103	chlorophyll a/b-binding protein CP26 precursor - maize {Zea mays;} ^|^GB|AAA64414.1|733454|ZMU23188 chlorophyll a/b-binding apoprotein CP26 precursor {Zea mays;}
MZ00035205	AI692108	TM00035205	13.84	1.656	0.01477	0.129883	NA
MZ00036299	BE640523	TM00036299	10.78	1.655	0.00323	0.114103	unknown protein {Oryza sativa (japonica cultivar-group);}
MZ00048863	AZM4_2593	TM00048863	11.56	1.655	0.0181	0.136811	MADS-box protein FDRMADS3 {Oryza sativa (indica cultivar-group);}
MZ00025987	TC208598	TM00025987	13.43	1.654	0.00027	0.114103	unknown protein {Arabidopsis thaliana;} ^|^GB|AAL32766.1|17065224|AY062688 Unknown protein {Arabidopsis thaliana;}
MZ00001663	AW600586	TM00001663	13.47	1.654	0.00876	0.120254	Hypothetical protein At5g64816 precursor. {Arabidopsis thaliana;} ^|^GB|AAM67176.1|21618126|AY088870 unknown {Arabidopsis thaliana;}
MZ00021318	TC266181	TM00021318	11.92	1.654	0.01585	0.132207	putative transcription factor (contains Myb-like DNA-binding domain), PF00249 {Oryza sativa (japonica cultivar-group);}
MZ00032868	TC257383	TM00032868	12.54	1.654	0.04483	0.18283	OSJNBa0018M05.8 {Oryza sativa (japonica cultivar-group);}
MZ00055957	TC275201	TM00055957	12.54	1.652	0.01386	0.128997	OSJNBa0039K24.26 {Oryza sativa (japonica cultivar-group);}
MZ00038181	TC248360	TM00038181	12.86	1.652	0.03143	0.161415	Zein-alpha precursor (19 kDa) (Clone GZ19AB11). {Zea mays;} ^|^PIR|S03417|S03417 19K zein precursor (clone gZ19AB11) - maize {Zea mays;} ^|^GB|CAA29340.1|22543|ZMZEI19 unnamed protein product; 19 kd alpha ze-TRUNCATED-
MZ00055987	TC275889	TM00055987	13	1.652	0.03223	0.162772	NA
MZ00038226	CD447375	TM00038226	12.46	1.651	0.03917	0.173729	Zein-alpha precursor (19 kDa) (Clone GZ19AB11). {Zea mays;} ^|^PIR|S03417|S03417 19K zein precursor (clone gZ19AB11) - maize {Zea mays;} ^|^GB|CAA29340.1|22543|ZMZEI19 unnamed protein product; 19 kd alpha ze-TRUNCATED-
MZ00005478	BM501066	TM00005478	13.04	1.65	0.03128	0.161054	CPD photolyase {Oryza sativa (indica cultivar-group);}
MZ00019358	TC262179	TM00019358	14.16	1.65	0.0313	0.161087	R2R3 Myb transcription factor MYB-IF25 {Zea mays;}
MZ00042227	TC252020	TM00042227	12.93	1.648	0.0432	0.180724	NA
MZ00014430	TC260334	TM00014430	12.47	1.645	0.00116	0.114103	60 kDa jasmonate-induced protein (EC 3.2.2.22) (rRNA N-glycosidase). {Hordeum vulgare;} ^|^PIR|S25092|S25092 jasmonate-induced protein - barley {Hordeum vulgare;} ^|^GB|CAA47017.1|19011|HVJASIP jasmonate-ind-TRUNCATED-
MZ00023945	TC258699	TM00023945	13.06	1.644	0.01555	0.131276	NA
MZ00016480	TC262335	TM00016480	12.01	1.644	0.02654	0.151889	membrane protein-like {Oryza sativa (japonica cultivar-group);} ^|^GB|BAD32899.1|50725427|AP003622 membrane protein-like {Oryza sativa (japonica cultivar-group);}
MZ00005485	BM501122	TM00005485	12.63	1.644	0.05056	0.192357	NA
MZ00001325	TC254659	TM00001325	12.79	1.642	0.00669	0.116576	enhanced disease susceptibility 5 {Arabidopsis thaliana;}
MZ00056830	AZM4_340	TM00056830	13	1.641	0.00011	0.114103	OSJNBa0086O06.17 {Oryza sativa (japonica cultivar-group);}
MZ00043022	TC205081	TM00043022	12.88	1.64	0.02451	0.148226	Vacuolar ATP synthase subunit B isoform 2 (EC 3.6.3.14) (V-ATPase Bsubunit 2) (Vacuolar proton pump B subunit 2). {Hordeum vulgare;} ^|^GB|AAA81331.1|167110|BLYVATP57B vacuolar ATPase B subunit {Hordeum vulgare;}
MZ00049723	AZM4_41204	TM00049723	12.86	1.639	0.04046	0.176302	putative bZIP transcription factor ABI5 {Oryza sativa (japonica cultivar-group);} ^|^GB|BAD17130.1|46805743|AP004817 putative bZIP transcription factor ABI5 {Oryza sativa (japonica cultivar-group);} -TRUNCATED-
MZ00056036	TC255531	TM00056036	13.96	1.637	0.01258	0.126458	NA
MZ00042994	TC269449	TM00042994	13.3	1.635	0.01559	0.131285	ubiquitin / ribosomal protein CEP52 - rice {Oryza sativa;} ^|^GB|BAD46215.1|52077170|AP005546 ubiquitin {Oryza sativa (japonica cultivar-group);} ^|^GB|BAA02154.1|303857|RICRPOLYP ubiquitin/ribosomal polypro-TRUNCATED-
MZ00017317	TC262741	TM00017317	12.62	1.635	0.04754	0.187021	unknown {Triticum monococcum;} ^|^GB|AAS67302.1|45533858|AY572536S2 unknown {Triticum monococcum;} ^|^GB|AAS58483.1|45357055|AY485644 unknown {Triticum monococcum;}
MZ00042923	TC204809	TM00042923	13.3	1.634	0.01983	0.139975	polyubiquitin - maize {Zea mays;} ^|^GB|AAB21994.1|248339|S94466 This sequence comes from fig2b {Zea mays;} ^|^GB|AAB21993.1|248337|S94464 This sequence comes from fig2a {Zea mays;}
MZ00036580	BG836043	TM00036580	13	1.634	0.03793	0.171439	NA
MZ00040618	NP161419	TM00040618	13.52	1.633	0.04087	0.176844	R2R3MYB-domain protein {Zea mays;}
MZ00048613	AZM4_22967	TM00048613	12.51	1.632	0.01281	0.126894	NA
MZ00000837	AI891238	TM00000837	13.6	1.632	0.02219	0.144106	NA
MZ00055107	AZM4_277	TM00055107	11.23	1.632	0.02995	0.158894	OSJNBa0088H09.18 {Oryza sativa (japonica cultivar-group);}
MZ00038690	CD958240	TM00038690	13.57	1.629	0.00492	0.114103	NA
MZ00035963	AZM4_91280	TM00035963	13.23	1.629	0.01223	0.126013	hypothetical protein {Oryza sativa (japonica cultivar-group);}
MZ00051902	AZM4_91222	TM00051902	12.25	1.629	0.01496	0.129883	hypothetical protein {Oryza sativa (japonica cultivar-group);}
MZ00005187	BM379555	TM00005187	12.46	1.629	0.03028	0.159451	NA
MZ00000605	AI691520	TM00000605	13.83	1.628	0.00551	0.114103	NA
MZ00028589	TC263733	TM00028589	13.71	1.628	0.0026	0.114103	putative amino acid selective channel protein {Oryza sativa (japonica cultivar-group);}
MZ00021714	TC267367	TM00021714	12.69	1.628	0.01865	0.138047	NA
MZ00023408	TC248006	TM00023408	13.69	1.624	0.00444	0.114103	putative histone H2A {Oryza sativa (japonica cultivar-group);}
MZ00025448	TC250072	TM00025448	13.08	1.623	0.00263	0.114103	unknown protein {Oryza sativa (japonica cultivar-group);} ^|^GB|BAD53592.1|53792577|AP003621 unknown protein {Oryza sativa (japonica cultivar-group);}
MZ00005957	TC269517	TM00005957	13.78	1.623	0.00985	0.122097	unknown protein {Oryza sativa (japonica cultivar-group);}
MZ00004649	BM078828	TM00004649	14.28	1.623	0.04188	0.178381	NA
MZ00013490	TC248830	TM00013490	12.7	1.62	0.00413	0.114103	acidic ribosomal protein P2 - maize {Zea mays;} ^|^GB|CAA60251.1|790508|ZMRNARPP2 60S acidic ribosomal protein {Zea mays;}
MZ00022359	TC267992	TM00022359	11.25	1.62	0.05122	0.193329	putative CCR4-NOT transcription complex, subunit 2; NOT2 {Oryza sativa (japonica cultivar-group);} ^|^GB|BAD19449.1|47497412|AP004257 putative CCR4-NOT transcription complex, subunit 2; NOT2 {Oryza sativa (j-TRUNCATED-
MZ00055622	TC275874	TM00055622	11.38	1.619	0.00296	0.114103	hypothetical protein {Oryza sativa (japonica cultivar-group);}
MZ00037162	BM382212	TM00037162	13.23	1.614	0.01077	0.123397	putative photosystem II reaction center W protein {Oryza sativa (japonica cultivar-group);}
MZ00042678	TC202729	TM00042678	13.26	1.614	0.01968	0.139731	ribosome-inactivating protein {Zea mays;}
MZ00025347	TC250182	TM00025347	12.21	1.614	0.03254	0.163234	unknown protein {Arabidopsis thaliana;} ^|^GB|AAO64190.1|28973748|BT005787 unknown protein {Arabidopsis thaliana;}
MZ00036056	BE025277	TM00036056	13.36	1.613	0.00309	0.114103	NA
MZ00019359	TC264717	TM00019359	14.47	1.613	0.01971	0.139779	unknown protein {Oryza sativa (japonica cultivar-group);}
MZ00015760	TC261517	TM00015760	13.14	1.612	0.00444	0.114103	VP1/ABI3 family regulatory protein-like protein {Oryza sativa (japonica cultivar-group);}
MZ00038652	CD956602	TM00038652	13.77	1.61	0.00042	0.114103	typical P-type R2R3 Myb protein {Oryza sativa (japonica cultivar-group);}
MZ00031316	TC215338	TM00031316	13.09	1.61	0.01435	0.129253	Ycf20-like protein. {Arabidopsis thaliana;} ^|^PIR|T02365|T02365 hypothetical protein T8F5.20 - Arabidopsis thaliana {Arabidopsis thaliana;} ^|^GB|AAC27150.1|3335348|T8F5 T8F5.20 {Arabidopsis thaliana;}
MZ00020634	TC255789	TM00020634	14.34	1.61	0.0421	0.178801	NA
MZ00029929	TC254985	TM00029929	13.02	1.609	0.00361	0.114103	NA
MZ00020229	TC265838	TM00020229	12.38	1.608	0.004	0.114103	Hypothetical protein At3g06530. {Arabidopsis thaliana;} ^|^GB|AAG51331.1|12322679|AC020580 hypothetical protein; 63771-52730 {Arabidopsis thaliana;}
MZ00028138	TC253062	TM00028138	13.29	1.607	0.04349	0.181062	GTPase activator protein-like {Oryza sativa (japonica cultivar-group);} ^|^GB|BAD03195.1|38636933|AP004574 GTPase activator protein-like {Oryza sativa (japonica cultivar-group);}
MZ00030353	TC276047	TM00030353	12.85	1.604	0.01389	0.128997	OSJNBa0064G10.3 {Oryza sativa (japonica cultivar-group);}
MZ00043543	TC249656	TM00043543	12.01	1.603	0.00044	0.114103	hypothetical protein At2g38550 [imported] - Arabidopsis thaliana {Arabidopsis thaliana;}
MZ00007190	CD437832	TM00007190	13.96	1.602	0.00699	0.116967	C4-specific pyruvate orthophosphate dikinase {Miscanthus x giganteus;}
MZ00018572	TC263966	TM00018572	13.75	1.602	0.0348	0.166324	putative myb transcription factor {Oryza sativa (japonica cultivar-group);}
MZ00007137	CD436588	TM00007137	14.34	1.601	0.00177	0.114103	uncleaved legumin-1 {Zea mays;}
MZ00028546	TC253192	TM00028546	13.83	1.601	0.0101	0.12233	Unknown protein {Arabidopsis thaliana;} ^|^GB|AAT85768.1|50897258|BT015172 At3g10300 {Arabidopsis thaliana;}
MZ00026427	TC250755	TM00026427	13.76	1.6	0.03669	0.169216	contains ESTs C72557(E1831),C74672(E50216) similar to Arabidopsis thaliana chromosome 2, At2g47970 unknown protein {Oryza sativa (japonica cultivar-group);}
MZ00043038	CF040246	TM00043038	12.81	1.6	0.04228	0.179159	nucleoside diphosphate kinase {Glycine max;}
MZ00043428	TC259458	TM00043428	13.06	1.599	0.00131	0.114103	vacuolar H+-exporting ATPase chain c.PPA1-like {Oryza sativa (japonica cultivar-group);}
MZ00037025	BM341457	TM00037025	13.44	1.598	0.00111	0.114103	hypothetical protein {Oryza sativa (japonica cultivar-group);}
MZ00052125	AZM4_93985	TM00052125	12.92	1.598	0.00092	0.114103	putative proton-dependent oligopeptide transporter (POT) {Oryza sativa (japonica cultivar-group);}
MZ00025869	TC271232	TM00025869	14.46	1.596	0.00249	0.114103	probable amidase - Arabidopsis thaliana {Arabidopsis thaliana;} ^|^GB|CAB87925.1|7576174|ATT2I1 putative amidase {Arabidopsis thaliana;}
MZ00023625	TC248759	TM00023625	12.3	1.596	0.02215	0.144078	Unknown protein {Arabidopsis thaliana;}
MZ00017324	TC252561	TM00017324	12.47	1.592	0.01084	0.123397	putative Sec63 domain containing protein {Oryza sativa (japonica cultivar-group);}
MZ00013705	TC248501	TM00013705	12.96	1.592	0.03274	0.163551	60S ribosomal protein L2 (L8) (Ribosomal protein TL2). {Lycopersicon esculentum;} ^|^PIR|JQ2231|R5TOL8 ribosomal protein L8, cytosolic - tomato {Lycopersicon esculentum;} ^|^GB|CAA45863.1|19343|LERPL2MR ribo-TRUNCATED-
MZ00038575	CD952935	TM00038575	13.5	1.591	0.02269	0.144931	unknown protein {Oryza sativa (japonica cultivar-group);}
MZ00046931	AZM4_114482	TM00046931	13.2	1.588	0.02075	0.141284	OSJNBa0086O06.16 {Oryza sativa (japonica cultivar-group);}
MZ00056166	TC277682	TM00056166	15.92	1.586	0.00056	0.114103	NA
MZ00048639	AZM4_23162	TM00048639	11.16	1.586	0.00212	0.114103	putative proline-rich protein APG {Oryza sativa (japonica cultivar-group);}
MZ00034191	TC269443	TM00034191	14.17	1.582	0.01406	0.129103	Actin 1. {Zea mays;} ^|^PIR|A03008|ATZM1 actin - maize {Zea mays;}
MZ00042273	TC274124	TM00042273	13.24	1.58	0.01886	0.138151	AKIN beta1-like protein {Oryza sativa (japonica cultivar-group);} ^|^GB|BAD30294.1|50509154|AP003813 AKIN beta1-like protein {Oryza sativa (japonica cultivar-group);}
MZ00049725	AZM4_4121	TM00049725	12.05	1.578	0.01228	0.126165	myb family transcription factor-like {Oryza sativa (japonica cultivar-group);}
MZ00033013	TC277915	TM00033013	12.96	1.577	0.01609	0.132661	NA
MZ00023890	TC259117	TM00023890	16.52	1.575	0.00026	0.114103	NA
MZ00048178	CO534801	TM00048178	13.55	1.575	0.00771	0.118472	putative metalloproteinase {Oryza sativa (japonica cultivar-group);} ^|^GB|BAD37871.1|51535159|AP004994 putative metalloproteinase {Oryza sativa (japonica cultivar-group);}
MZ00025348	TC250183	TM00025348	13.21	1.575	0.00887	0.120254	unknown protein {Arabidopsis thaliana;} ^|^GB|AAO64190.1|28973748|BT005787 unknown protein {Arabidopsis thaliana;}
MZ00055977	TC275749	TM00055977	14.05	1.575	0.00954	0.121943	NA
MZ00027046	TC249481	TM00027046	12.7	1.575	0.02227	0.14421	ferritin 2 precursor (clone FM2) - maize {Zea mays;} ^|^GB|CAA43664.1|22278|ZMFERRI2 ferritin {Zea mays;}
MZ00049680	AZM4_40689	TM00049680	13.39	1.574	0.00751	0.11795	putative ZF-HD homeobox protein {Oryza sativa (japonica cultivar-group);}
MZ00041276	TC248732	TM00041276	12.95	1.574	0.03015	0.159172	chitinase {Zea mays subsp. parviglumis;}
MZ00018496	TC264020	TM00018496	13.43	1.574	0.0544	0.198349	ubiquitin-conjugating enzyme {Oryza sativa (japonica cultivar-group);} ^|^GB|BAD07595.1|41052739|AP004078 ubiquitin-conjugating enzyme {Oryza sativa (japonica cultivar-group);}
MZ00006080	BU051156	TM00006080	13.67	1.573	0.00537	0.114103	NA
MZ00004720	BM080236	TM00004720	12.54	1.573	0.01292	0.127238	O-methyltransferase ZRP4 (EC 2.1.1.-) (OMT). {Zea mays;} ^|^PIR|JQ2268|JQ2268 O-methyltransferase (EC 2.1.1.-) - maize {Zea mays;} ^|^GB|AAA18532.1|404070|MZEOMT O-methyltransferase {Zea mays;}
MZ00025353	TC249988	TM00025353	11.89	1.573	0.01789	0.136282	heat shock factor binding protein 2 {Zea mays;}
MZ00041687	TC270872	TM00041687	12.7	1.569	0.01153	0.123901	unknown protein {Arabidopsis thaliana;} ^|^GB|AAL14415.1|16209720|AY057620 At2g35880/F11F19.21 {Arabidopsis thaliana;} ^|^GB|AAD21469.2|20197995|AC007017 expressed protein {Arabidopsis thaliana;}
MZ00056081	TC266475	TM00056081	13.25	1.568	0.00093	0.114103	unknown protein {Oryza sativa (japonica cultivar-group);}
MZ00018217	TC273530	TM00018217	13.16	1.568	0.00304	0.114103	NA
MZ00052455	TC268089	TM00052455	13.51	1.568	0.0451	0.183208	NA
MZ00032357	TC267853	TM00032357	12.16	1.567	0.04357	0.181166	OSJNBb0004A17.11 {Oryza sativa (japonica cultivar-group);}
MZ00019220	TC248356	TM00019220	14	1.566	0.00194	0.114103	OSJNBb0059K02.3 {Oryza sativa (japonica cultivar-group);}
MZ00046862	AZM4_113749	TM00046862	14.16	1.566	0.04344	0.180925	hypothetical protein similar to Arabidopsis thaliana chromosome 3, K15M2.15 {Oryza sativa (japonica cultivar-group);}
MZ00040499	AZM4_79295	TM00040499	13.87	1.565	0.00881	0.120254	putative serine carboxypeptidase II-3 precursor {Oryza sativa (japonica cultivar-group);}
MZ00036010	AZM4_50406	TM00036010	13.29	1.565	0.02221	0.144106	putative receptor kinase {Oryza sativa (japonica cultivar-group);} ^|^GB|BAD01187.1|38175491|AP003898 putative receptor kinase {Oryza sativa (japonica cultivar-group);}
MZ00026066	TC251151	TM00026066	14.84	1.564	0.00034	0.114103	putative Ribosome recycling factor, chloroplast precursor {Oryza sativa (japonica cultivar-group);}
MZ00042650	TC267225	TM00042650	12	1.563	0.02502	0.149163	acyl-ACP thioesterase {Iris tectorum;}
MZ00027725	TC251998	TM00027725	13.17	1.563	0.03438	0.165759	protein F10B6.14 [imported] - Arabidopsis thaliana {Arabidopsis thaliana;} ^|^GB|AAF79245.1|8778236|AC006917 F10B6.14 {Arabidopsis thaliana;}
MZ00028133	TC262861	TM00028133	12.76	1.562	0.0017	0.114103	hypothetical protein T28J14.60 - Arabidopsis thaliana {Arabidopsis thaliana;} ^|^GB|CAB87268.1|7546690|ATT28J14 putative protein {Arabidopsis thaliana;}
MZ00004315	BI142302	TM00004315	12.57	1.562	0.04975	0.190765	NA
MZ00030003	TC213634	TM00030003	13.3	1.561	0.02171	0.143175	NA
MZ00049795	AZM4_42372	TM00049795	13.13	1.559	0.0148	0.129883	putative outward-rectifying potassium channel KCO1 {Oryza sativa (japonica cultivar-group);} ^|^GB|BAC06932.1|22093637|AP003759 putative outward-rectifying potassium channel KCO1 {Oryza sativa (japonica cult-TRUNCATED-
MZ00051263	AZM4_73834	TM00051263	12.62	1.559	0.03667	0.169212	GHMP kinase-like {Oryza sativa (japonica cultivar-group);}
MZ00012944	CF637056	TM00012944	13.74	1.558	0.00018	0.114103	lipase-like protein {Oryza sativa (japonica cultivar-group);}
MZ00039448	CF004002	TM00039448	13.56	1.558	0.01121	0.123889	NA
MZ00017420	TC273630	TM00017420	13.25	1.558	0.03325	0.164302	Hypothetical protein with similarity to ankyrins and BRCA1-associated ring domain proteins {Oryza sativa (japonica cultivar-group);}
MZ00048681	AZM4_23626	TM00048681	12.82	1.557	0.04024	0.175742	SET domain-containing protein-like {Oryza sativa (japonica cultivar-group);}
MZ00016854	TC251737	TM00016854	11.76	1.556	0.00441	0.114103	similar to mitogen-activated protein kinases {Oryza sativa;}
MZ00039466	TC279204	TM00039466	12.64	1.556	0.01494	0.129883	unknown {Lycopersicon esculentum;}
MZ00043367	TC206158	TM00043367	14.12	1.555	0.00107	0.114103	putative transketolase {Oryza sativa (japonica cultivar-group);} ^|^GB|AAO33154.1|28190676|AF488413 putative transketolase {Oryza sativa (japonica cultivar-group);}
MZ00032817	TC256922	TM00032817	13.5	1.555	0.0056	0.114103	heat shock factor RHSF12 {Oryza sativa (japonica cultivar-group);} ^|^GB|BAD31269.1|50510174|AP005292 putative heat shock transcription factor HSF5 {Oryza sativa (japonica cultivar-group);} ^|^GB|BAC79970.1|-TRUNCATED-
MZ00004577	BM074489	TM00004577	12.99	1.555	0.02	0.140115	putative cytochrome P450 {Oryza sativa (japonica cultivar-group);}
MZ00037017	TC254945	TM00037017	13.67	1.555	0.04264	0.179746	gag protein {Zea mays;}
MZ00001569	AW438209	TM00001569	12.98	1.554	0.02096	0.141871	putative ADP-glucose pyrophosphorylase {Oryza sativa (japonica cultivar-group);}
MZ00000724	AI770949	TM00000724	12.63	1.553	0.00944	0.121915	expressed protein {Oryza sativa (japonica cultivar-group);} ^|^GB|AAG46075.1|12039285|AC079830 unknown protein {Oryza sativa (japonica cultivar-group);}
MZ00049801	AZM4_42498	TM00049801	12.76	1.553	0.01328	0.127907	ATP-NAD kinase protein-like {Oryza sativa (japonica cultivar-group);}
MZ00035964	AZM4_113647	TM00035964	13.19	1.553	0.02964	0.158169	hypothetical protein {Oryza sativa (japonica cultivar-group);} ^|^GB|AAK98747.1|15451623|AC091734 Hypothetical protein {Oryza sativa (japonica cultivar-group);} ^|^GB|AAK52106.1|14018043|AC079936 Hypothetica-TRUNCATED-
MZ00040552	NP003694	TM00040552	13.06	1.551	0.00133	0.114103	Nitrate reductase [NAD(P)H] (EC 1.7.1.2) (NR) (Fragment). {Zea mays;} ^|^PIR|S24544|S24544 nitrate reductase [NAD(P)H] (EC 1.7.1.2) - maize (fragment) {Zea mays;} ^|^GB|CAA45776.1|22377|ZMNADH nitrate reduct-TRUNCATED-
MZ00036683	BG837706	TM00036683	11	1.551	0.00202	0.114103	glycine-rich protein {Lilium hybrid cv. 'Star Gazer';}
MZ00025443	TC250140	TM00025443	12.66	1.551	0.00796	0.118581	hypothetical protein {Oryza sativa (japonica cultivar-group);}
MZ00017300	TC196604	TM00017300	12.86	1.551	0.0083	0.119375	unknown protein {Oryza sativa (japonica cultivar-group);}
MZ00037087	BM379464	TM00037087	12.1	1.551	0.02794	0.15486	OSJNBa0086O06.23 {Oryza sativa (japonica cultivar-group);}
MZ00041622	TC271050	TM00041622	11.62	1.55	0.01899	0.138178	NA
MZ00038819	TC277407	TM00038819	13.63	1.549	0.00515	0.114103	NA
MZ00049790	AZM4_42306	TM00049790	13.42	1.549	0.02524	0.149654	putative disease resistance protein RPS2 {Oryza sativa (japonica cultivar-group);}
MZ00043756	TC270909	TM00043756	12.71	1.548	0.02652	0.151872	glutamate dehydrogenase {Oryza sativa (japonica cultivar-group);} ^|^GB|AAO37984.1|28269441|AC090871 glutamate dehydrogenase {Oryza sativa (japonica cultivar-group);}
MZ00015522	TC258900	TM00015522	12.98	1.547	0.02608	0.150873	tubulin-specific chaperone C-like {Oryza sativa (japonica cultivar-group);} ^|^GB|BAD35569.1|51090966|AP003711 tubulin-specific chaperone C-like {Oryza sativa (japonica cultivar-group);}
MZ00013241	T18393	TM00013241	12.99	1.546	0.02793	0.15486	NA
MZ00038624	CD955282	TM00038624	12.79	1.545	0.01236	0.126283	NA
MZ00025305	TC271131	TM00025305	13.16	1.544	0.00916	0.121559	RAB1Y {Lotus corniculatus var. japonicus;}
MZ00021684	TC202170	TM00021684	12.96	1.543	0.00201	0.114103	NA
MZ00049774	AZM4_42017	TM00049774	12.36	1.543	0.03309	0.16393	NA
MZ00056031	TC277013	TM00056031	13.42	1.543	0.03757	0.170718	NA
MZ00050617	AZM4_61054	TM00050617	12.99	1.542	0.00038	0.114103	LOB domain protein 14. {Arabidopsis thaliana;} ^|^PIR|B84719|B84719 hypothetical protein At2g31310 [imported] - Arabidopsis thaliana {Arabidopsis thaliana;} ^|^GB|AAD20676.1|4432826|AC006593 h-TRUNCATED-
MZ00020325	TC253929	TM00020325	12.85	1.542	0.02906	0.156972	contains EST AU162644(S20225) unknown protein {Oryza sativa (japonica cultivar-group);} ^|^GB|BAB90508.1|20161587|AP003760 contains EST AU056017(S20225) unknown protein {Oryza sativa (japonica cultivar-group-TRUNCATED-
MZ00015479	TC261335	TM00015479	13.86	1.541	0.03878	0.172938	unnamed protein product; EST AU070209(R3722) corresponds to a region of the predicted gene. Similar to Arabidopsis thaliana chromosome 2 BAC clone F12A24; putative ubiquitin-conjugating enzyme. (AC005167) {O-TRUNCATED-
MZ00004881	BM334420	TM00004881	10.58	1.541	0.04073	0.176676	NA
MZ00056583	AZM4_13308	TM00056583	12.56	1.541	0.04674	0.185769	hypothetical protein {Oryza sativa (japonica cultivar-group);}
MZ00026571	TC272831	TM00026571	11.93	1.54	0.00632	0.115954	hypothetical protein similar to Arabidopsis thaliana chromosome 4, At4g20010 {Oryza sativa (japonica cultivar-group);}
MZ00028927	TC253953	TM00028927	14.82	1.54	0.01685	0.134023	putative DNA topoisomerase II {Oryza sativa (japonica cultivar-group);}
MZ00003849	TC271194	TM00003849	12.88	1.539	0.00017	0.114103	putative protein kinase SPK-3 {Oryza sativa (japonica cultivar-group);} ^|^GB|BAB64101.1|15408695|AP003235 putative protein kinase SPK-3 {Oryza sativa (japonica cultivar-group);} ^|^GB|BAD18000.1|46917336|AB-TRUNCATED-
MZ00024039	TC248243	TM00024039	12.83	1.539	0.04157	0.178016	'unknown protein, contains GDSL-like lipase/acylhydrolase domain' {Oryza sativa (japonica cultivar-group);} ^|^GB|AAT44169.1|48475100|AC104705 'unknown protein, contains GDSL-like lipase/acylhydrolase domain-TRUNCATED-
MZ00056613	AZM4_135392	TM00056613	13.06	1.537	0.04341	0.180894	heat shock protein HSP82 - maize {Zea mays;}
MZ00042926	TC268993	TM00042926	12.53	1.535	0.02071	0.141186	putative transmembrane protein {Oryza sativa (japonica cultivar-group);} ^|^GB|AAM76344.1|21717151|AC074196 putative transmembrane protein {Oryza sativa (japonica cultivar-group);}
MZ00013347	TC248117	TM00013347	13.08	1.535	0.02275	0.145084	hypothetical protein {Oryza sativa (japonica cultivar-group);} ^|^GB|AAM18735.1|20279455|AC092548 hypothetical protein {Oryza sativa (japonica cultivar-group);}
MZ00051337	AZM4_79230	TM00051337	14.01	1.534	0.00026	0.114103	phospholipid/glycerol acyltransferase -like protein {Oryza sativa (japonica cultivar-group);}
MZ00023670	TC258195	TM00023670	12.93	1.533	0.04173	0.178124	40S ribosomal protein S4. {Zea mays;} ^|^PIR|T01187|T01187 ribosomal protein S4 type I - maize {Zea mays;} ^|^GB|AAB66899.1|2331301|AF013487 ribosomal protein S4 type I {Zea mays;}
MZ00039367	CD997985	TM00039367	12.53	1.532	0.00401	0.114103	NA
MZ00001592	AW497981	TM00001592	12.59	1.532	0.0027	0.114103	esterase/lipase/thioesterase-like protein {Oryza sativa (japonica cultivar-group);}
MZ00042554	TC266326	TM00042554	13.03	1.53	0.04946	0.19035	unknown protein {Oryza sativa (japonica cultivar-group);}
MZ00043582	TC258552	TM00043582	13.07	1.527	0.0325	0.163142	contains EST AU082954(E3508) unknown protein {Oryza sativa (japonica cultivar-group);} ^|^GB|BAB07913.1|9711809|AP002835 contains EST AU082954(E3508) unknown protein {Oryza sativa (japonica cultivar-group);}-TRUNCATED-
MZ00042999	TC248791	TM00042999	13.27	1.526	0.03412	0.16539	putative 60S ribosomal protein L24 {Oryza sativa (japonica cultivar-group);}
MZ00004981	BM339376	TM00004981	13.95	1.525	0.00124	0.114103	NA
MZ00025993	TC271731	TM00025993	13.51	1.524	0.0292	0.15724	putative ER lumen protein retaining receptor {Oryza sativa (japonica cultivar-group);}
MZ00046778	AZM4_112869	TM00046778	14.14	1.523	0.00464	0.114103	contains ESTs AU030772(E60216),AU030771(E60216) similar to wall-associated kinase unknown protein {Oryza sativa (japonica cultivar-group);}
MZ00037429	TC268961	TM00037429	13.14	1.523	0.03243	0.163086	adenosine kinase {Zea mays;}
MZ00031930	TC266988	TM00031930	14.18	1.523	0.0523	0.194851	NA
MZ00018519	TC274552	TM00018519	12.77	1.521	0.00761	0.118334	Unknown protein {Oryza sativa;}
MZ00032067	TC267074	TM00032067	13.15	1.521	0.01502	0.130001	putative mitogen-activated protein kinase {Oryza sativa (japonica cultivar-group);}
MZ00029266	TC264127	TM00029266	13.61	1.521	0.03016	0.159189	OJ000315_02.14 {Oryza sativa (japonica cultivar-group);}
MZ00024886	TC270970	TM00024886	14.9	1.52	0.02425	0.147946	contains ESTs AU093915(E1276),AU162319(E60301) similar to cytosolic factor unknown protein {Oryza sativa (japonica cultivar-group);} ^|^GB|BAB92436.1|20804751|AP003297 contains ESTs AU093915(E1276),AU162319(-TRUNCATED-
MZ00017713	TC263677	TM00017713	11.13	1.519	0.00711	0.117234	hypothetical protein {Oryza sativa (japonica cultivar-group);}
MZ00043798	TC250655	TM00043798	12.83	1.517	0.01176	0.124464	unnamed protein product; ESTs AU097577(C62003),C28669(C62003) correspond to a region of the predicted gene. Similar to Arabidopsis thaliana DNA chromosome 5, BAC clone F18O22; putative protein (AL163817) {Or-TRUNCATED-
MZ00024601	TC249740	TM00024601	12.93	1.516	0.00245	0.114103	putative NAD-malate dehydrogenase {Oryza sativa (japonica cultivar-group);} ^|^GB|BAD09842.1|42409486|AP004666 putative NAD-malate dehydrogenase {Oryza sativa (japonica cultivar-group);}
MZ00052273	BE238593	TM00052273	14.29	1.515	0.00054	0.114103	NA
MZ00026017	AZM4_24254	TM00026017	13.02	1.514	0.02132	0.142308	BRI1-KD interacting protein 108 {Oryza sativa (japonica cultivar-group);}
MZ00024571	TC206632	TM00024571	13.85	1.513	0.00248	0.114103	auxin-regulated protein {Populus tremula x Populus tremuloides;}
MZ00023103	TC279200	TM00023103	12.62	1.512	0.00049	0.114103	unknown protein {Oryza sativa (japonica cultivar-group);}
MZ00037472	BQ635422	TM00037472	13.03	1.511	0.00869	0.120173	Unknown protein {Oryza sativa (japonica cultivar-group);}
MZ00036562	TC278942	TM00036562	12.97	1.507	0.03589	0.168077	mudrA protein - maize transposon MuDR {Zea mays;} ^|^GB|AAA81535.1|595816|ZMU14597 mudrA {Zea mays;} ^|^GB|AAA21566.1|540581|MZETRNMU mudrA {Zea mays;}
MZ00044378	TC252877	TM00044378	14.12	1.507	0.0474	0.186729	NA
MZ00034279	TC251927	TM00034279	13.92	1.506	0.02456	0.148269	hypothetical protein {Oryza sativa (japonica cultivar-group);} ^|^GB|AAG46168.1|12039382|AC018727 hypothetical protein {Oryza sativa (japonica cultivar-group);}
MZ00056056	TC266750	TM00056056	11.81	1.505	0.00829	0.119375	NA
MZ00027603	TC252550	TM00027603	12.88	1.504	0.00575	0.114103	putative 26S proteasome regulatory subunit S2 {Oryza sativa (japonica cultivar-group);}
MZ00027024	TC272814	TM00027024	13.17	1.504	0.02468	0.148619	putative protein phosphatase 2C {Oryza sativa (japonica cultivar-group);}
MZ00051777	AZM4_89465	TM00051777	12.71	1.504	0.02499	0.149107	putative cytokinin-regulated kinase 1 {Oryza sativa (japonica cultivar-group);}
MZ00007147	CD436716	TM00007147	12.59	1.503	0.00036	0.114103	probable myb-related DNA-binding protein [imported] - Arabidopsis thaliana {Arabidopsis thaliana;} ^|^GB|CAB80937.1|7267625|ATCHRIV3 putative myb-related DNA-binding protein {Arabidopsis thaliana;} ^|^GB|AAS-TRUNCATED-
MZ00035157	AI649602	TM00035157	13.23	1.502	0.00392	0.114103	m5 {Zea mays;} ^|^GB|AAG43199.1|12002139|AF112148 MADS box protein 1 {Zea mays;}
MZ00052407	BG517724	TM00052407	13.65	1.502	0.04954	0.190451	NA
MZ00057431	PUHDW25TB	TM00057431	11.07	1.499	0.02475	0.148685	hypothetical protein {Oryza sativa (japonica cultivar-group);} ^|^GB|BAB92403.1|20804716|AP003276 hypothetical protein {Oryza sativa (japonica cultivar-group);}
MZ00019363	TC275596	TM00019363	12.67	1.497	0.00097	0.114103	contains EST AU029306(E30132) unknown protein {Oryza sativa (japonica cultivar-group);}
MZ00026696	TC272786	TM00026696	12.79	1.497	0.00906	0.121341	putative nin one binding protein {Oryza sativa (japonica cultivar-group);} ^|^GB|BAD07653.1|41052784|AP004090 putative nin one binding protein {Oryza sativa (japonica cultivar-group);}
MZ00005231	BM380750	TM00005231	12.73	1.497	0.04417	0.182259	ribosomal protein L15 {Oryza sativa (japonica cultivar-group);} ^|^GB|AAN08216.1|22795244|AC090874 ribosomal protein L15 {Oryza sativa (japonica cultivar-group);}
MZ00015028	TC258650	TM00015028	12.6	1.495	0.0069	0.116626	beta-glucosidase aggregating factor precursor {Zea mays;}
MZ00001012	AI977822	TM00001012	10.82	1.495	0.05346	0.196567	OSJNBa0023J03.15 {Oryza sativa (japonica cultivar-group);}
MZ00042147	TC195939	TM00042147	13.2	1.493	0.03411	0.16539	hypothetical protein F4F15.170 - Arabidopsis thaliana {Arabidopsis thaliana;} ^|^GB|AAP42749.1|30984572|BT008736 At3g52060 {Arabidopsis thaliana;} ^|^GB|AAO00868.1|27311805|BT002508 Unknown protein {Arabidopsis thaliana;} ^|^GB|AAK93744.1|15293267|AY051067 unknown protein {Arabidopsis thaliana;} ^|^GB|CAB41326.1|4678935|ATF4F15 putative protein {Arabidopsis thaliana;} ^|^GB|AAK43929.1|13877703|AF…
MZ00028537	TC264041	TM00028537	14.12	1.492	0.00098	0.114103	NA
MZ00054807	AZM4_103602	TM00054807	12.73	1.492	0.03052	0.159899	putative carboxypeptidase D {Oryza sativa (japonica cultivar-group);} ^|^GB|BAD25094.1|49387538|AP004069 putative carboxypeptidase D {Oryza sativa (japonica cultivar-group);}
MZ00015764	TC272092	TM00015764	13.78	1.491	0.01621	0.132822	hypothetical protein F7A10.3 [imported] - Arabidopsis thaliana {Arabidopsis thaliana;} ^|^GB|AAR28024.1|39545922|AY463622 TAF7 {Arabidopsis thaliana;} ^|^GB|AAT71971.1|50253538|BT015099 At1g55300 {Arabidopsi-TRUNCATED-
MZ00035162	AI649835	TM00035162	14.86	1.489	0.00029	0.114103	NA
MZ00004030	BG549215	TM00004030	11.24	1.489	0.04829	0.188421	putative sugar transporter {Oryza sativa (japonica cultivar-group);} ^|^GB|AAG46115.1|12039327|AC073166 putative sugar transporter {Oryza sativa (japonica cultivar-group);}
MZ00032376	TC267844	TM00032376	12.29	1.488	0.03623	0.168553	NA
MZ00033742	TC275761	TM00033742	12.6	1.486	0.00858	0.120054	unknown protein {Oryza sativa (japonica cultivar-group);}
MZ00037543	NP672375	TM00037543	13.66	1.486	0.0189	0.138151	putative ribosomal protein L17 {Oryza sativa (japonica cultivar-group);} ^|^GB|BAD23438.1|48716232|AP005589 putative ribosomal protein L17 {Oryza sativa (japonica cultivar-group);}
MZ00018203	TC197715	TM00018203	12.61	1.485	0.05284	0.195725	hypothetical protein AT4g21800 [imported] - Arabidopsis thaliana {Arabidopsis thaliana;} ^|^GB|CAB36824.1|4455288|ATF17L22 putative protein (fragment) {Arabidopsis thaliana;} ^|^GB|CAB81287.1|7268977|ATCHRIV55 putative protein (fragment) {Arabidopsis thaliana;}
MZ00039859	CF034470	TM00039859	13.69	1.484	0.02093	0.141806	NA
MZ00050515	AZM4_60000	TM00050515	12.76	1.483	0.00097	0.114103	contains ESTs AU097236(S3106),D40915(S3106) similar to endo-beta-glucuronidase/heparanase {Oryza sativa (japonica cultivar-group);}
MZ00025644	TC262947	TM00025644	15.83	1.48	0.00058	0.114103	arginine/serine-rich splicing factor 2 {Zea mays;} ^|^GB|AAT37127.1|47680373|AY616024 arginine/serine-rich splicing factor 2 {Zea mays;}
MZ00041817	TC261115	TM00041817	13.64	1.48	0.00537	0.114103	phosphomevalonate kinase {Hevea brasiliensis;}
MZ00043734	TC271453	TM00043734	13.08	1.48	0.03035	0.159599	putative prephenate dehydratase {Oryza sativa (japonica cultivar-group);}
MZ00031345	TC266669	TM00031345	13.27	1.48	0.05139	0.19348	putative integral membrane protein {Oryza sativa (japonica cultivar-group);}
MZ00019712	TC254316	TM00019712	12.36	1.479	0.009	0.120975	alternative oxidase AOX1 precursor {Zea mays;}
MZ00040526	NB:1100.m01411	TM00040526	12.84	1.478	0.00564	0.114103	DNA-directed RNA polymerase beta subunit {Cuscuta reflexa;}
MZ00013709	TC259490	TM00013709	12.74	1.477	0.00221	0.114103	putative Triosephosphate isomerase, chloroplast precursor {Oryza sativa (japonica cultivar-group);} ^|^GB|BAD33340.1|50725810|AP005092 putative Triosephosphate isomerase, chloroplast precursor {Oryza sativa -TRUNCATED-
MZ00015078	TC271356	TM00015078	13.02	1.477	0.05388	0.197331	hypothetical protein {Oryza sativa (japonica cultivar-group);}
MZ00013200	NP671591	TM00013200	12.7	1.476	0.00172	0.114103	unknown protein {Arabidopsis thaliana;} ^|^GB|AAL24099.1|16604613|AY059751 unknown protein {Arabidopsis thaliana;}
MZ00029936	TC213549	TM00029936	13.82	1.475	0.00059	0.114103	NA
MZ00033150	TC257326	TM00033150	12.86	1.475	0.0255	0.150032	contains EST D24978(R2878) unknown protein {Oryza sativa (japonica cultivar-group);} ^|^GB|BAB89670.1|20160728|AP003262 contains EST D24978(R2878) similar to Arabidopsis thaliana chromosome 1, At1g27440 unkn-TRUNCATED-
MZ00023691	TC248780	TM00023691	12.45	1.474	0.03613	0.168367	rubisco small subunit {Zea mays;}
MZ00021225	TC255844	TM00021225	12.44	1.472	0.01923	0.138869	NA
MZ00039424	CF001897	TM00039424	13.35	1.471	0.00462	0.114103	metallothionein-like protein class II {Fagus sylvatica;}
MZ00043434	TC260196	TM00043434	13.04	1.471	0.00244	0.114103	putative 26S proteasome subunit {Oryza sativa (japonica cultivar-group);} ^|^GB|BAB92196.1|20804501|AP003077 putative 26S proteasome subunit {Oryza sativa (japonica cultivar-group);}
MZ00035821	AW566244	TM00035821	12.52	1.47	0.0076	0.118334	similar to membrane transporter {Oryza sativa (japonica cultivar-group);}
MZ00055979	TC265593	TM00055979	13.24	1.469	0.03611	0.168367	NA
MZ00048589	AZM4_22754	TM00048589	13.25	1.469	0.05469	0.198931	unknown protein {Oryza sativa (japonica cultivar-group);}
MZ00018083	TC250515	TM00018083	12.52	1.467	0.0377	0.170964	tousled-like kinase 1 {Zea mays;}
MZ00033038	TC257297	TM00033038	12.99	1.464	0.00396	0.114103	putative anther ethylene-upregulated protein ER1 {Oryza sativa (japonica cultivar-group);}
MZ00057054	AZM4_59501	TM00057054	10.65	1.462	0.00205	0.114103	OSJNBb0085C12.15 {Oryza sativa (japonica cultivar-group);} ^|^GB|CAE03496.2|38344165|OSJN00079 OSJNBa0053K19.4 {Oryza sativa (japonica cultivar-group);}
MZ00021910	TC267282	TM00021910	12.42	1.462	0.00839	0.119582	NA
MZ00013194	NP671006	TM00013194	12.61	1.458	0.02393	0.147388	NA
MZ00007214	TC276150	TM00007214	13.94	1.458	0.03828	0.172182	mucin {Homo sapiens;}
MZ00018567	TC260893	TM00018567	13.97	1.457	0.00123	0.114103	anthranilate phosphoribosyltransferase-like protein - Arabidopsis thaliana {Arabidopsis thaliana;} ^|^GB|CAB67616.1|6729531|ATT10K17 anthranilate phosphoribosyltransferase-like protein {Arabidopsis thaliana;-TRUNCATED-
MZ00057023	AZM4_53448	TM00057023	11.75	1.457	0.01005	0.12233	40S ribosomal protein S7. {Secale cereale;} ^|^GB|AAD26256.1|4588906|AF118149 ribosomal protein S7 {Secale cereale;}
MZ00039864	CF034737	TM00039864	14.24	1.457	0.01453	0.129384	transcription factor OBF3.1 - maize {Zea mays;} ^|^GB|CAA48905.1|297020|ZMOCSBFC ocs-element binding factor 3.1 {Zea mays;}
MZ00000696	AI770502	TM00000696	13.4	1.457	0.03342	0.164574	hypothetical protein {Oryza sativa (japonica cultivar-group);} ^|^GB|BAD09699.1|42408520|AP004622 hypothetical protein {Oryza sativa (japonica cultivar-group);}
MZ00023602	CD961136	TM00023602	12.48	1.456	0.02904	0.156972	ubiquitin / ribosomal protein CEP52 - rice {Oryza sativa;} ^|^GB|BAD46215.1|52077170|AP005546 ubiquitin {Oryza sativa (japonica cultivar-group);} ^|^GB|BAA02154.1|303857|RICRPOLYP ubiquitin/ribosomal polypro-TRUNCATED-
MZ00036460	BG320767	TM00036460	12.9	1.455	0.00092	0.114103	putative metacaspase, having alternative splicing products {Oryza sativa (japonica cultivar-group);}
MZ00024794	TC259988	TM00024794	12.99	1.454	0.01883	0.138151	putative CEO protein {Oryza sativa (japonica cultivar-group);} ^|^GB|AAL58179.1|18057156|AC027037 putative CEO protein {Oryza sativa (japonica cultivar-group);}
MZ00013485	TC258694	TM00013485	12.36	1.454	0.03749	0.170626	putative ribosomal protein S15 {Oryza sativa (japonica cultivar-group);} ^|^GB|AAP44665.1|31126745|AC093713 putative 40S ribosomal protein S15 {Oryza sativa (japonica cultivar-group);}
MZ00055264	TC251450	TM00055264	13.46	1.453	0.03611	0.168367	NA
MZ00023627	TC249082	TM00023627	13.04	1.452	0.00029	0.114103	cystatin - maize {Zea mays;} ^|^GB|BAA09666.1|1498133|D63342 cysteine proteinase inhibitor {Zea mays;}
MZ00028156	TC273867	TM00028156	12.83	1.451	0.03898	0.173373	OSJNBa0095E20.6 {Oryza sativa (japonica cultivar-group);}
MZ00029041	TC253692	TM00029041	13.22	1.449	0.00793	0.118581	unknown protein {Oryza sativa (japonica cultivar-group);}
MZ00040665	NP360813	TM00040665	13.68	1.445	0.02907	0.156972	rust resistance protein Rp1-dp7 {Zea mays;}
MZ00033226	TC277489	TM00033226	12.85	1.445	0.03481	0.166358	putative ATP-dependent Clp protease regulatory subunit CLPX {Oryza sativa (japonica cultivar-group);} ^|^GB|BAC00633.1|21328048|AP003346 putative ATP-dependent Clp protease regulatory subunit CLPX {Oryza sat-TRUNCATED-
MZ00027026	TC262693	TM00027026	12.31	1.445	0.03921	0.173759	putative Heterogeneous nuclear ribonucleoprotein {Oryza sativa (japonica cultivar-group);}
MZ00051780	AZM4_89720	TM00051780	13.04	1.444	0.04576	0.184386	putative blue copper binding protein {Oryza sativa (japonica cultivar-group);}
MZ00028595	TC253407	TM00028595	13.7	1.443	0.00902	0.120976	unknown protein {Oryza sativa (japonica cultivar-group);}
MZ00033100	TC256448	TM00033100	13.28	1.442	0.00549	0.114103	putative trehalose-6-phosphate phosphatase {Arabidopsis thaliana;}
MZ00048560	AZM4_22483	TM00048560	12.57	1.441	0.00042	0.114103	contains ESTs AU055729(S20023),AU055730(S20023) nodulin-like protein {Oryza sativa (japonica cultivar-group);} ^|^GB|BAA85440.1|6069664|AP000616 contains EST(s): AU055729(S20023),AU055730(S20023)-TRUNCATED-
MZ00043771	TC250570	TM00043771	12.76	1.441	0.01155	0.123901	Putative abscisic acid-induced protein - rice {Oryza sativa (japonica cultivar-group);}
MZ00028688	TC211998	TM00028688	13.42	1.441	0.0292	0.15724	putative peroxidase {Oryza sativa (japonica cultivar-group);} ^|^GB|AAL58122.1|18057099|AC092697 putative peroxidase {Oryza sativa (japonica cultivar-group);} ^|^GB|AAM76351.1|21717158|AC074196 putative peroxidase {Oryza sativa (japonica cultivar-group);}
MZ00019707	TC254399	TM00019707	12.83	1.441	0.02948	0.157802	putative N7 protein {Oryza sativa (japonica cultivar-group);}
MZ00042995	TC269441	TM00042995	13.66	1.437	0.03576	0.167738	ubiquitin / ribosomal protein CEP52 - rice {Oryza sativa;} ^|^GB|BAD46215.1|52077170|AP005546 ubiquitin {Oryza sativa (japonica cultivar-group);} ^|^GB|BAA02154.1|303857|RICRPOLYP ubiquitin/ribosomal polypro-TRUNCATED-
MZ00049846	AZM4_4380	TM00049846	12.69	1.436	0.04187	0.17837	unknown protein {Oryza sativa (japonica cultivar-group);} ^|^GB|AAL79791.1|18873845|AC079874 unknown protein {Oryza sativa (japonica cultivar-group);}
MZ00001645	CO525436	TM00001645	13.33	1.435	0.00298	0.114103	contains ESTs AU162190(E3379),C74295(E30831) unknown protein {Oryza sativa (japonica cultivar-group);} ^|^GB|BAB93123.1|21104528|AP003196 contains ESTs AU162190(E3379),C74295(E30831) unknown protein {Oryza s-TRUNCATED-
MZ00029613	TC213150	TM00029613	16.89	1.434	0.00019	0.114103	aluminum-induced protein {Zea mays;}
MZ00046713	TC268199	TM00046713	13.85	1.431	0.0002	0.114103	putative HGA6 {Oryza sativa (japonica cultivar-group);} ^|^GB|BAD52495.1|53791443|AP002541 putative HGA6 {Oryza sativa (japonica cultivar-group);}
MZ00003537	BE345645	TM00003537	11.93	1.431	0.00283	0.114103	NA
MZ00051340	AZM4_79246	TM00051340	14.23	1.431	0.00039	0.114103	similar to high affinity nitrate transporter protein {Oryza sativa (japonica cultivar-group);} ^|^GB|BAB89244.1|20146464|AP004231 similar to high affinity nitrate transporter protein {Oryza sativa (japonica -TRUNCATED-
MZ00020573	TC276107	TM00020573	12.52	1.431	0.05223	0.194725	NA
MZ00043090	TC248953	TM00043090	12.19	1.429	0.01197	0.125005	beta-expansin 2 {Zea mays;}
MZ00042152	TC251954	TM00042152	12.82	1.429	0.01983	0.139975	unknown protein {Oryza sativa (japonica cultivar-group);} ^|^GB|BAD34298.1|50725296|AP006149 unknown protein {Oryza sativa (japonica cultivar-group);}
MZ00055230	TC258636	TM00055230	15	1.429	0.0223	0.144309	beta-glucosidase aggregating factor precursor {Zea mays;}
MZ00037402	NP432524|AF466646.1|AAL75993.1	TM00037402	10.32	1.428	0.0509	0.192879	putative transposase {Zea mays;}
MZ00028191	TC263794	TM00028191	12.1	1.427	0.04922	0.189876	unknown protein {Oryza sativa (japonica cultivar-group);}
MZ00013819	TC258764	TM00013819	11.2	1.426	0.02297	0.145321	Mitochondrial import receptor subunit TOM20 (Translocase of outermembrane 20 kDa subunit). {Solanum tuberosum;} ^|^PIR|T07679|T07679 protein import receptor TOM20, mitochondrial - potato {Solanum tuberosum;}-TRUNCATED-
MZ00004670	BM079169	TM00004670	12.48	1.426	0.04107	0.177236	NA
MZ00005414	BM500574	TM00005414	13.26	1.425	0.00382	0.114103	unknown protein {Arabidopsis thaliana;}
MZ00036332	TC263905	TM00036332	13.49	1.425	0.00308	0.114103	Sucrose-Phosphate Synthase {Saccharum officinarum;}
MZ00027795	TC273866	TM00027795	12.82	1.425	0.01021	0.12233	NA
MZ00055479	TC264900	TM00055479	12.49	1.425	0.02012	0.14032	unknown protein {Oryza sativa (japonica cultivar-group);} ^|^GB|BAD33748.1|50725131|AP005679 unknown protein {Oryza sativa (japonica cultivar-group);}
MZ00018449	TC271421	TM00018449	13.96	1.425	0.02121	0.142308	putative RAD23 protein {Oryza sativa (japonica cultivar-group);}
MZ00055981	TC214327	TM00055981	13.61	1.424	0.02198	0.143972	hypothetical protein {Oryza sativa (japonica cultivar-group);}
MZ00021688	TC267122	TM00021688	12.56	1.423	0.02513	0.149386	NA
MZ00021083	TC264939	TM00021083	11.02	1.423	0.05393	0.197379	putative methyltransferase {Oryza sativa (japonica cultivar-group);} ^|^GB|BAD19415.1|47497377|AP004240 putative methyltransferase {Oryza sativa (japonica cultivar-group);}
MZ00029865	TC253624	TM00029865	13.03	1.422	0.0008	0.114103	NA
MZ00017712	TC253004	TM00017712	12.26	1.421	0.00974	0.122097	putative valyl-tRNA synthetase {Oryza sativa (japonica cultivar-group);}
MZ00039768	CF023792	TM00039768	14.44	1.42	0.00071	0.114103	NA
MZ00037164	BM382239	TM00037164	13.6	1.42	0.00256	0.114103	NA
MZ00048559	AZM4_22470	TM00048559	13.07	1.418	0.0316	0.161721	peptidylprolyl isomerase (EC 5.2.1.8) Cyp1 - rice {Oryza sativa;} ^|^GB|BAD46607.1|52076094|AP006162 peptidylprolyl isomerase {Oryza sativa (japonica cultivar-group);} ^|^GB|AAA57044.1|600765|RICCYP1R cyclop-TRUNCATED-
MZ00042529	TC200719	TM00042529	13.64	1.417	0.04786	0.187818	putative chlorophyll synthase {Oryza sativa (japonica cultivar-group);} ^|^GB|AAL79703.1|18855011|AC087599 putative chlorophyll synthase {Oryza sativa (japonica cultivar-group);}
MZ00005408	BM500498	TM00005408	12.85	1.416	0.00184	0.114103	putative phospholipase D beta 1 {Oryza sativa (japonica cultivar-group);}
MZ00019755	TC254735	TM00019755	13.28	1.415	0.00782	0.118513	NA
MZ00028157	TC274352	TM00028157	13.32	1.415	0.01226	0.126105	unnamed protein product; emb|CAB62463.1 gene_id:MVE11.13 similar to unknown protein {Arabidopsis thaliana;}
MZ00028946	TC263579	TM00028946	12.66	1.415	0.0145	0.129372	unnamed protein product; gene_id:K1G2.4 ref|NP_008959.1 similar to unknown protein {Arabidopsis thaliana;}
MZ00029261	TC274914	TM00029261	15.3	1.415	0.02381	0.147162	soluble starch synthase II-1 {Oryza sativa;}
MZ00048709	AZM4_24048	TM00048709	13.05	1.412	0.00157	0.114103	katanin p80 (WD40-containing) subunit B 1-like protein {Oryza sativa (japonica cultivar-group);}
MZ00055843	TC262974	TM00055843	12.2	1.411	0.00413	0.114103	unknown protein {Oryza sativa (japonica cultivar-group);}
MZ00048585	AZM4_22732	TM00048585	12.51	1.411	0.00682	0.116624	Beta-fructofuranosidase 1 precursor (EC 3.2.1.26) (Sucrose-6-phosphatehydrolase 1) (Invertase 1). {Zea mays;} ^|^PIR|T02092|T02092 beta-fructofuranosidase (EC 3.2.1.26) - maize {Zea mays;} ^|^GB|AAA83439.1|1-TRUNCATED-
MZ00005486	BM501123	TM00005486	13.11	1.411	0.01268	0.126547	loricrin-like {Oryza sativa (japonica cultivar-group);} ^|^GB|BAD20066.1|47497882|AP005803 loricrin-like {Oryza sativa (japonica cultivar-group);}
MZ00023645	TC205099	TM00023645	12.73	1.411	0.02415	0.147717	ADP-ribosylation factor. {Zea mays;}
MZ00032947	TC272680	TM00032947	12.74	1.411	0.03038	0.159599	rust resistance protein rp3-1 {Zea mays;}
MZ00013672	TC191535	TM00013672	13.74	1.41	0.01324	0.127735	Plastocyanin, chloroplast precursor. {Oryza sativa;} ^|^GB|AAC78108.1|3885896|AF093636 plastocyanin precursor {Oryza sativa;}
MZ00035250	AI795292	TM00035250	14.12	1.41	0.02402	0.147592	zein {Zea mays;}
MZ00013827	TC270172	TM00013827	12.7	1.409	0.05358	0.196843	putative eukaryotic translation initiation factor 4G {Oryza sativa (japonica cultivar-group);}
MZ00030258	TC264204	TM00030258	12.52	1.408	0.00477	0.114103	hypothetical protein {Oryza sativa (japonica cultivar-group);}
MZ00041010	TC191179	TM00041010	12.77	1.407	0.00934	0.121787	NA
MZ00043458	TC249670	TM00043458	13.52	1.407	0.02543	0.14993	OSJNBa0064D20.9 {Oryza sativa (japonica cultivar-group);}
MZ00035297	AI901543	TM00035297	12.6	1.406	0.02265	0.144886	putative high mobility group-like nuclear protein 2 {Oryza sativa (japonica cultivar-group);}
MZ00050590	AZM4_60769	TM00050590	12.42	1.405	0.00447	0.114103	hypothetical protein F14O23.20 [imported] - Arabidopsis thaliana {Arabidopsis thaliana;} ^|^GB|AAF43235.1|7239509|F14O23 EST gb|AA712174 comes from this gene. {Arabidopsis thaliana;}
MZ00043490	TC260329	TM00043490	11.88	1.404	0.00131	0.114103	transport protein particle component Bet3-like protein {Oryza sativa (japonica cultivar-group);} ^|^GB|BAD30250.1|50509929|AP003765 transport protein particle component Bet3-like protein {Oryza sativa (japon-TRUNCATED-
MZ00004607	BM075689	TM00004607	12.9	1.404	0.0201	0.140296	probable ring finger protein - barley {Hordeum vulgare;} ^|^GB|CAA74911.1|2894379|HVCH4H ring finger protein {Hordeum vulgare subsp. vulgare;}
MZ00033102	TC277439	TM00033102	12.62	1.404	0.03673	0.169251	putative ATP-dependent Clp protease ATP-binding subunit ClpX1 (CLPX) {Oryza sativa (japonica cultivar-group);}
MZ00028642	TC252636	TM00028642	12.78	1.403	0.00139	0.114103	unknown protein {Oryza sativa (japonica cultivar-group);}
MZ00020319	TC275739	TM00020319	13.09	1.403	0.00269	0.114103	NA
MZ00017294	TC261760	TM00017294	12.86	1.401	0.00944	0.121915	putative amino acid transport protein {Oryza sativa (japonica cultivar-group);}
MZ00031255	TC275445	TM00031255	13.99	1.401	0.02059	0.141034	hypothetical protein {Oryza sativa (japonica cultivar-group);}
MZ00017711	TC263265	TM00017711	12.71	1.401	0.0447	0.182781	hypothetical protein {Oryza sativa (japonica cultivar-group);}
MZ00042168	TC262776	TM00042168	12.66	1.4	0.01128	0.123889	pathogenesis related protein-1 - maize {Zea mays;} ^|^GB|AAC25629.1|3290004|ZMU82200 pathogenesis related protein-1 {Zea mays;}
MZ00024576	TC260139	TM00024576	12.4	1.397	0.02461	0.148447	putative auxin-responsive protein (with alternative splicing) {Oryza sativa (japonica cultivar-group);} ^|^GB|CAD91549.1|30962267|OSA563599 Aux/IAA protein {Oryza sativa (indica cultivar-group);}
MZ00029877	PUJDH21TB	TM00029877	12.92	1.396	0.00096	0.114103	NA
MZ00052413	BG833243	TM00052413	12.9	1.396	0.00166	0.114103	NA
MZ00018520	TC274533	TM00018520	12.57	1.396	0.00124	0.114103	beta-amyrin synthase {Avena strigosa;} ^|^GB|AAT38897.1|47834399|AY618699 beta-amyrin synthase {Avena strigosa;}
MZ00043020	TC205077	TM00043020	12.86	1.395	0.02538	0.14993	Tubulin beta-2 chain (Beta-2 tubulin). {Eleusine indica;} ^|^GB|AAD20179.1|4415992|AF059288 beta-tubulin 2 {Eleusine indica;}
MZ00043341	TC260061	TM00043341	13.12	1.394	0.0008	0.114103	RNase L inhibitor-like protein {Oryza sativa (japonica cultivar-group);}
MZ00001235	AW120021	TM00001235	15.14	1.394	0.02819	0.155199	F12A21.2 {Arabidopsis thaliana;}
MZ00049698	AZM4_40892	TM00049698	12.27	1.393	0.02033	0.140642	putative guanine nucleotide-exchange protein GEP2 {Oryza sativa (japonica cultivar-group);}
MZ00032063	TC277546	TM00032063	13.08	1.393	0.02203	0.144031	NA
MZ00041637	TC249744	TM00041637	13.08	1.39	0.02076	0.141289	acyl-[acyl-carrier protein] thioesterase {Triticum aestivum;}
MZ00032264	TC267044	TM00032264	13	1.389	0.00479	0.114103	unknown {Arabidopsis thaliana;} ^|^GB|AAL49805.1|17979075|AY070048 unknown protein {Arabidopsis thaliana;} ^|^GB|AAN71970.1|25055013|BT001971 unknown protein {Arabidopsis thaliana;}
MZ00043042	TC205125	TM00043042	12.72	1.389	0.01986	0.140045	Tubulin beta chain. {Oryza sativa;} ^|^GB|BAA06382.1|493710|RICBTB beta-tubulin {Oryza sativa (japonica cultivar-group);}
MZ00032128	TC256590	TM00032128	11.92	1.387	0.00364	0.114103	hypothetical protein {Oryza sativa (japonica cultivar-group);}
MZ00015530	TC270307	TM00015530	12.92	1.387	0.00948	0.121915	unknown protein {Oryza sativa (japonica cultivar-group);} ^|^GB|BAD45960.1|52076949|AP005090 unknown protein {Oryza sativa (japonica cultivar-group);}
MZ00056655	AZM4_13880	TM00056655	13.65	1.386	0.04699	0.186123	putative oxidase-like {Oryza sativa (japonica cultivar-group);}
MZ00042523	TC265860	TM00042523	11.37	1.385	0.00152	0.114103	unknown protein {Oryza sativa (japonica cultivar-group);}
MZ00048561	AZM4_22502	TM00048561	13.23	1.385	0.01968	0.139731	putative MRP-like ABC transporter {Oryza sativa (japonica cultivar-group);} ^|^GB|CAD59601.1|27368887|OSA535079 MRP-like ABC transporter {Oryza sativa (japonica cultivar-group);}
MZ00043612	TC207115	TM00043612	12.23	1.385	0.03615	0.168367	RTNLB8 {Zea mays;}
MZ00039394	CD999673	TM00039394	13.62	1.384	0.00557	0.114103	unknown {Oryza sativa (japonica cultivar-group);} ^|^GB|CAE04237.2|38346404|OSJN00153 OSJNBa0011F23.10 {Oryza sativa (japonica cultivar-group);}
MZ00037301	TC271134	TM00037301	14.16	1.384	0.00595	0.1148	putative serine-threonine protein kinase {Oryza sativa (japonica cultivar-group);} ^|^GB|BAD18004.1|46917344|AB125309 serine/threonine protein kinase SAPK8 {Oryza sativa (japonica cultivar-group);}
MZ00027751	TC252600	TM00027751	14.12	1.382	0.03979	0.174847	OSJNBa0084K01.8 {Oryza sativa (japonica cultivar-group);}
MZ00005178	BM379324	TM00005178	12.35	1.381	0.00087	0.114103	NA
MZ00027724	TC252806	TM00027724	12.54	1.381	0.00613	0.115463	hypothetical protein similar to Arabidopsis thaliana chromosome 5, T21H19_130 {Oryza sativa (japonica cultivar-group);}
MZ00004317	TC277121	TM00004317	12.39	1.381	0.01575	0.131833	cell division inhibitor-like {Oryza sativa (japonica cultivar-group);}
MZ00032353	TC256343	TM00032353	12.47	1.381	0.03196	0.162403	putative lipase {Arabidopsis thaliana;}
MZ00052365	BG317153	TM00052365	13.04	1.381	0.04672	0.185756	NA
MZ00004676	BM079276	TM00004676	13.45	1.379	0.00576	0.114103	NA
MZ00037908	TC248412	TM00037908	17.9	1.379	0.00023	0.114103	abscisic acid inducible gene. {Zea mays;}
MZ00032924	TC278858	TM00032924	14	1.379	0.02709	0.153254	NA
MZ00051821	AZM4_90345	TM00051821	14.03	1.377	0.03562	0.16756	NA
MZ00015796	TC250975	TM00015796	14.94	1.376	0.0073	0.117616	putative actin-related complex protein {Oryza sativa (japonica cultivar-group);}
MZ00005164	BM379108	TM00005164	12.82	1.374	0.00107	0.114103	NA
MZ00029823	TC253714	TM00029823	11.46	1.373	0.02234	0.144309	putative organic solute transporter {Oryza sativa (japonica cultivar-group);}
MZ00035175	AI665290	TM00035175	12.68	1.372	0.02225	0.14421	NA
MZ00018589	TC252596	TM00018589	13.21	1.369	0.00022	0.114103	putative ids-4 protein {Oryza sativa (japonica cultivar-group);}
MZ00004582	BM074546	TM00004582	12.75	1.369	0.02643	0.151674	NA
MZ00040523	NA:1104.m00671	TM00040523	13.31	1.368	0.00453	0.114103	hypothetical protein {Zea mays;}
MZ00005184	BM379454	TM00005184	12.52	1.368	0.00048	0.114103	unnamed protein product; some similarities with sp|P47179 Saccharomyces cerevisiae YJR151c, hypothetical start {Candida glabrata CBS138;}
MZ00055889	TC273690	TM00055889	13.84	1.368	0.03075	0.160219	unknown protein {Oryza sativa (japonica cultivar-group);}
MZ00028210	TC252838	TM00028210	12.78	1.368	0.04954	0.190451	putative CER1 {Oryza sativa (japonica cultivar-group);} ^|^GB|BAD21663.1|47847870|AP004120 putative CER1 {Oryza sativa (japonica cultivar-group);}
MZ00020211	TC273550	TM00020211	12.62	1.367	0.01541	0.130851	hypothetical protein {Arabidopsis thaliana;}
MZ00021692	TC277500	TM00021692	13.06	1.366	0.00054	0.114103	NA
MZ00023993	TC270229	TM00023993	14.07	1.364	0.01548	0.131045	putative nifU-like protein {Oryza sativa (japonica cultivar-group);}
MZ00038648	CD956297	TM00038648	13.58	1.363	0.0175	0.135292	putative alpha-soluble NSF attachment protein {Oryza sativa (japonica cultivar-group);}
MZ00021711	TC277820	TM00021711	13.11	1.362	0.0079	0.118575	hypothetical protein {Oryza sativa (japonica cultivar-group);} ^|^GB|BAC20128.1|23495921|AP005178 unknown protein {Oryza sativa (japonica cultivar-group);}
MZ00029022	TC253865	TM00029022	13.38	1.362	0.02884	0.156581	unknown protein {Oryza sativa (japonica cultivar-group);} ^|^GB|BAD33748.1|50725131|AP005679 unknown protein {Oryza sativa (japonica cultivar-group);}
MZ00035299	AI901688	TM00035299	13.26	1.361	0.01136	0.123889	replication protein A2 {Oryza sativa (japonica cultivar-group);} ^|^GB|CAC03572.1|9801268|OSA278822 replication protein A2 {Oryza sativa;}
MZ00019725	TC274883	TM00019725	12.87	1.36	0.00529	0.114103	Serine/threonine-protein kinase PBS1 (EC 2.7.1.37) (AvrPphBsusceptible protein 1). {Arabidopsis thaliana;} ^|^GB|AAL77738.1|18700256|AY078037 AT5g13160/T19L5_120 {Arabidopsis thaliana;} ^|^GB|CAC05444.1|9955-TRUNCATED-
MZ00035458	AW055911	TM00035458	13.16	1.36	0.01082	0.123397	putative ethanolamine kinase 1 {Oryza sativa (japonica cultivar-group);}
MZ00055982	TC255183	TM00055982	14.34	1.36	0.05404	0.197652	NA
MZ00029535	TC274250	TM00029535	12.16	1.359	0.02119	0.142238	ESTs AU029388(E30287),D49277(S16474) correspond to a region of the predicted gene. Similar to Arabidopsis thaliana DNA chromosome 4, BAC clone F16G20, picA protein. (AL031326) {Oryza sativa (japonica cultiva-TRUNCATED-
MZ00043943	TC251084	TM00043943	17.45	1.358	0.00025	0.114103	NA
MZ00042998	TC248792	TM00042998	12.91	1.357	0.00598	0.11501	putative 60S ribosomal protein L24 {Oryza sativa (japonica cultivar-group);}
MZ00003663	TC264162	TM00003663	11.85	1.357	0.02853	0.155712	extracellular calcium sensing receptor {Oryza sativa (japonica cultivar-group);}
MZ00036006	AZM3_77433	TM00036006	13.25	1.356	0.00527	0.114103	putative subtilisin-like serine protease {Oryza sativa (japonica cultivar-group);}
MZ00018595	TC274477	TM00018595	13.77	1.356	0.0354	0.167125	hypothetical protein similar to Arabidopsis thalianaF2K13_40 {Oryza sativa (japonica cultivar-group);} ^|^GB|BAB85236.1|18844765|AP003247 hypothetical protein {Oryza sativa (japonica cultivar-group);} -TRUNCATED-
MZ00032971	TC267577	TM00032971	12.89	1.356	0.05009	0.1914	unknown protein {Oryza sativa (japonica cultivar-group);}
MZ00024271	TC269835	TM00024271	13.16	1.355	0.00313	0.114103	NA
MZ00031139	TC254562	TM00031139	11.18	1.355	0.02206	0.144031	OSJNBa0072F16.9 {Oryza sativa (japonica cultivar-group);}
MZ00012842	CF634242	TM00012842	15.8	1.354	0.00081	0.114103	hypothetical protein {Oryza sativa (japonica cultivar-group);}
MZ00004217	BG841682	TM00004217	12.54	1.354	0.00107	0.114103	rapamycin-binding protein-like {Oryza sativa (japonica cultivar-group);}
MZ00039372	CD998401	TM00039372	12.62	1.354	0.00439	0.114103	actin {Saccharum officinarum;}
MZ00020228	TC274919	TM00020228	12.8	1.353	0.00653	0.116223	glutathione S-transferase GST 31 {Zea mays;}
MZ00023501	TC258147	TM00023501	13.18	1.352	0.01803	0.136622	unknown protein {Oryza sativa (japonica cultivar-group);}
MZ00018638	TC264183	TM00018638	14.31	1.351	0.0025	0.114103	vacuolar protein sorting 13C protein-like {Oryza sativa (japonica cultivar-group);} ^|^GB|BAD19476.1|47497419|AP004787 vacuolar protein sorting 13C protein-like {Oryza sativa (japonica cultivar-group);} -TRUNCATED-
MZ00016720	TC252045	TM00016720	14.27	1.351	0.02215	0.144093	putative GTP-binding protein {Oryza sativa (japonica cultivar-group);}
MZ00046781	AZM4_112882	TM00046781	13.3	1.346	0.00399	0.114103	putative ABC transporter protein {Arabidopsis thaliana;}
MZ00046867	AZM4_113811	TM00046867	13.61	1.346	0.03398	0.16524	hypothetical protein {Oryza sativa (japonica cultivar-group);}
MZ00000639	AI715045	TM00000639	16.13	1.345	0.00024	0.114103	NA
MZ00028945	TC264563	TM00028945	14.26	1.345	0.04027	0.175756	At2g46100 {Arabidopsis thaliana;} ^|^GB|AAT41772.1|48310194|BT014789 At2g46100 {Arabidopsis thaliana;}
MZ00037970	CD434946	TM00037970	12.66	1.345	0.04505	0.183114	zein A20. {Zea mays;}
MZ00030181	TC213862	TM00030181	11.39	1.344	0.02343	0.146517	hypothetical protein At2g30100 [imported] - Arabidopsis thaliana {Arabidopsis thaliana;} ^|^GB|AAC16962.1|3150410|AC004165 putative unknown protein, leucine-rich repeat {Arabidopsis thaliana;}
MZ00015671	TC251078	TM00015671	12.93	1.343	0.0003	0.114103	cation exchanger-like protein {Oryza sativa (japonica cultivar-group);} ^|^GB|BAD13154.1|45735791|AP005528 cation exchanger-like protein {Oryza sativa (japonica cultivar-group);}
MZ00022064	TC256157	TM00022064	12.8	1.342	0.00046	0.114103	OSJNBb0103I08.5 {Oryza sativa (japonica cultivar-group);}
MZ00055864	TC263808	TM00055864	12.2	1.342	0.00084	0.114103	NA
MZ00017415	TC262977	TM00017415	12.91	1.339	0.05004	0.191319	OSJNBb0060E08.7 {Oryza sativa (japonica cultivar-group);}
MZ00055859	TC252981	TM00055859	13.42	1.338	0.01696	0.134236	NA
MZ00035674	AW267670	TM00035674	12.29	1.338	0.02176	0.143397	putative stearoyl-acyl carrier protein desaturase {Oryza sativa (japonica cultivar-group);}
MZ00055773	TC207290	TM00055773	12.16	1.336	0.00022	0.114103	NA
MZ00016273	TC261721	TM00016273	11.89	1.336	0.03746	0.170611	putative peptidase-like protein {Oryza sativa (japonica cultivar-group);}
MZ00036075	TC252147	TM00036075	12.58	1.336	0.0536	0.196849	Zinc-finger protein 1 (WZF1). {Triticum aestivum;} ^|^PIR|S39045|S39045 probable finger protein WZF1 - wheat {Triticum aestivum;} ^|^GB|BAA03902.1|485816|WHTWZF1B zinc-finger protein WZF1 {Triticum aestivum;-TRUNCATED-
MZ00020480	TC276388	TM00020480	11.66	1.335	0.02219	0.144106	unknown protein {Oryza sativa;}
MZ00027698	TC263168	TM00027698	14.07	1.332	0.0199	0.140045	hydroxymethyltransferase {Arabidopsis thaliana;}
MZ00022798	TC278589	TM00022798	12.03	1.331	0.00482	0.114103	glycosyltransferase family-like {Oryza sativa (japonica cultivar-group);} ^|^GB|BAD33673.1|50726153|AP005633 glycosyltransferase family-like {Oryza sativa (japonica cultivar-group);} ^|^GB|BAD33390.1|5072586-TRUNCATED-
MZ00040505	AZM4_38972	TM00040505	13.43	1.331	0.02598	0.150685	'hypothetical protein, contains pentrtricopeptide (PPR) repeat' {Oryza sativa (japonica cultivar-group);}
MZ00020784	TC266101	TM00020784	10.92	1.329	0.02033	0.140642	NA
MZ00003806	BG320011	TM00003806	13.09	1.327	0.0066	0.116522	NA
MZ00027047	TC262735	TM00027047	12.59	1.326	0.00328	0.114103	putative vesicle transport-related protein {Oryza sativa (japonica cultivar-group);}
MZ00030355	TC265576	TM00030355	12.72	1.326	0.01526	0.130525	NA
MZ00026552	TC272697	TM00026552	12.16	1.326	0.02746	0.154017	proteasome inhibitor-like protein {Oryza sativa (japonica cultivar-group);}
MZ00043487	TC249349	TM00043487	12.06	1.325	0.00794	0.118581	putative protein kinase CK2 regulatory subunit CK2B3 {Oryza sativa (japonica cultivar-group);}
MZ00025345	TC261095	TM00025345	12.79	1.325	0.03411	0.16539	transcriptional co-repressor -like {Oryza sativa (japonica cultivar-group);}
MZ00048488	AZM4_2037	TM00048488	15.38	1.323	0.00209	0.114103	putative protein kinase (KIPK) {Oryza sativa (japonica cultivar-group);} ^|^GB|BAD08827.1|42407678|AP003883 putative protein kinase (KIPK) {Oryza sativa (japonica cultivar-group);}
MZ00040812	TC262379	TM00040812	12.98	1.322	0.01579	0.132026	ferredoxin:ISOTYPE=V. {Zea mays;}
MZ00029016	TC250390	TM00029016	13.71	1.32	0.00515	0.114103	OSJNBa0064H22.2 {Oryza sativa (japonica cultivar-group);}
MZ00032990	TC264328	TM00032990	15.16	1.319	0.02266	0.144886	unknown protein {Oryza sativa (japonica cultivar-group);} ^|^GB|AAT94055.1|51038252|AC087552 unknown protein {Oryza sativa (japonica cultivar-group);}
MZ00033650	TC263262	TM00033650	12.98	1.319	0.05247	0.195125	OSJNBb0118P14.4 {Oryza sativa (japonica cultivar-group);}
MZ00013199	NP671322	TM00013199	13.72	1.318	0.00431	0.114103	unknown protein {Oryza sativa (japonica cultivar-group);}
MZ00046985	AZM4_115249	TM00046985	12.01	1.318	0.00039	0.114103	unknown protein {Oryza sativa (japonica cultivar-group);}
MZ00048748	AZM4_24424	TM00048748	12.18	1.318	0.02282	0.145127	putative pectinacetylesterase precursor {Oryza sativa (japonica cultivar-group);} ^|^GB|BAB62609.1|15128424|AP003414 putative pectinacetylesterase precursor {Oryza sativa (japonica cultivar-group);} -TRUNCATED-
MZ00039101	CD978915	TM00039101	12.91	1.317	0.03506	0.166688	putative 60S ribosomal protein {Sorghum bicolor;}
MZ00016924	TC262627	TM00016924	15.23	1.316	0.00036	0.114103	putative GTP-binding protein {Oryza sativa (japonica cultivar-group);}
MZ00032355	TC268316	TM00032355	12.42	1.314	0.01668	0.133579	unknown protein {Oryza sativa (japonica cultivar-group);}
MZ00029291	TC275081	TM00029291	14.55	1.314	0.03749	0.170626	hypothetical protein similar to Arabidopsis thaliana chromosome 4, At4g04870 {Oryza sativa (japonica cultivar-group);}
MZ00015456	TC270434	TM00015456	12.91	1.314	0.04898	0.189578	putative serine/threonine protein kinase {Oryza sativa (japonica cultivar-group);}
MZ00028835	TC253582	TM00028835	16.68	1.312	0.00024	0.114103	unknown protein {Oryza sativa (japonica cultivar-group);}
MZ00048588	AZM4_22747	TM00048588	13.72	1.312	0.01201	0.125166	similar to transcription factor SCARECROW {Oryza sativa (japonica cultivar-group);} ^|^GB|BAA90816.1|6983881|AP001168 Similar to SCARECROW (U62798) {Oryza sativa (japonica cultivar-group);}
MZ00056683	AZM4_15350	TM00056683	12.91	1.311	0.00519	0.114103	putative serine carboxypeptidase II-3 precursor {Oryza sativa (japonica cultivar-group);}
MZ00036058	BE025484	TM00036058	12.55	1.309	0.02388	0.147345	putative gag-pol polyprotein {Zea mays;}
MZ00017299	TC273277	TM00017299	13	1.309	0.02816	0.155163	NA
MZ00026570	TC249078	TM00026570	12.71	1.307	0.03277	0.163653	cytochrome P450 monooxygenase CYP72A27 {Zea mays;}
MZ00039855	CF033908	TM00039855	14.05	1.306	0.01057	0.123232	ADP-ribosylation factor {Oryza sativa (japonica cultivar-group);}
MZ00028971	TC212357	TM00028971	12.47	1.305	0.0125	0.126408	contains ESTs AU032684(S13510),D47807(S13510),C28135(C60114) similar to Arabidopsis thaliana chromosome 1, F22O13.31 unknown protein {Oryza sativa (japonica cultivar-group);}
MZ00023136	TC272963	TM00023136	15.97	1.304	0.00028	0.114103	pumilio-like {Oryza sativa (japonica cultivar-group);}
MZ00000885	TC264480	TM00000885	13.18	1.304	0.01471	0.129858	Unknown protein {Oryza sativa (japonica cultivar-group);}
MZ00043588	TC248929	TM00043588	13	1.303	0.0148	0.129883	BRI1-KD interacting protein 112 {Oryza sativa (japonica cultivar-group);}
MZ00056102	TC267423	TM00056102	13.72	1.303	0.03874	0.172838	NA
MZ00049701	AZM4_40933	TM00049701	12.37	1.302	0.00245	0.114103	hydroxyproline-rich glycoprotein DZ-HRGP {Volvox carteri f. nagariensis;}
MZ00049848	AZM4_44025	TM00049848	12.9	1.302	0.01886	0.138151	transducin {Oryza sativa (japonica cultivar-group);} ^|^GB|BAD13020.1|45735991|AP005052 transducin {Oryza sativa (japonica cultivar-group);}
MZ00029712	TC275389	TM00029712	12.84	1.301	0.03538	0.167066	NA
MZ00007077	CD435037	TM00007077	13.76	1.301	0.03704	0.169748	NA
MZ00042698	TC257270	TM00042698	12.76	1.301	0.04249	0.179481	putative CC-NBS-LRR resistance protein MLA13 {Oryza sativa (japonica cultivar-group);} ^|^GB|BAC84194.1|34394780|AP005258 putative CC-NBS-LRR resistance protein MLA13 {Oryza sativa (japonica cultivar-group);-TRUNCATED-
MZ00040524	NB_con:1103.m00156|NB:1100.m01470|CMSC:1105.m00618	TM00040524	12.88	1.301	0.05019	0.191619	hypothetical protein 256 {Aegilops speltoides subsp. speltoides;}
MZ00051358	AZM4_79454	TM00051358	13.36	1.3	0.03495	0.16653	putative potassium channel {Oryza sativa (japonica cultivar-group);}
MZ00029926	TC275581	TM00029926	13.5	1.299	0.04579	0.184386	contains EST AU172429(E0643) similar to RNA-binding protein {Oryza sativa (japonica cultivar-group);}
MZ00000964	AI948399	TM00000964	16.1	1.297	0.00047	0.114103	Putative protein kinase {Oryza sativa (japonica cultivar-group);}
MZ00033478	TC255702	TM00033478	11.51	1.297	0.02668	0.152289	unknown protein {Oryza sativa (japonica cultivar-group);} ^|^GB|BAD30295.1|50509155|AP003813 unknown protein {Oryza sativa (japonica cultivar-group);}
MZ00027797	TC252809	TM00027797	12.6	1.296	0.00876	0.120254	NA
MZ00026778	TC262545	TM00026778	13.08	1.296	0.03101	0.160651	putative protein {Oryza sativa;}
MZ00025841	TC250403	TM00025841	14.67	1.295	0.04836	0.188539	kinase-like protein {Oryza sativa (japonica cultivar-group);}
MZ00013479	TC258479	TM00013479	13.23	1.294	0.034	0.16524	ribosomal protein S4 - maize {Zea mays;} ^|^GB|AAB67831.1|2345154|AF015522 ribsomal protein S4 {Zea mays;}
MZ00017365	TC272457	TM00017365	14.82	1.293	0.01661	0.133579	protein kinase REK {Oryza sativa (japonica cultivar-group);} ^|^GB|AAG60195.1|12597887|AC084763 protein kinase REK {Oryza sativa (japonica cultivar-group);}
MZ00007209	CD438110	TM00007209	13.86	1.292	0.00698	0.116837	transducin-like {Oryza sativa (japonica cultivar-group);} ^|^GB|BAD21738.1|47847948|AP004168 transducin-like {Oryza sativa (japonica cultivar-group);}
MZ00023597	TC268859	TM00023597	13.86	1.291	0.02984	0.158701	putative ribosomal protein L19 {Oryza sativa (japonica cultivar-group);} ^|^GB|AAP05800.1|29837764|AC128645 putative ribosomal protein L19 {Oryza sativa (japonica cultivar-group);}
MZ00029950	TC264924	TM00029950	13.91	1.291	0.04614	0.184838	Chlorophyllase 2, chloroplast precursor (EC 3.1.1.14) (AtCLH2)(Chlorophyll-chlorophyllido hydrolase 2) (Chlase 2). {Arabidopsis thaliana;} ^|^GB|AAF27046.1|6729677|AF134302 AtCLH2 {Arabidopsis thaliana;} ^|^-TRUNCATED-
MZ00021184	TC255933	TM00021184	12.31	1.29	0.0098	0.122097	putative far-red impaired response protein {Oryza sativa (japonica cultivar-group);} ^|^GB|BAD30438.1|50509975|AP003956 putative far-red impaired response protein {Oryza sativa (japonica cultivar-group);} -TRUNCATED-
MZ00035824	AW573377	TM00035824	14.51	1.289	0.0005	0.114103	syntaxin 71 (SYP71)-like protein {Oryza sativa (japonica cultivar-group);} ^|^GB|BAD23314.1|48716646|AP005508 syntaxin 71 (SYP71)-like protein {Oryza sativa (japonica cultivar-group);}
MZ00005134	BM378514	TM00005134	12.96	1.287	0.00081	0.114103	NA
MZ00018681	TC264199	TM00018681	12.39	1.287	0.00089	0.114103	putative succinoaminoimidazolecarboximide ribonucleotide synthetase {Oryza sativa (japonica cultivar-group);}
MZ00035359	AI947685	TM00035359	14.18	1.286	0.00644	0.116191	unknown protein {Oryza sativa (japonica cultivar-group);}
MZ00001872	AZM4_49500	TM00001872	11.92	1.283	0.04731	0.186501	Putative DNA cytosine methyltransferase MET2a {Oryza sativa (japonica cultivar-group);}
MZ00032471	TC267977	TM00032471	12.36	1.28	0.00924	0.12176	putative lysosomal trafficking regulator 2 {Oryza sativa (japonica cultivar-group);}
MZ00049840	AZM4_43675	TM00049840	12.64	1.28	0.02094	0.141815	putative subtilisin-like proteinase AIR3 {Oryza sativa (japonica cultivar-group);}
MZ00043846	TC271437	TM00043846	12.6	1.28	0.02803	0.154974	unknown protein {Arabidopsis thaliana;} ^|^GB|BAB11334.1|10177923|AB016886 unnamed protein product; gb|AAF26028.1 gene_id:MCA23.21 similar to unknown protein {Arabidopsis thaliana;}
MZ00056806	AZM4_32605	TM00056806	13.01	1.279	0.01442	0.129253	putative cytochrome B5 {Oryza sativa (japonica cultivar-group);}
MZ00012736	TC256786	TM00012736	14.51	1.277	0.00097	0.114103	putative anthranilate phosphoribosyltransferase (EC 2.4.2.18) {Oryza sativa (japonica cultivar-group);}
MZ00034191	TC269443	TM00034191	14.85	1.277	0.04855	0.188831	Actin 1. {Zea mays;} ^|^PIR|A03008|ATZM1 actin - maize {Zea mays;}
MZ00013335	TC247851	TM00013335	13.49	1.275	0.01516	0.130238	histone H4. {Arabidopsis thaliana;}
MZ00031657	TC255555	TM00031657	12.48	1.275	0.05136	0.193449	putative 2-nitropropane dioxygenase {Arabidopsis thaliana;} ^|^GB|AAK44141.1|13878127|AF370326 putative 2-nitropropane dioxygenase {Arabidopsis thaliana;} ^|^GB|BAB09856.1|9759401|AB008268 2-nitropropane dio-TRUNCATED-
MZ00020884	TC265235	TM00020884	13.52	1.274	0.00996	0.12233	putative pRGR1 {Oryza sativa (japonica cultivar-group);}
MZ00042269	TC197230	TM00042269	13.33	1.274	0.01344	0.128278	contains ESTs C91781(E31532),AU100830(C52111),AU166107(E31532) hypothetical protein similar to Arabidopsis thaliana chrmosome 1, At1g29980 {Oryza sativa (japonica cultivar-group);}
MZ00048846	AZM4_25619	TM00048846	13.32	1.274	0.04129	0.177509	unknown protein {Arabidopsis thaliana;} ^|^GB|AAL60005.1|18176217|AY072183 unknown protein {Arabidopsis thaliana;} ^|^GB|BAB02608.1|9294503|AP002043 phosphonopyruvate decarboxylase-like protein {Arabidopsis -TRUNCATED-
MZ00005135	BM378582	TM00005135	12.84	1.273	0.00113	0.114103	putative UDP-GlcNAc:dolichol phosphate N-acetylglucosamine-1-phosphate transferase {Oryza sativa (japonica cultivar-group);}
MZ00019335	TC264739	TM00019335	14.68	1.273	0.00093	0.114103	NA
MZ00026455	TC262219	TM00026455	12.43	1.272	0.01409	0.129103	similar to SLL2-S9-protein {Oryza sativa (japonica cultivar-group);} ^|^GB|BAB92713.1|20805038|AP003452 similar to SLL2-S9-protein {Oryza sativa (japonica cultivar-group);}
MZ00047140	AZM4_117815	TM00047140	10.75	1.271	0.02474	0.148641	EDR1 {Oryza sativa (indica cultivar-group);}
MZ00046684	AZM4_108422	TM00046684	13.98	1.27	0.01259	0.126458	NA
MZ00025532	TC260831	TM00025532	13.04	1.268	0.04396	0.181893	myb-related transcription factor MYB59 [imported] - Arabidopsis thaliana {Arabidopsis thaliana;} ^|^GB|AAC83616.1|3941480|AF062894 putative transcription factor {Arabidopsis thaliana;}
MZ00021337	TC266386	TM00021337	13.85	1.266	0.00127	0.114103	hypothetical protein At2g40760 [imported] - Arabidopsis thaliana {Arabidopsis thaliana;} ^|^GB|AAD32803.1|4895217|AC007660 unknown protein {Arabidopsis thaliana;}
MZ00028561	TC264112	TM00028561	14.33	1.266	0.00388	0.114103	unknown protein {Arabidopsis thaliana;} ^|^GB|AAL32684.1|17065060|AY062606 unknown protein {Arabidopsis thaliana;}
MZ00025636	TC271637	TM00025636	12.65	1.263	0.0117	0.124408	putative small ribonucleoprotein {Oryza sativa (japonica cultivar-group);} ^|^GB|AAL31070.1|16905200|AC090120 putative small ribonucleoprotein {Oryza sativa (japonica cultivar-group);}
MZ00021197	TC264741	TM00021197	11.81	1.262	0.03599	0.168321	putative signal transduction protein {Oryza sativa (japonica cultivar-group);}
MZ00019677	TC263701	TM00019677	13.96	1.261	0.0326	0.163374	Probable WRKY transcription factor 39 (WRKY DNA-binding protein 39). {Arabidopsis thaliana;} ^|^GB|AAM91416.1|22137142|AY133586 AT3g04670/F7O18_30 {Arabidopsis thaliana;} ^|^GB|AAK96650.1|15450757|AY053420 A-TRUNCATED-
MZ00013786	TC248806	TM00013786	13.43	1.26	0.01225	0.126105	polyprotein {Sugarcane mosaic virus;}
MZ00015171	TC193869	TM00015171	12.92	1.26	0.04714	0.186228	unnamed protein product; EST AU058127(S5254) corresponds to a region of the predicted gene. Similar to dynein light chain 1, cytoplasmic. (Q24117) {Oryza sativa (japonica cultivar-group);}
MZ00034255	TC195325	TM00034255	13.39	1.259	0.00933	0.12176	hypothetical protein similar to Arabidopsis thaliana chromosome 5, At5g24710 {Oryza sativa (japonica cultivar-group);}
MZ00042732	AZM4_140807	TM00042732	12.31	1.258	0.01655	0.133508	hypothetical protein T22H22.15 [imported] - Arabidopsis thaliana {Arabidopsis thaliana;} ^|^GB|AAC64898.1|3776581|T22H22 Similar to Beta integral membrane protein homolog gb|U43629 from A. thaliana. {Arabido-TRUNCATED-
MZ00035151	AI637189	TM00035151	14.31	1.255	0.03965	0.174524	NA
MZ00015889	TC272385	TM00015889	13.69	1.255	0.04531	0.183539	putative dihydroflavonol reductase {Oryza sativa (japonica cultivar-group);}
MZ00037155	BM382039	TM00037155	13.77	1.251	0.00489	0.114103	NA
MZ00020550	TC254829	TM00020550	12.8	1.25	0.01182	0.124697	OSJNBa0064G10.11 {Oryza sativa (japonica cultivar-group);}
MZ00040619	NP161423	TM00040619	12.57	1.25	0.01293	0.127253	R2R3MYB-domain protein {Zea mays;}
MZ00036016	AZM4_114344	TM00036016	13.15	1.249	0.02867	0.156094	putative lectin-like protein kinase {Oryza sativa (japonica cultivar-group);}
MZ00015094	TC193765	TM00015094	12.58	1.248	0.01001	0.12233	unknown {Arabidopsis thaliana;}
MZ00055728	TC269560	TM00055728	12.83	1.248	0.01864	0.138022	NA
MZ00041587	TC260394	TM00041587	11.09	1.248	0.02744	0.153974	contains ESTs AU064445(E30981),AU033124(S3631) similar to Arabidopsis thaliana chromosome 5, At5g44680 unknown protein {Oryza sativa (japonica cultivar-group);}
MZ00043825	TC271883	TM00043825	12.6	1.247	0.01605	0.132661	putative WD-40 repeat protein {Oryza sativa (japonica cultivar-group);} ^|^GB|BAD07515.1|41052668|AP003994 putative WD-40 repeat protein {Oryza sativa (japonica cultivar-group);}
MZ00040637	NP161456	TM00040637	12.5	1.246	0.00227	0.114103	R2R3MYB-domain protein {Zea mays;}
MZ00042264	TC273997	TM00042264	12.6	1.246	0.05416	0.197785	NA
MZ00042695	TC267888	TM00042695	14.07	1.244	0.00535	0.114103	contains EST AU033244(S5767) unknown protein {Oryza sativa (japonica cultivar-group);} ^|^GB|BAB92317.1|20804627|AP003253 contains EST AU033244(S5767) unknown protein {Oryza sativa (japonica cultivar-group);-TRUNCATED-
MZ00051045	AZM4_70131	TM00051045	13.18	1.244	0.00287	0.114103	OSJNBa0085I10.15 {Oryza sativa (japonica cultivar-group);}
MZ00041847	TC260775	TM00041847	13.53	1.243	0.00976	0.122097	OSJNBa0022H21.18 {Oryza sativa (japonica cultivar-group);}
MZ00033106	TC256321	TM00033106	13.52	1.243	0.0381	0.171765	unnamed protein product; ESTs AU056916(S20978),AU056915(S20978) correspond to a region of the predicted gene. Similar to Homo sapiens choroidermia, Rab geranylgeranyltransferase component A (X78121) {Oryza s-TRUNCATED-
MZ00015146	TC258984	TM00015146	13.04	1.242	0.00037	0.114103	NA
MZ00005249	BM381180	TM00005249	12.77	1.242	0.01253	0.126408	NA
MZ00046980	AZM4_115113	TM00046980	12.16	1.241	0.00041	0.114103	guanine nucleotide-exchange protein GEP1 {Oryza sativa;} ^|^GB|AAR87177.1|40538920|AC135792 putative apical-basal pattern formation protein {Oryza sativa (japonica cultivar-group);}
MZ00013384	TC269325	TM00013384	13.44	1.241	0.02702	0.153083	putative cell division cyle protein 45 {Arabidopsis thaliana;} ^|^GB|BAB02068.1|9294166|AB026647 CDC45 (cell division cycle 45) -like protein {Arabidopsis thaliana;}
MZ00029907	TC265190	TM00029907	12.29	1.241	0.04288	0.180112	hypothetical protein {Oryza sativa (japonica cultivar-group);}
MZ00001299	AW202532	TM00001299	11.76	1.241	0.05371	0.197034	putative centromere protein {Oryza sativa (japonica cultivar-group);}
MZ00015765	TC271727	TM00015765	13.3	1.24	0.00253	0.114103	putative translation initiation factor 5A {Oryza sativa (japonica cultivar-group);} ^|^GB|BAC22294.1|24414045|AP003874 putative translation initiation factor 5A {Oryza sativa (japonica cultivar-group);} -TRUNCATED-
MZ00040470	CF637243	TM00040470	12.62	1.24	0.0079	0.118575	glycine-rich protein - maize {Zea mays;} ^|^GB|CAA43431.1|22293|ZMGLYR glycine-rich protein {Zea mays;}
MZ00021829	TC266402	TM00021829	12.88	1.239	0.04827	0.188371	putative ribulose-1,5-bisphosphate carboxylase/oxygenase small subunit N-methyltransferase {Oryza sativa (japonica cultivar-group);} ^|^GB|BAD12920.1|45735887|AP004179 putative ribulose-1,5-bisph-TRUNCATED-
MZ00018501	TC264184	TM00018501	13.01	1.239	0.05286	0.195766	putative auxin response transcription factor(ARF6) {Oryza sativa (japonica cultivar-group);} ^|^GB|BAD25169.1|49388055|AP004093 putative auxin response transcription factor(ARF6) {Oryza sativa (japonica -TRUNCATED-
MZ00042672	TC277782	TM00042672	13.05	1.238	0.00703	0.117037	auxin response factor 16 {Oryza sativa;}
MZ00019072	TC264135	TM00019072	12.17	1.238	0.02037	0.140642	putative cryptochrome dash {Oryza sativa (japonica cultivar-group);} ^|^GB|BAD45850.1|52075904|AP004744 putative cryptochrome dash {Oryza sativa (japonica cultivar-group);}
MZ00026654	TC272818	TM00026654	14.65	1.238	0.05387	0.1973	unknown protein<similar to Oryza sativa chromosome 4, OSJNBa0017B10.5 {Oryza sativa (japonica cultivar-group);}
MZ00030527	TC265770	TM00030527	11.91	1.236	0.01511	0.1301	NA
MZ00018060	TC273860	TM00018060	12.93	1.236	0.01583	0.132127	tonoplast membrane integral protein ZmTIP4-2 {Zea mays;}
MZ00005232	BM380788	TM00005232	14.22	1.236	0.01702	0.134314	NA
MZ00031070	TC266013	TM00031070	12.42	1.236	0.02114	0.142238	OSJNBb0086G13.9 {Oryza sativa (japonica cultivar-group);} ^|^GB|CAE03214.2|38345377|OSJN00050 OSJNBa0088K19.16 {Oryza sativa (japonica cultivar-group);}
MZ00050480	AZM4_597	TM00050480	12.63	1.235	0.0005	0.114103	putative ring finger protein {Oryza sativa (japonica cultivar-group);}
MZ00023618	TC205035	TM00023618	11.01	1.234	0.00067	0.114103	acidic ribosomal protein P1a - maize {Zea mays;} ^|^GB|AAB71079.1|2431769|ZMU62752 acidic ribosomal protein P1a {Zea mays;}
MZ00015474	TC260776	TM00015474	12.63	1.234	0.02295	0.145275	unknown protein {Oryza sativa (japonica cultivar-group);}
MZ00032329	TC256816	TM00032329	14.56	1.234	0.02811	0.155075	putative CREB-binding protein {Oryza sativa (japonica cultivar-group);}
MZ00031560	TC276771	TM00031560	12.26	1.234	0.03243	0.163086	NA
MZ00007049	CD434433	TM00007049	13.27	1.233	0.04083	0.176762	putative RING3 protein {Oryza sativa (japonica cultivar-group);}
MZ00012744	CF631966	TM00012744	13.36	1.232	0.00288	0.114103	NA
MZ00033626	BE050007	TM00033626	14	1.232	0.00165	0.114103	putative BRH1 RING finger protein {Oryza sativa (japonica cultivar-group);}
MZ00048843	AZM4_25590	TM00048843	12.72	1.232	0.01483	0.129883	putative syringolide-induced protein B13-1-1 {Oryza sativa (japonica cultivar-group);}
MZ00031391	TC266462	TM00031391	13.84	1.232	0.03807	0.171708	putative protein kinase Xa21 {Oryza sativa (japonica cultivar-group);}
MZ00035916	AZM4_22943	TM00035916	12.87	1.231	0.00591	0.114569	Heat shock protein 82. {Oryza sativa;} ^|^PIR|S25541|S25541 heat shock protein 82 - rice (strain Taichung Native One) {Oryza sativa;} ^|^GB|BAD08897.1|42407751|AP003892 heat shock protein 82 {Oryza sativa (j-TRUNCATED-
MZ00054907	OGWFF48TH	TM00054907	13.64	1.229	0.03849	0.172438	putative cytochrome P450 {Oryza sativa (japonica cultivar-group);}
MZ00056612	TC253111	TM00056612	12.41	1.228	0.00176	0.114103	hypothetical protein {Oryza sativa (japonica cultivar-group);}
MZ00017123	TC262828	TM00017123	13.03	1.228	0.0059	0.114569	putative DHHC-type zinc finger domain-containing protein {Oryza sativa (japonica cultivar-group);} ^|^GB|BAD01220.1|38175527|AP004464 putative DHHC-type zinc finger domain-containing protein {Oryza sativa (j-TRUNCATED-
MZ00019494	TC254346	TM00019494	11.7	1.228	0.00784	0.118513	RNA recognition motif (RRM)-containing protein-like {Oryza sativa (japonica cultivar-group);}
MZ00056541	AZM4_126045	TM00056541	13.07	1.228	0.03504	0.166688	unknown protein {Oryza sativa (japonica cultivar-group);}
MZ00049679	AZM4_40685	TM00049679	12.31	1.226	0.00407	0.114103	putative Peroxidase 1 precursor {Oryza sativa (japonica cultivar-group);}
MZ00042171	TC262215	TM00042171	12.94	1.226	0.05063	0.192467	NA
MZ00046686	AZM4_108435	TM00046686	12.67	1.224	0.01442	0.129253	putative dynamin-like protein ADL2 {Oryza sativa (japonica cultivar-group);}
MZ00037972	CD435035	TM00037972	13.38	1.223	0.00608	0.115377	NA
MZ00018727	TC275044	TM00018727	13.66	1.222	0.03818	0.172	putative PITSLRE alpha 2-1 {Oryza sativa (japonica cultivar-group);} ^|^GB|BAD19341.1|47497299|AP004124 putative PITSLRE alpha 2-1 {Oryza sativa (japonica cultivar-group);}
MZ00032470	TC267356	TM00032470	12.92	1.222	0.03988	0.175003	NA
MZ00017342	TC273287	TM00017342	12.64	1.221	0.03175	0.162026	unknown protein {Arabidopsis thaliana;} ^|^GB|BAB11405.1|10178112|AP002543 unnamed protein product; gb|AAF23201.1 gene_id:F15M7.9 strong similarity to unknown protein {Arabidopsis thaliana;} ^|^GB|AAK25998.1-TRUNCATED-
MZ00005160	BM379005	TM00005160	12.23	1.219	0.00727	0.117616	NA
MZ00035886	AZM4_12595	TM00035886	13.59	1.219	0.01248	0.126408	putative protein kinase {Oryza sativa (japonica cultivar-group);} ^|^GB|AAT73640.1|50300497|AC118286 'unknown protein, contains protein kinase domain, PF00069' {Oryza sativa (japonica cultivar-group);} -TRUNCATED-
MZ00044406	TC253906	TM00044406	13.13	1.219	0.01476	0.129883	NA
MZ00016628	TC271948	TM00016628	12.1	1.219	0.01588	0.132235	contains EST AU163221(S1937) unknown protein {Oryza sativa (japonica cultivar-group);}
MZ00044511	TC265446	TM00044511	12.49	1.219	0.03801	0.171627	putative RUSH-1alpha {Oryza sativa (japonica cultivar-group);} ^|^GB|BAD30251.1|50509930|AP003765 putative RUSH-1alpha {Oryza sativa (japonica cultivar-group);}
MZ00038323	CD936538	TM00038323	12.81	1.218	0.04168	0.178067	hypothetical protein similar to Arabidopsis thaliana chr1, YUP8H12.2 {Oryza sativa (japonica cultivar-group);}
MZ00014899	TC271378	TM00014899	12.51	1.217	0.01636	0.133061	putative signal peptide peptidase {Oryza sativa (japonica cultivar-group);} ^|^GB|AAT07566.1|46981248|AC105318 unknown protein {Oryza sativa (japonica cultivar-group);}
MZ00041663	TC193228	TM00041663	13.6	1.217	0.02896	0.156823	DNA-directed RNA polymerase II 19 kDa polypeptide (EC 2.7.7.6)(RNA polymerase II subunit 5). {Glycine max;} ^|^PIR|B44457|B44457 RNA polymerase II fifth largest subunit - soybean {Glycine max;} ^|^GB|AAA34005.1|170052|SOYRNAPOLA RNA polymerase II {Glycine max;}
MZ00043800	TC250660	TM00043800	14.44	1.215	0.00049	0.114103	putative tRNA synthase {Oryza sativa;}
MZ00049822	AZM4_43028	TM00049822	12.54	1.215	0.01156	0.123901	Unknown protein {Oryza sativa (japonica cultivar-group);}
MZ00056083	TC277553	TM00056083	13.77	1.215	0.02767	0.154376	NA
MZ00022431	TC279038	TM00022431	11.08	1.214	0.0227	0.144984	unknown protein {Oryza sativa (japonica cultivar-group);}
MZ00015046	TC261006	TM00015046	12.99	1.214	0.02404	0.147612	putative salt tolerance protein 5 {Oryza sativa (japonica cultivar-group);}
MZ00001668	AZM4_34801	TM00001668	13.96	1.211	0.00374	0.114103	unknown protein {Oryza sativa (japonica cultivar-group);} ^|^GB|BAD19189.1|47497140|AP004054 unknown protein {Oryza sativa (japonica cultivar-group);}
MZ00005139	BM378652	TM00005139	12.76	1.211	0.0081	0.118895	probable laccase (EC 1.10.3.2) - rice (fragment) {Oryza sativa;} ^|^GB|AAC04576.1|2920654|AF047697 putative high-pI laccase {Oryza sativa (japonica cultivar-group);}
MZ00056106	TC256815	TM00056106	13.22	1.209	0.04311	0.18056	NA
MZ00001622	AW519959	TM00001622	12.71	1.209	0.0446	0.18269	hypothetical protein {Hordeum vulgare subsp. vulgare;}
MZ00037022	AZM4_112284	TM00037022	12.4	1.206	0.02089	0.141746	putative zinc transporter {Oryza sativa (japonica cultivar-group);}
MZ00025851	TC250685	TM00025851	14.63	1.205	0.0185	0.137419	OSJNBa0084A10.16 {Oryza sativa (japonica cultivar-group);}
MZ00025961	TC272021	TM00025961	13.4	1.203	0.00523	0.114103	putative beta-glucosidase {Oryza sativa (japonica cultivar-group);} ^|^GB|BAC06894.1|22093598|AP003349 putative beta-glucosidase {Oryza sativa (japonica cultivar-group);}
MZ00013342	TC248216	TM00013342	13.75	1.201	0.01592	0.132418	unknown protein {Oryza sativa (japonica cultivar-group);}
MZ00036533	BG462315	TM00036533	13.41	1.198	0.03263	0.163382	Cytochrome P450 97B1 (EC 1.14.-.-) (P450 97A2). {Pisum sativum;} ^|^PIR|S71163|S71163 cytochrome P450 - garden pea {Pisum sativum;} ^|^GB|CAA89260.1|1360118|PSCYTP450 cytochrome P450 {Pisum sativum;}
MZ00017716	TC273556	TM00017716	12.71	1.198	0.05193	0.194306	NA
MZ00041591	TC192976	TM00041591	12.97	1.198	0.05273	0.195569	probable germin protein 4 - rice {Oryza sativa;} ^|^GB|BAB64225.1|15408833|AP003631 probable germin protein 4 {Oryza sativa (japonica cultivar-group);} ^|^GB|BAB39980.1|13486746|AP003020 probable germin protein 4 {Oryza sativa (japonica cultivar-group);} ^|^GB|BAB39965.1|13486730|AP003018 probable germin protein 4 {Oryza sativa (japonica cultivar-group);} ^|^GB|AAC04835.1|2655291|AF032974 germin-…
MZ00035871	AZM4_92304	TM00035871	11.81	1.197	0.00333	0.114103	unknown protein {Oryza sativa (japonica cultivar-group);}
MZ00033039	TC267957	TM00033039	13.32	1.197	0.00569	0.114103	NA
MZ00003443	BE051515	TM00003443	13.9	1.197	0.04027	0.175756	cyc07 {Daucus carota;}
MZ00020202	TC265281	TM00020202	11.1	1.196	0.00283	0.114103	putative pentatricopeptide repeat protein {Oryza sativa (japonica cultivar-group);}
MZ00003585	TC273740	TM00003585	12.39	1.196	0.01385	0.128997	unknown protein {Oryza sativa (japonica cultivar-group);}
MZ00014177	TC260082	TM00014177	10.59	1.196	0.01842	0.137345	unknown protein {Oryza sativa (japonica cultivar-group);}
MZ00023572	TC259299	TM00023572	13.04	1.195	0.00438	0.114103	herbicide safener binding protein 1 - maize {Zea mays;} ^|^GB|AAC12715.1|2921304|AF033496 herbicide safener binding protein {Zea mays;}
MZ00056539	AZM4_125896	TM00056539	13.4	1.195	0.01138	0.123889	putative glucosyltransferase {Oryza sativa (japonica cultivar-group);}
MZ00015560	TC271468	TM00015560	15.15	1.194	0.00036	0.114103	putative 50S ribosomal protein L33 {Arabidopsis thaliana;} ^|^GB|AAM61031.1|21536699|AY084459 ribosomal protein L33-like {Arabidopsis thaliana;} ^|^GB|AAF08581.1|6437554|ATAC011623 putative 50S ribosomal pro-TRUNCATED-
MZ00026098	AZM4_1809	TM00026098	11.21	1.193	0.00121	0.114103	putative peroxidase {Oryza sativa (japonica cultivar-group);}
MZ00029496	TC254191	TM00029496	15.1	1.192	0.00183	0.114103	hypothetical protein F15B8.30 - Arabidopsis thaliana {Arabidopsis thaliana;} ^|^GB|CAB41177.1|4678269|ATF15B8 putative protein {Arabidopsis thaliana;}
MZ00014262	TC249440	TM00014262	12.5	1.192	0.04834	0.188477	putative adapitin protein {Ipomoea trifida;}
MZ00034273	TC249503	TM00034273	14.13	1.191	0.00858	0.120054	putative calcium-dependent protein kinase {Oryza sativa (japonica cultivar-group);}
MZ00043438	TC249666	TM00043438	12.97	1.191	0.02623	0.15121	beta-D-glucosidase (EC 3.2.1.-) glu2 precursor - maize {Zea mays;} ^|^GB|AAD09850.1|1206013|ZMU44087 beta-D-glucosidase precursor {Zea mays;}
MZ00041268	CD999535	TM00041268	14.86	1.188	0.00162	0.114103	unknown protein {Oryza sativa (japonica cultivar-group);}
MZ00028204	TC263900	TM00028204	12.5	1.188	0.04883	0.189347	D1 protease precursor {Triticum aestivum;}
MZ00013228	T12735	TM00013228	14.16	1.187	0.03085	0.160352	NA
MZ00025856	TC271893	TM00025856	15.07	1.186	0.00061	0.114103	unnamed protein product; ESTs D40069(S1808),D40089(S1834),AU083572(S1834) correspond to a region of the predicted gene. Similar to Citrus limon vacuolar V-H+ATPase subunit E (AF165939) {Oryza sativa (japonic-TRUNCATED-
MZ00023783	TC270040	TM00023783	12.46	1.186	0.00405	0.114103	OSJNBb0116K07.11 {Oryza sativa (japonica cultivar-group);} ^|^GB|CAE02946.2|38345164|OSJN00038 OSJNBa0014K14.18 {Oryza sativa (japonica cultivar-group);}
MZ00018467	TC253335	TM00018467	13.54	1.186	0.03152	0.161591	NA
MZ00055010	PUEAZ72TD	TM00055010	11.81	1.184	0.02584	0.150585	putative protein kinase {Oryza sativa (japonica cultivar-group);}
MZ00057445	PUIFC23TD	TM00057445	15.13	1.183	0.0207	0.14117	pentatricopeptide repeat-containing protein -like protein {Oryza sativa (japonica cultivar-group);} ^|^GB|BAD30402.1|50509198|AP003864 pentatricopeptide repeat-containing protein -like protein {Oryza sativa -TRUNCATED-
MZ00000704	AI770686	TM00000704	14.52	1.18	0.00411	0.114103	putative LRR receptor-like kinase 2 {Oryza sativa (japonica cultivar-group);}
MZ00050567	AZM4_60530	TM00050567	13.16	1.18	0.01288	0.127185	hypothetical protein T6H20.180 - Arabidopsis thaliana {Arabidopsis thaliana;} ^|^GB|CAB51186.1|5541680|ATT6H20 putative protein {Arabidopsis thaliana;}
MZ00041127	BQ619207	TM00041127	11.97	1.18	0.02251	0.144654	probable submergence induced protein 2 - rice {Oryza sativa;} ^|^GB|AAC05511.1|2952338|AF050200 submergence induced protein 2 {Oryza sativa;}
MZ00034348	TC271194	TM00034348	14.67	1.178	0.00266	0.114103	putative protein kinase SPK-3 {Oryza sativa (japonica cultivar-group);} ^|^GB|BAB64101.1|15408695|AP003235 putative protein kinase SPK-3 {Oryza sativa (japonica cultivar-group);} ^|^GB|BAD18000.1|46917336|AB-TRUNCATED-
MZ00023694	TC270506	TM00023694	11.98	1.178	0.02133	0.142308	isopentenyl pyrophosphate isomerase {Zea mays;}
MZ00025871	TC261140	TM00025871	14.36	1.176	0.03137	0.161241	unknown protein {Oryza sativa (japonica cultivar-group);} ^|^GB|AAN04155.1|22655738|AC131374 Unknown protein {Oryza sativa (japonica cultivar-group);} ^|^GB|AAL31072.1|16905202|AC091749 unknown protein {Oryz-TRUNCATED-
MZ00056569	AZM4_129693	TM00056569	12.96	1.175	0.0095	0.121915	unknown protein {Oryza sativa (japonica cultivar-group);}
MZ00029511	TC275192	TM00029511	12.52	1.175	0.01314	0.127525	Unknown protein {Arabidopsis thaliana;} ^|^GB|AAQ22645.1|33589758|BT010176 At5g24810/F6A4.20 {Arabidopsis thaliana;}
MZ00022239	TC203023	TM00022239	11.81	1.174	0.01041	0.122955	Chorismate synthase 2, chloroplast precursor (EC 4.2.3.5) (5-enolpyruvylshikimate-3-phosphate phospholyase 2). {Lycopersicon esculentum;} ^|^PIR|S40409|S40409 chorismate synthase (EC 4.2.3.5) 2 precursor - tomato {Lycopersicon esculentum;} ^|^GB|CAA79854.1|410484|LECHOSYNB chorismate synthase 2 {Lycopersicon esculentum;}
MZ00013323	TC251797	TM00013323	14.9	1.174	0.04149	0.177909	putative epoxide hydrolase {Oryza sativa (japonica cultivar-group);} ^|^GB|AAL58264.1|18071405|AC068923 putative epoxide hydrolase {Oryza sativa (japonica cultivar-group);}
MZ00001499	TC268550	TM00001499	12.24	1.173	0.00437	0.114103	hypothetical protein {Oryza sativa (japonica cultivar-group);}
MZ00035448	AW054474	TM00035448	13.15	1.173	0.03306	0.16393	small zinc finger-like protein {Oryza sativa (japonica cultivar-group);}
MZ00047007	AZM4_11558	TM00047007	12.41	1.173	0.04079	0.176676	Hypothetical protein {Oryza sativa (japonica cultivar-group);}
MZ00033667	BG320133	TM00033667	11.65	1.173	0.04443	0.182511	NA
MZ00018587	TC273886	TM00018587	12.81	1.172	0.00615	0.115472	unknown protein {Oryza sativa (japonica cultivar-group);}
MZ00005181	BM379381	TM00005181	13.01	1.172	0.01505	0.130092	NA
MZ00020157	TC270137	TM00020157	14.51	1.172	0.0385	0.17245	auxin response factor 1 {Oryza sativa (japonica cultivar-group);}
MZ00015532	TC250713	TM00015532	12.87	1.171	0.03321	0.164197	putative leucyl-tRNA synthetase {Oryza sativa (japonica cultivar-group);}
MZ00039400	CF000444	TM00039400	13.8	1.17	0.01905	0.138288	zein Zd1, 19K - maize {Zea mays;} ^|^GB|CAA47640.1|535021|ZMZEINZD1 zein Zd1 (19 kDa zein) {Zea mays;}
MZ00040457	CF635890_root	TM00040457	13.52	1.168	0.00038	0.114103	putative permease {Oryza sativa (japonica cultivar-group);}
MZ00048298	AZM4_1449	TM00048298	13.84	1.165	0.00888	0.120254	hypothetical protein similar to Oryza sativa chromosome 10, OSJNBa0005K07.2 {Oryza sativa (japonica cultivar-group);}
MZ00049791	AZM4_42313	TM00049791	12.84	1.165	0.03561	0.16756	putative U4/U6-associated RNA splicing factor {Oryza sativa (japonica cultivar-group);} ^|^GB|BAD22211.1|47848350|AP005553 putative U4/U6-associated RNA splicing factor {Oryza sativa (japonica cultivar-group-TRUNCATED-
MZ00018952	TC253695	TM00018952	10.84	1.165	0.04007	0.175345	hypothetical protein {Oryza sativa (japonica cultivar-group);}
MZ00033695	BG462707	TM00033695	13.6	1.163	0.02889	0.15669	NA
MZ00016160	TC261642	TM00016160	12.2	1.163	0.03186	0.162235	unnamed protein product; EST AU029921(E50230) corresponds to a region of the predicted gene. Similar to PDB ID: 1U9B: MOL_ID: 1; MOLECULE: ubiquitin conjugating enzyme {Oryza sativa (japonica cultivar-group)-TRUNCATED-
MZ00019061	AZM4_134857	TM00019061	10.68	1.163	0.03428	0.165545	CCAAT-box transcription factor -related {Oryza sativa (japonica cultivar-group);}
MZ00040642	TC266783	TM00040642	16.09	1.162	0.00535	0.114103	root cap-specific protein {Zea mays;}
MZ00056074	TC276092	TM00056074	12.44	1.162	0.02517	0.149539	putative condensin complex subunit {Oryza sativa (japonica cultivar-group);}
MZ00042630	TC267243	TM00042630	13.47	1.162	0.0262	0.151119	NA
MZ00041907	TC260247	TM00041907	13.23	1.161	0.01669	0.133579	NA
MZ00015762	TC250628	TM00015762	12.66	1.161	0.04041	0.176126	putative RNA Polymerase II subunit 14.5 kD {Oryza sativa (japonica cultivar-group);} ^|^GB|BAC21480.1|24060023|AP004988 putative RNA Polymerase II subunit 14.5 kD {Oryza sativa (japonica cultivar-group);} -TRUNCATED-
MZ00029390	TC254347	TM00029390	13.86	1.16	0.0066	0.116522	NA
MZ00038237	CD447559	TM00038237	12.77	1.16	0.01722	0.134775	azs22-4 {Zea mays;}
MZ00038479	CD948462	TM00038479	14.59	1.159	0.00142	0.114103	NA
MZ00046959	AZM4_114837	TM00046959	12.66	1.159	0.03111	0.160937	putative amino acid transporter {Oryza sativa (japonica cultivar-group);}
MZ00049702	AZM4_40949	TM00049702	12.29	1.156	0.01648	0.133368	OSJNBa0084A10.15 {Oryza sativa (japonica cultivar-group);}
MZ00040945	TC191023	TM00040945	15.25	1.155	0.00062	0.114103	ribosomal protein L3B {Oryza sativa (indica cultivar-group);}
MZ00028661	TC273784	TM00028661	13.28	1.154	0.00379	0.114103	NA
MZ00003795	BG319898	TM00003795	12.43	1.154	0.03544	0.167172	putative nematode-resistance protein {Hordeum vulgare;}
MZ00007141	CD436637	TM00007141	13.02	1.153	0.04438	0.18246	hypothetical protein similar to Arabidopsis thaliana chromosome 1, T21E18.2 {Oryza sativa (japonica cultivar-group);} ^|^GB|BAC06904.1|22093608|AP003349 hypothetical protein {Oryza sativa (japonica cultivar-group);}
MZ00049838	AZM4_43641	TM00049838	12.39	1.152	0.01609	0.132661	Putative transaminase {Oryza sativa (japonica cultivar-group);}
MZ00043064	TC269886	TM00043064	13.41	1.151	0.04184	0.178329	putative proteasome regulatory non-ATPase subunit {Oryza sativa (japonica cultivar-group);}
MZ00051774	AZM4_89058	TM00051774	13.72	1.15	0.02111	0.142209	unknown protein {Oryza sativa (japonica cultivar-group);}
MZ00046844	AZM4_113514	TM00046844	14.42	1.15	0.04193	0.178522	OSJNBb0089K06.2 {Oryza sativa (japonica cultivar-group);}
MZ00046757	AZM4_112653	TM00046757	13.63	1.15	0.04333	0.180894	contains EST D39736(S1317) unknown protein {Oryza sativa (japonica cultivar-group);} ^|^GB|BAB90652.1|20161736|AP004223 contains EST D39736(S1317) unknown protein {Oryza sativa (japonica cultivar-group);} -TRUNCATED-
MZ00029309	TC275342	TM00029309	14.77	1.149	0.01666	0.133579	putative dehydrogenase {Oryza sativa (japonica cultivar-group);}
MZ00004338	BI245344	TM00004338	12.14	1.147	0.00226	0.114103	NA
MZ00015866	TC272298	TM00015866	12.27	1.147	0.04258	0.179625	contains ESTs C97350(C60035),C97351(C60035) unknown protein {Oryza sativa (japonica cultivar-group);} ^|^GB|BAC00680.1|21328096|AP003443 contains ESTs C97350(C60035),C97351(C60035) unknown protein {Oryza sat-TRUNCATED-
MZ00027576	TC273319	TM00027576	12.71	1.146	0.03887	0.173082	OSJNBa0043A12.19 {Oryza sativa (japonica cultivar-group);}
MZ00029226	TC275483	TM00029226	14.25	1.145	0.00065	0.114103	2Fe-2S iron-sulfur cluster protein-like {Oryza sativa (japonica cultivar-group);}
MZ00036005	AZM4_113368	TM00036005	13.02	1.145	0.00195	0.114103	putative protein phosphatase {Oryza sativa (japonica cultivar-group);}
MZ00019364	TC253757	TM00019364	14.52	1.145	0.00667	0.116576	flavonoid 3',5'-hydroxylase {Gossypium hirsutum;}
MZ00028180	TC211389	TM00028180	14.56	1.145	0.01439	0.129253	putative Isopenicillin N synthase and related dioxygenases {Oryza sativa (japonica cultivar-group);}
MZ00048430	AZM4_1695	TM00048430	12.81	1.145	0.01889	0.138151	hypothetical protein {Oryza sativa (japonica cultivar-group);} ^|^GB|BAA96171.1|8096598|AP002092 unnamed protein product; hypothetical protein {Oryza sativa (japonica cultivar-group);}
MZ00025865	TC250865	TM00025865	14.38	1.143	0.00074	0.114103	Serine carboxypeptidase II-2 precursor (EC 3.4.16.6) (CP-MII.2)(Fragment). {Hordeum vulgare;} ^|^GB|CAB59202.1|6102957|HVACXPII2 serine carboxylase II-2 {Hordeum vulgare subsp. vulgare;}
MZ00037086	BM379445	TM00037086	13.88	1.143	0.03036	0.159599	NA
MZ00023673	TC258582	TM00023673	13.09	1.142	0.00368	0.114103	unknown protein {Oryza sativa (japonica cultivar-group);} ^|^GB|BAC78563.1|32352140|AB110171 hypothetical protein {Oryza sativa (japonica cultivar-group);}
MZ00021671	TC277470	TM00021671	13.02	1.142	0.02278	0.145084	helicase-like protein {Oryza sativa (japonica cultivar-group);}
MZ00035650	AW256055	TM00035650	12.76	1.142	0.03912	0.173666	NA
MZ00005384	BM500252	TM00005384	14.02	1.142	0.04683	0.185893	hypothetical protein {Oryza sativa (japonica cultivar-group);}
MZ00025732	TC261349	TM00025732	11.22	1.141	0.00211	0.114103	putative Mannose-P-dolichol utilization defect 1 protein homolog {Oryza sativa (japonica cultivar-group);} ^|^GB|BAC79839.1|33146608|AP004299 putative Mannose-P-dolichol utilization defect 1 protein homolog -TRUNCATED-
MZ00003481	TC261981	TM00003481	13.23	1.139	0.01154	0.123901	Hypothetical protein {Oryza sativa (japonica cultivar-group);}
MZ00029362	TC265122	TM00029362	13.31	1.139	0.01672	0.133579	hypothetical protein {Oryza sativa (japonica cultivar-group);}
MZ00024148	TC259963	TM00024148	12.14	1.137	0.00346	0.114103	unnamed protein product; ESTs D39011(R0609), AU032023(R3215) correspond to a region of the predicted gene. Similar to 26S proteasome, non-ATPase subunit. (Y13071) {Oryza sativa (japonica cultivar-group);} -TRUNCATED-
MZ00032020	TC256703	TM00032020	13.18	1.137	0.03987	0.175003	putative Avr9/Cf-9 rapidly elicited protein {Oryza sativa (japonica cultivar-group);}
MZ00005510	BM501226	TM00005510	12.79	1.137	0.04685	0.185893	putative sodium-dicarboxylate cotransporter protein {Arabidopsis thaliana;} ^|^GB|AAL59967.1|18176009|AY072145 putative sodium-dicarboxylate cotransporter protein {Arabidopsis thaliana;} ^|^GB|BAA96091.1|805-TRUNCATED-
MZ00016900	TC272696	TM00016900	12.28	1.136	0.02204	0.144031	Preprotein translocase secY subunit, chloroplast precursor (CpSecY). {Zea mays;} ^|^PIR|T01416|T01416 secY protein homolog - maize chloroplast {Zea mays;} ^|^GB|AAC05019.1|2934902|AF039304 cpSecY {Zea mays;}-TRUNCATED-
MZ00004248	TC254076	TM00004248	12.74	1.136	0.03942	0.174015	ubiquitin carboxyl-terminal hydrolase {Arabidopsis thaliana;}
MZ00018680	TC264198	TM00018680	13.86	1.134	0.0171	0.13453	putative succinoaminoimidazolecarboximide ribonucleotide synthetase {Oryza sativa (japonica cultivar-group);}
MZ00032997	TC268583	TM00032997	13.12	1.134	0.03113	0.160937	putative histidine amino acid transporter {Oryza sativa (japonica cultivar-group);}
MZ00005814	BQ293845	TM00005814	12.76	1.134	0.05274	0.195569	unnamed protein product; gene_id:K3D20.8 unknown protein {Arabidopsis thaliana;}
MZ00022673	TC278303	TM00022673	12.33	1.132	0.00528	0.114103	unknown protein {Oryza sativa (japonica cultivar-group);}
MZ00055936	TC254270	TM00055936	13.86	1.131	0.00041	0.114103	OSJNBa0038O10.9 {Oryza sativa (japonica cultivar-group);}
MZ00031291	TC255888	TM00031291	17.95	1.131	0.01107	0.12354	putative endopeptidase {Oryza sativa (japonica cultivar-group);}
MZ00029502	TC254182	TM00029502	11.58	1.131	0.0285	0.155712	haloacid dehalogenase-like hydrolase-like {Oryza sativa (japonica cultivar-group);}
MZ00022183	TC278188	TM00022183	12.34	1.129	0.00302	0.114103	putative cadmium resistance protein {Oryza sativa (japonica cultivar-group);} ^|^GB|BAD45628.1|52076715|AP003935 putative cadmium resistance protein {Oryza sativa (japonica cultivar-group);}
MZ00007282	CD439101	TM00007282	10	1.127	0.00691	0.116626	Cf-5 disease resistance protein-like {Arabidopsis thaliana;} ^|^GB|AAN15323.1|23197592|BT000004 Cf-5 disease resistance protein-like {Arabidopsis thaliana;} ^|^GB|BAB08479.1|9757845|AB010073 leucine-rich rep-TRUNCATED-
MZ00018688	TC253556	TM00018688	14.99	1.127	0.00894	0.120753	putative endonuclease {Oryza sativa (japonica cultivar-group);} ^|^GB|AAL86501.1|19225025|AC099040 putative endonuclease {Oryza sativa (japonica cultivar-group);}
MZ00033245	TC258035	TM00033245	13.08	1.127	0.05238	0.19493	NA
MZ00025589	TC250752	TM00025589	12.69	1.126	0.0509	0.192879	unknown protein {Oryza sativa (japonica cultivar-group);}
MZ00041635	TC193121	TM00041635	12.74	1.125	0.02123	0.142308	unknown protein {Oryza sativa (japonica cultivar-group);}
MZ00005165	BM379130	TM00005165	13.44	1.124	0.00311	0.114103	NA
MZ00043682	TC275619	TM00043682	13.93	1.123	0.00169	0.114103	SET domain protein 105 {Zea mays;}
MZ00033144	TC272321	TM00033144	13.19	1.123	0.01371	0.128829	putative DegP2 protease {Oryza sativa (japonica cultivar-group);}
MZ00014690	TC249976	TM00014690	12.66	1.122	0.00158	0.114103	contains ESTs AU031685(R0530),D23896(R0530) smilar to Arabidopsis thaliana chromosome 1, F12M16.29 unknown protein {Oryza sativa (japonica cultivar-group);}
MZ00029954	TC275169	TM00029954	14.45	1.122	0.02389	0.147345	tonoplast membrane integral protein ZmTIP3-1 {Zea mays;}
MZ00026741	TC262539	TM00026741	14.54	1.119	0.00047	0.114103	signal recognition particle 54 kDa subunit precursor {Arabidopsis thaliana;}
MZ00021783	TC267188	TM00021783	12.13	1.119	0.00927	0.12176	NA
MZ00022072	TC277557	TM00022072	13.03	1.119	0.01634	0.133061	NA
MZ00050467	AZM4_5962	TM00050467	12.36	1.119	0.02918	0.15718	Similar to Arabidopsis thaliana chromosome V P1 MJJ3; MJJ3.6 (AB005237) {Oryza sativa (japonica cultivar-group);} ^|^GB|BAA96756.2|13359294|AP002521 unnamed protein product; Similar to Arabidopsis thaliana c-TRUNCATED-
MZ00040689	ZRSiTERT0010077	TM00040689	13.71	1.118	0.0077	0.118472	putative copia-type pol polyprotein {Zea mays;}
MZ00036693	BG840481	TM00036693	12.14	1.117	0.00363	0.114103	unknown protein {Oryza sativa (japonica cultivar-group);} ^|^GB|BAD44852.1|52076198|AP002845 unknown protein {Oryza sativa (japonica cultivar-group);}
MZ00051781	AZM4_89725	TM00051781	12.63	1.117	0.01255	0.126408	NA
MZ00015075	TC271149	TM00015075	14	1.117	0.02956	0.158007	putative arp3 {Oryza sativa (japonica cultivar-group);}
MZ00021393	TC253855	TM00021393	12.75	1.117	0.02995	0.158894	NA
MZ00005881	BQ538442	TM00005881	12.6	1.116	0.005	0.114103	OSJNBa0027P08.9 {Oryza sativa (japonica cultivar-group);}
MZ00041668	TC249256	TM00041668	12.24	1.116	0.015	0.129968	maize 20S proteasome alpha subunit {Zea mays;}
MZ00038284	CD526371	TM00038284	14.58	1.115	0.00049	0.114103	NA
MZ00024065	TC249594	TM00024065	13.07	1.114	0.00977	0.122097	photosystem II OE17 protein. {Pisum sativum;}
MZ00023827	TC205424	TM00023827	12.98	1.114	0.04616	0.184853	elongation factor 1 gamma-like protein {Oryza sativa (japonica cultivar-group);}
MZ00032045	TC263804	TM00032045	13.33	1.113	0.00227	0.114103	unknown protein {Oryza sativa (japonica cultivar-group);} ^|^GB|BAB62638.1|15128454|AP003610 hypothetical protein similar to Arabidopsis thaliana chromosome 5, T19L5_60 {Oryza sativa (japonica cultivar-group-TRUNCATED-
MZ00004877	TC278806	TM00004877	13.38	1.112	0.00101	0.114103	putative cytochrome P450 {Lolium rigidum;}
MZ00050620	AZM4_61075	TM00050620	13.11	1.111	0.00436	0.114103	hypothetical protein {Oryza sativa (japonica cultivar-group);} ^|^GB|AAT39186.1|47900356|AC108876 hypothetical protein {Oryza sativa (japonica cultivar-group);}
MZ00057075	AZM4_60927	TM00057075	11.18	1.111	0.00964	0.122042	OSJNBa0086O06.18 {Oryza sativa (japonica cultivar-group);}
MZ00047623	AZM4_127518	TM00047623	11.51	1.11	0.01665	0.133579	putative flavonol 3-sulfotransferase {Oryza sativa (japonica cultivar-group);}
MZ00047738	AZM4_13214	TM00047738	10.36	1.11	0.01893	0.138178	putative metallo beta subunit lactamase {Oryza sativa (japonica cultivar-group);}
MZ00016847	TC273008	TM00016847	13.25	1.109	0.00139	0.114103	myosin heavy chain-like {Oryza sativa (japonica cultivar-group);}
MZ00033642	BE238637	TM00033642	12.45	1.109	0.00182	0.114103	NA
MZ00034426	TC263304	TM00034426	12.6	1.109	0.01313	0.127525	contains EST C73720(E20258) hypothetical protein {Oryza sativa (japonica cultivar-group);}
MZ00030980	TC276344	TM00030980	12.08	1.109	0.02961	0.158075	major intrinsic protein-like {Oryza sativa (japonica cultivar-group);} ^|^GB|BAD10306.1|42409054|AP005405 major intrinsic protein-like {Oryza sativa (japonica cultivar-group);}
MZ00043335	TC269062	TM00043335	13.26	1.108	0.00182	0.114103	putative 40S ribosomal protein S8 {Oryza sativa (japonica cultivar-group);} ^|^GB|BAD21871.1|47848087|AP004837 putative 40S ribosomal protein S8 {Oryza sativa (japonica cultivar-group);}
MZ00050286	AZM4_53360	TM00050286	10.74	1.108	0.02056	0.140911	OSJNBb0078D11.2 {Oryza sativa (japonica cultivar-group);} ^|^GB|CAE01853.2|38345858|OSJN00087 OSJNBa0084K11.22 {Oryza sativa (japonica cultivar-group);}
MZ00043333	ZRSmOTOT00300296	TM00043333	14.98	1.108	0.02538	0.14993	NA
MZ00045678	ZRSgTETN00300035	TM00045678	11.21	1.107	0.04473	0.182815	NA
MZ00013385	TC268801	TM00013385	13.26	1.106	0.00506	0.114103	Tubulin alpha-1 chain (Alpha-1 tubulin). {Zea mays;} ^|^PIR|S15773|S15773 tubulin alpha-1 chain - maize {Zea mays;} ^|^GB|CAA33734.1|22147|ZMALPTUB alpha1-tubulin {Zea mays;}
MZ00044402	TC269061	TM00044402	15.28	1.104	0.00817	0.119119	zp22/D87 {Zea mays;}
MZ00016339	TC251590	TM00016339	10.19	1.104	0.02899	0.156941	hypothetical protein F18O22.210 - Arabidopsis thaliana {Arabidopsis thaliana;} ^|^GB|AAM20448.1|20466262|AY099597 putative protein {Arabidopsis thaliana;} ^|^GB|CAB87781.1|7573467|ATF18O22 putative protein {-TRUNCATED-
MZ00024244	TC206119	TM00024244	11.86	1.104	0.03297	0.163923	similar to splicing factor/activator protein {Oryza sativa (japonica cultivar-group);}
MZ00025298	TC270218	TM00025298	13.99	1.104	0.05251	0.195169	putative MADS-domain transcription factor {Zea mays;}
MZ00032863	TC257002	TM00032863	16.19	1.103	0.00123	0.114103	vacuolar sorting receptor-like protein {Oryza sativa (japonica cultivar-group);}
MZ00007046	CD434271	TM00007046	12.93	1.103	0.00309	0.114103	NA
MZ00043431	AZM4_90620	TM00043431	14.02	1.103	0.04054	0.176441	putative quinone-oxidoreductase QR2 {Oryza sativa (japonica cultivar-group);}
MZ00033178	TC278422	TM00033178	14.16	1.102	0.02985	0.158701	putative major intrinsic protein {Oryza sativa (japonica cultivar-group);}
MZ00030453	TC254309	TM00030453	12.45	1.1	0.00128	0.114103	putative pectinesterase {Oryza sativa (japonica cultivar-group);}
MZ00033666	BG319972	TM00033666	12.18	1.1	0.00082	0.114103	NA
MZ00033445	TC274838	TM00033445	16.27	1.098	0.00101	0.114103	zinc finger protein {Oryza sativa (japonica cultivar-group);} ^|^GB|BAD54070.1|53792893|AP004329 zinc finger protein {Oryza sativa (japonica cultivar-group);} ^|^GB|BAA33202.1|3618312|AB001884 zinc finger pr-TRUNCATED-
MZ00028013	TC263491	TM00028013	10.97	1.097	0.05044	0.192094	Putative poly(A) polymerase {Oryza sativa (japonica cultivar-group);}
MZ00040543	NP003493|AF061837.1|AAC27702.1	TM00040543	12.46	1.096	0.02786	0.154749	phosphogluconate dehydrogenase (decarboxylating) (EC 1.1.1.44), cytosolic - maize {Zea mays;} ^|^GB|AAC27702.1|3342800|AF061837 putative cytosolic 6-phosphogluconate dehydrogenase {Zea mays;}
MZ00043852	TC261407	TM00043852	12.71	1.095	0.02211	0.144031	DNA-binding protein-like protein {Oryza sativa (japonica cultivar-group);}
MZ00046727	AZM4_112286	TM00046727	15.25	1.091	0.01148	0.123901	expressed protein {Oryza sativa (japonica cultivar-group);}
MZ00037822	CB278207	TM00037822	13.92	1.09	0.00114	0.114103	NA
MZ00036912	BM078850	TM00036912	10.64	1.09	0.00847	0.119751	NA
MZ00049695	AZM4_40855	TM00049695	12.9	1.087	0.01006	0.12233	DNA-binding protein-like {Oryza sativa (japonica cultivar-group);}
MZ00035228	AI739744	TM00035228	13.09	1.087	0.02464	0.148492	NA
MZ00043040	TC205118	TM00043040	12.9	1.087	0.05103	0.193092	putative 60S ribosomal protein L22 {Oryza sativa (japonica cultivar-group);} ^|^GB|BAC83533.1|34393853|AP004343 putative 60S ribosomal protein L22 {Oryza sativa (japonica cultivar-group);}
MZ00038173	CD445993	TM00038173	13.69	1.086	0.00196	0.114103	putative guanylate binding protein {Oryza sativa (japonica cultivar-group);}
MZ00007502	CD443203	TM00007502	12.32	1.086	0.01725	0.134895	OSJNBa0011J08.7 {Oryza sativa (japonica cultivar-group);}
MZ00047761	AZM4_13349	TM00047761	11.9	1.086	0.01779	0.136221	putative beta3-glycosyltransferase {Oryza sativa (japonica cultivar-group);}
MZ00028255	TC262878	TM00028255	12.57	1.085	0.01705	0.134438	peptidase family-like protein {Oryza sativa (japonica cultivar-group);} ^|^GB|BAC84537.1|34394989|AP005830 peptidase family-like protein {Oryza sativa (japonica cultivar-group);}
MZ00030425	TC265317	TM00030425	12.15	1.085	0.03068	0.160144	unknown protein {Oryza sativa (japonica cultivar-group);} ^|^GB|AAK43493.1|13876517|AC020666 unknown protein {Oryza sativa (japonica cultivar-group);}
MZ00050549	AZM4_60353	TM00050549	13.38	1.085	0.03371	0.16481	OSJNBa0084K01.9 {Oryza sativa (japonica cultivar-group);}
MZ00013460	TC263994	TM00013460	13.93	1.084	0.00055	0.114103	NA
MZ00034277	TC270346	TM00034277	15.01	1.083	0.0481	0.188135	putative protein kinase (ADK1) {Oryza sativa (japonica cultivar-group);}
MZ00004344	TC266276	TM00004344	11.74	1.082	0.03421	0.165419	Ferredoxin-thioredoxin reductase, variable chain (FTR-V) (Ferredoxin-thioredoxin reductase subunit A) (FTR-A). {Zea mays;}
MZ00039758	CF023336	TM00039758	13.3	1.081	0.04177	0.178169	NA
MZ00014297	TC259884	TM00014297	13.69	1.08	0.00502	0.114103	physical impedance induced protein {Zea mays;}
MZ00030002	TC250418	TM00030002	15.47	1.08	0.00352	0.114103	'unknown protein, contains f-box domain' {Oryza sativa (japonica cultivar-group);}
MZ00018053	TC273700	TM00018053	13.18	1.08	0.02406	0.147612	putative axi 1(auxin-independent growth promoter) protein {Oryza sativa (japonica cultivar-group);}
MZ00024694	CD961353	TM00024694	14.51	1.079	0.03308	0.16393	HAD superfamily protein involved in N-acetyl-glucosamine catabolism-like {Oryza sativa (japonica cultivar-group);}
MZ00014411	TC249686	TM00014411	14.02	1.079	0.03432	0.165655	Arabidopsis ETTIN-like protein 1 {Oryza sativa;}
MZ00027646	TC273551	TM00027646	14.42	1.077	0.04639	0.18518	putative shaggy-like kinase {Oryza sativa (japonica cultivar-group);} ^|^GB|AAM92301.1|22122918|AC079029 putative shaggy-like kinase {Oryza sativa (japonica cultivar-group);}
MZ00023010	TC277341	TM00023010	11.87	1.077	0.04985	0.19095	NA
MZ00043436	TC268783	TM00043436	12.88	1.076	0.05294	0.195806	OSJNBa0033G05.15 {Oryza sativa (japonica cultivar-group);}
MZ00026629	TC272864	TM00026629	13.13	1.074	0.036	0.168321	florfenicol resistance protein-like {Oryza sativa (japonica cultivar-group);}
MZ00021667	TC266779	TM00021667	12.1	1.074	0.03771	0.170964	putative potassium transporter {Oryza sativa (japonica cultivar-group);} ^|^GB|CAD20999.1|18250702|OSA427978 putative potasium transporter {Oryza sativa (japonica cultivar-group);}
MZ00026209	TC250786	TM00026209	12.59	1.073	0.00211	0.114103	NOD26-like membrane integral protein ZmNIP1-1 {Zea mays;}
MZ00051808	TC250258	TM00051808	12.6	1.073	0.01505	0.130092	OSJNBa0041M06.2 {Oryza sativa (japonica cultivar-group);} ^|^GB|CAE01505.2|38344779|OSJN00008 OSJNBb0026L04.10 {Oryza sativa (japonica cultivar-group);}
MZ00049720	AZM4_41176	TM00049720	12.51	1.072	0.01849	0.137387	putative permease 1 {Oryza sativa (japonica cultivar-group);} ^|^GB|BAB61205.1|14587294|AP003256 putative permease 1 {Oryza sativa (japonica cultivar-group);}
MZ00005458	BM500951	TM00005458	15.67	1.072	0.03909	0.173597	putative multidrug resistance protein 1 homolog {Oryza sativa (japonica cultivar-group);} ^|^GB|CAD59586.1|27368857|OSA535064 MDR-like ABC transporter {Oryza sativa (japonica cultivar-group);}
MZ00005409	BM500504	TM00005409	14.9	1.071	0.01418	0.129103	putative disease resistance protein RPS2 {Oryza sativa (japonica cultivar-group);}
MZ00049522	AZM4_38955	TM00049522	16.5	1.07	0.00205	0.114103	heat shock factor RHSF13 {Oryza sativa (japonica cultivar-group);} ^|^GB|BAB19067.1|11761077|AP002744 putative heat shock factor protein 1 (HSF 1) {Oryza sativa (japonica cultivar-group);}
MZ00003807	BG320037	TM00003807	17.43	1.068	0.00641	0.11606	unknown protein {Arabidopsis thaliana;} ^|^GB|BAB03115.1|10998144|AP002040 unnamed protein product; gene_id:MEC18.16 unknown protein {Arabidopsis thaliana;} ^|^GB|BAC42907.1|26451620|AK118289 unknown protein {Arabidopsis thaliana;} ^|^GB|AAG51041.1|12322003|AC069473 unknown protein; 47077-47667 {Arabidopsis thaliana;}
MZ00051826	AZM4_90378	TM00051826	12.15	1.068	0.04267	0.179785	putative AP2 domain protein {Oryza sativa (japonica cultivar-group);} ^|^GB|AAT39261.1|47900526|AC135925 putative AP2 domain protein {Oryza sativa (japonica cultivar-group);}
MZ00036999	BM337271	TM00036999	12.13	1.067	0.02889	0.15669	NA
MZ00027662	TC262995	TM00027662	11.11	1.066	0.04703	0.186163	sigma factor SIG6 {Zea mays;}
MZ00032477	TC266702	TM00032477	12.16	1.065	0.05308	0.19599	ESTs AU082471(C61852),AU082572(S11858), AU082461(C11566),C26065(C11566),C28634(C61852), AU082573(S11858) correspond to a region of the predicted gene. Similar to Arabidopsis thaliana chromosome 1 BAC F20N2; -TRUNCATED-
MZ00016765	TC273101	TM00016765	12.67	1.064	0.01315	0.127525	hypothetical protein {Oryza sativa (japonica cultivar-group);}
MZ00013129	NP667689	TM00013129	14.82	1.064	0.01369	0.128728	putative inositol 1,3,4-trisphosphate 5/6-kinase {Oryza sativa (japonica cultivar-group);} ^|^GB|BAD34407.1|50725334|AP006525 putative inositol 1,3,4-trisphosphate 5/6-kinase {Oryza sativa (japonica -TRUNCATED-
MZ00041597	TC192986	TM00041597	13.71	1.064	0.04144	0.177848	OSJNBa0060D06.16 {Oryza sativa (japonica cultivar-group);}
MZ00043998	TC272399	TM00043998	12.34	1.063	0.01175	0.124464	At3g16980 {Arabidopsis thaliana;} ^|^GB|AAS76204.1|45752612|BT012109 At3g16980 {Arabidopsis thaliana;}
MZ00003833	BG320510	TM00003833	14.09	1.062	0.04797	0.188023	NA
MZ00040790	NP831350|AY325816.1|AAP94595.1	TM00040790	13.69	1.061	0.00875	0.120254	putative gag-pol polyprotein {Zea mays;}
MZ00029620	TC264658	TM00029620	16.27	1.06	0.00079	0.114103	putative protein phosphatase 2C {Oryza sativa (japonica cultivar-group);}
MZ00026630	TC251378	TM00026630	12.76	1.06	0.00136	0.114103	putative homogentisate 1,2-dioxygenase {Oryza sativa (japonica cultivar-group);}
MZ00003480	BE051894	TM00003480	14.17	1.06	0.04715	0.186247	unknown protein {Oryza sativa (japonica cultivar-group);}
MZ00043592	TC259381	TM00043592	11.97	1.059	0.01018	0.12233	ALY protein {Nicotiana benthamiana;}
MZ00020668	TC266410	TM00020668	12.1	1.056	0.00287	0.114103	contains EST AU056984(S1038) unknown protein {Oryza sativa (japonica cultivar-group);}
MZ00016242	TC270259	TM00016242	7.44	1.055	0.00121	0.114103	response regulator 6 {Zea mays;}
MZ00039371	CD998283	TM00039371	12.3	1.055	0.03475	0.166263	OSJNBa0072F16.12 {Oryza sativa (japonica cultivar-group);}
MZ00014714	TC250014	TM00014714	12.78	1.053	0.04078	0.176676	Actin-depolymerizing factor 1 (ADF 1) (ZmABP1) (ZmADF1). {Zea mays;} ^|^PIR|T02882|T02882 actin-depolymerizing factor 1 - maize {Zea mays;} ^|^GB|CAA56786.1|929918|ZMABP1F actin-depolymerizing factor {Zea ma-TRUNCATED-
MZ00049733	AZM4_41315	TM00049733	11.39	1.052	0.01208	0.125504	At4g34730 {Arabidopsis thaliana;} ^|^GB|AAN72022.1|25082957|BT002011 putative protein {Arabidopsis thaliana;}
MZ00041685	TC260499	TM00041685	12.03	1.051	0.00737	0.117806	hypothetical protein {Gallus gallus;}
MZ00048300	AZM4_144969	TM00048300	12.71	1.051	0.01011	0.12233	putative peptide transporter {Oryza sativa (japonica cultivar-group);} ^|^GB|BAB61219.1|14587308|AP003256 putative peptide transporter {Oryza sativa (japonica cultivar-group);}
MZ00036486	BG321212	TM00036486	14.01	1.051	0.041	0.177165	putative FK506-binding protein {Oryza sativa (japonica cultivar-group);}
MZ00031071	TC215016	TM00031071	13.02	1.051	0.0435	0.181062	NA
MZ00017371	TC273349	TM00017371	15.34	1.051	0.0441	0.182204	probable chaperonin 10 - rice {Oryza sativa;} ^|^GB|AAB63591.1|2267597|AF009413 10 kDa chaperonin {Oryza sativa (indica cultivar-group);}
MZ00022800	TC257707	TM00022800	12.76	1.049	0.05063	0.192467	NA
MZ00018949	TC198609	TM00018949	14.58	1.048	0.00087	0.114103	unknown protein {Arabidopsis thaliana;} ^|^GB|AAK92821.1|15292901|AY050884 unknown protein {Arabidopsis thaliana;}
MZ00032425	TC257232	TM00032425	12.4	1.048	0.0406	0.176523	histone H3 {Neurospora crassa;} ^|^GB|AAM76068.1|21702714|AF520775 histone H3 {Hypocrea jecorina;} ^|^GB|CAD21510.1|18307450|NCB7K22 histone H3 {Neurospora crassa;} ^|^GB|AAT74576.1|50313408|AY669068 histone-TRUNCATED-
MZ00023975	TC275356	TM00023975	14.73	1.048	0.04245	0.179461	unknown protein {Oryza sativa (japonica cultivar-group);}
MZ00022630	TC257017	TM00022630	11.8	1.048	0.05447	0.198466	DNA-binding protein PD2 - garden pea {Pisum sativum;} ^|^GB|CAA67292.1|2213538|PSDBPPD2 DNA-binding protein PD2 {Pisum sativum;}
MZ00055260	TC261156	TM00055260	14.37	1.047	0.01047	0.123158	diaminopimelate epimerase-like protein - Arabidopsis thaliana {Arabidopsis thaliana;} ^|^GB|AAN28810.1|23505901|AY143871 At3g53580/F4P12_280 {Arabidopsis thaliana;} ^|^GB|AAM83223.1|22022530|AY126996 AT3g535-TRUNCATED-
MZ00042311	TC263085	TM00042311	12.51	1.047	0.02164	0.143072	'unknown protein, contains BSD domain' {Oryza sativa (japonica cultivar-group);}
MZ00018263	TC274088	TM00018263	11.75	1.047	0.0325	0.163142	guanine nucleotide-exchange protein GEP2 {Oryza sativa;}
MZ00022070	TC256763	TM00022070	12.97	1.046	0.00916	0.121559	putative squamosa promoter binding protein 7 {Oryza sativa (japonica cultivar-group);} ^|^GB|AAT58848.1|49328152|AC137620 unknown protein {Oryza sativa (japonica cultivar-group);}
MZ00055133	CO519368	TM00055133	12.58	1.046	0.01123	0.123889	hypothetical protein {Oryza sativa (japonica cultivar-group);} ^|^GB|BAC00676.1|21328092|AP003443 hypothetical protein {Oryza sativa (japonica cultivar-group);}
MZ00048655	AZM4_23308	TM00048655	12.97	1.045	0.00433	0.114103	protein kinase homolog T1F15.2 - Arabidopsis thaliana {Arabidopsis thaliana;} ^|^GB|AAC18784.1|3176660|T1F15 Similar to ERECTA receptor protein kinase gb|U47029 from A. thaliana. {Arabidopsis thaliana;} ^|^G-TRUNCATED-
MZ00025664	TC272032	TM00025664	11.58	1.045	0.0046	0.114103	OSJNBa0039C07.6 {Oryza sativa (japonica cultivar-group);}
MZ00025605	TC258532	TM00025605	12.01	1.043	0.05292	0.195806	phosphate translocator-like {Oryza sativa (japonica cultivar-group);}
MZ00022632	TC267684	TM00022632	13.49	1.042	0.00331	0.114103	Probable 3-beta-hydroxysteroid-delta(8),delta(7)-isomerase(EC 5.3.3.5) (Cholestenol delta-isomerase) (Delta8-delta7 sterolisomerase) (D8-D7 sterol isomerase). {Oryza sativa;} ^|^GB|BAB92148.1|208-TRUNCATED-
MZ00046732	AZM4_1123	TM00046732	13.3	1.041	0.00086	0.114103	unknown protein {Oryza sativa (japonica cultivar-group);}
MZ00038718	CD959649	TM00038718	13.65	1.04	0.00389	0.114103	NA
MZ00057144	AZM4_69425	TM00057144	14.85	1.038	0.00267	0.114103	putative anthocyanin 5-O-glucosyltransferase {Oryza sativa (japonica cultivar-group);}
MZ00046799	AZM4_113101	TM00046799	16.2	1.038	0.01419	0.129103	unknown protein {Arabidopsis thaliana;} ^|^GB|AAL59929.1|18175797|AY072107 unknown protein {Arabidopsis thaliana;}
MZ00049821	AZM4_43022	TM00049821	12.9	1.037	0.0549	0.199152	glutathione S-transferase GST16-like protein {Oryza sativa (japonica cultivar-group);} ^|^GB|BAD19471.1|47497414|AP004787 glutathione S-transferase GST16-like protein {Oryza sativa (japonica cultivar-group);-TRUNCATED-
MZ00021441	TC266610	TM00021441	11.83	1.036	0.00177	0.114103	TATA-box binding protein 1 (TATA-box factor 1) (TATA binding factor 1)(TATA sequence-binding protein 1) (TBP-1) (Transcription initiationfactor TFIID TBP-1 subunit). {Triticum aestivum;} ^|^PIR|S23522|S23522-TRUNCATED-
MZ00017372	TC252490	TM00017372	12.09	1.036	0.02429	0.147946	OSJNBa0013K16.11 {Oryza sativa (japonica cultivar-group);}
MZ00055744	TC249156	TM00055744	12.47	1.036	0.0453	0.183537	putative hydroxyproline-rich glycoprotein {Oryza sativa (japonica cultivar-group);}
MZ00029436	TC264963	TM00029436	12.43	1.036	0.05156	0.193717	hypothetical protein AT5G55860 {Arabidopsis thaliana;}
MZ00023293	AZM4_62618	TM00023293	12.31	1.035	0.00543	0.114103	MCB2 protein {Hordeum vulgare subsp. vulgare;}
MZ00004035	TC271389	TM00004035	11.99	1.033	0.00915	0.121546	ATPase-like protein {Oryza sativa (japonica cultivar-group);} ^|^GB|BAC79945.1|33146924|AP004384 ATPase-like protein {Oryza sativa (japonica cultivar-group);}
MZ00025627	TC261216	TM00025627	12.92	1.033	0.0433	0.180894	putative secretory carrier membrane protein {Oryza sativa (japonica cultivar-group);} ^|^GB|AAU90239.1|53749380|AC130597 putative secretory carrier membrane protein {Oryza sativa (japonica cultivar-group);} -TRUNCATED-
MZ00031909	TC266765	TM00031909	12.28	1.032	0.00562	0.114103	ethylene-forming-enzyme-like dioxygenase-like protein {Oryza sativa (japonica cultivar-group);} ^|^GB|BAA95835.1|8096332|AP002069 Similar to Prunus armeniaca ethylene-forming-enzyme-like dioxygenase. (U97530-TRUNCATED-
MZ00022933	ZRSmOTOT00101312	TM00022933	11.69	1.03	0.00366	0.114103	OSJNBa0043L09.10 {Oryza sativa (japonica cultivar-group);}
MZ00052482	BI319253	TM00052482	12.88	1.03	0.00745	0.11795	NA
MZ00028964	TC274943	TM00028964	14	1.03	0.01277	0.126823	putative kinase interacting protein {Oryza sativa (japonica cultivar-group);}
MZ00035988	AZM4_34008	TM00035988	15.06	1.03	0.01979	0.139975	putative extensin-like protein {Oryza sativa (japonica cultivar-group);} ^|^GB|BAB07956.1|9711862|AP002524 putative extensin-like protein {Oryza sativa (japonica cultivar-group);}
MZ00025583	TC261505	TM00025583	12.56	1.029	0.00203	0.114103	NA
MZ00013112	NP666979	TM00013112	14.63	1.028	0.00168	0.114103	Phospholipid-transporting ATPase 1 (EC 3.6.3.1) (Aminophospholipidflippase 1). {Arabidopsis thaliana;} ^|^GB|AAG01899.1|9909198|AF175769 aminophospholipid flippase {Arabidopsis thaliana;} ^|^GB|BAB11515.1|10-TRUNCATED-
MZ00020575	TC255370	TM00020575	12.51	1.028	0.04623	0.184943	NA
MZ00051944	AZM4_91684	TM00051944	12.21	1.027	0.02013	0.14032	hypothetical protein {Oryza sativa (japonica cultivar-group);}
MZ00027656	TC273208	TM00027656	13.58	1.027	0.02289	0.145127	P450 {Lolium rigidum;}
MZ00032586	TC279111	TM00032586	11.47	1.027	0.02611	0.150953	NA
MZ00056784	AZM4_26621	TM00056784	13.73	1.027	0.04868	0.18902	NA
MZ00034253	TC272613	TM00034253	15.44	1.026	0.02428	0.147946	putative glycosyl hydrolase family 35 (beta-galactosidase) {Oryza sativa (japonica cultivar-group);}
MZ00012808	CF633359	TM00012808	12.35	1.024	0.00352	0.114103	NA
MZ00022115	TC267164	TM00022115	12.3	1.023	0.00241	0.114103	unknown protein {Oryza sativa (japonica cultivar-group);} ^|^GB|BAD30109.1|50508300|AP003705 unknown protein {Oryza sativa (japonica cultivar-group);}
MZ00018614	TC253914	TM00018614	14.34	1.02	0.00726	0.117616	response regulator 4 {Zea mays;}
MZ00029528	TC264552	TM00029528	11.19	1.02	0.01779	0.136221	unknown protein {Oryza sativa (japonica cultivar-group);} ^|^GB|AAK84446.1|15144305|AC087192 unknown protein {Oryza sativa (japonica cultivar-group);}
MZ00026655	TC251654	TM00026655	13.73	1.018	0.00222	0.114103	unknown protein {Oryza sativa (japonica cultivar-group);} ^|^GB|AAN04146.1|22655729|AC116600 Unknown protein {Oryza sativa;} ^|^GB|AAN04206.1|22655789|AC098696 Unknown protein {Oryza sativa (japonica cultiva-TRUNCATED-
MZ00018757	TC253792	TM00018757	12.44	1.018	0.00243	0.114103	hypothetical protein {Oryza sativa (japonica cultivar-group);}
MZ00013780	TC249788	TM00013780	13.01	1.018	0.02028	0.140588	protein phosphatase 2C-like {Oryza sativa (japonica cultivar-group);}
MZ00052309	BE518747	TM00052309	11.81	1.018	0.035	0.166649	NA
MZ00049773	AZM4_41964	TM00049773	12.96	1.018	0.04731	0.186501	probable GDSL-motif lipase/hydrolase [imported] - Arabidopsis thaliana {Arabidopsis thaliana;} ^|^GB|AAM91261.1|22136366|AY128861 putative GDSL-motif lipase/hydrolase {Arabidopsis thaliana;} ^|^G-TRUNCATED-
MZ00015502	TC247995	TM00015502	14.19	1.017	0.01963	0.139691	vacuolar sorting receptor homolog - maize (fragment) {Zea mays;} ^|^GB|AAB72113.1|2443857|ZMU79961 vacuolar sorting receptor homolog {Zea mays;}
MZ00036889	BM074559	TM00036889	12.66	1.016	0.02766	0.154376	receptor-like protein kinase-like {Oryza sativa (japonica cultivar-group);} ^|^GB|BAB84843.1|18677116|AP003216 receptor-like protein kinase-like {Oryza sativa (japonica cultivar-group);}
MZ00030478	TC276181	TM00030478	12.65	1.016	0.05473	0.199044	monooxygenase (EC 1.-.-.-) 2 - Arabidopsis thaliana {Arabidopsis thaliana;} ^|^GB|CAA07575.1|3426064|ATH7588 monooxygenase {Arabidopsis thaliana;} ^|^GB|CAB37510.1|4467141|ATF20M13 monooxygenase 2 (MO2) -TRUNCATED-
MZ00028233	TC263959	TM00028233	12.52	1.013	0.01746	0.135193	hypothetical protein {Oryza sativa (japonica cultivar-group);}
MZ00055917	TC264542	TM00055917	11.98	1.013	0.02406	0.147612	s-locus protein 5 {Triticum aestivum;}
MZ00050410	AZM4_59020	TM00050410	13.51	1.012	0.00061	0.114103	hypothetical protein {Oryza sativa (japonica cultivar-group);}
MZ00018090	TC274383	TM00018090	13.92	1.011	0.00475	0.114103	unknown protein {Oryza sativa (japonica cultivar-group);} ^|^GB|BAD01750.1|38424060|AP004621 unknown protein {Oryza sativa (japonica cultivar-group);}
MZ00038280	CD526351	TM00038280	13.51	1.011	0.00105	0.114103	NA
MZ00003640	TC265857	TM00003640	12.54	1.011	0.00067	0.114103	Phospholipase D alpha 2 {Oryza sativa (japonica cultivar-group);}
MZ00013335	TC247851	TM00013335	13.98	1.011	0.04844	0.188683	histone H4. {Arabidopsis thaliana;}
MZ00055236	TC260865	TM00055236	15.28	1.009	0.00293	0.114103	NA
MZ00055818	TC209675	TM00055818	11.96	1.009	0.02768	0.154376	putative transposase {Zea mays;}
MZ00031674	TC265216	TM00031674	11.79	1.008	0.00448	0.114103	unknown protein {Oryza sativa (japonica cultivar-group);}
MZ00046642	AZM4_106279	TM00046642	13.76	1.008	0.03004	0.158954	ankyrin-like protein {Oryza sativa (japonica cultivar-group);} ^|^GB|BAB89571.1|20160625|AP003251 ankyrin-like protein {Oryza sativa (japonica cultivar-group);}
MZ00025442	TC250139	TM00025442	13.25	1.007	0.00753	0.118012	hypothetical protein {Oryza sativa (japonica cultivar-group);}
MZ00007476	CD442652	TM00007476	9.76	1.007	0.04817	0.188198	NA
MZ00033145	TC266154	TM00033145	14.03	1.006	0.02129	0.142308	unknown protein {Oryza sativa (japonica cultivar-group);}
MZ00035256	AI820356	TM00035256	14.38	1.006	0.03917	0.173729	OSJNBa0043A12.14 {Oryza sativa (japonica cultivar-group);}
MZ00054872	OGUKX11TV	TM00054872	15.5	1.005	0.00078	0.114103	patatin-like phospholipase domain containing protein {Oryza sativa (japonica cultivar-group);}
MZ00000813	TC257276	TM00000813	14.24	1.005	0.0108	0.123397	putative alpha-glucosidase {Oryza sativa (japonica cultivar-group);}
MZ00042610	TC253932	TM00042610	11.07	1.005	0.02307	0.145532	OSJNBb0089K06.1 {Oryza sativa (japonica cultivar-group);} ^|^GB|CAD39706.2|38567946|OSJN00144 OSJNBb0115I21.2 {Oryza sativa (japonica cultivar-group);}
MZ00056614	AZM4_135414	TM00056614	12.3	1.002	0.05486	0.199152	mRNA-binding protein precursor [imported] - tomato (fragment) {Lycopersicon esculentum;}
MZ00048325	AZM4_14901	TM00048325	12.47	1.001	0.00621	0.115954	dihydrodipicolinate reductase-like {Oryza sativa (japonica cultivar-group);}
MZ00014344	TC260270	TM00014344	14.77	1.001	0.02127	0.142308	probable proteasome endopeptidase complex (EC 3.4.25.1) alpha chain - rice {Oryza sativa;} ^|^GB|BAD10760.1|42407555|AP006265 proteasome alpha subunit {Oryza sativa (japonica cultivar-group);} ^|-TRUNCATED-
MZ00038776	CD962447	TM00038776	12.92	-1.001	0.00123	0.114103	NA
MZ00025023	TC259538	TM00025023	18.94	-1.001	0.00068	0.114103	plasma membrane H+ ATPase {Oryza sativa (japonica cultivar-group);}
MZ00004107	BG836648	TM00004107	17.46	-1.002	0.00068	0.114103	hypothetical protein similar to Arabidopsis thaliana chromosome 1, T5E21.9 {Oryza sativa (japonica cultivar-group);}
MZ00052162	AZM4_94622	TM00052162	12.54	-1.002	0.00174	0.114103	putative far-red impaired response protein {Oryza sativa (japonica cultivar-group);}
MZ00024506	TC206534	TM00024506	11.18	-1.002	0.0007	0.114103	coated vesicle membrane protein-like {Oryza sativa (japonica cultivar-group);}
MZ00027470	TC263095	TM00027470	11.46	-1.002	0.0139	0.128997	putative glyoxylate reductase {Oryza sativa (japonica cultivar-group);} ^|^GB|AAM88629.1|22002145|AC092389 putative glyoxylate reductase {Oryza sativa (japonica cultivar-group);}
MZ00017650	TC252357	TM00017650	12.01	-1.004	0.01021	0.12233	expressed protein {Oryza sativa (japonica cultivar-group);}
MZ00033699	BG836201	TM00033699	11.05	-1.005	0.00871	0.120173	putative transfactor {Oryza sativa (japonica cultivar-group);}
MZ00043733	TC271449	TM00043733	13.94	-1.007	0.00231	0.114103	putative prephenate dehydratase {Oryza sativa (japonica cultivar-group);}
MZ00024407	TC249534	TM00024407	10.75	-1.008	0.00394	0.114103	putative MADS-domain transcription factor {Zea mays;}
MZ00041304	TC192011	TM00041304	14.08	-1.008	0.00197	0.114103	glutaredoxin - rice {Oryza sativa;} ^|^GB|CAE04729.1|32489526|OSJN00169 OSJNBa0043L24.17 {Oryza sativa (japonica cultivar-group);} ^|^GB|BAA20071.1|2114207|D86744 glutaredoxin {Oryza sativa (japonica cultivar-group);}
MZ00039236	TC259489	TM00039236	12.48	-1.008	0.02648	0.151792	putative Triosephosphate isomerase, chloroplast precursor {Oryza sativa (japonica cultivar-group);} ^|^GB|BAD33340.1|50725810|AP005092 putative Triosephosphate isomerase, chloroplast precursor {Oryza sativa -TRUNCATED-
MZ00051030	AZM4_69980	TM00051030	12.83	-1.009	0.00077	0.114103	putative chloride channel protein {Oryza sativa (japonica cultivar-group);} ^|^GB|AAQ56538.1|34015349|AY360393 putative chloride channel {Oryza sativa (japonica cultivar-group);} ^|^GB|BAC92420.1-TRUNCATED-
MZ00039356	CD997338	TM00039356	13.06	-1.009	0.00226	0.114103	putative pyrophosphate-dependent phosphofructokinase beta subunit {Oryza sativa (japonica cultivar-group);}
MZ00023412	TC258684	TM00023412	11.35	-1.009	0.00201	0.114103	22 kDa drought-inducible protein {Saccharum hybrid cultivar;} ^|^GB|BAB68268.1|15667623|AB071694 drought inducible 22 kD protein {Saccharum officinarum;}
MZ00039772	TC274465	TM00039772	11.02	-1.01	0.02095	0.141851	putative amino acid transporter {Oryza sativa (japonica cultivar-group);}
MZ00015026	TC272190	TM00015026	14.7	-1.01	0.04998	0.19123	HMGI/Y protein {Zea mays;}
MZ00056578	AZM4_132081	TM00056578	11.57	-1.011	0.00146	0.114103	NA
MZ00036276	TC260359	TM00036276	14.18	-1.012	0.00101	0.114103	glutathione transferase (EC 2.5.1.18) III(a) [imported] - maize {Zea mays;} ^|^GB|CAB38118.1|4468792|ZMA010295 Glutathione transferase III(a) {Zea mays;}
MZ00024752	TC271008	TM00024752	20.92	-1.012	0.00068	0.114103	putative microtubule-associated protein MAP65-1a {Oryza sativa (japonica cultivar-group);}
MZ00027111	TC251624	TM00027111	11.28	-1.013	0.00353	0.114103	putative thioredoxin-like protein CDSP32 {Oryza sativa (japonica cultivar-group);}
MZ00027263	TC210242	TM00027263	13.45	-1.014	0.00234	0.114103	ESTs AU077984(C62969),D41648(S4289), AU063584(C62969) correspond to a region of the predicted gene. Similar to putative Ser/Thr protein kinase (AC003105) {Oryza sativa (japonica cultivar-group);}
MZ00046555	AZM4_104383	TM00046555	13.81	-1.014	0.00103	0.114103	unknown protein, 42479-41336 [imported] - Arabidopsis thaliana {Arabidopsis thaliana;} ^|^GB|BAD42933.1|51968482|AK175170 unknown protein {Arabidopsis thaliana;} ^|^GB|AAG52116.1|12324287|AC023064 unknown pr-TRUNCATED-
MZ00028678	TC264859	TM00028678	12.19	-1.014	0.01101	0.123461	Isoflavone reductase homolog IRL (EC 1.3.1.-). {Zea mays;} ^|^PIR|T02304|T02304 2''-hydroxyisoflavone reductase (EC 1.3.1.45), sulfur starvation induced - maize {Zea mays;} ^|^GB|AAC49210.1|12-TRUNCATED-
MZ00033438	TC257981	TM00033438	12.88	-1.014	0.01304	0.127432	putative protein kinase {Oryza sativa (japonica cultivar-group);}
MZ00030284	TC274810	TM00030284	13.43	-1.015	0.01653	0.133473	contains EST D23016(C2049) unknown protein {Oryza sativa (japonica cultivar-group);} ^|^GB|BAB21163.1|12328504|AP002899 contains EST D23016(C2049) unknown protein {Oryza sativa (japonica cultivar-group);} -TRUNCATED-
MZ00025238	TC207569	TM00025238	13.24	-1.016	0.00661	0.116522	unknown protein [imported] - Arabidopsis thaliana {Arabidopsis thaliana;} ^|^GB|AAM91315.1|22136474|AY128915 unknown protein {Arabidopsis thaliana;} ^|^GB|AAL62441.1|18253029|AY072449 unknown protein {Arabidopsis thaliana;} ^|^GB|AAG51143.1|12322207|AC069273 unknown protein {Arabidopsis thaliana;}
MZ00019580	TC275367	TM00019580	12.11	-1.016	0.00787	0.118513	DHHC-type zinc finger protein, putative {Arabidopsis thaliana;} ^|^GB|AAG52492.1|12325083|AC018364 hypothetical protein; 3218-172 {Arabidopsis thaliana;}
MZ00036697	BG841172	TM00036697	11.55	-1.016	0.02583	0.150585	NA
MZ00030351	TC265758	TM00030351	13.42	-1.017	0.00074	0.114103	OSJNBa0020I02.5 {Oryza sativa (japonica cultivar-group);}
MZ00007001	CD433130	TM00007001	11.14	-1.017	0.04731	0.186501	OSJNBa0076N16.22 {Oryza sativa (japonica cultivar-group);} ^|^GB|CAE02043.2|38346221|OSJN00138 OJ990528_30.1 {Oryza sativa (japonica cultivar-group);}
MZ00057249	AZM4_82898	TM00057249	15.17	-1.019	0.00258	0.114103	NA
MZ00055437	TC252522	TM00055437	14.55	-1.019	0.00475	0.114103	unknown protein {Oryza sativa (japonica cultivar-group);} ^|^GB|AAK21344.1|13384376|AC024594 unknown protein {Oryza sativa (japonica cultivar-group);}
MZ00030666	TC270212	TM00030666	13.59	-1.02	0.00633	0.115954	putative NUDIX hydrolase {Oryza sativa (japonica cultivar-group);}
MZ00047965	AZM4_135969	TM00047965	13.05	-1.02	0.01001	0.12233	putative Galactosyltransferase {Oryza sativa (japonica cultivar-group);}
MZ00020717	TC255058	TM00020717	12.35	-1.02	0.03997	0.17514	putative protein phosphatase 2C {Oryza sativa (japonica cultivar-group);}
MZ00023569	TC259066	TM00023569	13.37	-1.021	0.0016	0.114103	putative protein translation factor Sui1 {Oryza sativa (japonica cultivar-group);}
MZ00018853	TC274661	TM00018853	14.85	-1.022	0.00103	0.114103	AT5g55220/MCO15_17 {Arabidopsis thaliana;} ^|^GB|AAN73293.1|25141197|BT002296 At5g55220/MCO15_17 {Arabidopsis thaliana;}
MZ00047958	AZM4_13593	TM00047958	14.03	-1.022	0.0233	0.146119	histidine amino acid transporter {Oryza sativa (indica cultivar-group);}
MZ00017303	TC269333	TM00017303	11.62	-1.022	0.03482	0.166358	leucine rich repeat containing protein {Oryza sativa (japonica cultivar-group);}
MZ00037373	BM895859	TM00037373	13.7	-1.023	0.00844	0.119683	NA
MZ00026665	TC262243	TM00026665	14.3	-1.024	0.00057	0.114103	expressed protein {Oryza sativa (japonica cultivar-group);}
MZ00048621	AZM4_23033	TM00048621	11.29	-1.024	0.0388	0.172952	NA
MZ00047755	AZM4_13310	TM00047755	13.52	-1.026	0.00162	0.114103	unknown protein {Oryza sativa (japonica cultivar-group);}
MZ00057364	TC275654	TM00057364	14.22	-1.027	0.00376	0.114103	unknown protein {Oryza sativa (japonica cultivar-group);} ^|^GB|AAT39182.1|47900352|AC108876 unknown protein {Oryza sativa (japonica cultivar-group);}
MZ00033185	TC268460	TM00033185	13.49	-1.027	0.00179	0.114103	unknown protein {Arabidopsis thaliana;} ^|^GB|BAD44270.1|51971156|AK176507 unknown protein {Arabidopsis thaliana;} ^|^GB|BAD44099.1|51970814|AK176336 unknown protein {Arabidopsis thaliana;} ^|^GB|BAD44023.1|-TRUNCATED-
MZ00005605	BM660916	TM00005605	12.07	-1.027	0.04724	0.186398	NA
MZ00020332	TC249783	TM00020332	12.99	-1.029	0.00284	0.114103	putative calmodulin-binding protein {Oryza sativa (japonica cultivar-group);}
MZ00021366	TC277150	TM00021366	10.82	-1.029	0.04363	0.18128	hypothetical protein similar to Arabidopsis thaliana chromosome 5, At5g17910 {Oryza sativa (japonica cultivar-group);} ^|^GB|BAB85243.1|18844772|AP003247 hypothetical protein {Oryza sativa (japonica cultivar-TRUNCATED-
MZ00015861	TC272297	TM00015861	12.49	-1.03	0.00657	0.116447	AP2 transcriptional activator DRF1.3 {Hordeum vulgare;} ^|^GB|AAO27885.1|27960760|AF521303 dehydration-responsive AP2 domain transcriptional activator {Hordeum vulgare;}
MZ00025676	TC261272	TM00025676	12.21	-1.03	0.03627	0.168597	putative N-myristoyl transferase {Oryza sativa (japonica cultivar-group);}
MZ00003425	BE051352	TM00003425	10.86	-1.03	0.05294	0.195806	NA
MZ00036394	BG319671	TM00036394	13.79	-1.031	0.00084	0.114103	putative 60S ribosomal protein L24 {Oryza sativa (japonica cultivar-group);}
MZ00015257	TC271745	TM00015257	12.65	-1.032	0.00268	0.114103	putative CCR4-NOT transcription complex, subunit 2; NOT2 {Oryza sativa (japonica cultivar-group);} ^|^GB|BAD19449.1|47497412|AP004257 putative CCR4-NOT transcription complex, subunit 2; NOT2 {Oryza sativa (j-TRUNCATED-
MZ00050571	AZM4_60570	TM00050571	21.46	-1.032	0.00401	0.114103	putative cinnamoyl CoA reductase {Oryza sativa (japonica cultivar-group);}
MZ00020718	TC200838	TM00020718	12.84	-1.033	0.00119	0.114103	NA
MZ00042987	TC204979	TM00042987	12.34	-1.035	0.00225	0.114103	ADP-ribosylation factor {Oryza sativa (japonica cultivar-group);}
MZ00017654	TC251020	TM00017654	13.31	-1.035	0.00649	0.116223	putative NEP1-interacting protein {Oryza sativa (japonica cultivar-group);}
MZ00047957	AZM4_135927	TM00047957	13.13	-1.036	0.00089	0.114103	EST AU082058(C12976) corresponds to a region of the predicted gene. Similar to Arabidopsis thaliana putative transcription factor (AF062916) {Oryza sativa (japonica cultivar-group);}
MZ00016605	TC262474	TM00016605	12.86	-1.037	0.00496	0.114103	putative ASR2 {Oryza sativa (japonica cultivar-group);}
MZ00048537	AZM4_22290	TM00048537	11	-1.038	0.04781	0.187717	hypothetical protein similar to Arabidopsis thaliana chromosome 5, MLN1.10 {Oryza sativa (japonica cultivar-group);}
MZ00043388	TC260127	TM00043388	11.92	-1.039	0.00554	0.114103	Emr1 {Triticum aestivum;}
MZ00042254	TC251897	TM00042254	13.58	-1.039	0.00053	0.114103	At1g03250/F15K9_13 {Arabidopsis thaliana;} ^|^GB|AAM65568.1|21593601|AY088022 unknown {Arabidopsis thaliana;} ^|^GB|AAN18101.1|23308263|BT000532 At1g03250/F15K9_13 {Arabidopsis thaliana;}
MZ00032439	TC252138	TM00032439	12.8	-1.039	0.00312	0.114103	contains EST C91898(E61955) unknown protein {Oryza sativa (japonica cultivar-group);}
MZ00000779	AI855358	TM00000779	15.31	-1.039	0.00145	0.114103	NA
MZ00019389	AZM4_123713	TM00019389	13.24	-1.04	0.00114	0.114103	Hypothetical protein {Oryza sativa (japonica cultivar-group);}
MZ00055401	TC273193	TM00055401	12.58	-1.04	0.00158	0.114103	unknown protein {Oryza sativa (japonica cultivar-group);}
MZ00015371	TC260077	TM00015371	12.43	-1.04	0.01916	0.138696	methyl binding domain protein MBD109 {Zea mays;}
MZ00043617	TC270847	TM00043617	11.89	-1.041	0.02042	0.140779	unknown protein {Oryza sativa (japonica cultivar-group);} ^|^GB|AAS90636.1|46391109|AC105262 unknown protein {Oryza sativa (japonica cultivar-group);}
MZ00030665	TC265987	TM00030665	12.92	-1.042	0.00428	0.114103	phosphodiesterase/alkaline phosphatase D-like protein {Oryza sativa (japonica cultivar-group);}
MZ00012871	CF635239	TM00012871	13.61	-1.042	0.0199	0.140045	putative EL5 {Oryza sativa (japonica cultivar-group);}
MZ00056171	TC267503	TM00056171	20.3	-1.043	0.00112	0.114103	NA
MZ00048463	TC266911	TM00048463	11.57	-1.045	0.00663	0.116522	putative FtsJ cell division protein {Oryza sativa (japonica cultivar-group);}
MZ00035327	AI941776	TM00035327	13.71	-1.045	0.00825	0.119344	NA
MZ00051787	AZM4_89949	TM00051787	12.5	-1.045	0.00835	0.119527	contains EST C72833(E2340) unknown protein {Oryza sativa (japonica cultivar-group);}
MZ00035234	AI770366	TM00035234	12.31	-1.045	0.04641	0.185214	SIR2-like histone deacetylase {Zea mays;}
MZ00015376	TC250670	TM00015376	13.59	-1.046	0.00215	0.114103	HAP3 {Oryza sativa (japonica cultivar-group);}
MZ00056299	TC276525	TM00056299	13.54	-1.047	0.002	0.114103	unknown protein {Oryza sativa (japonica cultivar-group);} ^|^GB|BAD22250.1|47848391|AP005573 unknown protein {Oryza sativa (japonica cultivar-group);}
MZ00038465	CD947373	TM00038465	12.24	-1.047	0.00596	0.11487	NA
MZ00020917	TC276429	TM00020917	14.01	-1.048	0.0014	0.114103	putative FEG protein {Oryza sativa (japonica cultivar-group);}
MZ00015612	TC250810	TM00015612	13.94	-1.048	0.00365	0.114103	protein kinase AKINbetagamma-2 {Zea mays;}
MZ00005267	BM381652	TM00005267	11.65	-1.048	0.00123	0.114103	NA
MZ00050368	AZM4_57434	TM00050368	12.85	-1.048	0.03646	0.168921	hypothetical protein T18N14.30 - Arabidopsis thaliana {Arabidopsis thaliana;} ^|^GB|CAB63151.1|6580147|ATT18N14 putative protein {Arabidopsis thaliana;}
MZ00048759	AZM4_24572	TM00048759	12.81	-1.049	0.00112	0.114103	putative gibberellin 20-dioxygenase {Oryza sativa (japonica cultivar-group);}
MZ00005377	TC263878	TM00005377	12.47	-1.05	0.00222	0.114103	OSJNBa0089N06.7 {Oryza sativa (japonica cultivar-group);}
MZ00020295	TC276222	TM00020295	11.13	-1.05	0.00883	0.120254	Putative poly(A) polymerase {Oryza sativa (japonica cultivar-group);}
MZ00016929	TC262320	TM00016929	12.83	-1.051	0.00211	0.114103	putative C2 domain-containing protein {Oryza sativa (japonica cultivar-group);}
MZ00046873	AZM4_113889	TM00046873	8.73	-1.051	0.00983	0.122097	unknown protein {Oryza sativa (japonica cultivar-group);}
MZ00001345	AW231765	TM00001345	14.03	-1.053	0.00086	0.114103	putative RING zinc finger protein {Oryza sativa (japonica cultivar-group);}
MZ00023317	TC257931	TM00023317	11.47	-1.053	0.01175	0.124464	putative receptor kinase Lecrk {Oryza sativa (japonica cultivar-group);}
MZ00048924	AZM4_27046	TM00048924	13.94	-1.054	0.00235	0.114103	NA
MZ00023837	TC269944	TM00023837	11.77	-1.054	0.00981	0.122097	unknown {Cynodon dactylon;}
MZ00029746	TC274611	TM00029746	11.51	-1.054	0.03272	0.163483	putative RNA helicase {Oryza sativa (japonica cultivar-group);}
MZ00016596	TC261777	TM00016596	10.67	-1.056	0.00219	0.114103	unknown protein {Oryza sativa (japonica cultivar-group);} ^|^GB|BAC55602.1|27817834|AP003747 unknown protein {Oryza sativa (japonica cultivar-group);}
MZ00021976	TC268025	TM00021976	12.73	-1.057	0.00052	0.114103	NA
MZ00055514	TC266556	TM00055514	12.62	-1.057	0.00292	0.114103	NA
MZ00037858	TC270960	TM00037858	12.68	-1.057	0.00657	0.116447	UDP-glucuronic acid decarboxylase {Oryza sativa (japonica cultivar-group);}
MZ00025052	TC249646	TM00025052	13.12	-1.057	0.00895	0.120777	mucin-like protein {Oryza sativa (japonica cultivar-group);} ^|^GB|BAD30652.1|50508475|AP004344 mucin-like protein {Oryza sativa (japonica cultivar-group);}
MZ00050594	AZM4_60801	TM00050594	16.31	-1.058	0.00263	0.114103	hypothetical protein {Oryza sativa (japonica cultivar-group);}
MZ00021101	TC253403	TM00021101	12.55	-1.058	0.03071	0.160201	NA
MZ00021956	TC256619	TM00021956	12.45	-1.059	0.00586	0.114254	putative zinc-finger protein {Oryza sativa (japonica cultivar-group);}
MZ00051342	AZM4_79275	TM00051342	12.45	-1.059	0.04853	0.188831	Hypothetical protein {Oryza sativa (japonica cultivar-group);}
MZ00034399	TC272948	TM00034399	13.97	-1.06	0.00055	0.114103	contains ESTs AU031434(E61567),C27137(C51056) hypothetical protein similar to Arabidopsis thaliana chromosome 1, T23K23.1 {Oryza sativa (japonica cultivar-group);} ^|^GB|BAB17083.1|11034559|AP002866 contains-TRUNCATED-
MZ00023751	TC268954	TM00023751	13.29	-1.06	0.00123	0.114103	putative L-ascorbate oxidase {Oryza sativa (japonica cultivar-group);} ^|^GB|AAT01329.1|46575968|AC093952 putative L-ascorbate oxidase {Oryza sativa (japonica cultivar-group);}
MZ00031591	TC265899	TM00031591	12.41	-1.06	0.02593	0.150585	60S ribosomal protein L15. {Neurospora crassa;} ^|^GB|CAD21192.1|18376127|NCB21D9 probable ribosomal protein L15.e.B, cytosolic {Neurospora crassa;}
MZ00021469	TC255854	TM00021469	10.35	-1.06	0.03064	0.160081	unknown protein {Oryza sativa (japonica cultivar-group);} ^|^GB|BAD36241.1|51091503|AP005707 unknown protein {Oryza sativa (japonica cultivar-group);}
MZ00003600	TC268526	TM00003600	12.81	-1.061	0.00986	0.122097	unnamed protein product; gene_id:F15M7.12 unknown protein {Arabidopsis thaliana;}
MZ00030165	TC274845	TM00030165	11.73	-1.061	0.03433	0.165655	unnamed protein product; Similar to actin-like protein (AL023592) {Oryza sativa (japonica cultivar-group);}
MZ00025140	TC270319	TM00025140	12.74	-1.062	0.0026	0.114103	Serine/threonine protein phosphatase PP2A-1 catalytic subunit(EC 3.1.3.16). {Oryza sativa;} ^|^GB|AAC72838.1|3859548|AF097182 protein phosphatase 2A catalytic subunit {Oryza sativa (indica cultivar-group);} -TRUNCATED-
MZ00036117	BE051261	TM00036117	13.52	-1.064	0.01127	0.123889	thaumatin-like protein. {Zea mays;}
MZ00019552	TC274579	TM00019552	12.31	-1.065	0.01464	0.129703	putative protein phosphatase {Oryza sativa (japonica cultivar-group);}
MZ00054842	AZM4_135252	TM00054842	13.51	-1.066	0.00214	0.114103	embryogenesis transmembrane protein-like {Oryza sativa (japonica cultivar-group);}
MZ00026957	TC272908	TM00026957	12.99	-1.066	0.0019	0.114103	similar to programmed cell death 6 {Danio rerio;}
MZ00035645	AW244171	TM00035645	13.43	-1.067	0.00259	0.114103	NA
MZ00049022	AZM4_3204	TM00049022	14.04	-1.069	0.00137	0.114103	unknown protein {Oryza sativa (japonica cultivar-group);}
MZ00004914	TC268689	TM00004914	13.34	-1.069	0.00194	0.114103	putative gag/pol polyprotein {Oryza sativa (japonica cultivar-group);}
MZ00025313	TC261099	TM00025313	13.59	-1.071	0.00555	0.114103	NA
MZ00036493	BG321268	TM00036493	11.7	-1.071	0.00247	0.114103	NA
MZ00040228	CF059554	TM00040228	13.75	-1.072	0.00216	0.114103	putative meiotic serine proteinase {Oryza sativa (japonica cultivar-group);}
MZ00020580	TC254264	TM00020580	12.48	-1.073	0.00201	0.114103	RNA binding protein-like {Arabidopsis thaliana;} ^|^GB|AAT71967.1|50253530|BT015095 At3g46020 {Arabidopsis thaliana;} ^|^GB|AAT06405.1|46931202|BT012586 At3g46020 {Arabidopsis thaliana;}
MZ00030393	TC275801	TM00030393	14.02	-1.075	0.00066	0.114103	unknown protein {Oryza sativa (japonica cultivar-group);}
MZ00020517	TC276651	TM00020517	12	-1.075	0.05364	0.196907	hypothetical protein F21B7.20 - Arabidopsis thaliana {Arabidopsis thaliana;} ^|^GB|AAM20384.1|20465791|AY096750 putative glycosylation enzyme {Arabidopsis thaliana;} ^|^GB|AAK92772.1|15292807|AY050837 putati-TRUNCATED-
MZ00056351	AZM4_102447	TM00056351	12.61	-1.076	0.03987	0.175003	putative t-complex protein 1 theta chain {Oryza sativa (japonica cultivar-group);} ^|^GB|BAD45605.1|52076692|AP003935 putative t-complex protein 1 theta chain {Oryza sativa (japonica cultivar-group);} -TRUNCATED-
MZ00019593	TC275368	TM00019593	10.93	-1.076	0.04263	0.179746	putative Limonoid UDP-glucosyltransferase {Oryza sativa (japonica cultivar-group);}
MZ00022357	TC268463	TM00022357	10.97	-1.076	0.05255	0.195239	putative Avr9 elicitor response protein {Oryza sativa (japonica cultivar-group);}
MZ00013369	TC269261	TM00013369	12.54	-1.077	0.00168	0.114103	60S ribosomal protein L5. {Oryza sativa;}
MZ00022967	TC279048	TM00022967	11.88	-1.078	0.00567	0.114103	NA
MZ00019322	TC264363	TM00019322	14.28	-1.083	0.00051	0.114103	NA
MZ00039355	CD997298	TM00039355	13.75	-1.084	0.00061	0.114103	putative Aconitate hydratase {Oryza sativa (japonica cultivar-group);}
MZ00014424	TC270007	TM00014424	12.79	-1.084	0.00535	0.114103	NADP-specific isocitrate dehydrogenase {Oryza sativa (japonica cultivar-group);} ^|^GB|AAD37809.1|5007084|AF155333 NADP-specific isocitrate dehydrogenase {Oryza sativa;}
MZ00030935	TC255496	TM00030935	14.61	-1.084	0.0015	0.114103	putative transcription regulatory protein {Oryza sativa (japonica cultivar-group);} ^|^GB|AAK55455.1|14165323|AC069300 putative transcription regulatory protein {Oryza sativa (japonica cultivar-group);} -TRUNCATED-
MZ00031026	TC265901	TM00031026	14.4	-1.085	0.00532	0.114103	NA
MZ00026205	TC260661	TM00026205	12.46	-1.085	0.05522	0.199692	auxilin-like protein {Arabidopsis thaliana;} ^|^GB|AAP81797.1|32441244|BT009679 At4g12780 {Arabidopsis thaliana;}
MZ00017648	TC273210	TM00017648	12.29	-1.086	0.02707	0.153179	OSJNBa0038O10.22 {Oryza sativa (japonica cultivar-group);}
MZ00041073	TC191322	TM00041073	11.35	-1.087	0.0352	0.166755	60S ribosomal protein L18a. {Oryza sativa;} ^|^GB|BAB89536.1|20160589|AP003249 putative ribosomal protein L18a, cytosolic {Oryza sativa (japonica cultivar-group);} ^|^GB|BAB67920.1|15623861|AP003237 putative ribosomal protein L18a, cytosolic {Oryza sativa (japonica cultivar-group);}
MZ00040432	TC267793	TM00040432	17.66	-1.088	0.00045	0.114103	putative xyloglucan endotransglycosylase {Solanum demissum;}
MZ00038071	CD440656	TM00038071	14.37	-1.088	0.00358	0.114103	putative beta-1,3-glucanase {Oryza sativa (japonica cultivar-group);} ^|^GB|BAD10251.1|42408997|AP005294 putative beta-1,3-glucanase {Oryza sativa (japonica cultivar-group);}
MZ00036360	BG266760	TM00036360	15.01	-1.093	0.00079	0.114103	NA
MZ00004077	BG835980	TM00004077	13.24	-1.095	0.00046	0.114103	NA
MZ00019472	TC253734	TM00019472	15.24	-1.096	0.00088	0.114103	hypothetical protein similar to Arabidopsis thaliana chromosome 5, MCO15.5 {Oryza sativa (japonica cultivar-group);}
MZ00012706	CF631188	TM00012706	12.62	-1.096	0.0097	0.122097	putative peroxidase ATP22a {Oryza sativa (japonica cultivar-group);}
MZ00056531	AZM4_125204	TM00056531	11.96	-1.097	0.00601	0.11523	putative sugar transporter (alternative splicing product) {Oryza sativa (japonica cultivar-group);}
MZ00031336	TC277044	TM00031336	15.28	-1.098	0.00044	0.114103	NA
MZ00004510	BM073455	TM00004510	14.2	-1.098	0.00048	0.114103	putative polyprotein {Zea mays;}
MZ00057381	OGWDO77TV	TM00057381	13.78	-1.099	0.00073	0.114103	unknown protein {Oryza sativa (japonica cultivar-group);} ^|^GB|BAD28155.1|50252159|AP004858 unknown protein {Oryza sativa (japonica cultivar-group);}
MZ00025935	TC261806	TM00025935	13.04	-1.099	0.03024	0.159336	OSJNBa0089K21.11 {Oryza sativa (japonica cultivar-group);}
MZ00031599	TC266450	TM00031599	12.83	-1.1	0.00103	0.114103	importin-beta1 {Oryza sativa (japonica cultivar-group);}
MZ00003768	BG317180	TM00003768	12.87	-1.1	0.00381	0.114103	NA
MZ00026933	TC272954	TM00026933	12.73	-1.1	0.0009	0.114103	hypothetical protein T14D3.30 - Arabidopsis thaliana {Arabidopsis thaliana;} ^|^GB|CAB72147.1|6911847|ATT14D3 putative protein {Arabidopsis thaliana;}
MZ00040960	TC191061	TM00040960	15.63	-1.101	0.00079	0.114103	Beta-glucosidase, chloroplast precursor (EC 3.2.1.21) (Gentiobiase)(Cellobiase) (Beta-D-glucoside glucohydrolase). {Zea mays;} ^|^GB|AAB03266.1|1399390|ZMU44773 beta-D-glucosidase {Zea mays;} ^|^GB|AAD10503.1|4096602|ZMU33816 beta-D-glucosidase {Zea mays;} ^|^GB|AAA65946.1|799377|ZMU25157 beta-D-glucosidase {Zea mays;}
MZ00024958	TC259530	TM00024958	14.3	-1.101	0.00246	0.114103	putative protein kinase {Oryza sativa (japonica cultivar-group);}
MZ00030953	TC255685	TM00030953	13.32	-1.101	0.00137	0.114103	NA
MZ00039362	CD997686	TM00039362	13.4	-1.102	0.00208	0.114103	unknown protein {Oryza sativa (japonica cultivar-group);}
MZ00051299	AZM4_75652	TM00051299	13.14	-1.102	0.02235	0.144325	hypothetical protein {Oryza sativa (japonica cultivar-group);} ^|^GB|AAU10819.1|51854440|AC132493 putative polyprotein {Oryza sativa (japonica cultivar-group);}
MZ00025473	TC261198	TM00025473	11.61	-1.103	0.0077	0.118472	C2 domain-containing protein-like {Oryza sativa (japonica cultivar-group);}
MZ00028432	TC272699	TM00028432	11.96	-1.104	0.00093	0.114103	hydrolase-like {Oryza sativa (japonica cultivar-group);} ^|^GB|BAB92324.1|20804634|AP003253 hydrolase-like {Oryza sativa (japonica cultivar-group);}
MZ00024233	TC259630	TM00024233	13.42	-1.106	0.00351	0.114103	26S protease regulatory subunit 7 (26S proteasome subunit 7) (26Sproteasome AAA-ATPase subunit RPT1) (Regulatory particle triple-AATPase subunit 1). {Oryza sativa;} ^|^GB|BAD35822.1|51091125|AP004738 26S pro-TRUNCATED-
MZ00040163	TC248672	TM00040163	11.4	-1.106	0.04695	0.186054	hypothetical protein [imported] - rice {Oryza sativa;} ^|^GB|AAD27557.1|4680192|AF111710 hypothetical protein {Oryza sativa (indica cultivar-group);}
MZ00033235	TC257657	TM00033235	12.69	-1.107	0.00335	0.114103	NA
MZ00012973	CF637651	TM00012973	12.67	-1.11	0.02226	0.14421	NA
MZ00014928	AZM4_60322	TM00014928	19.98	-1.111	0.00062	0.114103	transposase {Zea mays;}
MZ00039410	CF000979	TM00039410	10.99	-1.111	0.02929	0.157492	19kD alpha zein B5 {Zea mays;}
MZ00013437	TC258455	TM00013437	13.02	-1.113	0.00111	0.114103	60S ribosomal protein L17. {Zea mays;} ^|^PIR|T01410|T01410 ribosomal protein L17 - maize {Zea mays;} ^|^GB|AAB88619.1|2668748|AF034948 ribosomal protein L17 {Zea mays;}
MZ00048914	AZM4_2689	TM00048914	12.17	-1.115	0.00344	0.114103	putative chain A, solution structure of 3-methyladenine DNA glycosylase I (Tag) {Oryza sativa (japonica cultivar-group);} ^|^GB|BAD33495.1|50725968|AP005426 putative chain A, solution structure of 3-methylad-TRUNCATED-
MZ00023563	TC269453	TM00023563	12.45	-1.115	0.00112	0.114103	actin {Saccharum officinarum;}
MZ00019507	TC199302	TM00019507	12.17	-1.115	0.00305	0.114103	unknown {Arabidopsis thaliana;}
MZ00039643	CF016398	TM00039643	14.01	-1.116	0.00544	0.114103	NA
MZ00042325	TC274329	TM00042325	11.46	-1.116	0.00041	0.114103	putative chloroplast RNA processing protein {Oryza sativa (japonica cultivar-group);}
MZ00044259	TC210905	TM00044259	14.66	-1.116	0.00142	0.114103	response regulator Cip1 [imported] - maize {Zea mays;} ^|^GB|BAA85112.1|6009895|AB031011 response regulator 1 {Zea mays;} ^|^GB|BAA75253.1|4512216|AB004882 response regulator {Zea mays;}
MZ00033180	TC268715	TM00033180	12.85	-1.116	0.00771	0.118472	porin VDAC3 - wheat {Triticum aestivum;} ^|^GB|CAA57646.1|558652|TAVDAC3 Voltage dependent anion channel (VDAC) {Triticum aestivum;}
MZ00017707	TC273222	TM00017707	13.99	-1.116	0.01238	0.126283	hypothetical protein {Arabidopsis thaliana;} ^|^GB|AAT06464.1|46931320|BT012645 At1g10600 {Arabidopsis thaliana;}
MZ00057171	AZM4_71378	TM00057171	12.55	-1.117	0.00412	0.114103	hypothetical protein {Oryza sativa (japonica cultivar-group);} ^|^GB|AAK52119.1|14018056|AC079936 Hypothetical protein {Oryza sativa;}
MZ00029045	TC253826	TM00029045	15.36	-1.117	0.03122	0.161042	contains ESTs D22123(C10376),AU092065(C10376) similar to Arabidopsis thaliana chromosome 2, At2g39340 unknown protein {Oryza sativa (japonica cultivar-group);}
MZ00025244	TC250181	TM00025244	12.58	-1.119	0.04349	0.181062	unknown protein {Arabidopsis thaliana;} ^|^GB|AAM67349.1|21618299|AY088784 unknown {Arabidopsis thaliana;} ^|^GB|AAN15414.1|23197774|BT000095 unknown protein {Arabidopsis thaliana;} ^|^GB|BAB09699.1|9759143|-TRUNCATED-
MZ00004048	TC271387	TM00004048	11.88	-1.122	0.01176	0.124464	contains EST D24978(R2878) unknown protein {Oryza sativa (japonica cultivar-group);} ^|^GB|BAB89670.1|20160728|AP003262 contains EST D24978(R2878) similar to Arabidopsis thaliana chromosome 1, At1g27440 unkn-TRUNCATED-
MZ00021289	TC254482	TM00021289	14.49	-1.123	0.00075	0.114103	unknown protein {Oryza sativa (japonica cultivar-group);}
MZ00014578	TC270523	TM00014578	13.35	-1.123	0.00098	0.114103	OSJNBb0004A17.3 {Oryza sativa (japonica cultivar-group);}
MZ00057420	PUEIC89TD	TM00057420	12.97	-1.123	0.00257	0.114103	putative peroxisome biogenesis protein PEX1 {Oryza sativa (japonica cultivar-group);}
MZ00016365	TC262001	TM00016365	11.84	-1.123	0.01954	0.139515	embryo-specific protein {Oryza sativa (indica cultivar-group);} ^|^GB|AAD02495.1|4105683|AF049892 unknown {Oryza sativa;}
MZ00015480	TC271791	TM00015480	10.59	-1.124	0.00663	0.116522	putative cop-coated vesicle membrane protein {Oryza sativa (japonica cultivar-group);}
MZ00021580	TC268121	TM00021580	10.76	-1.124	0.03445	0.165952	NA
MZ00025661	TC250614	TM00025661	11.83	-1.125	0.01567	0.131538	hypothetical protein {Oryza sativa (japonica cultivar-group);}
MZ00027035	TC272998	TM00027035	12.4	-1.126	0.00048	0.114103	unknown protein {Oryza sativa (japonica cultivar-group);} ^|^GB|AAG13540.1|10140706|AC023240 unknown protein {Oryza sativa (japonica cultivar-group);}
MZ00044556	TC276756	TM00044556	10.82	-1.127	0.01804	0.136647	hypothetical protein similar to Arabidopsis thaliana chromosome 5, At5g49880 {Oryza sativa (japonica cultivar-group);}
MZ00036403	TC249298	TM00036403	11.7	-1.129	0.02157	0.142975	proline-rich protein {Zea mays;}
MZ00031810	TC277942	TM00031810	12.57	-1.13	0.05249	0.195125	NA
MZ00036752	NP672375	TM00036752	12.01	-1.133	0.03711	0.16991	putative ribosomal protein L17 {Oryza sativa (japonica cultivar-group);} ^|^GB|BAD23438.1|48716232|AP005589 putative ribosomal protein L17 {Oryza sativa (japonica cultivar-group);}
MZ00019090	TC263849	TM00019090	12.33	-1.134	0.00755	0.118012	aquaporin {Zea mays;} ^|^GB|AAD28761.1|4741931|AF130975 plasma membrane intrinsic protein {Zea mays;}
MZ00038638	CD956069	TM00038638	13.58	-1.138	0.00121	0.114103	Unknown protein {Arabidopsis thaliana;} ^|^GB|AAN15324.1|23197594|BT000005 Unknown protein {Arabidopsis thaliana;}
MZ00026363	TC272577	TM00026363	12.27	-1.139	0.00535	0.114103	putative step II splicing factor SLU7 {Oryza sativa (japonica cultivar-group);}
MZ00035426	AW018114	TM00035426	12.26	-1.141	0.00142	0.114103	beta-glucosidase, root meristem (EC 3.2.1.-) precursor - maize {Zea mays;} ^|^GB|CAA52293.1|435313|ZMBDG beta-glucosidase {Zea mays;}
MZ00043351	TC270465	TM00043351	14.89	-1.141	0.00118	0.114103	eukaryotic translation initiation factor 3 subunit (eIF-3)-like {Oryza sativa (japonica cultivar-group);} ^|^GB|BAD09184.1|42408048|AP004047 eukaryotic translation initiation factor 3 subunit (eIF-3)-like {O-TRUNCATED-
MZ00006903	CD001535	TM00006903	12.97	-1.145	0.0028	0.114103	unnamed protein product; EST AU065085(F11092) corresponds to a region of the predicted gene. Similar to Arabidopsis thaliana chromosome II BAC F13A10; putative bHLH transcription factor. (AC006418) {Oryza sa-TRUNCATED-
MZ00004913	BM336167	TM00004913	15.68	-1.147	0.00049	0.114103	hypothetical protein similar toArabidopsis thaliana chromosome 1, F5I6.6 {Oryza sativa (japonica cultivar-group);} ^|^GB|BAB40169.1|13603442|AP002910 hypothetical protein similar toArabidopsis thaliana chrom-TRUNCATED-
MZ00018694	TC253770	TM00018694	11.69	-1.147	0.02542	0.14993	hemolysin, putative {Arabidopsis thaliana;} ^|^GB|BAB01316.1|9279726|AB025639 hemolysin-like {Arabidopsis thaliana;}
MZ00030112	TC213782	TM00030112	13.19	-1.151	0.01455	0.129406	chromodomain-helicase-DNA-binding protein-like protein {Oryza sativa (japonica cultivar-group);}
MZ00020859	TC266401	TM00020859	12.69	-1.153	0.00398	0.114103	OSJNBa0070C17.24 {Oryza sativa (japonica cultivar-group);}
[truncated: 154 more rows]

## Sheet: smoke-delayed 3h
ID	Name	TIGR ID	A	logFC	p	adj p	Putative annotation
[truncated: 1,611 more rows]

## Sheet: smoke-delayed 6h
ID	Name	TIGR ID	A	logFC	p	adj p	Putative annotation
[truncated: 1,097 more rows]
