# Supplementary material for: Transcriptome analysis of germinating maize kernels exposed to smoke-water and the active compound KAR1
Source: BMC Plant Biol. 2010 Nov 2;10:236. doi: 10.1186/1471-2229-10-236 (PMC3095319; doi:10.1186/1471-2229-10-236)
Supplement: Additional file 5 — The full list of the genes that were differentially expressed at any time point after KAR1 exposure. Annotations and p-values are indicated. Genes with corrected p-value < 0.1 (regarded as significantly differentially expressed) are at the top of the list, separated with a red line. [file 1471-2229-10-236-S5.XLS]

## Sheet: ctrl-KAR1 1.5h
ID	Name	TIGR ID	A	logFC	p	adj p	Putative annotation
MZ00026290	TC261902	TM00026290	10.91	4.031	0.00658	0.152301	unknown protein {Oryza sativa (japonica cultivar-group);}
MZ00025182	TC271073	TM00025182	12.54	3.823	0.00012	0.152301	similar to phosphate/phosphoenolpyruvate translocator protein {Oryza sativa (japonica cultivar-group);} ^|^GB|BAB86434.1|19571007|AP003221 contains EST AU071043(R10645) similar to phosphate/phosphoenolpyruva-TRUNCATED-
MZ00040552	NP003694	TM00040552	10.88	3.403	0.00122	0.152301	Nitrate reductase [NAD(P)H] (EC 1.7.1.2) (NR) (Fragment). {Zea mays;} ^|^PIR|S24544|S24544 nitrate reductase [NAD(P)H] (EC 1.7.1.2) - maize (fragment) {Zea mays;} ^|^GB|CAA45776.1|22377|ZMNADH nitrate reduct-TRUNCATED-
MZ00026648	TC272847	TM00026648	14.94	3.216	0.03345	0.192162	putative phosphatidylinositol transfer {Oryza sativa (japonica cultivar-group);}
MZ00026800	TC259623	TM00026800	11.38	2.968	0.00408	0.152301	putative THO complex 3 {Oryza sativa (japonica cultivar-group);}
MZ00013687	ZRSmOTOT00102689	TM00013687	11.43	2.758	0.00458	0.152301	putative transposase {Haemophilus influenzae;} ^|^GB|CAG32494.1|53136208|AJ720835 hypothetical protein {Gallus gallus;} ^|^GB|CAG31996.1|53133334|AJ720337 hypothetical protein {Gallus gallus;} ^|^GB|CAD56977-TRUNCATED-
MZ00019568	TC275611	TM00019568	10.82	2.747	0.00181	0.152301	ethylene-responsive factor-like protein 1 {Zea mays;}
MZ00004831	BM331916	TM00004831	9.28	2.582	0.00489	0.152301	NA
MZ00041625	TC270594	TM00041625	11.06	2.536	0.00681	0.152301	pyruvate kinase-like protein {Arabidopsis thaliana;} ^|^GB|AAK56244.1|14194099|AF367255 AT3g52990/F8J2_160 {Arabidopsis thaliana;} ^|^GB|AAN46773.1|24111299|BT001019 At3g52990/F8J2_160 {Arabidopsis thaliana;-TRUNCATED-
MZ00052071	AZM4_93259	TM00052071	9.19	2.527	0.0073	0.152301	unknown protein {Oryza sativa (japonica cultivar-group);}
MZ00020191	TC254980	TM00020191	9.62	2.523	0.00542	0.152301	NA
MZ00055342	TC274633	TM00055342	11.74	2.507	0.0008	0.152301	NA
MZ00018752	TC274790	TM00018752	11.19	2.503	0.029	0.184575	NA
MZ00018455	TC263708	TM00018455	11.11	2.48	0.00693	0.152301	hypothetical protein similar to Arabidopsis thaliana chromosome 5, At5g17910 {Oryza sativa (japonica cultivar-group);} ^|^GB|BAB85243.1|18844772|AP003247 hypothetical protein {Oryza sativa (japonica cultivar-TRUNCATED-
MZ00023009	TC268320	TM00023009	11.75	2.469	0.01832	0.168169	putative serine/threonine kinase {Oryza sativa (japonica cultivar-group);} ^|^GB|BAD35545.1|51090941|AP003629 putative serine/threonine kinase {Oryza sativa (japonica cultivar-group);}
MZ00040454	CF635326	TM00040454	10.83	2.408	0.00065	0.152301	hypothetical protein {Oryza sativa (japonica cultivar-group);}
MZ00043747	TC271509	TM00043747	11.5	2.375	0.00999	0.15325	Chain A, Adenylate Kinase From Maize In Complex With The Inhibitor P1,P5-Bis(Adenosine-5'-)pentaphosphate (Ap5a). {Zea mays;} ^|^PDB|1ZAK_B|3114422|1ZAK_B Chain B, Adenylate Kinase From Maize In Complex With-TRUNCATED-
MZ00023985	TC270116	TM00023985	10.4	2.373	0.00192	0.152301	cytochrome c oxidase subunit 6b-1 {Oryza sativa (japonica cultivar-group);} ^|^GB|BAB12338.1|9967277|AB047975 cytochrome c oxidase subunit 6b {Oryza sativa (japonica cultivar-group);} ^|^GB|BAA76-TRUNCATED-
MZ00003593	BE512267	TM00003593	12.02	2.362	0.03496	0.194654	OSJNBa0006B20.8 {Oryza sativa (japonica cultivar-group);}
MZ00030532	AZM4_58926	TM00030532	10.18	2.34	0.01197	0.156462	putative protease inhibitor {Oryza sativa (japonica cultivar-group);}
MZ00004802	TC256868	TM00004802	10.57	2.337	0.02802	0.183162	hypothetical protein {Arabidopsis thaliana;}
MZ00037740	CA452586	TM00037740	11.69	2.335	0.013	0.15731	NA
MZ00024641	TC270912	TM00024641	12.56	2.304	0.02095	0.170563	tonoplast membrane integral protein ZmTIP3-1 {Zea mays;}
MZ00027153	TC260312	TM00027153	10.87	2.288	0.03357	0.192177	unknown {Arabidopsis thaliana;} ^|^GB|AAM15381.1|20198066|AC007071 expressed protein {Arabidopsis thaliana;} ^|^GB|AAM15277.1|20197845|AC006533 expressed protein {Arabidopsis thaliana;}
MZ00017333	TC196644	TM00017333	10.93	2.271	0.01307	0.15731	L-lactate dehydrogenase (EC 1.1.1.27) (LDH). {Zea mays;} ^|^PIR|S22492|S22492 L-lactate dehydrogenase (EC 1.1.1.27) chain Ldh1 - maize {Zea mays;} ^|^GB|CAA77808.1|22353|ZMLACDEHG lactate dehydrogenase {Zea mays;}
MZ00026483	TC272728	TM00026483	10.4	2.261	0.00735	0.152301	putative lipase homolog {Oryza sativa (japonica cultivar-group);}
MZ00052099	AZM4_93612	TM00052099	10.94	2.25	0.01759	0.166274	short-chain alcohol dehydrogenase {Tripsacum dactyloides;}
MZ00003431	BE051408	TM00003431	11.54	2.231	0.0135	0.157496	NA
MZ00023044	TC257688	TM00023044	10.61	2.23	0.00021	0.152301	unknown protein {Oryza sativa (japonica cultivar-group);} ^|^GB|AAK82443.1|15042820|AC091247 unknown protein {Oryza sativa (japonica cultivar-group);}
MZ00017756	TC197159	TM00017756	11.29	2.229	0.01166	0.15589	hypothetical protein AT4g04340 [imported] - Arabidopsis thaliana {Arabidopsis thaliana;} ^|^GB|AAM13208.1|20260620|AY093209 unknown protein {Arabidopsis thaliana;} ^|^GB|CAB77902.1|7267191|ATCHRIV12 predicted protein of unknown function {Arabidopsis thaliana;} ^|^GB|AAD36947.1|4982479|AF069441 predicted protein of unknown function {Arabidopsis thaliana;}
MZ00013279	ZRSgTERTOOT18402	TM00013279	11.09	2.22	0.01661	0.164669	putative reverse transcriptase {Oryza sativa (japonica cultivar-group);}
MZ00023646	TC271294	TM00023646	10.41	2.22	0.02264	0.173926	MEG6 {Zea mays;}
MZ00028960	TC274908	TM00028960	10.71	2.203	0.00094	0.152301	NA
MZ00030827	TC277092	TM00030827	13.76	2.202	0.02582	0.17877	nuclear division RFT1-like protein {Sisymbrium irio;}
MZ00024753	TC269034	TM00024753	10.8	2.188	0.0051	0.152301	putative angio-associated migratory cell protein {Oryza sativa (japonica cultivar-group);}
MZ00005971	BQ619028	TM00005971	10.88	2.187	0.03599	0.196082	H+-exporting ATPase (EC 3.6.3.6) - maize {Zea mays;} ^|^GB|CAA59800.1|758355|ZMPMHATP H(+)-transporting ATPase {Zea mays;}
MZ00006978	CD219370	TM00006978	10.79	2.182	0.01483	0.161222	NA
MZ00023278	TC278784	TM00023278	11.31	2.181	0.00028	0.152301	ethylene receptor {Zea mays;}
MZ00024530	TC258916	TM00024530	10.79	2.177	0.02108	0.170563	putative 60S ribosomal protein L44 {Oryza sativa (japonica cultivar-group);}
MZ00001179	AW066386	TM00001179	10.65	2.157	0.01002	0.15325	putative GTP-binding protein (extra large) {Arabidopsis thaliana;}
MZ00046862	AZM4_113749	TM00046862	10.99	2.146	0.03056	0.187424	hypothetical protein similar to Arabidopsis thaliana chromosome 3, K15M2.15 {Oryza sativa (japonica cultivar-group);}
MZ00000900	AI941916	TM00000900	11.26	2.143	0.01704	0.164937	NA
MZ00035460	TC258909	TM00035460	11.01	2.136	0.02226	0.173166	beta-expansin 9 protein {Zea mays;}
MZ00029929	TC254985	TM00029929	15.79	2.135	0.02106	0.170563	NA
MZ00020456	TC263999	TM00020456	10.15	2.126	0.00563	0.152301	unknown protein {Oryza sativa (japonica cultivar-group);}
MZ00014169	TC258753	TM00014169	9.19	2.115	0.0202	0.170354	NA
MZ00035015	AI065765	TM00035015	12.21	2.106	0.0026	0.152301	NA
MZ00044238	TC273209	TM00044238	10.62	2.097	0.02243	0.173399	NA
MZ00021081	TC255906	TM00021081	10.37	2.071	0.00223	0.152301	NA
MZ00027279	TC273006	TM00027279	14.37	2.071	0.02431	0.177371	G-box binding factor 1A - rice {Oryza sativa;} ^|^GB|AAC49556.1|435942|OSU04295 DNA-binding factor of bZIP class {Oryza sativa (japonica cultivar-group);}
MZ00004837	BM332153	TM00004837	11.71	2.069	0.03111	0.188125	NA
MZ00012774	CF632667	TM00012774	11.41	2.058	0.00097	0.152301	cytochrome P450-like protein {Oryza sativa (japonica cultivar-group);}
MZ00030414	TC214154	TM00030414	10.51	2.044	0.01138	0.155459	hypothetical protein predicted by GeneMark.hmm etc. {Oryza sativa (japonica cultivar-group);}
MZ00023794	TC269028	TM00023794	10.86	2.038	0.00333	0.152301	40S ribosomal protein S12. {Hordeum vulgare;} ^|^GB|AAD39838.1|5106775|AF067732 ribosomal protein S12 {Hordeum vulgare subsp. vulgare;}
MZ00033082	TC277443	TM00033082	12.42	2.036	0.01765	0.166493	unknown protein {Oryza sativa (japonica cultivar-group);}
MZ00033345	TC218264	TM00033345	10.54	2.03	0.00023	0.152301	OSJNBa0032B23.5 {Oryza sativa (japonica cultivar-group);}
MZ00030691	TC266638	TM00030691	11.22	2.029	0.01659	0.164669	hypothetical protein {Arabidopsis thaliana;}
MZ00022850	TC253093	TM00022850	11.01	2.029	0.02009	0.170287	NA
MZ00019741	TC263414	TM00019741	13.81	2.028	0.02792	0.182944	putative senescence-associated protein {Oryza sativa (japonica cultivar-group);}
MZ00056273	TC277731	TM00056273	10.41	2.013	0.00879	0.152517	putative leucine-rich repeat transmembrane protein kinase 2 {Oryza sativa (japonica cultivar-group);} ^|^GB|BAD10372.1|42409122|AP005474 putative leucine-rich repeat transmembrane protein kinase 2 {Oryza sat-TRUNCATED-
MZ00014154	TC270363	TM00014154	11.62	2.007	0.00291	0.152301	putative ATP synthase delta chain {Oryza sativa (japonica cultivar-group);} ^|^GB|BAD37315.1|51535416|AP003517 putative ATP synthase delta chain {Oryza sativa (japonica cultivar-group);}
MZ00042690	TC278041	TM00042690	10.93	2	0.00264	0.152301	NA
MZ00042961	TC248513	TM00042961	10.79	2	0.0168	0.16477	Cysteine synthase (EC 2.5.1.47) (O-acetylserine sulfhydrylase) (O-acetylserine (Thiol)-lyase) (CSase) (OAS-TL). {Zea mays;} ^|^PIR|S52738|S52738 cysteine synthase (EC 4.2.99.8) precursor - maize {Zea mays;} -TRUNCATED-
MZ00040412	TC263219	TM00040412	11.76	1.991	0.0255	0.17839	indeterminate spikelet 1 - maize {Zea mays;} ^|^GB|AAC05206.1|2944040|AF048900 indeterminate spikelet 1 {Zea mays;}
MZ00031543	TC255267	TM00031543	11.28	1.984	0.00236	0.152301	glycine-rich protein GRP5 {Zea mays;} ^|^GB|AAM16281.1|20372712|AY095207 glycine-rich protein GRP5 {Zea mays;}
MZ00036437	BM073678	TM00036437	10.95	1.979	0.00246	0.152301	Unknown protein {Oryza sativa (japonica cultivar-group);}
MZ00029791	TC248179	TM00029791	11.35	1.974	0.03443	0.193878	putative ascorbate oxidase AO4 {Oryza sativa (japonica cultivar-group);}
MZ00043119	TC205351	TM00043119	11.8	1.965	0.02702	0.18099	unnamed protein product; ESTs C22403(C50132),C22404(C50132) correspond to a region of the predicted gene. Similar to Arabidopsis thaliana shaggy related protein kinase ASK-gamma. (P43289) {Oryza sativa (japonica cultivar-group);} ^|^GB|BAB40983.1|13620845|AB059621 shaggy-related protein kinase gamma {Oryza sativa;}
MZ00035945	AZM4_90712	TM00035945	10.81	1.964	0.00099	0.152301	hypothetical protein {Oryza sativa (japonica cultivar-group);}
MZ00036168	TC260461	TM00036168	10.05	1.958	0.00361	0.152301	NA
MZ00007106	TC267606	TM00007106	11.24	1.951	0.01166	0.15589	putative interferon-related protein {Oryza sativa (japonica cultivar-group);} ^|^GB|BAC83257.1|34393604|AP003985 putative interferon-related protein {Oryza sativa (japonica cultivar-group);}
MZ00015113	TC250385	TM00015113	11.27	1.944	0.01065	0.153945	putative proliferating cell nuclear protein P120 {Oryza sativa (japonica cultivar-group);} ^|^GB|BAD12915.1|45735882|AP004179 putative proliferating cell nuclear protein P120 {Oryza sativa (japonica cultivar-TRUNCATED-
MZ00005111	BM351714	TM00005111	11.6	1.943	0.01029	0.153362	NA
MZ00046556	AZM4_104384	TM00046556	10.62	1.934	0.00148	0.152301	hypothetical protein {Oryza sativa (japonica cultivar-group);}
MZ00027624	TC273021	TM00027624	11.33	1.924	0.00629	0.152301	NA
MZ00047126	CO523256	TM00047126	10	1.924	0.00635	0.152301	hypothetical protein {Oryza sativa (japonica cultivar-group);} ^|^GB|AAT93958.1|51038155|AC121364 hypothetical protein {Oryza sativa (japonica cultivar-group);}
MZ00014292	TC192561	TM00014292	11.56	1.908	0.03238	0.190765	phenylalanine ammonia-lyase {Zea mays;}
MZ00001781	AZM4_37287	TM00001781	11.25	1.906	0.00526	0.152301	putative nitrate transporter NRT1 {Oryza sativa (japonica cultivar-group);}
MZ00004765	BM259506	TM00004765	11.72	1.904	0.01216	0.157082	putative calcium binding protein {Oryza sativa (japonica cultivar-group);}
MZ00001224	AW090966	TM00001224	11.31	1.902	0.02364	0.175856	NA
MZ00004412	BI478395	TM00004412	11.8	1.892	0.01909	0.169134	NA
MZ00027231	TC273468	TM00027231	10.97	1.891	0.03051	0.187317	constitutive photomorphogenic 11 {Oryza sativa (indica cultivar-group);}
MZ00036734	BG842025	TM00036734	11.35	1.887	0.02052	0.170563	NA
MZ00022539	TC257048	TM00022539	12.37	1.886	0.00154	0.152301	NA
MZ00047638	AZM4_128	TM00047638	12.23	1.882	0.00796	0.152301	OSJNBa0088H09.6 {Oryza sativa (japonica cultivar-group);}
MZ00041279	TC248568	TM00041279	12.1	1.88	0.00276	0.152301	putative acetyl-CoA C-acyltransferase {Oryza sativa (japonica cultivar-group);}
MZ00024097	TC259435	TM00024097	11.31	1.87	0.00121	0.152301	putative microtubial binding protein {Oryza sativa (japonica cultivar-group);}
MZ00001452	AW288623	TM00001452	11.13	1.867	0.01342	0.15731	NA
MZ00050474	AZM4_59677	TM00050474	11.64	1.864	0.00073	0.152301	GST7 protein {Zea mays;}
MZ00007501	CD443188	TM00007501	11.17	1.864	0.00394	0.152301	putative phytosulfokine receptor {Oryza sativa (japonica cultivar-group);}
MZ00036071	BE050316	TM00036071	12.14	1.862	0.00529	0.152301	G-box binding factor 1A - rice {Oryza sativa;} ^|^GB|AAC49556.1|435942|OSU04295 DNA-binding factor of bZIP class {Oryza sativa (japonica cultivar-group);}
MZ00033456	TC255412	TM00033456	11.39	1.86	0.00258	0.152301	NA
MZ00041993	TC261900	TM00041993	10.85	1.86	0.00033	0.152301	embryogenic callus protein 98b - carrot {Daucus carota;} ^|^GB|BAA32827.1|3551257|AB012708 98b {Daucus carota;}
MZ00044522	TC253401	TM00044522	11.54	1.857	0.00087	0.152301	cis-zeatin O-glucosyltransferase {Zea mays;}
MZ00025338	TC250363	TM00025338	10.48	1.857	0.00096	0.152301	OSJNBa0038O10.10 {Oryza sativa (japonica cultivar-group);}
MZ00022090	TC266869	TM00022090	10.93	1.855	0.00869	0.152301	NA
MZ00019122	TC264352	TM00019122	10.56	1.851	0.02171	0.171675	deoxyribodipyrimidine photolyase family protein-like {Oryza sativa (japonica cultivar-group);} ^|^GB|BAD46025.1|52075945|AP005314 deoxyribodipyrimidine photolyase family protein-like {Oryza sativa (japonica -TRUNCATED-
MZ00057094	AZM4_62451	TM00057094	11.57	1.847	0.02652	0.179879	NA
MZ00025250	TC250334	TM00025250	11.53	1.845	0.01341	0.15731	putative hydroxyproline-rich glycoprotein {Oryza sativa (japonica cultivar-group);} ^|^GB|AAM18751.1|20279471|AC099325 unknown protein {Oryza sativa (japonica cultivar-group);} ^|^GB|AAL86506.1|19225030|AC09-TRUNCATED-
MZ00055351	TC274768	TM00055351	11	1.844	0.01363	0.157785	hypothetical protein {Oryza sativa (japonica cultivar-group);} ^|^GB|BAC83719.1|34395220|AP005103 hypothetical protein {Oryza sativa (japonica cultivar-group);}
MZ00030094	TC275954	TM00030094	11.76	1.84	0.02925	0.18506	unknown protein {Arabidopsis thaliana;} ^|^GB|AAK92715.1|15292693|AY050780 unknown protein {Arabidopsis thaliana;}
MZ00026841	TC260654	TM00026841	10.55	1.837	0.02001	0.1701	ubiquitin carboxyl-terminal hydrolase {Arabidopsis thaliana;}
MZ00013130	TC255664	TM00013130	10.92	1.825	0.00074	0.152301	cytochrome b561 {Zea mays;}
MZ00036406	BG319824	TM00036406	11.94	1.823	0.01571	0.16288	putative histone H4 {Pinus pinaster;}
MZ00025863	TC271682	TM00025863	11.48	1.818	0.00024	0.152301	putative serine/threonine-specific protein kinase {Oryza sativa (japonica cultivar-group);} ^|^GB|BAB63697.1|15290002|AP003277 putative serine/threonine-specific protein kinase {Oryza sativa (japonica -TRUNCATED-
MZ00030409	TC254642	TM00030409	11.74	1.818	0.00075	0.152301	NA
MZ00017126	TC252182	TM00017126	10.16	1.818	0.01542	0.162526	expressed protein, having alternative splicing products {Oryza sativa (japonica cultivar-group);} ^|^GB|AAS07322.1|41469579|AC137991 putative RNA pol II accessory factor (with alternative splicing) {Oryza sa-TRUNCATED-
MZ00034858	rpl14	TM00034858	11.97	1.807	0.02603	0.17897	Chloroplast 50S ribosomal protein L14. {Zea mays;} ^|^PIR|S00279|R5ZM14 ribosomal protein L14, chloroplast - maize chloroplast {Zea mays;} ^|^GB|CAA60322.1|902258|ZMA86563 ribosomal protein L14 {Zea mays;} ^-TRUNCATED-
MZ00028697	TC253318	TM00028697	11.45	1.806	0.00164	0.152301	putative RNA helicase {Oryza sativa (japonica cultivar-group);} ^|^GB|AAG13612.1|10140782|AC078840 putative RNA helicase {Oryza sativa (japonica cultivar-group);}
MZ00022597	TC278609	TM00022597	10.75	1.805	0.0014	0.152301	LEC14B like-protein {Oryza sativa (japonica cultivar-group);}
MZ00032255	TC267099	TM00032255	11.96	1.797	0.00359	0.152301	allyl alcohol dehydrogenase {Nicotiana tabacum;}
MZ00017945	TC263616	TM00017945	11.38	1.794	0.02953	0.185666	NA
MZ00026955	TC271949	TM00026955	11.86	1.792	0.00302	0.152301	transcriptional factor B3-like {Oryza sativa (japonica cultivar-group);} ^|^GB|BAD35285.1|51090807|AP003514 transcriptional factor B3-like {Oryza sativa (japonica cultivar-group);}
MZ00014888	TC260596	TM00014888	12.66	1.792	0.00676	0.152301	putative z-protein {Oryza sativa (japonica cultivar-group);} ^|^GB|BAD30317.1|50509166|AP003826 putative z-protein {Oryza sativa (japonica cultivar-group);}
MZ00034921	transgene8	TM00034921	14.21	1.789	0.02505	0.17823	Hygromycin-B kinase (EC 2.7.1.119) (Hygromycin B phosphotransferase)(APH(7'')). {Escherichia coli;}
MZ00035930	OGAFQ37TC	TM00035930	11.68	1.783	0.03095	0.188085	NA
MZ00044121	TC209799	TM00044121	11.79	1.782	0.00169	0.152301	NA
MZ00022039	TC267142	TM00022039	11.17	1.782	0.01462	0.160765	putative DNA binding protein ACBF {Arabidopsis thaliana;} ^|^GB|AAL67015.1|18377731|AY074319 putative DNA binding protein ACBF {Arabidopsis thaliana;}
MZ00034989	AI065584	TM00034989	9.94	1.771	0.03719	0.197892	NA
MZ00005453	TC263233	TM00005453	10.77	1.77	0.00094	0.152301	OSJNBa0039K24.5 {Oryza sativa (japonica cultivar-group);}
MZ00001861	AZM4_38972	TM00001861	11.62	1.769	0.0003	0.152301	'hypothetical protein, contains pentrtricopeptide (PPR) repeat' {Oryza sativa (japonica cultivar-group);}
MZ00001749	AZM4_16013	TM00001749	11.64	1.764	0.01376	0.158291	hypothetical protein {Oryza sativa (japonica cultivar-group);}
MZ00020684	TC275881	TM00020684	12.18	1.759	0.0062	0.152301	putative NIPA2 protein {Oryza sativa (japonica cultivar-group);}
MZ00007010	CD433286	TM00007010	10.9	1.759	0.01798	0.167719	translocase inner membrane-like protein {Oryza sativa (japonica cultivar-group);}
MZ00015870	TC270934	TM00015870	12.06	1.757	0.02017	0.170354	GTP-binding protein {Oryza sativa (japonica cultivar-group);} ^|^GB|AAK15703.1|13195452|AF327517 GTP-binding protein {Oryza sativa;}
MZ00026478	TC209262	TM00026478	12.3	1.756	0.01995	0.170087	hypothetical protein similar to Homo sapiens chromosome 5, LOC134510 {Oryza sativa (japonica cultivar-group);} ^|^GB|BAB92447.1|20804762|AP003297 hypothetical protein {Oryza sativa (japonica cultivar-group);}
MZ00044080	TC262154	TM00044080	10.69	1.755	0.01786	0.167234	putative pantothenate kinase 4 {Oryza sativa (japonica cultivar-group);} ^|^GB|BAD33319.1|50725789|AP005092 putative pantothenate kinase 4 {Oryza sativa (japonica cultivar-group);}
MZ00013458	TC269920	TM00013458	11.1	1.754	0.0008	0.152301	putative zinc finger protein ZmZf {Zea mays;}
MZ00020862	TC266417	TM00020862	10.96	1.753	0.02097	0.170563	OSJNBa0070M12.5 {Oryza sativa (japonica cultivar-group);}
MZ00001095	AW055913	TM00001095	10.71	1.751	0.00213	0.152301	putative leaf development and shoot apical meristem regulating protein {Oryza sativa (japonica cultivar-group);}
MZ00035494	AW065952	TM00035494	10.8	1.74	0.01098	0.154592	NA
MZ00004188	BG841189	TM00004188	12.02	1.731	0.00654	0.152301	NA
MZ00032029	TC277795	TM00032029	10.83	1.728	0.00781	0.152301	unknown protein {Arabidopsis thaliana;}
MZ00040710	NP501291|AY071866.1|AAL60592.1	TM00040710	12.4	1.719	0.00112	0.152301	cytochrome P450 monooxygenase CYP72A26 {Zea mays;}
MZ00048795	AZM4_2496	TM00048795	10.6	1.719	0.0366	0.197295	putative DNA-binding protein NtWRKY3 {Oryza sativa (japonica cultivar-group);}
MZ00056266	TC277484	TM00056266	11.53	1.714	0.00307	0.152301	NA
MZ00000846	AI901601	TM00000846	10.77	1.714	0.00944	0.152517	putative LRR-containing F-box protein {Oryza sativa (japonica cultivar-group);}
MZ00046687	AZM4_108451	TM00046687	11.18	1.711	0.00518	0.152301	NA
MZ00017727	TC263667	TM00017727	11.98	1.71	0.00032	0.152301	At5g19830 {Arabidopsis thaliana;} ^|^GB|AAS47611.1|44681342|BT011605 At5g19830 {Arabidopsis thaliana;}
MZ00026443	TC272313	TM00026443	11.38	1.704	0.00827	0.152301	unknown protein {Oryza sativa (japonica cultivar-group);}
MZ00004717	BM080168	TM00004717	11.67	1.702	0.00493	0.152301	putative subtilisin-like serine proteinase {Oryza sativa (japonica cultivar-group);}
MZ00023736	TC260193	TM00023736	12.08	1.702	0.03053	0.187317	40S ribosomal protein S21. {Zea mays;} ^|^PIR|T03945|T03945 ribosomal protein S21 - maize {Zea mays;} ^|^GB|CAA67225.1|1419372|ZMRPS21 ribosomal protein S21 {Zea mays;}
MZ00013952	TC249148	TM00013952	13.36	1.701	0.03357	0.192177	zinc finger and C2 domain protein-like {Oryza sativa (japonica cultivar-group);} ^|^GB|BAC79550.1|33146442|AP003759 zinc finger and C2 domain protein-like {Oryza sativa (japonica cultivar-group);}
MZ00039992	CF044261	TM00039992	11.54	1.696	0.00064	0.152301	OSJNBa0058K23.19 {Oryza sativa (japonica cultivar-group);}
MZ00004475	BM072783	TM00004475	12.76	1.688	0.03378	0.192338	NA
MZ00051841	AZM4_90541	TM00051841	11.5	1.685	0.00654	0.152301	putative chloroplast nucleoid DNA {Oryza sativa (japonica cultivar-group);}
MZ00015964	TC271768	TM00015964	11.5	1.681	0.02161	0.171619	OSJNBb0020J19.1 {Oryza sativa (japonica cultivar-group);} ^|^GB|BAD18001.1|46917338|AB125306 serine/threonine protein kinase SAPK5 {Oryza sativa (japonica cultivar-group);}
MZ00021213	TC255800	TM00021213	10.82	1.679	0.00668	0.152301	putative cellulose synthase-like protein OsCslE2 {Oryza sativa (japonica cultivar-group);}
MZ00005138	BM378632	TM00005138	11.23	1.677	0.00402	0.152301	NA
MZ00050446	AZM4_59442	TM00050446	11.13	1.676	0.01252	0.157272	Putative gag-pol polyprotein {Oryza sativa (japonica cultivar-group);}
MZ00013631	TC259376	TM00013631	11.49	1.671	0.02167	0.171675	putative casein kinase {Oryza sativa (japonica cultivar-group);}
MZ00049033	AZM4_32604	TM00049033	11.46	1.67	0.02759	0.182124	unknown protein {Oryza sativa (japonica cultivar-group);}
MZ00047853	AZM4_134859	TM00047853	10.55	1.667	0.01274	0.157272	putative protein phosphatase 2C {Oryza sativa (japonica cultivar-group);} ^|^GB|BAD19485.1|47497428|AP004787 putative protein phosphatase 2C {Oryza sativa (japonica cultivar-group);}
MZ00022249	TC267971	TM00022249	10.73	1.666	0.00515	0.152301	chitinase (EC 3.2.1.14) precursor - beet {Beta vulgaris;} ^|^GB|CAA56946.1|829258|BVCH1EX1 Chitinase {Beta vulgaris subsp. vulgaris;} ^|^GB|CAA55883.1|488731|BVCHCH1 chitinase {Beta vulgaris subsp. vulgaris;-TRUNCATED-
MZ00016828	TC251565	TM00016828	11.16	1.666	0.01435	0.159775	OSJNBb0078D11.10 {Oryza sativa (japonica cultivar-group);}
MZ00042839	TC204604	TM00042839	11.73	1.663	0.0083	0.152301	22K zein precursor (clone ZSF4C1) - maize {Zea mays;} ^|^GB|CAA39254.1|22216|ZMC1ZEIN 22kD zein {Zea mays;}
MZ00044343	TC274599	TM00044343	10.36	1.662	0.01079	0.154085	NA
MZ00020933	TC256008	TM00020933	10.91	1.659	0.02357	0.175856	At5g18630 {Arabidopsis thaliana;}
MZ00036840	BI595722	TM00036840	11.94	1.656	0.00791	0.152301	putative integral membrane protein {Oryza sativa (japonica cultivar-group);}
MZ00016889	TC273017	TM00016889	12.49	1.656	0.02778	0.182659	permease-like {Oryza sativa (japonica cultivar-group);}
MZ00035318	AI920601	TM00035318	10.04	1.649	0.00339	0.152301	probable 26S proteasome non-ATPase chain S5a [imported] - rice {Oryza sativa;} ^|^GB|BAB78488.1|17297981|AB037151 26S proteasome regulatory particle non-ATPase subunit10 {Oryza sativa (japonica cultivar-grou-TRUNCATED-
MZ00043793	TC261270	TM00043793	10.68	1.646	0.01168	0.15589	putative anti-silencing protein {Oryza sativa (japonica cultivar-group);}
MZ00024607	TC270726	TM00024607	11.62	1.646	0.02417	0.177125	OSJNBb0017I01.5 {Oryza sativa (japonica cultivar-group);}
MZ00029847	TC264321	TM00029847	11.2	1.644	0.01375	0.158291	Phosphoenolpyruvate carboxylase, housekeeping isozyme (EC 4.1.1.31)(PEPCase). {Saccharum sp.;} ^|^GB|AAC33164.1|169844|SCFSCPEPCD phosphoenolpyruvate carboxylase {Saccharum hybrid cultivar H32-8560;} -TRUNCATED-
MZ00036539	BG517383	TM00036539	11.64	1.641	0.00249	0.152301	unnamed protein product; ESTs C19133(E10008),AU058199(E50136),AU081337 (E50136) correspond to a region of the predicted gene. Similar to isocitrate dehydrogenase (X96727) {Oryza sativa (japonica cultivar-gro-TRUNCATED-
MZ00017728	TC252515	TM00017728	10.75	1.641	0.00121	0.152301	ATPase-like protein {Sorghum bicolor;}
MZ00017559	TC263123	TM00017559	16.14	1.639	0.00051	0.152301	putative Potential phospholipid-transporting ATPase 8 {Oryza sativa (japonica cultivar-group);}
MZ00038849	CD965369	TM00038849	11.42	1.639	0.00036	0.152301	NA
MZ00020799	TC255015	TM00020799	12.21	1.637	0.0011	0.152301	unknown protein {Oryza sativa (japonica cultivar-group);}
MZ00043340	TC259947	TM00043340	11.66	1.637	0.00245	0.152301	cellulose synthase-8 {Zea mays;}
MZ00037592	CA400174	TM00037592	11.44	1.636	0.00956	0.152517	OSJNBa0053K19.8 {Oryza sativa (japonica cultivar-group);}
MZ00020646	TC254890	TM00020646	12.49	1.635	0.005	0.152301	unknown protein {Oryza sativa (japonica cultivar-group);}
MZ00001152	AW065936	TM00001152	11.65	1.633	0.03165	0.18908	putative heat stress transcription factor {Oryza sativa (japonica cultivar-group);} ^|^GB|BAD25410.1|49388295|AP004777 putative heat stress transcription factor {Oryza sativa (japonica cultivar-group);} -TRUNCATED-
MZ00052186	AZM4_95253	TM00052186	11.8	1.628	0.00203	0.152301	putative 3-beta hydroxysteroid dehydrogenase/isomerase {Oryza sativa (japonica cultivar-group);}
MZ00039670	TC249976	TM00039670	10.83	1.628	0.00134	0.152301	contains ESTs AU031685(R0530),D23896(R0530) smilar to Arabidopsis thaliana chromosome 1, F12M16.29 unknown protein {Oryza sativa (japonica cultivar-group);}
MZ00048733	AZM4_24265	TM00048733	11.58	1.628	0.00091	0.152301	NA
MZ00055428	TC254896	TM00055428	11.58	1.627	0.00686	0.152301	NA
MZ00015376	TC250670	TM00015376	11.68	1.626	0.01149	0.155697	HAP3 {Oryza sativa (japonica cultivar-group);}
MZ00048657	AZM4_23311	TM00048657	10.26	1.622	0.01822	0.167924	putative leucine-rich repeat transmembrane protein kinase {Oryza sativa (japonica cultivar-group);}
MZ00001864	AZM4_102576	TM00001864	11.77	1.621	0.0025	0.152301	putative cytochrome P450 {Oryza sativa (japonica cultivar-group);}
MZ00018042	TC273964	TM00018042	11.96	1.621	0.01061	0.153935	myosin heavy chain-like {Oryza sativa (japonica cultivar-group);}
MZ00022654	TC267704	TM00022654	11.68	1.621	0.01412	0.159025	putative senescence-associated protein 5 {Oryza sativa (japonica cultivar-group);}
MZ00037646	CA403101	TM00037646	10.32	1.62	0.0027	0.152301	Histone H2A.2.1. {Triticum aestivum;} ^|^PIR|S00623|HSWT2A histone H2A.2 - wheat {Triticum aestivum;}
MZ00020215	TC200187	TM00020215	11.39	1.613	0.01388	0.158643	Myb15 protein {Oryza sativa;} ^|^GB|CAC85051.1|23343577|OSA311052 Myb13 protein {Oryza sativa;}
MZ00020445	TC265530	TM00020445	11.17	1.612	0.02515	0.17823	OSJNBa0055C08.5 {Oryza sativa (japonica cultivar-group);}
MZ00004777	BM267064	TM00004777	11.86	1.61	0.00293	0.152301	contains ESTs AU088609(C60583),C97627(C60583) similar to Arabidopsis thaliana chromosome1,At1g34320 unknown protein {Oryza sativa (japonica cultivar-group);}
MZ00047042	AZM4_116067	TM00047042	11.82	1.608	0.02848	0.183855	Putative flavanone 3-hydroxylase {Oryza sativa (japonica cultivar-group);}
MZ00021816	TC263619	TM00021816	11.36	1.607	0.0008	0.152301	putative zinc-finger protein {Oryza sativa (japonica cultivar-group);}
MZ00040394	TC266808	TM00040394	12	1.605	0.01261	0.157272	putative Xet3 protein {Oryza sativa (japonica cultivar-group);}
MZ00024096	TC259433	TM00024096	11.23	1.605	0.02055	0.170563	putative DEAH-box RNA helicase {Oryza sativa (japonica cultivar-group);}
MZ00030247	TC265624	TM00030247	10.82	1.603	0.01405	0.159025	NA
MZ00016711	TC262731	TM00016711	9.96	1.602	0.00816	0.152301	NA
MZ00007002	CD433152	TM00007002	10.55	1.599	0.0016	0.152301	G-box binding factor 1 - maize {Zea mays;} ^|^GB|AAA80169.1|498643|ZMU10270 G-box binding factor 1 {Zea mays;}
MZ00019167	TC263919	TM00019167	10.65	1.598	0.0178	0.167014	DNA-binding protein-like {Oryza sativa (japonica cultivar-group);} ^|^GB|BAD08816.1|42407355|AP003873 DNA-binding protein-like {Oryza sativa (japonica cultivar-group);}
MZ00006079	BU051145	TM00006079	10.87	1.598	0.03146	0.188748	NOI protein, nitrate-induced - maize {Zea mays;} ^|^GB|AAC03022.1|2895781|AF045033 nitrate-induced NOI protein {Zea mays;} ^|^GB|AAB86937.1|2642213|AF030385 nitrate-induced NOI protein {Zea mays;}
MZ00030845	TC214721	TM00030845	12.12	1.594	0.00294	0.152301	putative lipase {Oryza sativa (japonica cultivar-group);} ^|^GB|AAM22743.1|20503055|AC092388 putative lipase {Oryza sativa (japonica cultivar-group);} ^|^GB|AAK98759.1|15451635|AC091734 Putative lipase {Oryza sativa (japonica cultivar-group);}
MZ00032351	TC261883	TM00032351	10.85	1.592	0.00565	0.152301	putative LSTK-1-like kinase {Oryza sativa (japonica cultivar-group);}
MZ00015597	TC194456	TM00015597	13.07	1.592	0.01047	0.153755	putative dehydratase/deaminase {Oryza sativa (japonica cultivar-group);}
MZ00044158	TC261890	TM00044158	11.56	1.59	0.00143	0.152301	NA
MZ00047146	CO519371	TM00047146	14.01	1.59	0.01631	0.164125	putative family II lipase EXL4 {Oryza sativa (japonica cultivar-group);}
MZ00004107	BG836648	TM00004107	12.24	1.59	0.02972	0.185821	hypothetical protein similar to Arabidopsis thaliana chromosome 1, T5E21.9 {Oryza sativa (japonica cultivar-group);}
MZ00007447	TC256895	TM00007447	11.21	1.586	0.03434	0.193804	beta-glucosidase {Oryza sativa (japonica cultivar-group);}
MZ00032444	TC256971	TM00032444	10.92	1.584	0.00797	0.152301	lipase-like protein {Oryza sativa (japonica cultivar-group);}
MZ00030045	TC254749	TM00030045	11.57	1.582	0.00152	0.152301	elicitor inducible beta-1,3-glucanase-like {Oryza sativa (japonica cultivar-group);}
MZ00051817	AZM4_90306	TM00051817	11.42	1.581	0.0033	0.152301	NA
MZ00014943	TC260783	TM00014943	12.18	1.58	0.00217	0.152301	anthranilate synthase alpha 2 subunit {Oryza sativa (japonica cultivar-group);}
MZ00013937	TC260359	TM00013937	12.73	1.58	0.02035	0.170436	glutathione transferase (EC 2.5.1.18) III(a) [imported] - maize {Zea mays;} ^|^GB|CAB38118.1|4468792|ZMA010295 Glutathione transferase III(a) {Zea mays;}
MZ00030148	TC264298	TM00030148	10.77	1.579	0.03009	0.186798	EST AU082548(E60543) corresponds to a region of the predicted gene. Similar to Arabidopsis thaliana chromosome II BAC F2I9 genomic sequence, unknown protein. (AC005560) {Oryza sativa (japonica cultivar-group-TRUNCATED-
MZ00021437	TC275854	TM00021437	11.6	1.578	0.00137	0.152301	putative PrMC3 {Oryza sativa (japonica cultivar-group);} ^|^GB|BAD09193.1|42408051|AP004154 putative PrMC3 {Oryza sativa (japonica cultivar-group);}
MZ00003437	BE051465	TM00003437	11.82	1.574	0.02285	0.174247	NA
MZ00005353	BM498594	TM00005353	10.88	1.571	0.01593	0.163278	unknown protein {Oryza sativa (japonica cultivar-group);}
MZ00041032	AZM4_90367	TM00041032	11.25	1.568	0.00292	0.152301	Putative 40S Ribosomal protein {Oryza sativa (japonica cultivar-group);}
MZ00042395	TC253802	TM00042395	10.95	1.564	0.00051	0.152301	unknown protein {Oryza sativa (japonica cultivar-group);}
MZ00021382	TC274854	TM00021382	12.36	1.558	0.00088	0.152301	putative RNA-binding protein {Oryza sativa (japonica cultivar-group);}
MZ00014095	TC270130	TM00014095	11.34	1.557	0.02979	0.186074	putative steroid membrane binding protein {Oryza sativa (japonica cultivar-group);} ^|^GB|AAG13629.1|10140799|AC078840 putative steroid membrane binding protein {Oryza sativa (japonica cultivar-group);} -TRUNCATED-
MZ00055049	PUFXO20TBC	TM00055049	10.5	1.554	0.03099	0.188094	putative ATP-dependent proteinase; BsgA {Oryza sativa (japonica cultivar-group);}
MZ00028176	TC263138	TM00028176	11.95	1.553	0.00125	0.152301	putative puromycin-sensitive aminopeptidase (PSA) {Oryza sativa (japonica cultivar-group);} ^|^GB|BAC99372.1|37805957|AP003904 putative puromycin-sensitive aminopeptidase (PSA) {Oryza sativa (japonica cultiv-TRUNCATED-
MZ00031810	TC277942	TM00031810	11.2	1.551	0.00182	0.152301	NA
MZ00005180	BM379365	TM00005180	10.97	1.545	0.00113	0.152301	NA
MZ00043936	TC249291	TM00043936	12.08	1.545	0.01735	0.165968	putative transcription initiation factor {Oryza sativa (japonica cultivar-group);}
MZ00020897	TC266359	TM00020897	13.96	1.543	0.00959	0.152517	unknown protein {Oryza sativa (japonica cultivar-group);} ^|^GB|BAD28146.1|50252150|AP004858 unknown protein {Oryza sativa (japonica cultivar-group);}
MZ00049026	AZM4_32516	TM00049026	11.88	1.537	0.00864	0.152301	putative I-box binding factor {Oryza sativa (japonica cultivar-group);}
MZ00038101	CD441629	TM00038101	12.06	1.536	0.02278	0.174247	uncleaved legumin-1 {Zea mays;}
MZ00048664	AZM4_23428	TM00048664	11.59	1.533	0.00672	0.152301	putative membrane protein {Oryza sativa (japonica cultivar-group);}
MZ00057027	TC260773	TM00057027	13.1	1.533	0.0168	0.16477	plasma membrane H+ ATPase {Oryza sativa (japonica cultivar-group);}
MZ00016677	TC273098	TM00016677	10.94	1.529	0.03048	0.187317	NA
MZ00031229	TC277247	TM00031229	12.51	1.529	0.03684	0.197592	putative MAP3K protein kinase(Mitogen-activated protein kinase) {Oryza sativa (japonica cultivar-group);} ^|^GB|BAD30278.1|50510300|AP003810 putative MAP3K protein kinase(Mitogen-activated protein kinase) {O-TRUNCATED-
MZ00017969	TC250117	TM00017969	11.32	1.526	0.00705	0.152301	putative phenylalanyl-tRNA synthetase alpha chain {Oryza sativa (japonica cultivar-group);} ^|^GB|AAK50422.1|13940620|AC021891 Putative phenylalanyl-tRNA synthetase alpha chain {Oryza sativa;}
MZ00041564	TC270763	TM00041564	11.06	1.525	0.01327	0.15731	unknown protein {Oryza sativa (japonica cultivar-group);}
MZ00056474	AZM4_118023	TM00056474	12.22	1.522	0.00526	0.152301	hypothetical protein {Oryza sativa (japonica cultivar-group);} ^|^GB|AAP46249.1|31249757|AC133339 unknown protein {Oryza sativa (japonica cultivar-group);}
MZ00023554	TC248295	TM00023554	12.19	1.52	0.00379	0.152301	Heat shock protein 82. {Oryza sativa;} ^|^PIR|S25541|S25541 heat shock protein 82 - rice (strain Taichung Native One) {Oryza sativa;} ^|^GB|BAD08897.1|42407751|AP003892 heat shock protein 82 {Oryza sativa (j-TRUNCATED-
MZ00021673	TC277540	TM00021673	10.57	1.52	0.00128	0.152301	1,2-diacylglycerol 3-beta-galactosyltransferase (EC 2.4.1.46) [imported] - Arabidopsis thaliana {Arabidopsis thaliana;} ^|^GB|CAA04005.1|3367638|ATMGDGSYN monogalactosyldiacylglycerol synthase {Arabidopsis t-TRUNCATED-
MZ00027602	TC251646	TM00027602	11.21	1.519	0.00062	0.152301	putative GTP-binding protein {Oryza sativa (japonica cultivar-group);}
MZ00005467	BM501007	TM00005467	11.39	1.517	0.00293	0.152301	putative presenilin {Oryza sativa (japonica cultivar-group);}
MZ00042314	TC269085	TM00042314	11.29	1.515	0.00592	0.152301	NA
MZ00038934	CD969684	TM00038934	10.99	1.515	0.00054	0.152301	putative MATE efflux family protein {Oryza sativa (japonica cultivar-group);}
MZ00043927	TC208721	TM00043927	11.5	1.514	0.00948	0.152517	NA
MZ00030053	TC265427	TM00030053	11.73	1.508	0.00505	0.152301	NA
MZ00023255	TC253130	TM00023255	12	1.508	0.01755	0.166141	unknown protein {Arabidopsis thaliana;}
MZ00017441	TC252350	TM00017441	12.27	1.507	0.00434	0.152301	PRLI-interacting factor A-like {Oryza sativa (japonica cultivar-group);} ^|^GB|BAD23016.1|48716407|AP004082 PRLI-interacting factor A-like {Oryza sativa (japonica cultivar-group);}
MZ00025236	TC260834	TM00025236	11.27	1.507	0.00145	0.152301	putative ES43 protein {Oryza sativa (japonica cultivar-group);} ^|^GB|BAD30193.1|50508343|AP003753 putative ES43 protein {Oryza sativa (japonica cultivar-group);}
MZ00046926	AZM4_114422	TM00046926	11.22	1.505	0.00465	0.152301	abscisic acid- and stress-induced protein - rice {Oryza sativa;} ^|^GB|AAB96681.1|2773154|AF039573 abscisic acid- and stress-inducible protein {Oryza sativa;}
MZ00018474	TC273868	TM00018474	11.65	1.503	0.03031	0.186956	allantoin permease {Phaseolus vulgaris;}
MZ00044142	TC262852	TM00044142	11.17	1.501	0.00178	0.152301	hypothetical protein T6J4.9 [imported] - Arabidopsis thaliana {Arabidopsis thaliana;} ^|^GB|BAD44373.1|51971417|AK176610 unknown protein {Arabidopsis thaliana;} ^|^GB|AAO67519.1|29293664|AY225519 AHP2 {Arabi-TRUNCATED-
MZ00037198	BM498664	TM00037198	10.91	1.498	0.00135	0.152301	putative AAA-type ATPase {Oryza sativa (japonica cultivar-group);}
MZ00023207	TC268134	TM00023207	10.52	1.498	0.00923	0.152517	NA
MZ00017690	TC263499	TM00017690	10.88	1.497	0.00926	0.152517	diamide resistance gene. {Arabidopsis thaliana;}
MZ00044723	TC255717	TM00044723	11.84	1.496	0.00723	0.152301	putative S-receptor kinase {Oryza sativa (japonica cultivar-group);}
MZ00014427	TC270855	TM00014427	10.37	1.495	0.03265	0.191066	acid phosphatase (EC 3.1.3.2) - Arabidopsis thaliana {Arabidopsis thaliana;} ^|^GB|AAM14241.1|20259051|AY091302 putative acid phosphatase {Arabidopsis thaliana;} ^|^GB|AAL67073.1|18389260|AY074377 putative a-TRUNCATED-
MZ00015973	TC251311	TM00015973	10.19	1.493	0.01255	0.157272	hypothetical protein similar to Arabidopsis thaliana, F15N18.40 {Oryza sativa (japonica cultivar-group);}
MZ00046913	AZM4_114326	TM00046913	11.54	1.493	0.0242	0.177171	putative nucleoid DNA-binding protein cnd41 {Oryza sativa (japonica cultivar-group);} ^|^GB|BAC15912.1|22831049|AP003811 putative nucleoid DNA-binding protein cnd41 {Oryza sativa (japonica cultivar-group);} -TRUNCATED-
MZ00041542	TC192782	TM00041542	11.25	1.491	0.00823	0.152301	carotenoid cleavage dioxygenase 1 {Zea mays;}
MZ00020956	TC265711	TM00020956	11.74	1.49	0.00192	0.152301	T7-like RNA polymerase {Zea mays;}
MZ00026453	TC249401	TM00026453	11.21	1.488	0.00169	0.152301	hydrolase, TatD family like protein {Oryza sativa (japonica cultivar-group);}
MZ00026040	TC272389	TM00026040	11.85	1.486	0.01261	0.157272	unknown protein {Oryza sativa (japonica cultivar-group);}
MZ00043152	TC205439	TM00043152	11.74	1.484	0.01113	0.154825	ribosomal protein L11, cytosolic - Arabidopsis thaliana {Arabidopsis thaliana;} ^|^GB|CAA57396.1|550547|ATRPL16B ribosomal protein L16 {Arabidopsis thaliana;} ^|^GB|CAB37458.1|4539392|ATF28A21 ribosomal protein L11, cytosolic {Arabidopsis thaliana;} ^|^GB|CAB78875.1|7268667|ATCHRIV49 ribosomal protein L11, cytosolic {Arabidopsis thaliana;}
MZ00056048	TC266662	TM00056048	12.28	1.481	0.0175	0.166141	NA
MZ00052158	AZM4_94574	TM00052158	11.54	1.48	0.03279	0.191191	hypothetical protein {Oryza sativa (japonica cultivar-group);}
MZ00000928	AI947692	TM00000928	12.25	1.478	0.00124	0.152301	NA
MZ00031180	TC266725	TM00031180	10.92	1.477	0.03699	0.197758	NA
MZ00035912	AZM4_59594	TM00035912	11.74	1.476	0.00522	0.152301	putative pectinesterase {Oryza sativa (japonica cultivar-group);}
MZ00028132	TC262860	TM00028132	14.28	1.476	0.01982	0.16986	putative protein {Arabidopsis thaliana;} ^|^GB|AAN15604.1|23198154|BT000285 putative protein {Arabidopsis thaliana;}
MZ00026632	TC259508	TM00026632	11.69	1.475	0.0329	0.191191	Hypothetical protein {Oryza sativa;}
MZ00018456	TC253562	TM00018456	11.56	1.474	0.03784	0.198879	Hypothetical protein {Oryza sativa (japonica cultivar-group);} ^|^GB|AAM15794.1|20219050|AC104428 Unknown protein {Oryza sativa (japonica cultivar-group);}
MZ00057053	AZM4_59458	TM00057053	12.04	1.472	0.02817	0.183278	cysteine endopeptidase {Oryza sativa (japonica cultivar-group);} ^|^GB|BAA83473.1|5761329|AB004819 cysteine endopeptidase {Oryza sativa;}
MZ00056839	AZM4_34303	TM00056839	12.83	1.471	0.00155	0.152301	hypothetical protein similar to Oryza sativa chromosome 1, P0431G06.13 {Oryza sativa (japonica cultivar-group);}
MZ00025328	TC260548	TM00025328	11.25	1.471	0.02488	0.178214	NA
MZ00037845	TC253655	TM00037845	12.22	1.468	0.01058	0.153935	OSJNBa0072D21.3 {Oryza sativa (japonica cultivar-group);}
MZ00039501	CF005536	TM00039501	11.65	1.465	0.00861	0.152301	NA
MZ00017578	TC196937	TM00017578	11.69	1.465	0.02398	0.176633	hypothetical protein [imported] - Arabidopsis thaliana {Arabidopsis thaliana;} ^|^GB|AAB71461.1|2388580|YUP8H12 Similar to Sequence 10 from patent 5477002 (gb|1253956). {Arabidopsis thaliana;} ^|^GB|AAM47315.1|21360399|AY113007 At1g05170/YUP8H12_22 {Arabidopsis thaliana;} ^|^GB|AAK63859.1|14488078|AF389287 At1g05170/YUP8H12_22 {Arabidopsis thaliana;}
MZ00003692	BE640566	TM00003692	18.49	1.464	0.00071	0.152301	NA
MZ00035160	AI649667	TM00035160	11.26	1.463	0.01679	0.16477	Protein translation factor SUI1 homolog (GOS2 protein). {Zea mays;} ^|^GB|AAB88615.1|2668740|AF034944 translation initiation factor {Zea mays;}
MZ00004978	BM339333	TM00004978	11.88	1.462	0.02836	0.183731	NA
MZ00004339	BI273362	TM00004339	11.84	1.459	0.00539	0.152301	putative o-methyltransferase ZRP4 {Oryza sativa (japonica cultivar-group);} ^|^GB|AAT01305.1|46575944|AC130603 putative o-methyltransferase ZRP4 {Oryza sativa (japonica cultivar-group);}
MZ00013705	TC248501	TM00013705	11.15	1.459	0.0209	0.170563	60S ribosomal protein L2 (L8) (Ribosomal protein TL2). {Lycopersicon esculentum;} ^|^PIR|JQ2231|R5TOL8 ribosomal protein L8, cytosolic - tomato {Lycopersicon esculentum;} ^|^GB|CAA45863.1|19343|LERPL2MR ribo-TRUNCATED-
MZ00032199	TC277779	TM00032199	10.99	1.458	0.00203	0.152301	putative NBS-LRR type resistance protein {Oryza sativa (japonica cultivar-group);}
MZ00026667	TC261924	TM00026667	11.3	1.457	0.00904	0.152517	NA
MZ00024038	TC259915	TM00024038	11.77	1.455	0.0356	0.195658	Hageman factor inhibitor {Zea mays;}
MZ00041118	TC259368	TM00041118	11.31	1.454	0.00358	0.152301	NA
MZ00036260	BE575119	TM00036260	11.91	1.453	0.00372	0.152301	putative inorganic polyphosphate/ATP-NAD kinase (Poly(P)/ATP NAD kinase {Oryza sativa (japonica cultivar-group);}
MZ00016960	TC273046	TM00016960	11.65	1.452	0.00306	0.152301	putative MFAP1 protein {Oryza sativa (japonica cultivar-group);}
MZ00022051	AZM4_23423	TM00022051	11.47	1.452	0.01261	0.157272	unknown protein {Oryza sativa (japonica cultivar-group);}
MZ00020339	TC255115	TM00020339	11.01	1.451	0.0013	0.152301	hypothetical protein similar to Arabidopsis thaliana chromosome 5, K15I22.11 {Oryza sativa (japonica cultivar-group);} ^|^GB|BAA94232.1|7523504|AP001633 unnamed protein product; Similar to Arabidopsis thalia-TRUNCATED-
MZ00027866	TC263210	TM00027866	11.94	1.45	0.03182	0.189342	hypothetical protein T25B15.30 - Arabidopsis thaliana {Arabidopsis thaliana;} ^|^GB|CAC07917.1|10045559|ATT25B15 putative protein {Arabidopsis thaliana;}
MZ00038168	CD445733	TM00038168	11.62	1.448	0.02353	0.175856	elongation factor 1 gamma-like protein {Oryza sativa (japonica cultivar-group);}
MZ00025708	TC271892	TM00025708	11.95	1.447	0.00514	0.152301	unknown protein {Oryza sativa (japonica cultivar-group);}
MZ00005542	BM501456	TM00005542	11.76	1.443	0.00695	0.152301	putative esterase {Oryza sativa (japonica cultivar-group);}
MZ00052500	TC257309	TM00052500	10.15	1.443	0.0032	0.152301	unknown protein {Oryza sativa (japonica cultivar-group);}
MZ00026419	TC269166	TM00026419	12.7	1.441	0.0014	0.152301	NA
MZ00033168	TC278549	TM00033168	11.49	1.441	0.0062	0.152301	putative aminotransferase {Oryza sativa;} ^|^GB|CAE04333.2|38344251|OSJN00152 OSJNBa0008M17.4 {Oryza sativa (japonica cultivar-group);}
MZ00044276	TC253043	TM00044276	11.95	1.44	0.00726	0.152301	putative endonuclease {Oryza sativa (japonica cultivar-group);}
MZ00005035	BM347596	TM00005035	11.58	1.44	0.00917	0.152517	OSJNBb0116K07.5 {Oryza sativa (japonica cultivar-group);} ^|^GB|CAE02940.2|38345158|OSJN00038 OSJNBa0014K14.12 {Oryza sativa (japonica cultivar-group);}
MZ00032614	TC257872	TM00032614	11.47	1.44	0.0129	0.15731	NA
MZ00017824	TC252814	TM00017824	11.19	1.439	0.00122	0.152301	OSJNBa0011J08.3 {Oryza sativa (japonica cultivar-group);}
MZ00044803	TC268213	TM00044803	10.73	1.439	0.02889	0.184451	unknown {Oryza sativa (japonica cultivar-group);}
MZ00005278	BM381939	TM00005278	11.24	1.438	0.00362	0.152301	hypothetical protein {Oryza sativa (japonica cultivar-group);}
MZ00033524	TC275031	TM00033524	13.12	1.438	0.03376	0.192311	putative organic solute transporter {Oryza sativa (japonica cultivar-group);}
MZ00043625	TC270710	TM00043625	11.16	1.437	0.01277	0.157272	putative wound inductive gene {Oryza sativa (japonica cultivar-group);}
MZ00004082	BG836118	TM00004082	11.17	1.435	0.01377	0.158389	putative 3-methyladenine-DNA glycosylase {Oryza sativa (japonica cultivar-group);} ^|^GB|BAD09428.1|42408272|AP004557 putative 3-methyladenine-DNA glycosylase {Oryza sativa (japonica cultivar-group);} -TRUNCATED-
MZ00038822	CD964272	TM00038822	11.31	1.433	0.00772	0.152301	nucleosome/chromatin assembly factor group A {Zea mays;}
MZ00048837	AZM4_25485	TM00048837	10.97	1.429	0.00303	0.152301	nuclear protein ZAP-like {Oryza sativa (japonica cultivar-group);}
MZ00032677	TC278133	TM00032677	10.64	1.429	0.01967	0.169678	NA
MZ00013151	NP668580	TM00013151	11.16	1.429	0.03414	0.193226	hypothetical protein similar to Arabidopsis thaliana chromosome 5, MLN1.10 {Oryza sativa (japonica cultivar-group);}
MZ00019336	TC264738	TM00019336	11.5	1.425	0.00089	0.152301	unknown protein {Arabidopsis thaliana;} ^|^GB|AAL49775.1|17979159|AY070080 unknown protein {Arabidopsis thaliana;}
MZ00057258	AZM4_84199	TM00057258	11.51	1.424	0.01701	0.164937	putative BRI1-KD interacting protein 118 {Oryza sativa (japonica cultivar-group);}
MZ00028204	TC263900	TM00028204	12.79	1.424	0.02424	0.177191	D1 protease precursor {Triticum aestivum;}
MZ00025992	TC261722	TM00025992	11.04	1.418	0.00077	0.152301	putative SH3(Src homology) domain-containing protein {Oryza sativa (japonica cultivar-group);}
MZ00055059	PUGGZ32TD	TM00055059	12.08	1.417	0.01966	0.169678	unknown protein {Oryza sativa (japonica cultivar-group);} ^|^GB|AAK16173.1|13236651|AC079887 hypothetical protein {Oryza sativa (japonica cultivar-group);}
MZ00039359	CD997521	TM00039359	10.89	1.416	0.00412	0.152301	putative FH protein interacting protein FIP1 {Oryza sativa (japonica cultivar-group);}
MZ00016572	TC251760	TM00016572	11.68	1.416	0.00153	0.152301	putative Septum-promoting GTP-binding protein 1 (GTPase spg1) {Oryza sativa (japonica cultivar-group);}
MZ00032673	TC257403	TM00032673	11.37	1.416	0.01282	0.15731	hypothetical protein {Oryza sativa (japonica cultivar-group);}
MZ00004033	TC252384	TM00004033	12.32	1.415	0.00377	0.152301	AOBP-like protein {Oryza sativa (japonica cultivar-group);} ^|^GB|BAC83814.1|34394527|AP005167 putative ascorbate oxidase promoter-binding protein AOBP {Oryza sativa (japonica cultivar-group);}
MZ00030470	TC275927	TM00030470	11.73	1.414	0.0334	0.192162	NA
MZ00015879	TC272248	TM00015879	13.13	1.412	0.00657	0.152301	putative callose synthase 1 catalytic subunit {Oryza sativa (japonica cultivar-group);}
MZ00026690	TC261713	TM00026690	11.65	1.411	0.00175	0.152301	dTDP-D-glucose 4,6-dehydratase-like {Oryza sativa (japonica cultivar-group);} ^|^GB|BAD29243.1|50252992|AP005775 dTDP-D-glucose 4,6-dehydratase-like {Oryza sativa (japonica cultivar-group);}
MZ00015893	TC261817	TM00015893	12.04	1.404	0.0098	0.153048	Auxin-binding protein 4 precursor (ABP). {Zea mays;} ^|^PIR|B43033|B43033 auxin-binding protein 4 precursor - maize {Zea mays;} ^|^GB|AAB28589.1|442526|S66813 ZmERabp4 {Zea mays;} ^|^GB|AAA33431.1|168399|MZE-TRUNCATED-
MZ00037044	BM348937	TM00037044	11.56	1.404	0.01047	0.153755	NA
MZ00027215	TC258521	TM00027215	11.7	1.403	0.00173	0.152301	putative DNA damage binding protein 1 {Oryza sativa (japonica cultivar-group);}
MZ00015976	TC262034	TM00015976	10.83	1.403	0.02612	0.179143	NA
MZ00012690	CF630945_root	TM00012690	11.82	1.402	0.03477	0.194295	putative bHLH transcription factor {Arabidopsis thaliana;}
MZ00020382	TC254602	TM00020382	10.67	1.401	0.00667	0.152301	At2g19950 {Arabidopsis thaliana;}
MZ00032302	TC267212	TM00032302	11.73	1.401	0.00303	0.152301	putative protease IV {Oryza sativa (japonica cultivar-group);}
MZ00007097	CD435579	TM00007097	12.04	1.4	0.00219	0.152301	unnamed protein product; gene_id:F1D9.26 unknown protein {Arabidopsis thaliana;}
MZ00000800	AI861470	TM00000800	11.31	1.4	0.0317	0.189195	putative cytochrome b245 beta chain {Oryza sativa (japonica cultivar-group);}
MZ00030588	TC265121	TM00030588	11.84	1.399	0.0013	0.152301	putative very-long-chain fatty acid condensing enzyme CUT1 {Oryza sativa (japonica cultivar-group);} ^|^GB|BAD15940.1|46390479|AP004888 putative very-long-chain fatty acid condensing enzyme CUT1 {Oryza sativ-TRUNCATED-
MZ00055132	PUIHM70TD	TM00055132	11.53	1.398	0.00952	0.152517	unknown protein {Arabidopsis thaliana;} ^|^GB|AAO64875.1|29028992|BT005940 At5g27920 {Arabidopsis thaliana;}
MZ00043689	TC260971	TM00043689	10.97	1.398	0.01233	0.157113	OSJNBb0116K07.9 {Oryza sativa (japonica cultivar-group);} ^|^GB|CAE02944.2|38345162|OSJN00038 OSJNBa0014K14.16 {Oryza sativa (japonica cultivar-group);}
MZ00044634	TC215766	TM00044634	11.34	1.396	0.00192	0.152301	NA
MZ00016971	TC272153	TM00016971	12.44	1.396	0.01703	0.164937	alpha-expansin 1 {Zea mays;}
MZ00019294	TC264051	TM00019294	10.77	1.395	0.00345	0.152301	unnamed protein product; hypothetical protein {Oryza sativa (japonica cultivar-group);}
MZ00028641	TC274203	TM00028641	10.5	1.394	0.01165	0.15589	hypothetical protein {Oryza sativa (japonica cultivar-group);} ^|^GB|BAB91728.1|20521211|AP003284 hypothetical protein {Oryza sativa (japonica cultivar-group);}
MZ00018140	TC253256	TM00018140	10.82	1.393	0.01322	0.15731	putative protein kinase 1 {Oryza sativa (japonica cultivar-group);}
MZ00042931	TC248585	TM00042931	12.46	1.391	0.00821	0.152301	Actin-depolymerizing factor 3 (ADF 3) (ZmABP3) (ZmADF3). {Zea mays;} ^|^PIR|T02914|T02914 actin-depolymerizing factor 3 - maize {Zea mays;} ^|^GB|CAA66311.1|1419370|ZMABP3 actin depolymerizing factor {Zea ma-TRUNCATED-
MZ00001729	AZM3_101877	TM00001729	12.02	1.39	0.00778	0.152301	RSSG8 {Oryza sativa;}
MZ00021735	TC266907	TM00021735	11.83	1.386	0.00928	0.152517	NA
MZ00027329	TC252480	TM00027329	11.37	1.385	0.01101	0.154616	putative adenylosuccinate synthetase {Oryza sativa (japonica cultivar-group);}
MZ00029783	TC249195	TM00029783	11.01	1.381	0.00082	0.152301	OSJNBb0020J19.9 {Oryza sativa (japonica cultivar-group);}
MZ00025670	TC261452	TM00025670	10.98	1.381	0.03845	0.199888	putative RNA binding protein {Oryza sativa (japonica cultivar-group);}
MZ00048920	AZM4_26983	TM00048920	11.28	1.379	0.00246	0.152301	unknown protein {Oryza sativa (japonica cultivar-group);}
MZ00034291	AZM4_940	TM00034291	11.61	1.379	0.02191	0.172261	Oxygen-evolving enhancer protein 1, chloroplast precursor (OEE1) (33kDa subunit of oxygen evolving system of photosystem II) (OEC 33 kDasubunit) (33 kDa thylakoid membrane protein). {Triticum aestivum;} ^|^P-TRUNCATED-
MZ00047852	TC265772	TM00047852	12.64	1.378	0.01601	0.163303	CCAAT-box transcription factor -related {Oryza sativa (japonica cultivar-group);}
MZ00003856	BG320658	TM00003856	12	1.378	0.02967	0.18571	NA
MZ00029827	TC265015	TM00029827	12.55	1.377	0.00354	0.152301	cysteine synthase {Oryza sativa (japonica cultivar-group);}
MZ00031869	TC278001	TM00031869	11.04	1.377	0.02443	0.177535	NA
MZ00057272	TC252498	TM00057272	11.38	1.377	0.03591	0.195976	NA
MZ00037136	BM381119	TM00037136	10.72	1.377	0.03661	0.197295	probable proline-rich protein [imported] - Arabidopsis thaliana {Arabidopsis thaliana;} ^|^GB|AAM62919.1|21553826|AY085700 unknown {Arabidopsis thaliana;} ^|^GB|AAL11562.1|15983388|AF424568 At2g45180/T14P1.1-TRUNCATED-
MZ00041394	TC260011	TM00041394	16.54	1.376	0.00093	0.152301	clathrin heavy chain - soybean {Glycine max;} ^|^GB|AAC49294.1|1335862|GMU42608 clathrin heavy chain {Glycine max;}
MZ00027757	TC272754	TM00027757	11.04	1.376	0.03083	0.187882	unknown protein {Oryza sativa (japonica cultivar-group);} ^|^GB|BAD30300.1|50509160|AP003813 unknown protein {Oryza sativa (japonica cultivar-group);}
MZ00041549	TC248036	TM00041549	12.11	1.37	0.00183	0.152301	putative G10 protein {Oryza sativa (japonica cultivar-group);} ^|^GB|CAE03175.2|38344007|OSJN00018 OSJNBa0070O11.6 {Oryza sativa (japonica cultivar-group);}
MZ00026141	TC248141	TM00026141	11.68	1.37	0.00299	0.152301	plastid ribosomal protein S10 precursor {Mesembryanthemum crystallinum;}
MZ00000583	TC256489	TM00000583	11.51	1.37	0.00245	0.152301	putative arogenate dehydrogenase isoform 2 {Oryza sativa (japonica cultivar-group);}
MZ00017470	TC273923	TM00017470	11.12	1.365	0.0019	0.152301	Hypothetical protein {Oryza sativa (japonica cultivar-group);}
MZ00005260	AZM4_16254	TM00005260	12.65	1.365	0.01841	0.16827	NA
MZ00056210	TC278122	TM00056210	11.99	1.363	0.01549	0.162655	OSJNBb0004A17.7 {Oryza sativa (japonica cultivar-group);}
MZ00048196	CO521279	TM00048196	11.41	1.362	0.00674	0.152301	similar to Arabidopsis thaliana chromosome 1, At1g15060 {Oryza sativa (japonica cultivar-group);}
MZ00030385	TC253758	TM00030385	11.43	1.361	0.02077	0.170563	unknown protein {Oryza sativa (japonica cultivar-group);}
MZ00024120	TC260040	TM00024120	11.16	1.36	0.00937	0.152517	phosphoprotein p53 {Homo sapiens;}
MZ00016471	TC272301	TM00016471	11.32	1.359	0.01223	0.157113	unknown protein {Oryza sativa (japonica cultivar-group);}
MZ00021284	TC276001	TM00021284	10.76	1.357	0.00186	0.152301	putative protein serine/threonine kinase {Oryza sativa (japonica cultivar-group);}
MZ00016128	TC271879	TM00016128	11.97	1.357	0.00623	0.152301	putative riboflavin biosynthesis protein ribA {Oryza sativa (japonica cultivar-group);} ^|^GB|BAD09287.1|42408149|AP004213 putative riboflavin biosynthesis protein ribA {Oryza sativa (japonica cultivar-group-TRUNCATED-
MZ00024157	TC205982	TM00024157	10.71	1.355	0.01508	0.161985	NA
MZ00019443	TC275058	TM00019443	11.09	1.354	0.00945	0.152517	putative small calcium-binding mitochondrial carrier 2 {Oryza sativa (japonica cultivar-group);}
MZ00052212	AZM4_96268	TM00052212	11.7	1.353	0.01293	0.15731	NA
MZ00022819	TC254530	TM00022819	10.06	1.353	0.02536	0.17823	putative drought-inducible protein 1OS {Oryza sativa (japonica cultivar-group);} ^|^GB|BAB89782.1|20160842|AP003280 contains ESTs C98810(E3122),C98811(E3122) similar to Arabidopsis thaliana chrom-TRUNCATED-
MZ00049727	AZM4_41261	TM00049727	11.14	1.352	0.03472	0.194247	putative ATP-dependent transmembrane transporter {Oryza sativa (japonica cultivar-group);} ^|^GB|AAT07632.1|46981314|AC135422 putative ATP-dependent transmembrane transporter {Oryza sativa (japonica cultivar-TRUNCATED-
MZ00028853	TC253645	TM00028853	12.5	1.351	0.01815	0.167924	unknown protein {Oryza sativa (japonica cultivar-group);}
MZ00044154	TC252197	TM00044154	12.44	1.351	0.02402	0.1767	unknown protein {Oryza sativa (japonica cultivar-group);}
MZ00037408	BQ280271	TM00037408	12.04	1.351	0.02589	0.17877	NA
MZ00046762	AZM4_112702	TM00046762	11.55	1.351	0.02882	0.184451	unknown protein {Oryza sativa (japonica cultivar-group);}
MZ00043347	TC248826	TM00043347	11.45	1.35	0.03099	0.188094	vacuolar H+-ATPase 16 kDa proteolipid subunit c {Pennisetum glaucum;}
MZ00015048	TC271176	TM00015048	11.26	1.349	0.01474	0.161074	OSJNBa0084K11.15 {Oryza sativa (japonica cultivar-group);}
MZ00017157	TC251755	TM00017157	11.49	1.348	0.02038	0.170443	putative glutaminyl-peptide cyclotransferase {Oryza sativa (japonica cultivar-group);}
MZ00033681	TC263414	TM00033681	11.68	1.347	0.00508	0.152301	putative senescence-associated protein {Oryza sativa (japonica cultivar-group);}
MZ00004747	BM080708	TM00004747	12.09	1.347	0.00722	0.152301	NA
MZ00026122	TC208773	TM00026122	11.14	1.346	0.01145	0.155679	putative DKFZP564O0463 protein {Oryza sativa (japonica cultivar-group);}
MZ00044268	TC251616	TM00044268	11.85	1.346	0.03257	0.190943	putative PrMC3 {Oryza sativa (japonica cultivar-group);} ^|^GB|BAD35207.1|51091938|AP003458 putative PrMC3 {Oryza sativa (japonica cultivar-group);}
MZ00030281	TC265663	TM00030281	12.66	1.345	0.00082	0.152301	hypothetical protein {Oryza sativa (japonica cultivar-group);} ^|^GB|BAB92658.1|20804982|AP003433 hypothetical protein {Oryza sativa (japonica cultivar-group);}
MZ00028811	TC212149	TM00028811	11.53	1.345	0.00942	0.152517	acinusL protein-like {Oryza sativa (japonica cultivar-group);}
MZ00025026	TC269501	TM00025026	11.48	1.344	0.00374	0.152301	unknown protein {Arabidopsis thaliana;} ^|^GB|AAF13094.1|6466959|ATAC009176 unknown protein {Arabidopsis thaliana;}
MZ00043302	TC259342	TM00043302	12.62	1.344	0.00279	0.152301	probable carbonate dehydratase (EC 4.2.1.1) - maize {Zea mays;} ^|^GB|AAA86945.1|606815|ZMU08403 carbonic anhydrase {Zea mays;}
MZ00022660	TC278347	TM00022660	11.72	1.343	0.03031	0.186956	hypothetical protein similar to Arabidopsis thaliana chromosome 2, T07M07.16 {Oryza sativa (japonica cultivar-group);}
MZ00038880	CD966586	TM00038880	11.33	1.342	0.01688	0.164897	translation elongation factor eEF-2 - common tobacco (fragment) {Nicotiana tabacum;} ^|^GB|CAA71882.1|1841462|NTELONFAC Elongation factor 2 {Nicotiana tabacum;}
MZ00038820	CD964178	TM00038820	11.69	1.341	0.00565	0.152301	NA
MZ00031213	TC255187	TM00031213	11.87	1.341	0.02315	0.17504	PHD finger protein-like {Oryza sativa (japonica cultivar-group);} ^|^GB|BAD24999.1|49387896|AP003974 PHD finger protein-like {Oryza sativa (japonica cultivar-group);}
MZ00042232	TC273552	TM00042232	11.52	1.341	0.0344	0.193878	putative cytokinin inducible protein {Oryza sativa (japonica cultivar-group);} ^|^GB|AAQ56453.1|34015261|AY360390 putative cytokinin inducibl protein {Oryza sativa (japonica cultivar-group);}
MZ00017171	TC252129	TM00017171	11.07	1.34	0.03001	0.186581	putative ATP-dependent RNA helicase A {Oryza sativa (japonica cultivar-group);}
MZ00026852	TC272808	TM00026852	11.47	1.339	0.00554	0.152301	OSJNBa0076N16.22 {Oryza sativa (japonica cultivar-group);} ^|^GB|CAE02043.2|38346221|OSJN00138 OJ990528_30.1 {Oryza sativa (japonica cultivar-group);}
MZ00012629	CF629416	TM00012629	11.99	1.339	0.01224	0.157113	NA
MZ00015791	TC272357	TM00015791	12.12	1.338	0.01216	0.157082	hypothetical protein similar to Arabidopsis thaliana chromosome 1, F26A9.21 {Oryza sativa (japonica cultivar-group);}
MZ00021950	TC256114	TM00021950	10.97	1.337	0.00281	0.152301	putative replication protein A2 {Oryza sativa (japonica cultivar-group);}
MZ00054852	OGTCI78TV	TM00054852	11.5	1.336	0.00077	0.152301	unknown protein {Oryza sativa (japonica cultivar-group);}
MZ00036411	TC248727	TM00036411	12.28	1.336	0.00642	0.152301	ribosomal protein S16. {Oryza sativa;}
MZ00036162	BE128861	TM00036162	11.28	1.333	0.00341	0.152301	rRNA promoter binding protein {Rattus norvegicus;}
MZ00022518	TC267754	TM00022518	12.2	1.333	0.00942	0.152517	NA
MZ00055306	TC252862	TM00055306	10.27	1.333	0.01185	0.156109	NA
MZ00016405	TC251527	TM00016405	12.98	1.333	0.01333	0.15731	hypothetical protein {Oryza sativa (japonica cultivar-group);}
MZ00018135	TC274154	TM00018135	10.68	1.333	0.02125	0.170611	GCN5-like protein 1 (RT14 protein homolog). {Arabidopsis thaliana;} ^|^PIR|B84707|B84707 hypothetical protein At2g30330 [imported] - Arabidopsis thaliana {Arabidopsis thaliana;} ^|^GB|AAP40508-TRUNCATED-
MZ00036696	BG841054	TM00036696	12.05	1.33	0.00729	0.152301	putative cinnamoyl-CoA reductase {Oryza sativa (japonica cultivar-group);} ^|^GB|AAO65853.1|29124112|AC104433 putative cinnamoyl-CoA reductase {Oryza sativa (japonica cultivar-group);}
MZ00044792	TC257726	TM00044792	10.91	1.329	0.00313	0.152301	OSJNBa0088H09.3 {Oryza sativa (japonica cultivar-group);}
MZ00052221	AZM4_97265	TM00052221	11.87	1.329	0.02043	0.170443	subtilisin-like serine protease AIR3-like protein {Oryza sativa (japonica cultivar-group);}
MZ00025061	TC271351	TM00025061	11.93	1.327	0.00382	0.152301	hypothetical protein similar to Arabidopsis thaliana chromosome 3,At3g51270 {Oryza sativa (japonica cultivar-group);}
MZ00041450	TC249428	TM00041450	11.16	1.327	0.00957	0.152517	unknown protein {Oryza sativa (japonica cultivar-group);}
MZ00040112	CF051430	TM00040112	12.23	1.325	0.00946	0.152517	NA
MZ00055166	PUJEV02TB	TM00055166	11.76	1.324	0.00292	0.152301	putative phosphatidylinositol- phosphatidylcholine transfer protein {Oryza sativa (japonica cultivar-group);}
MZ00021959	TC256720	TM00021959	11.09	1.324	0.00195	0.152301	Unknown protein {Arabidopsis thaliana;} ^|^GB|AAP68227.1|31711742|BT008788 At5g38640 {Arabidopsis thaliana;} ^|^GB|BAB10154.1|10176832|AB005231 unnamed protein product; contains similarity to guanine nucleot-TRUNCATED-
MZ00018010	TC197476	TM00018010	16.97	1.322	0.00084	0.152301	GDSL-motif lipase/hydrolase-like protein {Arabidopsis thaliana;}
MZ00020811	TC265029	TM00020811	11.6	1.32	0.00702	0.152301	At2g47760/F17A22.15 {Arabidopsis thaliana;} ^|^GB|AAP37662.1|30725280|BT008303 At2g47760/F17A22.15 {Arabidopsis thaliana;}
MZ00028273	TC274045	TM00028273	11.19	1.319	0.00759	0.152301	putative uridine kinase/uracil phosphoribosyltransferase {Oryza sativa (japonica cultivar-group);} ^|^GB|BAD09018.1|42407877|AP003920 putative uridine kinase/uracil phosphoribosyltransferase {Oryza sativa (j-TRUNCATED-
MZ00032702	TC257336	TM00032702	10.94	1.319	0.00244	0.152301	putative Xa1-like protein {Sorghum bicolor;}
MZ00038440	CD946062	TM00038440	11.33	1.319	0.0105	0.153755	NA
MZ00017815	TC252699	TM00017815	12.31	1.318	0.02731	0.18146	hypothetical protein {Oryza sativa (japonica cultivar-group);}
MZ00035846	AW927961	TM00035846	13.54	1.317	0.02646	0.179879	putative C2 domain-containing protein {Oryza sativa (japonica cultivar-group);}
MZ00052332	BE639792	TM00052332	12.38	1.316	0.01412	0.159025	NA
MZ00004832	BM331951	TM00004832	12.03	1.314	0.00287	0.152301	unknown protein {Oryza sativa (japonica cultivar-group);}
MZ00038043	CD438232	TM00038043	11.56	1.314	0.01102	0.154661	OSJNBa0088H09.13 {Oryza sativa (japonica cultivar-group);}
MZ00052436	BG837851	TM00052436	11.46	1.314	0.02309	0.174987	NA
MZ00013046	NP160225	TM00013046	14.23	1.313	0.00086	0.152301	SBP-domain protein 3 {Zea mays;}
MZ00054948	PUBEL86TD	TM00054948	11.46	1.313	0.01857	0.168394	OSJNBa0041A02.17 {Oryza sativa (japonica cultivar-group);}
MZ00016776	TC262500	TM00016776	11.78	1.313	0.02066	0.170563	membrane protein PTM1-like {Oryza sativa (japonica cultivar-group);}
MZ00005020	TC255733	TM00005020	12.43	1.312	0.00389	0.152301	putative UDP-glucosyltransferase {Oryza sativa (japonica cultivar-group);}
MZ00030159	TC213834	TM00030159	12.43	1.312	0.01803	0.167755	glutathione S-transferase GST 35 {Zea mays;}
MZ00001807	AZM4_22791	TM00001807	11.27	1.312	0.02745	0.181841	OSJNBa0008M17.9 {Oryza sativa (japonica cultivar-group);}
MZ00003598	BE512455	TM00003598	11.16	1.312	0.03472	0.194247	protein phosphatase 2C-like protein {Oryza sativa (japonica cultivar-group);}
MZ00050524	AZM4_60086	TM00050524	12.12	1.311	0.00431	0.152301	synaptobrevin-like protein {Oryza sativa (japonica cultivar-group);}
MZ00042557	TC266329	TM00042557	11.35	1.31	0.03248	0.190864	NA
MZ00024794	TC259988	TM00024794	12.8	1.309	0.00233	0.152301	putative CEO protein {Oryza sativa (japonica cultivar-group);} ^|^GB|AAL58179.1|18057156|AC027037 putative CEO protein {Oryza sativa (japonica cultivar-group);}
MZ00048771	AZM4_24697	TM00048771	11.74	1.308	0.00116	0.152301	Dof zinc finger protein {Oryza sativa (japonica cultivar-group);} ^|^GB|BAA78575.1|4996646|AB028132 Dof zinc finger protein {Oryza sativa (japonica cultivar-group);}
MZ00049748	AZM4_41482	TM00049748	11.3	1.308	0.02314	0.17504	putative serine/threonine kinase {Oryza sativa (japonica cultivar-group);} ^|^GB|BAD35545.1|51090941|AP003629 putative serine/threonine kinase {Oryza sativa (japonica cultivar-group);}
MZ00001819	AZM4_60101	TM00001819	11.87	1.308	0.0274	0.181706	putative P-type ATPase {Oryza sativa (japonica cultivar-group);}
MZ00044067	TC272779	TM00044067	12.11	1.307	0.02426	0.177219	NA
MZ00031262	TC276823	TM00031262	11.77	1.305	0.0167	0.16477	expressed protein {Oryza sativa (japonica cultivar-group);}
MZ00033504	TC259321	TM00033504	11.12	1.304	0.0028	0.152301	putative pentatricopeptide (PPR) repeat-containing protein {Oryza sativa (japonica cultivar-group);}
MZ00041464	TC249566	TM00041464	11.29	1.304	0.01092	0.15456	OSJNBa0072K14.4 {Oryza sativa (japonica cultivar-group);}
MZ00015577	TC271673	TM00015577	11.38	1.302	0.00534	0.152301	protein enolase F2P9.10 [imported] - Arabidopsis thaliana {Arabidopsis thaliana;} ^|^GB|AAL33814.1|17065640|AY062968 putative enolase {Arabidopsis thaliana;} ^|^GB|AAK59483.1|14334610|AY034978 putative enola-TRUNCATED-
MZ00005664	BM895432	TM00005664	12.62	1.302	0.01051	0.153827	chitinase (EC 3.2.1.14) - rice {Oryza sativa;}
MZ00012674	CF630339	TM00012674	11.29	1.301	0.00187	0.152301	hypothetical protein {Oryza sativa (japonica cultivar-group);} ^|^GB|BAD33812.1|50726235|AP005686 hypothetical protein {Oryza sativa (japonica cultivar-group);}
MZ00030876	TC255704	TM00030876	11.92	1.301	0.00485	0.152301	putative RNA splicing protein {Oryza sativa (japonica cultivar-group);}
MZ00012930	CF636676	TM00012930	11.56	1.3	0.0014	0.152301	hypothetical protein {Oryza sativa (japonica cultivar-group);}
MZ00024527	TC260388	TM00024527	11.65	1.3	0.00903	0.152517	putative RNA binding protein {Oryza sativa (japonica cultivar-group);}
MZ00021840	TC277919	TM00021840	12.8	1.3	0.03333	0.192134	putative GTP-binding protein {Oryza sativa (japonica cultivar-group);}
MZ00029758	TC265151	TM00029758	11.25	1.299	0.01083	0.154228	OSJNBa0023J03.8 {Oryza sativa (japonica cultivar-group);}
MZ00042815	TC204539	TM00042815	11.75	1.299	0.01085	0.154232	Metallothionein-like protein type 2. {Oryza sativa;} ^|^PIR|T03727|T03727 metallothionein-like protein - rice {Oryza sativa;} ^|^GB|AAC49627.1|1815628|OSU43530 metallothionein-like type 2 {Oryza sativa;} ^|^GB|BAA14038.1|1752831|D89931 metallothionein-like protein {Oryza sativa;} ^|^GB|BAB44010.1|13872903|AP002540 metallothionein-like protein {Oryza sativa (japonica cultivar-group);}
MZ00057050	AZM4_59293	TM00057050	11.34	1.298	0.03272	0.191191	OSJNBa0063C18.1 {Oryza sativa (japonica cultivar-group);}
MZ00007114	CD436138	TM00007114	12.75	1.297	0.0169	0.164897	Putative Ste20-related protein kinase {Oryza sativa (japonica cultivar-group);}
MZ00034229	TC271627	TM00034229	10.66	1.294	0.00652	0.152301	putative glycogen synthase kinase {Oryza sativa (japonica cultivar-group);}
MZ00056237	TC278196	TM00056237	11.96	1.293	0.00129	0.152301	unknown protein {Oryza sativa (japonica cultivar-group);}
MZ00040359	AZM4_12082	TM00040359	12.65	1.291	0.00436	0.152301	cyclin D3.2 protein {Nicotiana tabacum;}
MZ00035383	AI964603	TM00035383	12.14	1.291	0.01519	0.162106	NA
MZ00040551	NP003692	TM00040551	12.13	1.289	0.02574	0.17877	V-type H+-ATPase {Zea mays;}
MZ00012872	CF635257	TM00012872	11.64	1.288	0.00301	0.152301	NA
MZ00018956	TC263722	TM00018956	12.02	1.287	0.00158	0.152301	putative polymyositis/scleroderma autoantigen 1 {Oryza sativa (japonica cultivar-group);}
MZ00052321	ZRSgTERTOOT02153	TM00052321	11.88	1.287	0.00225	0.152301	NA
MZ00048596	AZM4_22844	TM00048596	11.17	1.287	0.02935	0.185292	putative syringolide-induced protein B13-1-1 {Oryza sativa (japonica cultivar-group);}
MZ00023377	TC258745	TM00023377	11.64	1.285	0.03767	0.198581	AT4g26670/F10M23_10 {Arabidopsis thaliana;} ^|^GB|AAM65840.1|21593873|AY088301 unknown {Arabidopsis thaliana;} ^|^GB|AAK95309.1|15294264|AF410323 AT4g26670/F10M23_10 {Arabidopsis thaliana;}
MZ00015727	TC261599	TM00015727	11.5	1.283	0.00213	0.152301	unknown protein {Oryza sativa (japonica cultivar-group);}
MZ00016456	TC248278	TM00016456	13.12	1.283	0.01562	0.162655	OSJNBa0038O10.7 {Oryza sativa (japonica cultivar-group);}
MZ00037554	BU571773	TM00037554	11.32	1.281	0.02762	0.182225	NA
MZ00040848	T26939	TM00040848	11.57	1.28	0.00502	0.152301	putative MATE efflux protein {Oryza sativa (japonica cultivar-group);}
MZ00034406	TC272283	TM00034406	11.27	1.28	0.01074	0.154085	cytosolic aldehyde dehydrogenase RF2C {Zea mays;}
MZ00049484	AZM4_38435	TM00049484	10.84	1.278	0.03129	0.188373	MADS-box protein AGL65 {Arabidopsis thaliana;}
MZ00004767	TC278795	TM00004767	11.43	1.274	0.00125	0.152301	NA
MZ00033151	TC254861	TM00033151	14.11	1.274	0.00148	0.152301	OSJNBa0019D11.19 {Oryza sativa (japonica cultivar-group);}
MZ00030334	TC254544	TM00030334	12.06	1.273	0.00536	0.152301	cytochrome P450 {Triticum aestivum;}
MZ00027917	TC253061	TM00027917	11.74	1.273	0.00179	0.152301	expressed protein {Oryza sativa (japonica cultivar-group);} ^|^GB|AAR01629.1|37718757|AC137997 expressed protein {Oryza sativa (japonica cultivar-group);}
MZ00041479	TC270591	TM00041479	11.27	1.272	0.00234	0.152301	RNA polymerase II subunit (hsRPB10), putative {Arabidopsis thaliana;} ^|^GB|BAC42977.1|26451764|AK118363 putative RNA polymerase II subunit hsRPB10 {Arabidopsis thaliana;}
MZ00016839	TC262378	TM00016839	15.25	1.272	0.00164	0.152301	unnamed protein product; ESTs AU082210(C53655),AU056546(S20671),AU056545 (S20671) correspond to a region of the predicted gene. Similar to putative RNA-binding protein (AC004261) {Oryza sativa (japonica cult-TRUNCATED-
MZ00016083	TC271810	TM00016083	13.21	1.27	0.00428	0.152301	cytochrome P450 monooxygenase CYP72A5 {Zea mays;}
MZ00047805	AZM4_134295	TM00047805	11.59	1.268	0.03125	0.188304	myb family transcription factor-like {Oryza sativa (japonica cultivar-group);}
MZ00014230	TC268739	TM00014230	11.05	1.267	0.00201	0.152301	putative zinc-finger protein {Oryza sativa (japonica cultivar-group);}
MZ00028920	TC274795	TM00028920	11.13	1.265	0.00636	0.152301	hypothetical protein {Oryza sativa (japonica cultivar-group);} ^|^GB|BAB89508.1|20160560|AP003242 hypothetical protein {Oryza sativa (japonica cultivar-group);}
MZ00014098	TC270404	TM00014098	17.7	1.264	0.00087	0.152301	Sgt1 {Oryza sativa (japonica cultivar-group);}
MZ00015077	TC259022	TM00015077	11.01	1.264	0.00264	0.152301	ESTs AU082316(E3368),D41461(S3973) correspond to a region of the predicted gene. hypothetical protein {Oryza sativa (japonica cultivar-group);}
MZ00048286	AZM4_144158	TM00048286	11.97	1.263	0.00943	0.152517	putative Vesicle-associated membrane protein {Oryza sativa (japonica cultivar-group);} ^|^GB|BAD30660.1|50508483|AP004344 putative Vesicle-associated membrane protein {Oryza sativa (japonica cultivar-group);-TRUNCATED-
MZ00027178	TC252191	TM00027178	11.84	1.262	0.00998	0.15325	putative t-SNARE SED5 {Oryza sativa (japonica cultivar-group);} ^|^GB|BAB07966.1|9711872|AP002524 putative t-SNARE SED5 {Oryza sativa (japonica cultivar-group);}
MZ00000837	AI891238	TM00000837	11.57	1.262	0.01597	0.163303	NA
MZ00052323	BE638688	TM00052323	11.72	1.261	0.00096	0.152301	growth-regulating factor 1-like {Oryza sativa (japonica cultivar-group);} ^|^GB|BAD29245.1|50252994|AP005775 growth-regulating factor 1-like {Oryza sativa (japonica cultivar-group);}
MZ00005628	BM736577	TM00005628	11.83	1.259	0.00935	0.152517	unknown protein {Oryza sativa (japonica cultivar-group);}
MZ00022569	TC277214	TM00022569	9.83	1.257	0.00379	0.152301	unknown protein {Arabidopsis thaliana;} ^|^GB|AAK59493.1|14334630|AY034988 unknown protein {Arabidopsis thaliana;} ^|^GB|AAD20413.2|20198006|AC007019 expressed protein {Arabidopsis thaliana;}
MZ00046531	AZM4_104139	TM00046531	11.65	1.256	0.00156	0.152301	NA
MZ00038662	CD956881	TM00038662	11.45	1.256	0.03589	0.195976	NA
MZ00042541	TC255148	TM00042541	11.67	1.255	0.00221	0.152301	putative protein transport SEC23-related protein {Oryza sativa (japonica cultivar-group);}
MZ00016236	TC261959	TM00016236	11.87	1.255	0.00592	0.152301	Unknown protein {Oryza sativa (japonica cultivar-group);} ^|^GB|AAO13478.1|27436759|AC125472 Unknown protein {Oryza sativa (japonica cultivar-group);}
MZ00025063	TC271354	TM00025063	14.24	1.255	0.02222	0.172986	Putative adapter protein SPIKE1 {Oryza sativa (japonica cultivar-group);}
MZ00030835	TC214708	TM00030835	11.46	1.255	0.02894	0.184451	putative GTP-BINDING PROTEIN YPTV3 {Oryza sativa (japonica cultivar-group);} ^|^GB|AAL01181.1|15528856|AC079843 Putative GTP-BINDING PROTEIN YPTV3 {Oryza sativa;}
MZ00023276	TC276511	TM00023276	10.93	1.255	0.03597	0.196047	unknown protein {Oryza sativa (japonica cultivar-group);}
MZ00048289	AZM4_14436	TM00048289	15.99	1.254	0.00113	0.152301	hypothetical protein similar to Arabidopsis thaliana chromosome 1, T23G18.14 {Oryza sativa (japonica cultivar-group);} ^|^GB|BAB63715.1|15290021|AP003289 hypothetical protein similar to Arabidopsis thaliana -TRUNCATED-
MZ00016388	TC262050	TM00016388	12.06	1.254	0.03839	0.199796	racC protein - maize {Zea mays;} ^|^GB|AAD34357.1|4959463|AF126054 Rop3 small GTP binding protein {Zea mays;}
MZ00023456	TC248580	TM00023456	12.51	1.253	0.0026	0.152301	putative 60S ribosomal protein L37a {Oryza sativa (japonica cultivar-group);}
MZ00017596	TC271225	TM00017596	11.04	1.253	0.01896	0.169134	putative COP9 complex subunit, FUS5 {Oryza sativa (japonica cultivar-group);}
MZ00016054	TC251419	TM00016054	12.22	1.252	0.00268	0.152301	'unknown protein, contains transferase family' {Oryza sativa (japonica cultivar-group);}
MZ00040184	TC248595	TM00040184	11.55	1.252	0.02473	0.177912	putative dynamin {Oryza sativa (japonica cultivar-group);}
MZ00047637	AZM4_128197	TM00047637	11.88	1.251	0.02617	0.179282	unknown protein {Oryza sativa (japonica cultivar-group);} ^|^GB|BAD01247.1|38175441|AP004559 unknown protein {Oryza sativa (japonica cultivar-group);}
MZ00048320	AZM4_14797	TM00048320	11.65	1.25	0.00583	0.152301	putative dex1 protein {Oryza sativa (japonica cultivar-group);}
MZ00043992	TC251388	TM00043992	18.93	1.25	0.00101	0.152301	putative serine/ threonine kinase {Sorghum bicolor;}
MZ00023524	TC269551	TM00023524	11.31	1.25	0.01025	0.153353	NA
MZ00020781	TC277113	TM00020781	12.61	1.249	0.00209	0.152301	kinesin-like protein {Arabidopsis thaliana;}
MZ00016136	TC251200	TM00016136	12.91	1.249	0.002	0.152301	unknown protein {Oryza sativa (japonica cultivar-group);} ^|^GB|BAB21184.1|12328526|AP002909 hypothetical protein similar to Arabidopsis thaliana chromosome 3, F28L1.7 {Oryza sativa (japonica cultivar-group)-TRUNCATED-
MZ00039402	CF000460	TM00039402	16.41	1.249	0.00086	0.152301	metallothionein-like protein {Cynodon dactylon;}
MZ00018835	TC264535	TM00018835	18.48	1.243	0.00124	0.152301	Cryptochrome 2 {Oryza sativa (indica cultivar-group);}
MZ00021447	TC275879	TM00021447	11.58	1.243	0.0188	0.168743	PsbQ domain protein family, putative-like protein {Oryza sativa (japonica cultivar-group);} ^|^GB|BAD31119.1|50510151|AP005187 PsbQ domain protein family, putative-like protein {Oryza sativa (japonica cultiv-TRUNCATED-
MZ00000611	AI692037	TM00000611	11.04	1.242	0.0009	0.152301	Putative protein kinase {Oryza sativa (japonica cultivar-group);}
MZ00030938	TC252920	TM00030938	11.38	1.242	0.00143	0.152301	OSJNBb0011N17.19 {Oryza sativa (japonica cultivar-group);}
MZ00032317	TC256774	TM00032317	11.78	1.24	0.01062	0.153935	NA
MZ00020560	TC252551	TM00020560	11.05	1.24	0.0119	0.156109	hypothetical protein 110K5.12 [imported] - sorghum (fragment) {Sorghum bicolor;} ^|^GB|AAD43042.1|5410348|AF124045 unknown {Sorghum bicolor;}
MZ00005810	BQ280305	TM00005810	10.54	1.239	0.03357	0.192177	glycine-rich protein GRP5 {Zea mays;} ^|^GB|AAM16281.1|20372712|AY095207 glycine-rich protein GRP5 {Zea mays;}
MZ00007369	CD440501	TM00007369	15.6	1.238	0.00096	0.152301	NA
MZ00023851	TC249030	TM00023851	11.27	1.238	0.00212	0.152301	dehydroascorbate reductase {Oryza sativa (japonica cultivar-group);} ^|^GB|AAL71856.1|28192425|AY074786 dehydroascorbate reductase {Oryza sativa;}
MZ00015635	TC261443	TM00015635	11.21	1.238	0.02175	0.171814	unknown protein {Oryza sativa (japonica cultivar-group);}
MZ00001733	AZM4_113030	TM00001733	12.04	1.237	0.00477	0.152301	putative hydroxyanthranilate hydroxycinnamoyltransferase 2 {Oryza sativa (japonica cultivar-group);} ^|^GB|BAD08989.1|42407846|AP003914 putative hydroxyanthranilate hydroxycinnamoyltransferase 2 {Oryza sativ-TRUNCATED-
MZ00021783	TC267188	TM00021783	11.56	1.237	0.0013	0.152301	NA
MZ00017702	TC274168	TM00017702	11.77	1.237	0.01482	0.161222	unknown protein {Oryza sativa (japonica cultivar-group);} ^|^GB|AAK27810.1|13489176|AC022457 unknown protein {Oryza sativa (japonica cultivar-group);}
MZ00027606	TC252402	TM00027606	11.21	1.237	0.03193	0.189835	unknown protein {Oryza sativa (japonica cultivar-group);} ^|^GB|BAC15484.1|22775630|AP003833 unknown protein {Oryza sativa (japonica cultivar-group);}
MZ00023990	TC259848	TM00023990	11.64	1.235	0.00509	0.152301	Exocyst complex component Sec10. {Arabidopsis thaliana;} ^|^GB|AAL87123.1|19387174|AF479280 SEC10 {Arabidopsis thaliana;}
MZ00046869	AZM4_113840	TM00046869	11.15	1.235	0.00616	0.152301	putative leucine-rich repeat transmembrane protein kinase {Oryza sativa (japonica cultivar-group);}
MZ00044173	TC252416	TM00044173	14.5	1.233	0.00089	0.152301	NA
MZ00022286	TC278380	TM00022286	11.59	1.233	0.00132	0.152301	putative cell wall protein {Oryza sativa (japonica cultivar-group);}
MZ00028360	TC274198	TM00028360	11.78	1.233	0.01341	0.15731	hypothetical protein similar to Arabidopsis thaliana chromosome 1, At1g24706 {Oryza sativa (japonica cultivar-group);}
MZ00015360	TC258514	TM00015360	14.72	1.232	0.0031	0.152301	putative actin {Oryza sativa (japonica cultivar-group);}
MZ00029478	TC254423	TM00029478	11.18	1.232	0.00248	0.152301	kinesin-like protein {Oryza sativa (japonica cultivar-group);}
MZ00019935	TC253711	TM00019935	11.9	1.228	0.01212	0.156973	putative 4-alpha-glucanotransferase {Oryza sativa (japonica cultivar-group);} ^|^GB|BAC07076.1|22093785|AP004009 putative 4-alpha-glucanotransferase {Oryza sativa (japonica cultivar-group);} -TRUNCATED-
MZ00004704	BM079847	TM00004704	11.09	1.227	0.00835	0.152301	Putative receptor-like protein kinase {Oryza sativa (japonica cultivar-group);}
MZ00023951	TC270161	TM00023951	11.84	1.227	0.00886	0.152517	putative inorganic diphosphatase {Oryza sativa (japonica cultivar-group);}
MZ00054824	OGKAD40TH	TM00054824	10.7	1.227	0.02317	0.17504	putative beta-1,3-glucanase {Oryza sativa (japonica cultivar-group);} ^|^GB|AAS07356.1|41469633|AC092852 putative beta-1,3-glucanase {Oryza sativa (japonica cultivar-group);}
MZ00001900	AZM4_112839	TM00001900	11.03	1.226	0.02503	0.17823	putative CC-NBS-LRR resistance protein MLA13 {Oryza sativa (japonica cultivar-group);} ^|^GB|BAC84194.1|34394780|AP005258 putative CC-NBS-LRR resistance protein MLA13 {Oryza sativa (japonica cultivar-group);-TRUNCATED-
MZ00032382	TC278232	TM00032382	11.22	1.225	0.00247	0.152301	NA
MZ00040591	NP004624|X91882.1|CAA62989.1	TM00040591	10.93	1.224	0.00676	0.152301	ZEM5 protein - maize (fragment) {Zea mays;} ^|^GB|CAA62989.1|1213277|ZMZEMAGEN ZEM5 protein {Zea mays;}
MZ00013889	TC258264	TM00013889	12.13	1.224	0.03202	0.190057	NA
MZ00018036	TC273811	TM00018036	11.9	1.223	0.00097	0.152301	RNA recognition motif (RRM)-containing protein-like {Oryza sativa (japonica cultivar-group);} ^|^GB|BAD15930.1|46390469|AP004888 RNA recognition motif (RRM)-containing protein-like {Oryza sativa (japonica -TRUNCATED-
MZ00056966	AZM4_45078	TM00056966	12.94	1.223	0.00321	0.152301	Hypothetical protein {Oryza sativa (japonica cultivar-group);}
MZ00004150	BG837654	TM00004150	12.17	1.223	0.03712	0.197892	proline-rich protein M14 precursor - mouse {Mus musculus;} ^|^GB|AAA53048.1|567232|MUSPRPC2 proline-rich protein {Mus musculus;}
MZ00035478	TC279105	TM00035478	12.29	1.222	0.00229	0.152301	MEG5 {Zea mays;}
MZ00033075	TC266997	TM00033075	11.34	1.221	0.0235	0.175856	antimicrobial peptide 3 {Pinus sylvestris;}
MZ00042433	TC264982	TM00042433	11.72	1.217	0.00762	0.152301	NA
MZ00025855	TC248653	TM00025855	11.35	1.217	0.00161	0.152301	phragmoplast-associated kinesin-related protein 1 {Oryza sativa (japonica cultivar-group);}
MZ00040079	CF049265	TM00040079	11.66	1.216	0.00461	0.152301	AT3g06450/F24P17_6 {Arabidopsis thaliana;} ^|^GB|AAN18201.1|23308463|BT000635 At3g06450/F24P17_6 {Arabidopsis thaliana;}
MZ00021630	TC266963	TM00021630	10.68	1.216	0.01092	0.15456	putative 40S ribosomal protein S11 {Oryza sativa (japonica cultivar-group);} ^|^GB|BAD30107.1|50508298|AP003705 putative 40S ribosomal protein S11 {Oryza sativa (japonica cultivar-group);}
MZ00020249	TC275770	TM00020249	11.55	1.215	0.00579	0.152301	NA
MZ00049606	AZM4_39858	TM00049606	11.66	1.214	0.00913	0.152517	unknown protein {Oryza sativa (japonica cultivar-group);}
MZ00027947	TC253032	TM00027947	12.17	1.213	0.00164	0.152301	unknown protein {Oryza sativa (japonica cultivar-group);} ^|^GB|AAL79702.1|18855010|AC087599 unknown protein {Oryza sativa (japonica cultivar-group);}
MZ00030163	TC276138	TM00030163	11.76	1.213	0.03585	0.195976	putative rubredoxin {Oryza sativa (japonica cultivar-group);}
MZ00023343	TC268633	TM00023343	11.84	1.212	0.0072	0.152301	NA
MZ00022661	TC267688	TM00022661	11.89	1.212	0.0258	0.17877	heme oxygenase 1 {Sorghum bicolor;}
MZ00032399	TC265615	TM00032399	12.07	1.211	0.00532	0.152301	hypothetical protein {Oryza sativa (japonica cultivar-group);} ^|^GB|BAD33437.1|50725909|AP005420 hypothetical protein {Oryza sativa (japonica cultivar-group);}
MZ00056188	TC267089	TM00056188	11.78	1.211	0.00328	0.152301	NA
MZ00005617	BM661425	TM00005617	16.96	1.21	0.00159	0.152301	unknown protein {Oryza sativa (japonica cultivar-group);}
MZ00046829	AZM4_113382	TM00046829	12.34	1.21	0.01986	0.16986	putative iron deficiency protein Ids3 {Oryza sativa (japonica cultivar-group);} ^|^GB|BAD13144.1|45736113|AP005524 putative iron deficiency protein Ids3 {Oryza sativa (japonica cultivar-group);}
MZ00046978	AZM4_115106	TM00046978	11.3	1.21	0.03447	0.193878	putative NADP-dependent oxidoreductase {Arabidopsis thaliana;}
MZ00032377	TC252529	TM00032377	12.63	1.209	0.00435	0.152301	NA
MZ00000485	TC255843	TM00000485	10.71	1.208	0.01939	0.169385	NA
MZ00020687	AZM4_92089	TM00020687	11.99	1.208	0.03392	0.192657	putative oxalyl-CoA decarboxylase {Oryza sativa (japonica cultivar-group);}
MZ00036657	BG837164	TM00036657	12.25	1.208	0.03537	0.195313	NA
MZ00057434	PUHFG02TB	TM00057434	11.15	1.207	0.00206	0.152301	NA
MZ00043873	TC270371	TM00043873	12.68	1.207	0.03765	0.198581	NA
MZ00017277	TC273533	TM00017277	11.35	1.206	0.02902	0.184575	hypothetical protein FLJ14917 {Homo sapiens;}
MZ00017672	TC263185	TM00017672	12.05	1.205	0.00163	0.152301	guanylate kinase {Lilium longiflorum;}
MZ00026586	AZM4_92227	TM00026586	11.91	1.205	0.01672	0.16477	putative GAMYB-binding protein {Oryza sativa (japonica cultivar-group);}
MZ00012721	AZM4_22327	TM00012721	11.81	1.204	0.03455	0.193917	Profilin 4 (ZmPRO4). {Zea mays;} ^|^PIR|T01328|T01328 profilin 4 - maize {Zea mays;} ^|^GB|AAB86960.1|2642324|AF032370 profilin {Zea mays;}
MZ00051168	AZM4_71725	TM00051168	12.73	1.203	0.0086	0.152301	OJ000315_02.14 {Oryza sativa (japonica cultivar-group);}
MZ00014711	TC258289	TM00014711	12.05	1.202	0.0092	0.152517	NA
MZ00039503	CF005576	TM00039503	11.74	1.201	0.00473	0.152301	ubiquitin conjugating enzyme 2 {Zea mays;}
MZ00046793	AZM4_113025	TM00046793	11.76	1.201	0.0018	0.152301	OSJNBa0086O06.11 {Oryza sativa (japonica cultivar-group);}
MZ00056222	TC257341	TM00056222	12.25	1.2	0.00464	0.152301	NA
MZ00033334	TC277961	TM00033334	11.57	1.2	0.00919	0.152517	unknown protein {Oryza sativa (japonica cultivar-group);}
MZ00000941	AI947880	TM00000941	12.24	1.199	0.00568	0.152301	NA
MZ00001122	AW061714	TM00001122	12.66	1.196	0.00269	0.152301	putative axi 1 {Oryza sativa (japonica cultivar-group);}
MZ00026525	TC261856	TM00026525	16.81	1.196	0.00168	0.152301	putative SLT1 protein (ion homeostasis related protein) {Oryza sativa (japonica cultivar-group);} ^|^GB|BAB67895.1|15623836|AP003231 putative SLT1 protein (ion homeostasis related protein) {Oryza sativa (jap-TRUNCATED-
MZ00031957	TC255210	TM00031957	10.99	1.195	0.00281	0.152301	unknown protein {Oryza sativa (japonica cultivar-group);}
MZ00032069	TC277560	TM00032069	11.35	1.195	0.00374	0.152301	NA
MZ00021414	TC252825	TM00021414	11.33	1.195	0.02785	0.182838	At5g62950 {Arabidopsis thaliana;}
MZ00036175	BE186790	TM00036175	10.86	1.195	0.03777	0.19871	OSJNBa0088I22.17 {Oryza sativa (japonica cultivar-group);}
MZ00014448	TC249573	TM00014448	12.35	1.194	0.0361	0.196253	At1g10390/F14N23_29 {Arabidopsis thaliana;} ^|^GB|AAO23595.1|27764948|BT003030 At1g10390/F14N23_29 {Arabidopsis thaliana;}
MZ00041637	TC249744	TM00041637	11.69	1.193	0.02404	0.1767	acyl-[acyl-carrier protein] thioesterase {Triticum aestivum;}
MZ00018637	TC253347	TM00018637	11.38	1.192	0.00285	0.152301	NA
MZ00000796	AI861222	TM00000796	12.13	1.192	0.03146	0.188748	hypothetical protein similar to Arabidopsis thaliana chromosome 1, F28N24.4 {Oryza sativa (japonica cultivar-group);}
MZ00026411	TC261656	TM00026411	11.33	1.192	0.03338	0.192162	hypothetical protein [imported] - Arabidopsis thaliana {Arabidopsis thaliana;} ^|^GB|AAC17938.1|3169719|AF007109 similar to yeast dcp1 {Arabidopsis thaliana;}
MZ00019073	TC253385	TM00019073	12.57	1.191	0.00146	0.152301	putative brassinosteroid insensitive 1 gene {Oryza sativa (japonica cultivar-group);}
MZ00029979	TC265602	TM00029979	11.63	1.191	0.0116	0.15589	NA
MZ00016454	TC251298	TM00016454	11.47	1.19	0.00758	0.152301	putative zinc-finger motif {Oryza sativa (japonica cultivar-group);}
MZ00052437	BG837882	TM00052437	11.61	1.19	0.01704	0.164937	unknown protein {Oryza sativa (japonica cultivar-group);}
MZ00017609	TC263373	TM00017609	11.8	1.19	0.02671	0.180394	putative proton-dependent oligopeptide transporter (POT) {Oryza sativa (japonica cultivar-group);}
MZ00018611	TC252869	TM00018611	17.31	1.188	0.0011	0.152301	similar to formyl transferase {Oryza sativa (japonica cultivar-group);}
MZ00019096	TC274637	TM00019096	11.14	1.188	0.0033	0.152301	exoribonuclease-like {Oryza sativa (japonica cultivar-group);}
MZ00031582	TC271158	TM00031582	11.39	1.188	0.00748	0.152301	hypothetical protein similar to Oryza sativa chromosome1,B1088D01.3 {Oryza sativa (japonica cultivar-group);}
MZ00048084	AZM4_137370	TM00048084	11.73	1.187	0.00961	0.152584	putative Fip1 motif containing protein {Oryza sativa (japonica cultivar-group);}
MZ00056993	AZM4_50910	TM00056993	11.42	1.187	0.01199	0.156481	'unknown protein, contains IQ calmodulin-binding motif' {Oryza sativa (japonica cultivar-group);}
MZ00047619	AZM4_127463	TM00047619	12.27	1.187	0.02581	0.17877	putative potyviral helper component protease-interacting protein 2 {Oryza sativa (japonica cultivar-group);}
MZ00027966	TC263661	TM00027966	12.47	1.186	0.02215	0.172878	putative integral membrane protein {Oryza sativa (japonica cultivar-group);}
MZ00020945	TC276543	TM00020945	11.21	1.184	0.01064	0.153935	NA
MZ00029301	TC274023	TM00029301	11.53	1.183	0.03753	0.198415	beta-expansin {Oryza sativa;}
MZ00039101	CD978915	TM00039101	16.1	1.181	0.00111	0.152301	putative 60S ribosomal protein {Sorghum bicolor;}
MZ00023319	TC276116	TM00023319	12.56	1.181	0.01584	0.163198	NA
MZ00014156	TC270423	TM00014156	11.41	1.18	0.00208	0.152301	translational elongation factor EF-TuM {Zea mays;}
MZ00005158	BM378966	TM00005158	12.28	1.18	0.01072	0.154085	hypothetical protein F14P22.120 - Arabidopsis thaliana {Arabidopsis thaliana;} ^|^GB|CAB68191.1|6735370|ATF14P22 putative protein {Arabidopsis thaliana;}
MZ00024337	TC206286	TM00024337	11.23	1.18	0.02881	0.184451	putative ubiquinone/menaquinone biosynthesis methyltransferase {Arabidopsis thaliana;} ^|^GB|AAK93616.1|15293011|AY050939 putative ubiquinone/menaquinone biosynthesis methyltransferase {Arabidopsis thaliana;} ^|^GB|BAA96953.1|8777363|AB019233 ubiquinone/menaquinone biosynthesis methyltransferase-like {Arabidopsis thaliana;}
MZ00041961	AZM4_124465	TM00041961	11.92	1.179	0.00546	0.152301	metallothionein-like protein {Cynodon dactylon;}
MZ00035267	AI834415	TM00035267	12.02	1.179	0.02237	0.173225	NA
MZ00031702	TC256769	TM00031702	11	1.178	0.00303	0.152301	kinesin-like protein {Oryza sativa (japonica cultivar-group);}
MZ00040792	ZRSiTERTOOT0168	TM00040792	11.69	1.178	0.01009	0.153353	putative copia-like retrotransposon Hopscotch polyprotein {Zea mays;}
MZ00042023	TC262070	TM00042023	12.21	1.178	0.01239	0.157113	unnamed protein product; ESTs AU068544(C30430),C98487(E0325),D23445(C2825), AU068543(C30430),C71774(E0325),D22458(C11152) correspond to a region of the predicted gene. Similar to putative argonaute protein -TRUNCATED-
MZ00038463	CD947312	TM00038463	11.15	1.178	0.03631	0.196802	putative 30S ribosomal protein S13 {Oryza sativa (japonica cultivar-group);}
MZ00030294	TC265279	TM00030294	11.5	1.177	0.01391	0.15875	MURB-like protein hMURB11 {Zea mays;}
MZ00001373	AW257836	TM00001373	12.33	1.176	0.00122	0.152301	putative F-box protein Fbl2 {Oryza sativa (japonica cultivar-group);}
MZ00031469	TC266697	TM00031469	11.74	1.174	0.00113	0.152301	NA
MZ00031288	TC255472	TM00031288	11.69	1.174	0.00984	0.153048	NA
MZ00041973	TC247996	TM00041973	10.74	1.174	0.0107	0.154085	hypothetical protein {Oryza sativa (japonica cultivar-group);} ^|^GB|BAB90634.1|20161718|AP003933 hypothetical protein {Oryza sativa (japonica cultivar-group);}
MZ00025734	TC271117	TM00025734	11.6	1.174	0.01744	0.166141	putative zinc finger protein {Oryza sativa (japonica cultivar-group);} ^|^GB|BAB64114.1|15408708|AP003235 putative zinc finger protein {Oryza sativa (japonica cultivar-group);}
MZ00000918	TC276446	TM00000918	13.35	1.173	0.00627	0.152301	NA
MZ00047839	AZM4_134735	TM00047839	11.23	1.173	0.01977	0.169856	hypothetical protein {Oryza sativa (japonica cultivar-group);}
MZ00055929	TC275173	TM00055929	13.23	1.173	0.03367	0.192208	NA
MZ00016717	TC250792	TM00016717	11.63	1.172	0.01379	0.158439	zinc-finger protein R2931 [imported] - rice {Oryza sativa;} ^|^GB|BAA33204.1|3618316|AB001886 zinc finger protein {Oryza sativa (japonica cultivar-group);}
MZ00014913	TC250218	TM00014913	11.68	1.171	0.00156	0.152301	hypothetical protein similar to Arabidopsis thaliana chromosome 3, MQC12.6 {Oryza sativa (japonica cultivar-group);} ^|^GB|BAB89875.1|20160939|AP003298 hypothetical protein similar to Arabidopsis thaliana ch-TRUNCATED-
MZ00023055	TC268360	TM00023055	11.77	1.167	0.00503	0.152301	NA
MZ00019165	TC275643	TM00019165	14.42	1.167	0.00244	0.152301	NA
MZ00005917	BQ539074	TM00005917	11.44	1.167	0.00631	0.152301	putative anthranilate N-benzoyltransferase {Oryza sativa (japonica cultivar-group);} ^|^GB|AAM74310.1|21671948|AC114474 Putative anthranilate N-benzoyltransferase {Oryza sativa (japonica cultivar-group);} -TRUNCATED-
MZ00032137	TC269457	TM00032137	11.47	1.167	0.02611	0.179143	actin {Setaria italica;}
MZ00028522	TC263908	TM00028522	14.7	1.166	0.0017	0.152301	NA
MZ00024059	TC258936	TM00024059	11.44	1.166	0.01171	0.15589	OSJNBa0010H02.23 {Oryza sativa (japonica cultivar-group);}
MZ00000397	AI444675	TM00000397	11.41	1.165	0.01221	0.157113	NA
MZ00003600	TC268526	TM00003600	11.73	1.164	0.01724	0.165596	unnamed protein product; gene_id:F15M7.12 unknown protein {Arabidopsis thaliana;}
MZ00016225	TC195262	TM00016225	11.52	1.163	0.01897	0.169134	isoleucine-tRNA ligase homolog F24G24.120 - Arabidopsis thaliana {Arabidopsis thaliana;} ^|^GB|CAB39785.1|4538961|ATF24G24 isoleucine-tRNA ligase-like protein {Arabidopsis thaliana;} ^|^GB|CAB78155.1|7267729|ATCHRIV29 isoleucine-tRNA ligase-like protein {Arabidopsis thaliana;}
MZ00048165	AZM4_138569	TM00048165	12.07	1.162	0.01754	0.166141	COP1-interacting protein 7 (CIP7)-like protein {Oryza sativa (japonica cultivar-group);} ^|^GB|BAC79948.1|33146927|AP004395 COP1-interacting protein 7 (CIP7)-like protein {Oryza sativa (japonica cultivar-gro-TRUNCATED-
MZ00032482	TC257158	TM00032482	11.35	1.162	0.0182	0.167924	NA
MZ00028529	TC263278	TM00028529	12.02	1.161	0.02361	0.175856	putative DAK2 domain containing protein {Oryza sativa (japonica cultivar-group);}
MZ00022788	TC268221	TM00022788	11.87	1.16	0.00329	0.152301	NA
MZ00042415	TC275252	TM00042415	10.94	1.16	0.00154	0.152301	NA
MZ00006961	CD058813	TM00006961	21.62	1.16	0.03081	0.187871	NA
MZ00024723	TC270889	TM00024723	13.03	1.159	0.00344	0.152301	heat shock protein 70 {Triticum aestivum;}
MZ00023070	TC258050	TM00023070	11.29	1.159	0.00393	0.152301	unknown protein {Oryza sativa (japonica cultivar-group);}
MZ00003920	BG354371	TM00003920	10.27	1.158	0.0321	0.190245	ferredoxin {Zea mays;}
MZ00034227	TC259104	TM00034227	15.04	1.157	0.00194	0.152301	putative NEC1 {Oryza sativa (japonica cultivar-group);}
MZ00027248	TC252177	TM00027248	11.83	1.157	0.03002	0.186581	putative protein kinase {Oryza sativa (japonica cultivar-group);}
MZ00015476	TC265543	TM00015476	12.07	1.156	0.00801	0.152301	Tubulin beta-3 chain (Beta-3 tubulin). {Zea mays;} ^|^GB|CAA52718.1|398845|ZMB3TUB beta3 tubulin {Zea mays;}
MZ00041495	TC270648	TM00041495	11.2	1.156	0.01534	0.162425	unknown protein {Oryza sativa (japonica cultivar-group);}
MZ00032022	TC274630	TM00032022	11.03	1.155	0.03682	0.197549	OSJNBa0089K21.6 {Oryza sativa (japonica cultivar-group);}
MZ00015151	TC250330	TM00015151	12.15	1.153	0.00957	0.152517	OSJNBa0089K21.2 {Oryza sativa (japonica cultivar-group);}
MZ00032690	TC278508	TM00032690	10.13	1.153	0.01794	0.167605	unknown protein {Oryza sativa (japonica cultivar-group);}
MZ00027191	TC272604	TM00027191	14	1.152	0.00145	0.152301	AT3g16910/K14A17_3 {Arabidopsis thaliana;} ^|^GB|AAL57649.1|18086379|AY065002 AT3g16910/K14A17_3 {Arabidopsis thaliana;} ^|^GB|AAM28624.1|20799723|AF503766 adenosine monophosphate binding protein 7 AMPBP7 {A-TRUNCATED-
MZ00020719	TC265878	TM00020719	15.35	1.151	0.00142	0.152301	putative sds22+ {Oryza sativa (japonica cultivar-group);}
MZ00040890	TC190893	TM00040890	10.41	1.151	0.03587	0.195976	unknown protein {Oryza sativa (japonica cultivar-group);}
MZ00020478	TC255669	TM00020478	11.87	1.149	0.00183	0.152301	unknown protein {Oryza sativa (japonica cultivar-group);}
MZ00039822	CF031140	TM00039822	11.75	1.149	0.03204	0.190086	NA
MZ00038825	TC248407	TM00038825	12.61	1.149	0.03779	0.198777	NA
MZ00040954	TC191051	TM00040954	11.81	1.147	0.0167	0.16477	group 3 pollen allergen {Zea mays;}
MZ00033489	TC257018	TM00033489	15.71	1.146	0.00206	0.152301	putative peroxidase {Oryza sativa (japonica cultivar-group);} ^|^GB|AAL58120.1|18057097|AC092697 putative peroxidase {Oryza sativa (japonica cultivar-group);} ^|^GB|AAM76348.1|21717155|AC074196 putative pero-TRUNCATED-
MZ00040340	TC261192	TM00040340	11.32	1.146	0.01183	0.156109	OSJNBa0069D17.1 {Oryza sativa (japonica cultivar-group);}
MZ00051996	CO532628	TM00051996	12.11	1.146	0.02081	0.170563	putative heat shock protein {Oryza sativa (japonica cultivar-group);}
MZ00040909	TC268794	TM00040909	13.65	1.145	0.00199	0.152301	NA
MZ00038144	CD443966	TM00038144	10.75	1.145	0.00272	0.152301	Protein disulfide isomerase precursor (EC 5.3.4.1) (PDI). {Zea mays;} ^|^PIR|S69181|S69181 protein disulfide-isomerase (EC 5.3.4.1) precursor - maize {Zea mays;} ^|^GB|AAB08519.1|625148|MZEPDI protein disulf-TRUNCATED-
MZ00032527	TC278811	TM00032527	11.49	1.145	0.0018	0.152301	mucin-like protein {Oryza sativa (japonica cultivar-group);} ^|^GB|BAD30652.1|50508475|AP004344 mucin-like protein {Oryza sativa (japonica cultivar-group);}
MZ00037728	CA405313	TM00037728	10.8	1.144	0.00571	0.152301	dTDP-glucose 4,6-dehydratase {Zea mays;}
MZ00040135	CF052779	TM00040135	12.21	1.142	0.01236	0.157113	vacuolar targeting receptor bp-80 {Triticum aestivum;}
MZ00003685	TC248346	TM00003685	11.79	1.142	0.01277	0.157272	NA
MZ00016601	TC260575	TM00016601	12.76	1.141	0.00571	0.152301	Ras-related protein Rab-2-B. {Zea mays;} ^|^PIR|T02248|T02248 GTP-binding protein rab2b - maize {Zea mays;} ^|^GB|AAA63902.1|722328|ZMU22433 GTP binding protein {Zea mays;}
MZ00016154	TC251079	TM00016154	16.11	1.141	0.00173	0.152301	unknown protein {Oryza sativa (japonica cultivar-group);} ^|^GB|BAC07112.1|22093825|AP004334 unknown protein {Oryza sativa (japonica cultivar-group);}
MZ00014822	TC248781	TM00014822	12.03	1.14	0.0013	0.152301	ribulosebisphosphate carboxylase. {Zea mays;}
MZ00030526	TC275513	TM00030526	12.43	1.14	0.00222	0.152301	putative epsin 2a {Oryza sativa (japonica cultivar-group);} ^|^GB|AAK98696.1|15451572|AC069158 Putative epsin {Oryza sativa (japonica cultivar-group);}
MZ00034391	TC261757	TM00034391	13.01	1.14	0.00373	0.152301	OSJNBa0015K02.19 {Oryza sativa (japonica cultivar-group);}
MZ00005385	BM500268	TM00005385	12.2	1.139	0.00782	0.152301	contains ESTs D48362(S14517),AU063373(C61107),AU092957(C61107) similar to Arabidopsis thaliana chromosome 3, T22E16.240 unknown protein {Oryza sativa (japonica cultivar-group);} ^|^GB|BAB89573.1|-TRUNCATED-
MZ00023018	TC278323	TM00023018	11.56	1.139	0.00128	0.152301	NA
MZ00012931	CF636678	TM00012931	12.64	1.139	0.02234	0.173209	putative S-adenosyl-L-methionine:salicylic acid carboxyl methyltransferase {Oryza sativa (japonica cultivar-group);} ^|^GB|BAB64171.1|15408771|AP003254 putative S-adenosyl-L-methionine:salicylic acid carboxy-TRUNCATED-
MZ00026173	TC251192	TM00026173	13.76	1.138	0.00212	0.152301	inositol 5-phosphatase 3-like protein {Oryza sativa (japonica cultivar-group);}
MZ00029211	TC252232	TM00029211	12.84	1.137	0.00277	0.152301	contains ESTs C71948(E0666),AU075639(E0666) similar to Arabidopsis thaliana chromosome 5, K15I22.11 unknown protein {Oryza sativa (japonica cultivar-group);} ^|^GB|BAA94238.1|7523510|AP001633 unnamed protein-TRUNCATED-
MZ00043203	TC248775	TM00043203	15.78	1.137	0.00172	0.152301	NA
MZ00023512	AZM4_117059	TM00023512	11.92	1.136	0.00359	0.152301	chloroplast phytoene synthase 1 {Zea mays;}
MZ00022840	TC268431	TM00022840	11.63	1.136	0.01527	0.162259	OSJNBa0017B10.7 {Oryza sativa (japonica cultivar-group);}
MZ00047086	AZM4_11670	TM00047086	13.36	1.135	0.00177	0.152301	transcription factor WRKY07 {Oryza sativa (indica cultivar-group);}
MZ00043589	TC270980	TM00043589	15.59	1.134	0.00301	0.152301	cyclase-like protein {Oryza sativa (japonica cultivar-group);}
MZ00028524	TC274214	TM00028524	11.25	1.132	0.00516	0.152301	putative tRNA pseudouridine synthase {Arabidopsis thaliana;}
MZ00051153	AZM4_71538	TM00051153	11.31	1.132	0.01151	0.155714	putative embryogenesis-associated protein {Oryza sativa (japonica cultivar-group);} ^|^GB|AAT47048.1|48843789|AC105769 putative embryogenesis-associated protein {Oryza sativa (japonica cultivar-g-TRUNCATED-
MZ00037483	BQ744607	TM00037483	15.23	1.131	0.00407	0.152301	NA
MZ00031659	TC266090	TM00031659	11.73	1.131	0.00388	0.152301	NA
MZ00041386	TC259859	TM00041386	11.65	1.131	0.03457	0.193955	putative TPR repeat containing protein {Oryza sativa (japonica cultivar-group);}
MZ00001215	AW076166	TM00001215	11.74	1.13	0.00706	0.152301	NA
MZ00015293	TC271762	TM00015293	12.49	1.13	0.00953	0.152517	unknown protein {Oryza sativa (japonica cultivar-group);} ^|^GB|AAK91879.1|15209146|AC091665 Unknown protein {Oryza sativa;}
MZ00055731	TC273765	TM00055731	11.19	1.13	0.02996	0.186492	putative GDP dissociation inhibitor {Oryza sativa (japonica cultivar-group);} ^|^GB|AAU10789.1|51854409|AC134933 putative GDP dissociation inhibitor {Oryza sativa (japonica cultivar-group);}
MZ00014834	TC193382	TM00014834	11.42	1.128	0.00577	0.152301	At2g07350/T13E11.12 {Arabidopsis thaliana;} ^|^GB|AAM64861.1|21592911|AY087310 unknown {Arabidopsis thaliana;} ^|^GB|AAK82475.1|15081640|AY048212 At2g07350/T13E11.12 {Arabidopsis thaliana;}
MZ00016318	TC251473	TM00016318	17.01	1.128	0.00153	0.152301	putative phosphoribosylaminoimidazole carboxylase (EC 4.1.1.21) {Oryza sativa (japonica cultivar-group);} ^|^GB|BAB92202.1|20804508|AP003197 putative phosphoribosylaminoimidazole carboxylase (EC 4.1.1.21) {O-TRUNCATED-
MZ00016913	TC273328	TM00016913	11.88	1.128	0.00995	0.15325	fiber protein Fb2 {Gossypium barbadense;}
MZ00019380	TC253430	TM00019380	11.81	1.127	0.00126	0.152301	Anther-specific protein MZm3-3 precursor. {Zea mays;} ^|^PIR|T02762|T02762 anther specific protein - maize {Zea mays;} ^|^GB|CAA11913.1|3378527|ZMA224355 anther specific protein {Zea mays;}
MZ00040074	CF049011	TM00040074	11.72	1.127	0.00317	0.152301	NA
MZ00035686	AW288577	TM00035686	12.47	1.126	0.00328	0.152301	NA
MZ00030119	TC276019	TM00030119	12.09	1.126	0.00893	0.152517	putative Ligatin (Hepatocellular carcinoma-associated antigen 56) {Oryza sativa (japonica cultivar-group);}
MZ00044737	TC257157	TM00044737	11.44	1.126	0.01506	0.161985	transducin {Oryza sativa (japonica cultivar-group);} ^|^GB|BAD13020.1|45735991|AP005052 transducin {Oryza sativa (japonica cultivar-group);}
MZ00016439	TC262410	TM00016439	12.25	1.126	0.02219	0.172967	NA
MZ00004390	BI398460	TM00004390	13.72	1.124	0.0027	0.152301	OSJNBb0014D23.11 {Oryza sativa (japonica cultivar-group);}
MZ00031720	TC278610	TM00031720	10.92	1.124	0.03152	0.188828	putative NAM (no apical meristem) protein {Oryza sativa (japonica cultivar-group);} ^|^GB|AAL86494.1|19225018|AC077693 putative NAM (no apical meristem) protein {Oryza sativa (japonica cultivar-group);} -TRUNCATED-
MZ00014442	TC249752	TM00014442	11.14	1.123	0.0074	0.152301	putative zinc-finger protein {Oryza sativa (japonica cultivar-group);} ^|^GB|BAD53990.1|53791868|AP004278 putative zinc-finger protein {Oryza sativa (japonica cultivar-group);}
MZ00029643	TC269159	TM00029643	10.52	1.123	0.0369	0.197609	multidrug resistance associated protein 1 {Zea mays;} ^|^GB|AAO72315.1|37694078|AY186244 multidrug resistance associated protein 1 {Zea mays;}
MZ00033396	TC279090	TM00033396	11.56	1.122	0.00435	0.152301	putative microtubule associated protein {Oryza sativa (japonica cultivar-group);}
MZ00042631	TC256320	TM00042631	11.97	1.121	0.0098	0.153048	NA
MZ00039717	CF019726	TM00039717	11.34	1.121	0.01078	0.154085	NA
MZ00024187	TC206025	TM00024187	11.68	1.12	0.00161	0.152301	unknown protein {Oryza sativa (japonica cultivar-group);} ^|^GB|BAD09183.1|42408047|AP004047 unknown protein {Oryza sativa (japonica cultivar-group);}
MZ00027066	TC273196	TM00027066	10.45	1.12	0.01807	0.167755	KNOX family class 2 homeodomain protein {Oryza sativa (japonica cultivar-group);} ^|^GB|BAD37316.1|51535417|AP003517 KNOX family class 2 homeodomain protein {Oryza sativa (japonica cultivar-group);} -TRUNCATED-
MZ00056426	AZM4_113391	TM00056426	11.62	1.119	0.00694	0.152301	putative cytochrome P450 {Oryza sativa (japonica cultivar-group);}
MZ00042668	TC274032	TM00042668	17.56	1.119	0.00126	0.152301	putative pectin methylesterase {Oryza sativa (japonica cultivar-group);}
MZ00005667	BM895483	TM00005667	11.13	1.119	0.01336	0.15731	putative translational activator {Oryza sativa (japonica cultivar-group);} ^|^GB|AAT76387.1|50399999|AC146936 putative translational activator {Oryza sativa (japonica cultivar-group);}
MZ00028493	TC263713	TM00028493	14.03	1.118	0.00368	0.152301	unknown {Arabidopsis thaliana;} ^|^GB|BAB02135.1|9294233|AP000386 unnamed protein product; gb|AAF15936.1 gene_id:MLD15.10 similar to unknown protein {Arabidopsis thaliana;}
MZ00048202	AZM4_139477	TM00048202	11.91	1.118	0.00409	0.152301	putative ethylene responsive element binding factor {Oryza sativa (japonica cultivar-group);} ^|^GB|BAD45632.1|52076719|AP003935 putative ethylene responsive element binding factor {Oryza sativa (japonica cu-TRUNCATED-
MZ00027523	TC248215	TM00027523	11.48	1.118	0.02245	0.173459	NA
MZ00048281	AZM4_143865	TM00048281	11.09	1.117	0.00992	0.15317	NA
MZ00027400	TC252273	TM00027400	14.4	1.116	0.00154	0.152301	Wee1-like protein {Zea mays;}
MZ00013198	NP671211	TM00013198	12.19	1.116	0.03716	0.197892	putative auxin-responsive factor (ARF1) {Oryza sativa (japonica cultivar-group);}
MZ00026496	TC261814	TM00026496	13.99	1.115	0.02186	0.172143	putative golgi SNAP receptor complex member 1; Golgi SNARE 28 kDa {Oryza sativa (japonica cultivar-group);} ^|^GB|BAD28923.1|50251549|AP005636 putative golgi SNAP receptor complex member 1; Golgi SNARE 28 kD-TRUNCATED-
MZ00039466	TC279204	TM00039466	11.54	1.114	0.00662	0.152301	unknown {Lycopersicon esculentum;}
MZ00016258	TC249527	TM00016258	14.77	1.114	0.00142	0.152301	unknown protein {Oryza sativa (japonica cultivar-group);} ^|^GB|AAG13551.1|10140717|AC023240 unknown protein {Oryza sativa (japonica cultivar-group);}
MZ00027233	TC273366	TM00027233	11.93	1.114	0.01488	0.161406	putative esterase {Oryza sativa (japonica cultivar-group);} ^|^GB|AAK13160.1|13129506|AC078829 putative esterase {Oryza sativa (japonica cultivar-group);}
MZ00049512	AZM4_38831	TM00049512	12.39	1.114	0.01653	0.164476	putative F-box protein family {Oryza sativa (japonica cultivar-group);}
MZ00020864	TC277179	TM00020864	16.01	1.113	0.00133	0.152301	hypothetical protein F18A5.120 - Arabidopsis thaliana {Arabidopsis thaliana;} ^|^GB|CAB36837.1|4455302|ATF18A5 putative protein {Arabidopsis thaliana;} ^|^GB|CAB78415.1|7268077|ATCHRIV37 putative protein {Ar-TRUNCATED-
MZ00056577	AZM4_13179	TM00056577	11.75	1.112	0.00744	0.152301	unknown protein {Oryza sativa (japonica cultivar-group);}
MZ00021360	TC256078	TM00021360	11.67	1.112	0.01998	0.170087	unknown protein {Oryza sativa (japonica cultivar-group);}
MZ00007408	CD441319	TM00007408	12.18	1.111	0.00603	0.152301	putative strictosidine synthase {Oryza sativa (japonica cultivar-group);}
MZ00022396	TC257106	TM00022396	11.83	1.109	0.03517	0.195149	unknown protein {Arabidopsis thaliana;} ^|^GB|AAM61245.1|21536913|AY084683 zinc finger-like protein {Arabidopsis thaliana;} ^|^GB|AAL36315.1|17381006|AY063959 unknown protein {Arabidopsis thaliana;} -TRUNCATED-
MZ00013210	NP796876	TM00013210	11.33	1.109	0.03534	0.195307	CRS2-associated factor 2 {Zea mays;}
MZ00004773	BM266985	TM00004773	12.58	1.108	0.00134	0.152301	related to thermoresistant gluconokinase {Neurospora crassa;}
MZ00056338	AZM4_102017	TM00056338	11.63	1.108	0.03106	0.188125	putative Receptor-like protein kinase precursor {Oryza sativa (japonica cultivar-group);} ^|^GB|BAD33664.1|50726144|AP005633 putative Receptor-like protein kinase precursor {Oryza sativa (japonica cultivar-g-TRUNCATED-
MZ00044768	TC255338	TM00044768	12.9	1.108	0.03394	0.19268	putative zinc finger POZ domain protein {Oryza sativa (japonica cultivar-group);}
MZ00055464	TC275126	TM00055464	11.28	1.107	0.00256	0.152301	putative 33 kDa secretory protein {Oryza sativa (japonica cultivar-group);}
MZ00019080	TC253499	TM00019080	12.31	1.106	0.0045	0.152301	DnaJ protein family-like protein {Oryza sativa (japonica cultivar-group);}
MZ00022868	TC278648	TM00022868	11.23	1.105	0.00493	0.152301	NA
MZ00004628	BM078390	TM00004628	11.7	1.104	0.00747	0.152301	putative phospholipase {Oryza sativa (japonica cultivar-group);}
MZ00038821	CD964212	TM00038821	11.87	1.104	0.02821	0.183347	NA
MZ00055217	TC259573	TM00055217	11.68	1.104	0.03293	0.191191	AT3g03330/T21P5_25 {Arabidopsis thaliana;} ^|^GB|AAN18119.1|23308299|BT000550 At3g03330/T21P5_25 {Arabidopsis thaliana;}
MZ00056641	AZM4_137561	TM00056641	11.39	1.103	0.00422	0.152301	zinc-finger protein C60910 [imported] - rice {Oryza sativa;} ^|^GB|BAA33200.1|3618308|AB001882 zinc finger protein {Oryza sativa (japonica cultivar-group);}
MZ00033004	TC278666	TM00033004	12.19	1.103	0.00546	0.152301	NA
MZ00039730	CF020581	TM00039730	11.7	1.103	0.00412	0.152301	NA
MZ00001858	AZM4_1826	TM00001858	16.24	1.102	0.00279	0.152301	hypothetical protein {Oryza sativa (japonica cultivar-group);}
MZ00039774	CF024221	TM00039774	10.94	1.101	0.00349	0.152301	putative trehalose-6-phosphate phosphatase {Oryza sativa (japonica cultivar-group);}
MZ00018458	TC271329	TM00018458	17.07	1.101	0.00136	0.152301	OSJNBa0013K16.16 {Oryza sativa (japonica cultivar-group);}
MZ00014223	TC248063	TM00014223	12.36	1.101	0.00868	0.152301	putative cytosolic chaperonin delta-subunit {Oryza sativa (japonica cultivar-group);}
MZ00055120	AZM4_134899	TM00055120	13.68	1.101	0.01089	0.15437	putative STF-1 {Oryza sativa (japonica cultivar-group);}
MZ00000831	AZM4_13307	TM00000831	12.29	1.101	0.01285	0.15731	hypothetical protein {Oryza sativa (japonica cultivar-group);}
MZ00038652	CD956602	TM00038652	10.45	1.101	0.03034	0.187052	typical P-type R2R3 Myb protein {Oryza sativa (japonica cultivar-group);}
MZ00030498	TC265507	TM00030498	12.74	1.1	0.00406	0.152301	haploid germ cell-specific nuclear protein kinase-like protein {Oryza sativa (japonica cultivar-group);}
MZ00004087	BG836274	TM00004087	11.78	1.1	0.00438	0.152301	hypothetical protein {Oryza sativa (japonica cultivar-group);}
MZ00029008	AZM4_1583	TM00029008	11.84	1.1	0.01708	0.165104	OSJNBa0044M19.12 {Oryza sativa (japonica cultivar-group);}
MZ00018492	TC252715	TM00018492	13.87	1.1	0.02434	0.177396	putative protein phosphatase 2C {Oryza sativa (japonica cultivar-group);}
MZ00017329	TC273433	TM00017329	12.04	1.1	0.0362	0.19658	OSJNBa0027P08.19 {Oryza sativa (japonica cultivar-group);}
MZ00029736	TC275449	TM00029736	11.91	1.099	0.007	0.152301	hypothetical protein {Oryza sativa (japonica cultivar-group);}
MZ00047936	AZM4_135767	TM00047936	13.18	1.098	0.00144	0.152301	putative aquaporin {Oryza sativa (japonica cultivar-group);} ^|^GB|BAD34288.1|50725286|AP006149 putative aquaporin {Oryza sativa (japonica cultivar-group);} ^|^GB|BAC79184.1|32526661|AB109206 putative water -TRUNCATED-
MZ00036543	AZM4_26226	TM00036543	11.33	1.097	0.00741	0.152301	putative tyrosine specific protein phosphatase protein {Oryza sativa (japonica cultivar-group);}
MZ00055581	TC278027	TM00055581	15.3	1.097	0.00141	0.152301	unknown protein {Oryza sativa (japonica cultivar-group);}
MZ00032556	TC267788	TM00032556	11.46	1.097	0.00953	0.152517	hypothetical protein-like protein {Sorghum bicolor;}
MZ00025261	TC260950	TM00025261	12.73	1.096	0.00347	0.152301	NA
MZ00039715	CF019635	TM00039715	12.47	1.096	0.02096	0.170563	OSJNBa0029H02.16 {Oryza sativa (japonica cultivar-group);} ^|^GB|CAD41495.1|21740516|OSJN00025 OSJNBa0029H02.11 {Oryza sativa (japonica cultivar-group);} ^|^GB|CAC09501.1|10241664|H0711G06 putative 60s Ribosomal protein L25 {Oryza sativa (indica cultivar-group);}
MZ00028559	TC274663	TM00028559	14.02	1.095	0.00238	0.152301	potential autophagy related protein-like {Oryza sativa (japonica cultivar-group);}
MZ00019332	TC254408	TM00019332	13.8	1.095	0.00292	0.152301	putative far-red impaired response protein {Oryza sativa (japonica cultivar-group);}
MZ00025725	TC250410	TM00025725	11.71	1.095	0.0071	0.152301	initiator-binding protein {Zea mays;}
MZ00048564	TC277352	TM00048564	13.37	1.095	0.00746	0.152301	putative calcium-dependent protein kinase {Oryza sativa (japonica cultivar-group);} ^|^GB|BAB44074.1|13872969|AP003073 putative calcium-dependent protein kinase {Oryza sativa (japonica cultivar-group);} -TRUNCATED-
MZ00004383	BI396376	TM00004383	11.15	1.095	0.01684	0.164823	NA
MZ00056010	TC266392	TM00056010	11.81	1.094	0.02632	0.179517	NA
MZ00019138	TC270694	TM00019138	11.48	1.093	0.00672	0.152301	putative cinnamoyl-CoA reductase {Oryza sativa (japonica cultivar-group);} ^|^GB|AAO65853.1|29124112|AC104433 putative cinnamoyl-CoA reductase {Oryza sativa (japonica cultivar-group);}
MZ00023892	TC259749	TM00023892	12.07	1.092	0.00335	0.152301	chlorophyll a/b-binding protein (cab-m7) precursor - maize {Zea mays;} ^|^GB|CAA37474.1|22230|ZMCABM7 light harvesting chlorophyll a {Zea mays;}
MZ00046699	AZM4_111083	TM00046699	11.99	1.092	0.00384	0.152301	OSJNBa0022H21.20 {Oryza sativa (japonica cultivar-group);}
MZ00003577	BE511707	TM00003577	11.44	1.092	0.01813	0.167904	OSJNBa0035B13.4 {Oryza sativa (japonica cultivar-group);}
MZ00042862	TC248128	TM00042862	12.24	1.091	0.0164	0.164125	Zein-alpha precursor (19 kDa) (Clone 19C2). {Zea mays;} ^|^PIR|H24557|ZIZM92 19K zein precursor (clone cZ19C2) - maize {Zea mays;} ^|^GB|AAL16987.1|16305129|AF371271 19kD alpha zein B3 {Zea mays;} ^|^GB|AAA3-TRUNCATED-
MZ00056076	TC265968	TM00056076	13.64	1.09	0.0021	0.152301	NA
MZ00000488	AI622632	TM00000488	11.33	1.09	0.01943	0.169385	NA
MZ00038433	CD945496	TM00038433	12.28	1.09	0.02633	0.179575	NA
MZ00039056	CD976429	TM00039056	12.09	1.089	0.01617	0.163734	auxin response factor 2 {Oryza sativa;}
MZ00003827	BG320310	TM00003827	11.52	1.088	0.01276	0.157272	OSJNBa0018M05.15 {Oryza sativa (japonica cultivar-group);}
MZ00015202	TC259099	TM00015202	13.21	1.087	0.00223	0.152301	putative NEC1 {Oryza sativa (japonica cultivar-group);}
MZ00035985	AZM4_34235	TM00035985	11.47	1.087	0.01212	0.156973	laccase {Oryza sativa (japonica cultivar-group);}
MZ00043150	TC258210	TM00043150	11.81	1.087	0.02889	0.184451	putative 60S ribosomal protein L11 {Oryza sativa (japonica cultivar-group);}
MZ00015720	AZM4_126307	TM00015720	11.79	1.086	0.0209	0.170563	putative serine/threonine-specific protein kinase {Zea mays;}
MZ00003476	BE051869	TM00003476	11.71	1.085	0.01726	0.165627	NA
MZ00004898	BM335238	TM00004898	11.91	1.084	0.00453	0.152301	hypothetical protein {Oryza sativa (japonica cultivar-group);}
MZ00025606	TC258583	TM00025606	12.67	1.084	0.00701	0.152301	putative phosphate translocator {Oryza sativa (japonica cultivar-group);}
MZ00004045	BG550534	TM00004045	11.66	1.084	0.00267	0.152301	protein kinase-like {Oryza sativa (japonica cultivar-group);}
MZ00036497	BG321289	TM00036497	13.87	1.083	0.00166	0.152301	NA
MZ00016216	TC270859	TM00016216	13.92	1.083	0.00249	0.152301	OSJNBa0070O11.2 {Oryza sativa (japonica cultivar-group);}
MZ00032494	TC278615	TM00032494	10.82	1.083	0.02206	0.172721	putative HECT ubiquitin-protein ligase 3 {Oryza sativa (japonica cultivar-group);} ^|^GB|BAD07806.1|41052894|AP004187 putative HECT ubiquitin-protein ligase 3 {Oryza sativa (japonica cultivar-group);} -TRUNCATED-
MZ00027019	TC272624	TM00027019	11.9	1.083	0.02878	0.184451	putative protein phosphatase 2C {Oryza sativa (japonica cultivar-group);}
MZ00023618	TC205035	TM00023618	15.43	1.082	0.00376	0.152301	acidic ribosomal protein P1a - maize {Zea mays;} ^|^GB|AAB71079.1|2431769|ZMU62752 acidic ribosomal protein P1a {Zea mays;}
MZ00020133	TC265671	TM00020133	13.41	1.082	0.00982	0.153048	putative non-phototropic hypocotyl 3 {Oryza sativa (japonica cultivar-group);}
MZ00052248	BE050852	TM00052248	15.93	1.082	0.02992	0.186326	NA
MZ00048449	AZM4_17456	TM00048449	15.68	1.081	0.00157	0.152301	RNA helicase SDE3 {Arabidopsis thaliana;}
MZ00020331	TC265572	TM00020331	11.94	1.081	0.02249	0.173597	NA
MZ00016346	TC261833	TM00016346	11.89	1.08	0.0266	0.180059	rjs-like protein {Oryza sativa (japonica cultivar-group);}
MZ00038955	CD970642	TM00038955	12.18	1.08	0.02851	0.183957	NA
MZ00039658	CF016868	TM00039658	14.48	1.079	0.00232	0.152301	NA
MZ00050468	AZM4_59625	TM00050468	12.27	1.079	0.01928	0.169247	OSJNBb0034I13.2 {Oryza sativa (japonica cultivar-group);}
MZ00019342	TC264733	TM00019342	12.83	1.079	0.01982	0.16986	OSJNBa0084K01.2 {Oryza sativa (japonica cultivar-group);} ^|^GB|CAE54543.1|38345206|OSJN00056 OSJNBa0015K02.22 {Oryza sativa (japonica cultivar-group);}
MZ00021338	TC253148	TM00021338	12.35	1.079	0.02831	0.183615	phosphatidic acid phosphatase-like {Oryza sativa (japonica cultivar-group);}
MZ00037832	CB282008	TM00037832	11.71	1.078	0.01672	0.16477	NA
MZ00023770	TC269793	TM00023770	13.67	1.077	0.00626	0.152301	histone H1 - maize {Zea mays;} ^|^GB|CAA40362.1|22321|ZMH1HIS H1 histone {Zea mays;}
MZ00043101	TC269965	TM00043101	14.56	1.077	0.00196	0.152301	gibberellin response modulator {Zea mays;}
MZ00020468	TC254921	TM00020468	16.24	1.077	0.00145	0.152301	NA
MZ00043344	TC206076	TM00043344	11.72	1.077	0.00733	0.152301	putative NADH dehydrogenase 10.5K chain {Arabidopsis thaliana;} ^|^GB|AAM65469.1|21593502|AY087919 NADH dehydrogenase 10.5K chain-like protein {Arabidopsis thaliana;} ^|^GB|AAL38780.1|17644165|AY065304 putative NADH dehydrogenase 10.5K chain {Arabidopsis thaliana;} ^|^GB|BAB11336.1|10177925|AB016886 NADH dehydrogenase 10.5K chain-like protein {Arabidopsis thaliana;}
MZ00016596	TC261777	TM00016596	11.66	1.077	0.01659	0.164669	unknown protein {Oryza sativa (japonica cultivar-group);} ^|^GB|BAC55602.1|27817834|AP003747 unknown protein {Oryza sativa (japonica cultivar-group);}
MZ00045627	ZRSiCMCMOOT0016	TM00045627	11.82	1.076	0.00225	0.152301	NA
MZ00055560	TC266874	TM00055560	12.69	1.075	0.00726	0.152301	NA
MZ00000869	AI920559	TM00000869	12.87	1.075	0.00396	0.152301	unknown protein {Oryza sativa (japonica cultivar-group);}
MZ00020845	TC266491	TM00020845	11.38	1.075	0.01806	0.167755	unknown protein {Sorghum bicolor;}
MZ00024023	TC259808	TM00024023	11.54	1.075	0.01923	0.169215	anaerobically inducible early gene 2 {Oryza sativa (indica cultivar-group);}
MZ00036479	BG321136	TM00036479	12.39	1.074	0.00269	0.152301	putative raffinose synthase {Oryza sativa (japonica cultivar-group);} ^|^GB|BAB64768.1|15528702|AP003282 putative raffinose synthase {Oryza sativa (japonica cultivar-group);}
MZ00041829	AZM4_137734	TM00041829	12.38	1.074	0.00447	0.152301	OSJNBb0116K07.2 {Oryza sativa (japonica cultivar-group);} ^|^GB|CAE02937.2|38345155|OSJN00038 OSJNBa0014K14.9 {Oryza sativa (japonica cultivar-group);}
MZ00030594	TC276166	TM00030594	12.95	1.074	0.0029	0.152301	OSJNBa0068L06.10 {Oryza sativa (japonica cultivar-group);}
MZ00022349	TC279011	TM00022349	11.22	1.074	0.00844	0.152301	unnamed protein product; Similar to KIAA0731 protein (AB018274) {Oryza sativa (japonica cultivar-group);}
MZ00027134	TC262337	TM00027134	11.49	1.074	0.02783	0.182766	OHP2 protein - maize {Zea mays;} ^|^GB|AAA33439.1|168428|MZEBZIP opaque2 heterodimerizing protein 2 {Zea mays;}
MZ00048373	AZM4_15749	TM00048373	11.29	1.073	0.01604	0.163309	carboxyl-terminal peptidase-like {Oryza sativa (japonica cultivar-group);}
MZ00044488	TC265608	TM00044488	11.73	1.073	0.02489	0.178226	putative transcription factor Myb1 {Oryza sativa (japonica cultivar-group);}
MZ00027942	TC263593	TM00027942	14.61	1.072	0.00158	0.152301	putative AtMRP4 {Oryza sativa (japonica cultivar-group);} ^|^GB|CAD59596.1|27368877|OSA535074 MRP-like ABC transporter {Oryza sativa (japonica cultivar-group);}
MZ00024249	TC258423	TM00024249	15.62	1.072	0.002	0.152301	citrate synthase {Oryza sativa;}
MZ00037194	TC266032	TM00037194	12.33	1.072	0.0311	0.188125	NA
MZ00015201	TC259100	TM00015201	16.95	1.071	0.00236	0.152301	putative NEC1 {Oryza sativa (japonica cultivar-group);}
MZ00017876	TC274072	TM00017876	13.35	1.071	0.0252	0.17823	putative proteinase inhibitor {Hordeum vulgare subsp. vulgare;}
MZ00006939	CD052423	TM00006939	12.01	1.07	0.03243	0.190843	NA
MZ00033029	TC258858	TM00033029	14.87	1.069	0.00217	0.152301	phytochrome C2 apoprotein {Zea mays;}
MZ00040418	CF627474_root	TM00040418	10.83	1.069	0.03269	0.19111	hypothetical protein T7H20.110 - Arabidopsis thaliana {Arabidopsis thaliana;} ^|^GB|CAB82979.1|7340680|ATT7H20 putative protein {Arabidopsis thaliana;}
MZ00015896	TC250510	TM00015896	16.57	1.067	0.00359	0.152301	farnesylated protein 3 {Hordeum vulgare subsp. vulgare;}
MZ00024453	TC206459	TM00024453	12.21	1.066	0.01412	0.159025	Ubiquinol-cytochrome c reductase iron-sulfur subunit, mitochondrialprecursor (EC 1.10.2.2) (Rieske iron-sulfur protein) (RISP). {Zea mays;} ^|^PIR|A41607|A41607 ubiquinol-cytochrome-c reductase (EC 1.10.2.2) Rieske iron-sulfur protein precursor - maize {Zea mays;} ^|^GB|AAA33507.1|168607|MZERFESPA Rieske Fe-S protein {Zea mays;}
MZ00040515	NA:1104.m00634	TM00040515	11.33	1.066	0.03283	0.191191	DNA-directed RNA polymerase beta'' chain (EC 2.7.7.6) (PEP) (Plastid-encoded RNA polymerase beta'' subunit) (RNA polymerase beta''subunit). {Zea mays;} ^|^PIR|S12802|RNZMB2 DNA-directed RNA polymerase (EC 2.-TRUNCATED-
MZ00016759	TC261609	TM00016759	13.14	1.065	0.02026	0.170386	unknown protein {Oryza sativa (japonica cultivar-group);}
MZ00033245	TC258035	TM00033245	12.09	1.064	0.00376	0.152301	NA
MZ00035367	AI948001	TM00035367	12.04	1.064	0.0265	0.179879	hypothetical protein {Oryza sativa (japonica cultivar-group);} ^|^GB|AAN05005.1|22726005|AC092211 hypothetical protein {Oryza sativa (japonica cultivar-group);}
MZ00023682	TC248900	TM00023682	11.61	1.064	0.02848	0.183841	putative ribosomal protein S18 {Oryza sativa (japonica cultivar-group);} ^|^GB|BAC24844.1|25553579|AP003843 putative ribosomal protein S18 {Oryza sativa (japonica cultivar-group);} ^|^GB|AAT76427.1|50400039|-TRUNCATED-
MZ00037649	CA403170	TM00037649	12.17	1.063	0.01774	0.166693	putative isovaleryl-CoA dehydrogenase {Oryza sativa (japonica cultivar-group);}
MZ00031732	TC257773	TM00031732	12.17	1.063	0.03395	0.19268	NA
MZ00030913	TC277255	TM00030913	11.62	1.062	0.00553	0.152301	unknown protein {Oryza sativa (japonica cultivar-group);}
MZ00035702	AW324636	TM00035702	12.11	1.062	0.00387	0.152301	NA
MZ00025559	TC260457	TM00025559	11.73	1.062	0.01278	0.157292	putative RuvB-like protein 1,49-kDa TATA box-binding protein-interacting protein {Oryza sativa (japonica cultivar-group);} ^|^GB|BAC83028.1|34393468|AP003800 putative RuvB-like protein 1,49-kDa TATA box-bind-TRUNCATED-
MZ00037045	BM349084	TM00037045	12.3	1.062	0.01919	0.1692	NA
MZ00055843	TC262974	TM00055843	13.68	1.062	0.03831	0.199659	unknown protein {Oryza sativa (japonica cultivar-group);}
MZ00019331	TC275318	TM00019331	11.98	1.061	0.00266	0.152301	leucine-rich repeat protein {Capsicum annuum;}
MZ00022648	TC266584	TM00022648	10.77	1.061	0.00826	0.152301	hypothetical protein {Oryza sativa (japonica cultivar-group);}
MZ00023396	TC204583	TM00023396	12.74	1.061	0.03317	0.191812	probable calmodulin [imported] - Arabidopsis thaliana {Arabidopsis thaliana;} ^|^GB|AAC34487.1|3548815|AC005313 putative calmodulin {Arabidopsis thaliana;}
MZ00040657	NP313854|M95072.1|AAA18559.2	TM00040657	12.05	1.06	0.00388	0.152301	putative. elongation factor 1-alpha {Zea mays;}
MZ00007307	CD439478	TM00007307	11.99	1.06	0.01883	0.168803	probable RNA helicase (EC 3.6.1.-) F6N23.6 - Arabidopsis thaliana {Arabidopsis thaliana;} ^|^GB|CAB80875.1|7267405|ATCHRIV2 putative RNA helicase {Arabidopsis thaliana;} ^|^GB|AAC13628.1|3047117|F6N23 simila-TRUNCATED-
MZ00036964	BM332425	TM00036964	11.77	1.059	0.0065	0.152301	NA
MZ00015637	TC250234	TM00015637	11.27	1.059	0.00203	0.152301	KH domain-containing protein {Oryza sativa (japonica cultivar-group);}
MZ00043436	TC268783	TM00043436	14.67	1.059	0.01598	0.163303	OSJNBa0033G05.15 {Oryza sativa (japonica cultivar-group);}
MZ00044465	TC213544	TM00044465	11.5	1.059	0.03818	0.199374	unknown protein {Oryza sativa (japonica cultivar-group);} ^|^GB|AAM93679.1|22165062|AC079888 unknown protein {Oryza sativa (japonica cultivar-group);}
MZ00007085	CD435192	TM00007085	11.14	1.058	0.00175	0.152301	protoporphyrinogen IX oxidase {Zea mays;}
MZ00022508	TC267123	TM00022508	11.77	1.058	0.0092	0.152517	Na+/H+ antiporter {Hordeum brevisubulatum;}
MZ00001703	AZM4_12967	TM00001703	10.74	1.058	0.01062	0.153935	putative pectinesterase {Oryza sativa (japonica cultivar-group);}
MZ00025963	TC208566	TM00025963	12.27	1.058	0.0239	0.176554	OSJNBa0038O10.19 {Oryza sativa (japonica cultivar-group);}
MZ00037449	BQ539262	TM00037449	12.65	1.057	0.00171	0.152301	putative ABA-induced plasma membrane protein {Oryza sativa (japonica cultivar-group);} ^|^GB|BAB18326.1|11320843|AP002865 putative ABA-induced plasma membrane protein {Oryza sativa (japonica cultivar-group);-TRUNCATED-
MZ00030598	TC249508	TM00030598	12.48	1.057	0.02003	0.170126	OSJNBa0086B14.7 {Oryza sativa (japonica cultivar-group);}
MZ00034891	trnfM	TM00034891	11.68	1.056	0.00839	0.152301	NA
MZ00027291	TC252049	TM00027291	11.96	1.056	0.01567	0.162862	putative folylpolyglutamate synthetase {Oryza sativa (japonica cultivar-group);} ^|^GB|AAG13624.1|10140794|AC078840 putative folylpolyglutamate synthetase {Oryza sativa (japonica cultivar-group);}
MZ00030669	TC265363	TM00030669	12.36	1.056	0.01736	0.165998	unknown protein {Oryza sativa (japonica cultivar-group);}
MZ00039744	CF021919	TM00039744	12.67	1.054	0.00322	0.152301	unnamed protein product {Homo sapiens;}
MZ00040815	TC266919	TM00040815	11.55	1.054	0.03773	0.198604	putative protein phosphatase PP1 {Oryza sativa (japonica cultivar-group);}
MZ00030233	TC213928	TM00030233	11.3	1.053	0.00204	0.152301	NA
MZ00047012	AZM4_115666	TM00047012	14.95	1.053	0.00221	0.152301	hypothetical protein similar to Arabidopsis thaliana chromosome 5, At5g45560 {Oryza sativa (japonica cultivar-group);}
MZ00042755	TC277082	TM00042755	12.23	1.053	0.00912	0.152517	unknown protein {Oryza sativa (japonica cultivar-group);}
MZ00015234	TC193967	TM00015234	12.64	1.053	0.01679	0.16477	OSJNBb0116K07.2 {Oryza sativa (japonica cultivar-group);} ^|^GB|CAE02937.2|32488229|OSJN00038 OSJNBa0014K14.9 {Oryza sativa (japonica cultivar-group);}
MZ00056904	AZM4_38608	TM00056904	11.97	1.053	0.0178	0.167014	putative glutamate synthase {Oryza sativa (japonica cultivar-group);}
MZ00026448	TC250346	TM00026448	11.67	1.053	0.02591	0.178806	unknown protein {Oryza sativa (japonica cultivar-group);}
MZ00018374	TC252812	TM00018374	11.34	1.053	0.03742	0.198203	unknown {Arabidopsis thaliana;}
MZ00040801	psbK	TM00040801	11.06	1.052	0.00684	0.152301	Photosystem II reaction center protein K precursor (PSII-K). {Zea mays;} ^|^PIR|S58534|S58534 photosystem II protein psbK - maize chloroplast {Zea mays;} ^|^GB|BAD27273.1|49659492|AP006714 PSII K-protein {Sa-TRUNCATED-
MZ00025479	TC250358	TM00025479	11.25	1.052	0.01563	0.162655	uncoupling protein {Zea mays;}
MZ00015357	TC259069	TM00015357	12.3	1.052	0.02599	0.178889	putative cytoplasmic ribosomal protein L18 {Oryza sativa (japonica cultivar-group);} ^|^GB|BAC83538.1|34393858|AP004343 putative cytoplasmic ribosomal protein L18 {Oryza sativa (japonica cultivar-group);} -TRUNCATED-
MZ00007069	CD434829	TM00007069	11.65	1.051	0.00201	0.152301	putative reverse transcriptase {Oryza sativa (japonica cultivar-group);} ^|^GB|AAO59987.1|28875978|AC109602 putative reverse transcriptase {Oryza sativa (japonica cultivar-group);}
MZ00038014	CD436717	TM00038014	10.95	1.051	0.02236	0.173209	Glutelin 2 precursor (Zein-gamma) (27 kDa zein) (Alcohol-solublereduced glutelin) (ASG) (Zein ZC2). {Zea mays;} ^|^PIR|A93557|ZMZM19 glutelin 2 precursor (clone pME119) - maize {Zea mays;} ^|^GB|AAL16977.1|1-TRUNCATED-
MZ00047661	AZM4_128635	TM00047661	12.2	1.05	0.00342	0.152301	NA
MZ00051351	AZM4_79393	TM00051351	11.5	1.05	0.01607	0.163484	putative o-methyltransferase ZRP4 {Oryza sativa (japonica cultivar-group);} ^|^GB|AAT01305.1|46575944|AC130603 putative o-methyltransferase ZRP4 {Oryza sativa (japonica cultivar-group);}
MZ00055744	TC249156	TM00055744	13.1	1.05	0.036	0.196083	putative hydroxyproline-rich glycoprotein {Oryza sativa (japonica cultivar-group);}
MZ00014614	TC249006	TM00014614	13.04	1.049	0.00222	0.152301	high-glucose-regulated protein 8-like {Oryza sativa (japonica cultivar-group);}
MZ00034255	TC195325	TM00034255	16.24	1.049	0.0017	0.152301	hypothetical protein similar to Arabidopsis thaliana chromosome 5, At5g24710 {Oryza sativa (japonica cultivar-group);}
MZ00007047	TC266535	TM00007047	12.84	1.048	0.0122	0.157113	kelch repeat-containing protein -like {Oryza sativa (japonica cultivar-group);}
MZ00007291	TC279194	TM00007291	11.53	1.047	0.01065	0.153945	putative protein phosphatase 2C {Oryza sativa (japonica cultivar-group);} ^|^GB|BAD19485.1|47497428|AP004787 putative protein phosphatase 2C {Oryza sativa (japonica cultivar-group);}
MZ00027543	TC210599	TM00027543	11.39	1.047	0.02341	0.17572	unknown protein {Arabidopsis thaliana;} ^|^GB|AAM64827.1|21592877|AY087274 unknown {Arabidopsis thaliana;} ^|^GB|AAL24373.1|16649043|AY059891 Unknown protein {Arabidopsis thaliana;} ^|^GB|AAC09038.2|20197034|AC003673 expressed protein {Arabidopsis thaliana;}
MZ00044190	TC271827	TM00044190	12.83	1.046	0.00205	0.152301	allene oxide synthase {Zea mays;}
MZ00025516	TC271547	TM00025516	11.45	1.046	0.00827	0.152301	putative dihydroxy-acid dehydratase {Oryza sativa (japonica cultivar-group);}
MZ00051977	AZM4_92152	TM00051977	11.98	1.046	0.01928	0.169238	receptor protein kinase-like {Oryza sativa (japonica cultivar-group);}
MZ00005095	BM351040	TM00005095	12.45	1.045	0.00209	0.152301	NA
MZ00033805	CB833799	TM00033805	11.73	1.045	0.01851	0.168394	arm repeat-containing protein-like {Oryza sativa (japonica cultivar-group);}
MZ00017515	TC262118	TM00017515	13.01	1.045	0.01957	0.169678	putative aldose reductase {Oryza sativa (japonica cultivar-group);}
MZ00038546	CD951821	TM00038546	11.06	1.045	0.02015	0.170354	putative carboxypeptidase D {Oryza sativa (japonica cultivar-group);} ^|^GB|BAD25094.1|49387538|AP004069 putative carboxypeptidase D {Oryza sativa (japonica cultivar-group);}
MZ00015719	TC272114	TM00015719	12.58	1.044	0.00505	0.152301	putative protein {Arabidopsis thaliana;}
MZ00020029	TC275714	TM00020029	15.78	1.044	0.00349	0.152301	NA
MZ00042307	TC197621	TM00042307	12.97	1.044	0.01364	0.157785	At1g69640/F24J1.22 {Arabidopsis thaliana;} ^|^GB|AAL50102.1|17979535|AY070765 At1g69640/F24J1.22 {Arabidopsis thaliana;}
MZ00001349	AW231830	TM00001349	11.84	1.043	0.0098	0.153048	putative crooked neck protein {Oryza sativa (japonica cultivar-group);}
MZ00036586	BG836203	TM00036586	15.6	1.042	0.00193	0.152301	NA
MZ00019519	TC274906	TM00019519	11.48	1.042	0.00989	0.15317	pleckstrin homology (PH) domain-containing protein-like {Oryza sativa (japonica cultivar-group);} ^|^GB|BAD30338.1|50508365|AP003833 pleckstrin homology (PH) domain-containing protein-like {Oryza sativa (jap-TRUNCATED-
MZ00014281	TC259967	TM00014281	10.19	1.042	0.0251	0.17823	putative BRI1-KD interacting protein 118 {Oryza sativa (japonica cultivar-group);}
MZ00003965	BG458799	TM00003965	12.14	1.041	0.00393	0.152301	NA
MZ00021579	TC267762	TM00021579	11.63	1.041	0.01509	0.161985	OSJNBa0063C18.19 {Oryza sativa (japonica cultivar-group);} ^|^GB|CAE01542.2|38344881|OSJN00009 OSJNBa0033G05.5 {Oryza sativa (japonica cultivar-group);}
MZ00030352	TC275906	TM00030352	11.31	1.04	0.00692	0.152301	putative protein kinase {Oryza sativa (japonica cultivar-group);} ^|^GB|AAL31046.1|16905176|AC078893 putative kinase {Oryza sativa (japonica cultivar-group);} ^|^GB|AAK13156.1|13129502|AC078829 putative prot-TRUNCATED-
MZ00024060	TC270254	TM00024060	18.24	1.04	0.00186	0.152301	putative mitochondrial F0 ATP synthase D chain {Oryza sativa (japonica cultivar-group);} ^|^GB|BAC78567.1|32352148|AB110175 hypothetical protein {Oryza sativa (japonica cultivar-group);}
MZ00027884	TC263643	TM00027884	11.42	1.04	0.01766	0.166493	OSJNBa0088A01.4 {Oryza sativa (japonica cultivar-group);}
MZ00033580	TC277562	TM00033580	11.96	1.039	0.00415	0.152301	putative zinc finger protein {Oryza sativa (japonica cultivar-group);}
MZ00034299	TC248917	TM00034299	12.07	1.039	0.0186	0.168394	Tubulin beta-5 chain (Beta-5 tubulin). {Zea mays;} ^|^GB|CAA52720.1|398849|ZMB5TUB beta-5 tubulin {Zea mays;}
MZ00007454	CD442091	TM00007454	11.11	1.039	0.03487	0.194485	dynamin-like protein {Arabidopsis thaliana;}
MZ00039239	CD988482	TM00039239	12.39	1.038	0.00324	0.152301	hypothetical protein similar to Arabidopsis thaliana chromosome 1, T23G18.14 {Oryza sativa (japonica cultivar-group);} ^|^GB|BAB63715.1|15290021|AP003289 hypothetical protein similar to Arabidopsis thaliana -TRUNCATED-
MZ00048977	AZM4_2857	TM00048977	15.1	1.038	0.00787	0.152301	OSJNBa0040D17.14 {Oryza sativa (japonica cultivar-group);} ^|^GB|CAE03683.1|32487528|OSJN00119 OSJNBb0026E15.1 {Oryza sativa (japonica cultivar-group);}
MZ00019188	TC275498	TM00019188	12.1	1.037	0.02295	0.174464	unknown protein {Oryza sativa (japonica cultivar-group);}
MZ00023128	TC255640	TM00023128	17.45	1.036	0.00232	0.152301	putative phosphatidic acid phosphatase beta {Oryza sativa (japonica cultivar-group);}
MZ00048494	AZM4_2102	TM00048494	12.15	1.035	0.00212	0.152301	hypothetical protein similar to Arabidopsis thaliana chromosome 3, MIL23.17 {Oryza sativa (japonica cultivar-group);} ^|^GB|BAB89494.1|20160545|AP003229 hypothetical protein similar to Arabidopsis thaliana c-TRUNCATED-
MZ00056799	AZM4_32171	TM00056799	11.09	1.035	0.00314	0.152301	NA
MZ00022596	TC276942	TM00022596	11.01	1.035	0.00191	0.152301	hypothetical protein similar to Arabidopsis thaliana chromosome 3, MKP6.17 {Oryza sativa (japonica cultivar-group);} ^|^GB|BAB39974.1|13486740|AP003020 hypothetical protein similar to Arabidopsis thaliana ch-TRUNCATED-
MZ00019911	TC199804	TM00019911	12.33	1.035	0.01888	0.169	OSJNBb0079B02.8 {Oryza sativa (japonica cultivar-group);} ^|^GB|CAE05962.1|32490043|OSJN00250 OSJNBa0063C18.3 {Oryza sativa (japonica cultivar-group);}
MZ00013167	NP669457|AY106503.1|AY106503.1	TM00013167	13.55	1.035	0.02879	0.184451	OSJNBa0081L15.16 {Oryza sativa (japonica cultivar-group);} ^|^GB|CAD41393.2|21741449|OSJN00125 OJ000223_09.6 {Oryza sativa (japonica cultivar-group);}
MZ00038182	CD446323	TM00038182	12.12	1.035	0.03758	0.198474	NA
MZ00047048	AZM4_1161	TM00047048	17.58	1.034	0.00464	0.152301	'unknown protein, contains f-box domain' {Oryza sativa (japonica cultivar-group);}
MZ00047176	AZM4_119330	TM00047176	11.72	1.034	0.02232	0.173209	NA
MZ00025314	TC261100	TM00025314	11.81	1.033	0.00497	0.152301	unknown protein {Oryza sativa (japonica cultivar-group);} ^|^GB|BAB92311.1|20804621|AP003253 unknown protein {Oryza sativa (japonica cultivar-group);}
MZ00016710	AZM4_112807	TM00016710	17.59	1.033	0.00177	0.152301	OSJNBa0013K16.16 {Oryza sativa (japonica cultivar-group);}
MZ00041120	CF038779	TM00041120	11.86	1.033	0.0186	0.168394	NA
MZ00043467	TC259211	TM00043467	16.71	1.032	0.00195	0.152301	OSJNBa0087O24.9 {Oryza sativa (japonica cultivar-group);}
MZ00017262	TC271118	TM00017262	17.84	1.032	0.00194	0.152301	putative zinc finger protein {Oryza sativa (japonica cultivar-group);} ^|^GB|BAB64114.1|15408708|AP003235 putative zinc finger protein {Oryza sativa (japonica cultivar-group);}
MZ00024814	TC259400	TM00024814	12.45	1.032	0.00662	0.152301	probable ribophorin I [imported] - Arabidopsis thaliana {Arabidopsis thaliana;} ^|^GB|AAD12699.1|4220476|AC006069 putative ribophorin I {Arabidopsis thaliana;}
MZ00024518	TC260362	TM00024518	12.74	1.032	0.01672	0.16477	putative 3-isopropylmalate dehydrogenase {Oryza sativa (japonica cultivar-group);}
MZ00032986	TC268163	TM00032986	11.77	1.031	0.02113	0.170563	NA
MZ00001181	AW066431	TM00001181	10.97	1.031	0.03231	0.190658	NA
MZ00007088	CD435389	TM00007088	12.08	1.03	0.00622	0.152301	Zein-alpha precursor (22 kDa) (Clone PZ22.3). {Zea mays;} ^|^GB|CAA24727.1|22536|ZMZE11 zein protein 3 {Zea mays;}
MZ00055133	CO519368	TM00055133	11.81	1.03	0.02961	0.185685	hypothetical protein {Oryza sativa (japonica cultivar-group);} ^|^GB|BAC00676.1|21328092|AP003443 hypothetical protein {Oryza sativa (japonica cultivar-group);}
MZ00034930	AA143907	TM00034930	13.17	1.028	0.02514	0.17823	NA
MZ00036384	BG316785	TM00036384	12.57	1.028	0.0346	0.194016	NA
MZ00038608	CD954491	TM00038608	12.47	1.027	0.00617	0.152301	NA
MZ00048670	AZM4_23504	TM00048670	16.38	1.027	0.00254	0.152301	putative ankyrin {Oryza sativa (japonica cultivar-group);}
MZ00019101	TC275022	TM00019101	11.62	1.027	0.00371	0.152301	putative serine palmitoyltransferase {Oryza sativa (japonica cultivar-group);}
MZ00035317	AI920566	TM00035317	11.35	1.027	0.01612	0.163636	NA
MZ00027270	TC250948	TM00027270	14.75	1.026	0.00248	0.152301	putative Importin 7<Ran-binding protein 7 {Oryza sativa (japonica cultivar-group);}
MZ00019909	TC254935	TM00019909	16.15	1.026	0.00246	0.152301	NA
MZ00033701	BG837100	TM00033701	11.91	1.026	0.02218	0.172967	hypothetical protein {Oryza sativa (japonica cultivar-group);}
MZ00019389	AZM4_123713	TM00019389	11.7	1.026	0.03545	0.195443	Hypothetical protein {Oryza sativa (japonica cultivar-group);}
MZ00055998	TC265966	TM00055998	14.62	1.024	0.00285	0.152301	NA
MZ00045660	ZRSiCMCMOOT0032	TM00045660	11.5	1.024	0.03807	0.199251	NA
MZ00016353	AZM4_50869	TM00016353	19.18	1.023	0.00276	0.152301	OSJNBa0020J04.9 {Oryza sativa (japonica cultivar-group);}
MZ00045614	gi|13377833|gb|AF334168.1|AF334168	TM00045614	11.85	1.023	0.01154	0.155751	NA
MZ00024780	TC261048	TM00024780	12.51	1.022	0.00218	0.152301	putative auxin-responsive factor (ARF1) {Oryza sativa (japonica cultivar-group);}
MZ00005999	BQ619282	TM00005999	17.12	1.022	0.00185	0.152301	Putative serine/threonine kinase {Oryza sativa (japonica cultivar-group);}
MZ00051810	AZM4_90247	TM00051810	12.4	1.022	0.0111	0.154821	putative peroxidase {Oryza sativa (japonica cultivar-group);}
MZ00042420	TC275195	TM00042420	13.29	1.021	0.0059	0.152301	Disease resistance protein ADR1 (Activated disease resistance protein1). {Arabidopsis thaliana;} ^|^GB|CAE46486.1|34481980|ATH581996 CC-NBS-LRR disease resistance protein {Arabidopsis thaliana;}
MZ00036431	BG320267	TM00036431	12.51	1.021	0.01853	0.168394	40S ribosomal protein S7. {Secale cereale;} ^|^GB|AAD26256.1|4588906|AF118149 ribosomal protein S7 {Secale cereale;}
MZ00007435	CD441657	TM00007435	13.6	1.02	0.00375	0.152301	Sucrose synthase 2 (EC 2.4.1.13) (Sucrose-UDP glucosyltransferase 2). {Zea mays;} ^|^GB|AAA33515.1|533252|MZESUS1C sucrose synthase 2 {Zea mays;} ^|^GB|AAA33514.1|514946|MZESUS1A UDP-glucose:D-fructose -TRUNCATED-
MZ00050265	AZM4_53110	TM00050265	13.08	1.02	0.01301	0.15731	putative MAGE {Oryza sativa (japonica cultivar-group);} ^|^GB|BAC79510.1|33146706|AP003704 putative MAGE {Oryza sativa (japonica cultivar-group);}
MZ00015208	TC261116	TM00015208	12.55	1.02	0.01737	0.166064	phosphomevalonate kinase {Hevea brasiliensis;}
MZ00019936	TC264375	TM00019936	13.89	1.018	0.01261	0.157272	receptor protein kinase PERK1-like protein {Oryza sativa (japonica cultivar-group);} ^|^GB|BAD01244.1|38175551|AP004464 receptor protein kinase PERK1-like protein {Oryza sativa (japonica cultivar-group);} -TRUNCATED-
MZ00017494	TC251815	TM00017494	9.73	1.018	0.01336	0.15731	Putative InsB from Escherichia coli {Oryza sativa (japonica cultivar-group);}
MZ00004272	BG842715	TM00004272	11.74	1.017	0.00669	0.152301	putative choline kinase {Oryza sativa (japonica cultivar-group);} ^|^GB|AAS75230.1|45680429|AC097111 putative choline kinase {Oryza sativa (japonica cultivar-group);}
MZ00024449	AZM4_83979	TM00024449	13.01	1.016	0.00246	0.152301	putative vacuolar ATP synthase subunit C {Oryza sativa (japonica cultivar-group);}
MZ00024501	TC270802	TM00024501	12.9	1.016	0.00711	0.152301	putative plastidic aldolase {Oryza sativa (japonica cultivar-group);}
MZ00018635	TC250329	TM00018635	11.46	1.016	0.0134	0.15731	putative endoplasmatic reticulum retrieval protein Rer1B {Oryza sativa (japonica cultivar-group);} ^|^GB|BAD53619.1|53792604|AP003621 putative endoplasmatic reticulum retrieval protein Rer1B {Oryza sativa (j-TRUNCATED-
MZ00041575	TC192933	TM00041575	11.88	1.016	0.01382	0.158504	AT4g15470/dl3775w {Arabidopsis thaliana;} ^|^GB|AAK91458.1|15215827|AY050443 AT4g15470/dl3775w {Arabidopsis thaliana;}
MZ00024746	TC261413	TM00024746	10.89	1.016	0.02786	0.182838	ubiquitin-conjugating enzyme - maize {Zea mays;} ^|^GB|CAA05772.1|2624417|ZMAJ2959 Ubiquitin carrier protein {Zea mays;}
MZ00039261	CD990056	TM00039261	11.63	1.015	0.02206	0.172721	small GTP binding protein {Oryza sativa (indica cultivar-group);}
MZ00037427	BQ485999	TM00037427	15.71	1.014	0.00186	0.152301	putative heat shock protein {Oryza sativa (japonica cultivar-group);}
MZ00022226	TC267837	TM00022226	13.04	1.014	0.0053	0.152301	dehydration-responsive protein-like {Oryza sativa (japonica cultivar-group);} ^|^GB|BAD28913.1|50251539|AP005636 dehydration-responsive protein-like {Oryza sativa (japonica cultivar-group);}
MZ00025985	TC272088	TM00025985	12.93	1.013	0.00589	0.152301	unknown protein {Oryza sativa (japonica cultivar-group);} ^|^GB|BAD45573.1|52076673|AP003766 unknown protein {Oryza sativa (japonica cultivar-group);}
MZ00047185	AZM4_120017	TM00047185	15	1.012	0.00207	0.152301	peroxisomal membrane protein-like {Oryza sativa (japonica cultivar-group);}
MZ00016569	TC251882	TM00016569	12.12	1.012	0.03551	0.195443	putative DNA-dependent ATPase {Oryza sativa (japonica cultivar-group);} ^|^GB|BAB64717.1|15528650|AP003236 putative DNA-dependent ATPase {Oryza sativa (japonica cultivar-group);} ^|^GB|AAK53826.1|14091823|AC-TRUNCATED-
MZ00036580	BG836043	TM00036580	15.4	1.011	0.00193	0.152301	NA
MZ00027517	TC273548	TM00027517	11.69	1.011	0.01272	0.157272	putative formamidopyrimidine-DNA glycosylase 1 {Oryza sativa (japonica cultivar-group);} ^|^GB|BAD37370.1|51535473|AP003523 putative formamidopyrimidine-DNA glycosylase 1 {Oryza sativa (japonica cultivar-gro-TRUNCATED-
MZ00039247	CD988986	TM00039247	12.42	1.011	0.01272	0.157272	NA
MZ00044178	TC262746	TM00044178	12.58	1.011	0.01943	0.169385	unknown protein {Oryza sativa (japonica cultivar-group);}
MZ00014505	TC260431	TM00014505	12.88	1.011	0.02973	0.185821	hypothetical protein {Oryza sativa (japonica cultivar-group);}
MZ00005884	BQ538482	TM00005884	15.94	1.01	0.00249	0.152301	NA
MZ00016809	TC273119	TM00016809	12.44	1.01	0.0074	0.152301	contains EST C26285(C12028) similar to Arabidopsis thaliana chromosome 5, At5g42130 unknown protein {Oryza sativa (japonica cultivar-group);}
MZ00037174	BM416816	TM00037174	11.46	1.01	0.00452	0.152301	NA
MZ00039328	CD995163	TM00039328	11.14	1.01	0.00655	0.152301	NA
MZ00025272	TC260580	TM00025272	15.02	1.01	0.00245	0.152301	annexin p33 {Zea mays;}
MZ00021671	TC277470	TM00021671	12.75	1.01	0.01556	0.162655	helicase-like protein {Oryza sativa (japonica cultivar-group);}
MZ00014597	TC260592	TM00014597	11.91	1.01	0.02217	0.172891	putative polypyrimidine track-binding protein {Oryza sativa (japonica cultivar-group);}
MZ00045573	gi|3719248|gb|AF071122.1|AF071122	TM00045573	10.32	1.01	0.03319	0.191812	NA
MZ00026318	TC261770	TM00026318	13.07	1.009	0.00367	0.152301	aspartate carbamoyl transferase {Oryza sativa (japonica cultivar-group);} ^|^GB|BAD05680.1|40253740|AP005495 aspartate carbamoyltransferase {Oryza sativa (japonica cultivar-group);} ^|^GB|BAB03304.1|9453918|-TRUNCATED-
MZ00026305	TC258807	TM00026305	11.41	1.009	0.00967	0.152867	OSJNBa0039K24.2 {Oryza sativa (japonica cultivar-group);}
MZ00036957	AZM4_25466	TM00036957	11.08	1.009	0.01452	0.160431	NA
MZ00040023	CF045618	TM00040023	11.17	1.008	0.01973	0.169832	ribosomal protein {Bromus inermis;}
MZ00028125	TC273941	TM00028125	13.56	1.007	0.00501	0.152301	unknown protein {Oryza sativa (japonica cultivar-group);}
MZ00040320	CF243973	TM00040320	12.28	1.007	0.00687	0.152301	putative zinc finger protein {Oryza sativa (japonica cultivar-group);} ^|^GB|BAB91787.1|20521271|AP003308 putative zinc finger protein {Oryza sativa (japonica cultivar-group);}
MZ00036464	BG320825	TM00036464	11.55	1.007	0.00819	0.152301	probable choline kinase At2g26830 [imported] - Arabidopsis thaliana {Arabidopsis thaliana;} ^|^GB|AAC32242.1|3426043|AC005168 putative choline kinase {Arabidopsis thaliana;}
MZ00025219	TC207547	TM00025219	11.86	1.007	0.02333	0.175593	unnamed protein product; ESTs D39300(R3292),AU030751(E60187) correspond to a region of the predicted gene. Similar to peroxidase ATP6a. (X98774) {Oryza sativa (japonica cultivar-group);}
MZ00030607	TC214411	TM00030607	11.81	1.005	0.00801	0.152301	putative endoxyloglucan transferase {Oryza sativa (japonica cultivar-group);}
MZ00020107	TC276045	TM00020107	17.66	1.005	0.00231	0.152301	NA
MZ00036833	BI542467	TM00036833	12.18	1.003	0.00314	0.152301	unknown protein {Oryza sativa (japonica cultivar-group);} ^|^GB|AAK31274.1|13569990|AC079890 unknown protein {Oryza sativa (japonica cultivar-group);}
MZ00022641	TC254033	TM00022641	11.81	1.002	0.005	0.152301	Leucoanthocyanidin dioxygenase (EC 1.14.11.19) (LDOX) (Leucocyanidinoxygenase) (Leucoanthocyanidin hydroxylase). {Zea mays;} ^|^PIR|S12043|S12043 leucoanthocyanidin dioxygenase (EC 1.14.11.-) - maize {Zea ma-TRUNCATED-
MZ00001248	AW146551	TM00001248	11.82	1.002	0.00278	0.152301	putative growth regulator {Oryza sativa (japonica cultivar-group);} ^|^GB|BAD07495.1|41052647|AP003983 putative growth regulator {Oryza sativa (japonica cultivar-group);}
MZ00031788	TC277334	TM00031788	14.4	1.001	0.00279	0.152301	helicase-like protein - Arabidopsis thaliana {Arabidopsis thaliana;} ^|^GB|CAB68136.1|6735309|ATF28O9 helicase-like protein {Arabidopsis thaliana;}
MZ00018523	TC274101	TM00018523	11.81	1.001	0.0023	0.152301	protein transport protein subunit - like {Arabidopsis thaliana;} ^|^GB|AAO63875.1|28973101|BT005455 putative protein transport protein subunit {Arabidopsis thaliana;} ^|^GB|BAB08229.1|9757748|AB011483 unname-TRUNCATED-
MZ00013534	TC259076	TM00013534	14.32	1.001	0.00206	0.152301	Zein-alpha precursor (19 kDa) (Clone A20). {Zea mays;} ^|^PIR|A22762|ZIZM2 19K zein precursor (clone A20) - maize {Zea mays;} ^|^GB|CAA24723.1|22529|ZMZE07 unnamed protein product; zein {Zea mays;}
MZ00031007	TC265986	TM00031007	11.29	1.001	0.03723	0.197948	NA
MZ00026475	TC261361	TM00026475	13.35	-1.001	0.01353	0.157655	NA
MZ00024226	TC249464	TM00024226	13.59	-1.002	0.00194	0.152301	putative enoyl-ACP reductase {Oryza sativa (japonica cultivar-group);} ^|^GB|BAD03449.1|38637198|AP004759 putative enoyl-ACP reductase {Oryza sativa (japonica cultivar-group);}
MZ00039713	NP672375	TM00039713	13.85	-1.002	0.00966	0.152867	putative ribosomal protein L17 {Oryza sativa (japonica cultivar-group);} ^|^GB|BAD23438.1|48716232|AP005589 putative ribosomal protein L17 {Oryza sativa (japonica cultivar-group);}
MZ00041959	TC261389	TM00041959	11.02	-1.002	0.0113	0.155205	seven transmembrane protein Mlo4 {Zea mays;}
MZ00003614	TC260141	TM00003614	15.45	-1.003	0.00228	0.152301	probable AUX1-like permease, 10674-8589 [imported] - Arabidopsis thaliana {Arabidopsis thaliana;} ^|^GB|AAN02284.1|22724920|AY127575 putative AUX1-like permease {Arabidopsis thaliana;} ^|^GB|AAL06925.1|15809-TRUNCATED-
MZ00038086	CD441371	TM00038086	12.89	-1.003	0.00691	0.152301	diaphanous protein-like {Oryza sativa (japonica cultivar-group);} ^|^GB|BAD30370.1|50509960|AP003842 diaphanous protein-like protein {Oryza sativa (japonica cultivar-group);}
MZ00039000	CD973949	TM00039000	13.3	-1.003	0.0071	0.152301	OSJNBa0023J03.11 {Oryza sativa (japonica cultivar-group);} ^|^GB|CAE02397.1|32483270|OSJN00236 OSJNBa0024J22.1 {Oryza sativa (japonica cultivar-group);}
MZ00032260	TC277552	TM00032260	14.63	-1.003	0.01363	0.157785	NA
MZ00047659	AZM4_128608	TM00047659	11.51	-1.003	0.0344	0.193878	putative carbamoyl phosphate synthetase {Oryza sativa (japonica cultivar-group);}
MZ00043695	TC207503	TM00043695	15.17	-1.004	0.00261	0.152301	hypothetical protein similar to Arabidopsis thaliana chromosome 5, T7H20.90 {Oryza sativa (japonica cultivar-group);}
MZ00049635	AZM4_40281	TM00049635	11.82	-1.005	0.00676	0.152301	hypothetical protein F6N15.16 - Arabidopsis thaliana {Arabidopsis thaliana;} ^|^GB|CAB80769.1|7267098|ATCHRIV1 putative nucleotide sugar epimerase {Arabidopsis thaliana;} ^|^GB|AAC19298.1|3193316|F6N15 conta-TRUNCATED-
MZ00005212	TC266957	TM00005212	18.16	-1.005	0.00248	0.152301	unknown protein {Oryza sativa (japonica cultivar-group);}
MZ00005185	BM379473	TM00005185	13.6	-1.005	0.00494	0.152301	FtsJ cell division protein-like {Oryza sativa (japonica cultivar-group);}
MZ00015030	TC261460	TM00015030	13.91	-1.005	0.00986	0.153055	Eukaryotic translation initiation factor 4E-2 (eIF4E-2) (eIF-4E-2)(mRNA cap-binding protein) (eIF-(iso)4F 25 kDa subunit) (eIF-(iso)4Fp28 subunit). {Zea mays;} ^|^PIR|T01687|T01687 translation initiation fac-TRUNCATED-
MZ00056876	AZM4_37530	TM00056876	14.28	-1.005	0.01312	0.15731	OSJNBb0103I08.11 {Oryza sativa (japonica cultivar-group);}
MZ00046928	AZM4_114458	TM00046928	11.94	-1.005	0.0156	0.162655	putative ubiquitin carboxyl terminal hydrolase {Oryza sativa (japonica cultivar-group);} ^|^GB|AAN04210.1|22655793|AC098696 Putative ubiquitin carboxyl terminal hydrolase {Oryza sativa (japonica cultivar-gro-TRUNCATED-
MZ00057129	AZM4_68843	TM00057129	11.79	-1.006	0.02554	0.17844	putative formin-like protein AHF1 {Oryza sativa (japonica cultivar-group);} ^|^GB|BAC06896.1|22093600|AP003349 putative formin-like protein AHF1 {Oryza sativa (japonica cultivar-group);}
MZ00013992	TC270189	TM00013992	13.91	-1.007	0.00496	0.152301	hypothetical protein F21B7.14 - Arabidopsis thaliana {Arabidopsis thaliana;} ^|^GB|AAM47889.1|21386971|AY114570 unknown protein {Arabidopsis thaliana;} ^|^GB|AAM61118.1|21536786|AY084551 unknown {Arabidopsis-TRUNCATED-
MZ00031536	TC266299	TM00031536	14.73	-1.007	0.00183	0.152301	NA
MZ00031093	TC275839	TM00031093	13.07	-1.007	0.01623	0.163878	NA
MZ00032330	TC278899	TM00032330	11.93	-1.007	0.03395	0.19268	OSJNBa0035M09.14 {Oryza sativa (japonica cultivar-group);}
MZ00050330	AZM4_54601	TM00050330	11.76	-1.008	0.01108	0.154727	putative ubiquitin-protein ligase 1 {Oryza sativa (japonica cultivar-group);}
MZ00004318	BI180173	TM00004318	12.81	-1.009	0.00317	0.152301	unknown protein {Oryza sativa (japonica cultivar-group);} ^|^GB|BAC79871.1|33146873|AP004308 unknown protein {Oryza sativa (japonica cultivar-group);}
MZ00017785	TC274090	TM00017785	13.4	-1.009	0.00959	0.152517	hypothetical protein F22O13.15 - Arabidopsis thaliana {Arabidopsis thaliana;}
MZ00005349	TC254131	TM00005349	12.89	-1.009	0.01539	0.162488	integrase core domain containing protein {Oryza sativa (japonica cultivar-group);} ^|^GB|AAR87163.1|40538906|AC135792 putative polyprotein {Oryza sativa (japonica cultivar-group);}
MZ00032643	TC265065	TM00032643	13.49	-1.01	0.00356	0.152301	putative cupin {Oryza sativa (japonica cultivar-group);}
MZ00033349	TC268291	TM00033349	14.7	-1.01	0.00368	0.152301	hypothetical protein {Oryza sativa (japonica cultivar-group);} ^|^GB|BAB89668.1|20160726|AP003262 hypothetical protein similar to Arabidopsis thaliana chromosome 1, At1g27440 {Oryza sativa (japonica cultivar-TRUNCATED-
MZ00032511	TC279016	TM00032511	17.69	-1.01	0.00248	0.152301	putative phosphoethanolamine methyltransferase {Oryza sativa (japonica cultivar-group);}
MZ00020345	TC265479	TM00020345	11.34	-1.01	0.00181	0.152301	growth regulator-related protein {Arabidopsis thaliana;}
MZ00022252	TC278095	TM00022252	13.97	-1.011	0.00414	0.152301	NA
MZ00056199	TC257192	TM00056199	11.83	-1.011	0.02731	0.18146	NA
MZ00040466	CF637103	TM00040466	13.71	-1.012	0.00255	0.152301	OSJNBa0081C01.11 {Oryza sativa (japonica cultivar-group);} ^|^GB|CAD41212.2|38346629|OSJN00177 OSJNBa0074L08.23 {Oryza sativa (japonica cultivar-group);}
MZ00017486	TC273764	TM00017486	12.79	-1.012	0.00277	0.152301	pantothenate kinase-like {Oryza sativa (japonica cultivar-group);}
MZ00028403	TC248960	TM00028403	11.14	-1.012	0.03232	0.190658	putative protein kinase {Oryza sativa (japonica cultivar-group);}
MZ00034421	TC275220	TM00034421	11.87	-1.014	0.00748	0.152301	Glucan endo-1,3-beta-glucosidase, acidic isoform precursor(EC 3.2.1.39) ((1->3)-beta-glucan endohydrolase) ((1->3)-beta-glucanase) (Beta-1,3-endoglucanase). {Zea mays;} ^|^PIR|T02088|T02088 1,3-beta-glucanas-TRUNCATED-
MZ00016108	TC272109	TM00016108	11.47	-1.014	0.03116	0.188195	putative CTP synthase {Oryza sativa (japonica cultivar-group);}
MZ00024654	TC270836	TM00024654	12.51	-1.015	0.00427	0.152301	putative protein phosphatase 2C {Oryza sativa (japonica cultivar-group);} ^|^GB|BAD19485.1|47497428|AP004787 putative protein phosphatase 2C {Oryza sativa (japonica cultivar-group);}
MZ00017398	TC262678	TM00017398	13.96	-1.015	0.0091	0.152517	putative leishmanolysin-like protein {Oryza sativa (japonica cultivar-group);}
MZ00046596	AZM4_105096	TM00046596	12.22	-1.016	0.00897	0.152517	putative plastidic ATP/ADP-transporter {Oryza sativa (japonica cultivar-group);} ^|^GB|BAB40979.1|13603451|AP002910 putative plastidic ATP/ADP-transporter {Oryza sativa (japonica cultivar-group);}
MZ00014969	TC193596	TM00014969	11.09	-1.016	0.01061	0.153935	OSJNBa0088H09.13 {Oryza sativa (japonica cultivar-group);}
MZ00014166	TC269322	TM00014166	11.7	-1.016	0.01159	0.15589	contains EST AU181579(C50456) similar to Oryza sativa chromosome 1, OSJNBa0086P08.14 unknown protein {Oryza sativa (japonica cultivar-group);}
MZ00044130	TC251930	TM00044130	17.38	-1.017	0.00181	0.152301	Putative sulfate transporter {Oryza sativa (japonica cultivar-group);}
MZ00035348	AI944143	TM00035348	17.26	-1.017	0.00319	0.152301	NA
MZ00048900	AZM4_26547	TM00048900	12.48	-1.017	0.00411	0.152301	NA
MZ00012938	TC260504	TM00012938	16.94	-1.017	0.00263	0.152301	ESTs AU078175(C51476),AU068986(C51476) correspond to a region of the predicted gene. similar to NADH dehydrogenase. (AC006532) {Oryza sativa (japonica cultivar-group);}
MZ00040901	TC190930	TM00040901	12.16	-1.017	0.01594	0.163278	Histone H2A. {Zea mays;} ^|^PIR|T02076|T02076 histone H2A - maize {Zea mays;} ^|^GB|AAB04687.1|473603|ZMU08225 histone H2A {Zea mays;}
MZ00039765	TC266335	TM00039765	12.07	-1.017	0.02509	0.17823	NA
MZ00013042	TC279102	TM00013042	14.36	-1.018	0.00304	0.152301	Mitochondrial ribosomal protein S13. {Zea mays;} ^|^PIR|S01428|R3MZ13 ribosomal protein S13 - maize mitochondrion {Zea mays;} ^|^GB|AAA70274.1|897624|MZEMTATPS S13 homologous protein; putative {Zea mays;} -TRUNCATED-
MZ00030303	TC265374	TM00030303	11.3	-1.018	0.00393	0.152301	putative LSTK-1-like kinase {Oryza sativa (japonica cultivar-group);}
MZ00014745	TC250045	TM00014745	13.37	-1.018	0.00316	0.152301	putative Ras-related protein Rab {Oryza sativa (japonica cultivar-group);} ^|^GB|AAM08543.1|19920111|AC079935 Putative Ras-related protein Rab {Oryza sativa (japonica cultivar-group);}
MZ00004526	BM073723	TM00004526	11.49	-1.018	0.00448	0.152301	hypothetical protein {Oryza sativa (japonica cultivar-group);}
MZ00032218	TC277633	TM00032218	12.45	-1.018	0.00178	0.152301	SMC1 protein {Oryza sativa;}
MZ00051004	AZM4_69718	TM00051004	13.51	-1.018	0.01406	0.159025	unknown protein {Oryza sativa (japonica cultivar-group);}
MZ00047060	AZM4_116286	TM00047060	14.23	-1.018	0.01476	0.161074	putative histidine-tRNA ligase {Oryza sativa (japonica cultivar-group);}
MZ00057269	TC259817	TM00057269	16.3	-1.019	0.00182	0.152301	caffeoyl CoA 3-O-methyltransferase {Zea mays;} ^|^GB|AAP37895.1|32347469|AY279025 caffeoyl CoA 3-O-methyltransferase {Zea mays;} ^|^GB|AAP37892.1|32347463|AY279022 caffeoyl CoA 3-O-methyltransfer-TRUNCATED-
MZ00056262	TC268225	TM00056262	12.84	-1.019	0.0018	0.152301	NA
MZ00049746	AZM4_41468	TM00049746	15.06	-1.019	0.00959	0.152564	hypothetical protein {Oryza sativa (japonica cultivar-group);}
MZ00029552	TC264665	TM00029552	14.69	-1.019	0.01194	0.156439	PP2A regulatory subunit-like protein {Oryza sativa (japonica cultivar-group);}
MZ00039725	CF020247	TM00039725	14.64	-1.02	0.00282	0.152301	probable ARP2/3 protein complex subunit p41 [imported] - Arabidopsis thaliana {Arabidopsis thaliana;} ^|^GB|AAO42862.1|28416663|BT004616 At2g30910 {Arabidopsis thaliana;} ^|^GB|AAC20725.1|3201618|AC004669 putative ARP2/3 protein complex subunit p41 {Arabidopsis thaliana;}
MZ00021400	AZM4_69088	TM00021400	12.16	-1.02	0.00208	0.152301	putative translation initiation factor IF-2 {Oryza sativa (japonica cultivar-group);} ^|^GB|BAD33814.1|50726238|AP005735 putative translation initiation factor IF-2 {Oryza sativa (japonica cultivar-group);} -TRUNCATED-
MZ00005800	BQ280283	TM00005800	11.52	-1.02	0.01356	0.157655	putative Pto kinase interactor 1 {Oryza sativa (japonica cultivar-group);} ^|^GB|BAB21241.1|12328582|AP002953 putative Pto kinase interactor 1 {Oryza sativa (japonica cultivar-group);}
MZ00048767	AZM4_24652	TM00048767	13.68	-1.02	0.03181	0.189342	NA
MZ00004304	BI096723	TM00004304	12.08	-1.021	0.00244	0.152301	unknown protein {Oryza sativa (japonica cultivar-group);}
MZ00031883	TC267208	TM00031883	12.21	-1.021	0.01519	0.162106	NA
MZ00028272	TC263471	TM00028272	11.83	-1.022	0.00782	0.152301	putative nucleic acid binding protein {Oryza sativa (japonica cultivar-group);}
MZ00038686	CD958158	TM00038686	14.56	-1.022	0.00362	0.152301	putative protein disulfide-isomerase TIGA precursor {Oryza sativa (japonica cultivar-group);}
MZ00005490	BM501143	TM00005490	12.28	-1.023	0.00644	0.152301	Beta-fructofuranosidase 1 precursor (EC 3.2.1.26) (Sucrose-6-phosphatehydrolase 1) (Invertase 1). {Zea mays;} ^|^PIR|T02092|T02092 beta-fructofuranosidase (EC 3.2.1.26) - maize {Zea mays;} ^|^GB|AAA83439.1|1-TRUNCATED-
MZ00014265	TC270224	TM00014265	11.56	-1.023	0.00227	0.152301	unknown protein {Oryza sativa (japonica cultivar-group);}
MZ00048758	AZM4_24563	TM00048758	14.78	-1.023	0.002	0.152301	fringe-related protein-like {Oryza sativa (japonica cultivar-group);}
MZ00019726	TC274201	TM00019726	12.69	-1.023	0.00381	0.152301	putative aspartate aminotransferase {Oryza sativa (japonica cultivar-group);} ^|^GB|BAB64115.1|15408709|AP003235 putative aspartate aminotransferase {Oryza sativa (japonica cultivar-group);}
MZ00024190	TC258244	TM00024190	12.49	-1.024	0.00718	0.152301	NA
MZ00005934	BQ539354	TM00005934	13.23	-1.024	0.01272	0.157272	NA
MZ00022742	TC257389	TM00022742	11.89	-1.024	0.0318	0.189342	NA
MZ00020783	TC277035	TM00020783	11.91	-1.024	0.03706	0.197824	NA
MZ00031230	TC263841	TM00031230	10.98	-1.025	0.01465	0.160968	cell death-related protein SPL11 {Oryza sativa (japonica cultivar-group);} ^|^GB|AAT94160.1|51038701|AY652589 cell death-related protein SPL11 {Oryza sativa (japonica cultivar-group);}
MZ00030464	TC274151	TM00030464	14.8	-1.026	0.00394	0.152301	putative cell wall protein {Oryza sativa (japonica cultivar-group);}
MZ00057423	TC260299	TM00057423	14.24	-1.026	0.00862	0.152301	unknown {Oryza sativa (japonica cultivar-group);}
MZ00016022	TC251221	TM00016022	19.36	-1.026	0.00273	0.152301	hypothetical protein {Oryza sativa (japonica cultivar-group);} ^|^GB|BAD45961.1|52076950|AP005090 hypothetical protein {Oryza sativa (japonica cultivar-group);}
MZ00022326	TC203137	TM00022326	16.89	-1.026	0.00207	0.152301	auxin-induced basic helix-loop-helix transcription factor {Gossypium hirsutum;}
MZ00026885	TC272854	TM00026885	15.32	-1.027	0.00325	0.152301	hypothetical protein {Oryza sativa (japonica cultivar-group);}
MZ00023556	TC248396	TM00023556	11.67	-1.028	0.00862	0.152301	NA
MZ00055362	TC267803	TM00055362	12.45	-1.028	0.00898	0.152517	unknown protein {Oryza sativa (japonica cultivar-group);}
MZ00022593	TC267643	TM00022593	13.61	-1.028	0.0122	0.157113	Yippee-like protein OJ1003C07.11. {Oryza sativa;} ^|^GB|AAP53369.1|31431618|AE017084 hypothetical protein {Oryza sativa (japonica cultivar-group);} ^|^GB|AAM08831.1|20043023|AC113335 Hypothetical protein wit-TRUNCATED-
MZ00054847	TC255391	TM00054847	12.82	-1.028	0.0142	0.159341	OSJNBa0068L06.4 {Oryza sativa (japonica cultivar-group);}
MZ00004088	BG836276	TM00004088	14.1	-1.029	0.0018	0.152301	NA
MZ00028364	TC263563	TM00028364	11.77	-1.029	0.00828	0.152301	Arabidopsis thaliana chromosome 5, MSN9.18 contains EST D23494(C2903) unknown protein {Oryza sativa (japonica cultivar-group);}
MZ00055288	TC263301	TM00055288	12.03	-1.03	0.00618	0.152301	unknown protein {Oryza sativa (japonica cultivar-group);} ^|^GB|BAD16855.1|46805336|AP004058 unknown protein {Oryza sativa (japonica cultivar-group);}
MZ00023238	TC257587	TM00023238	13.96	-1.03	0.01691	0.164897	putative queuine tRNA-ribosyltransferase {Oryza sativa (japonica cultivar-group);} ^|^GB|BAD19755.1|47497688|AP005399 putative queuine tRNA-ribosyltransferase {Oryza sativa (japonica cultivar-group);} -TRUNCATED-
MZ00056457	AZM4_115289	TM00056457	11.52	-1.033	0.00513	0.152301	hypothetical protein similar to disease resistance response protein {Oryza sativa (japonica cultivar-group);}
MZ00014186	TC248492	TM00014186	13.64	-1.033	0.00693	0.152301	synaptobrevin-like protein {Oryza sativa (japonica cultivar-group);}
MZ00030784	TC276861	TM00030784	13.29	-1.033	0.0211	0.170563	zinc transporter {Oryza sativa (japonica cultivar-group);} ^|^GB|AAO37513.1|28209495|AC092262 putative zinc transporter {Oryza sativa (japonica cultivar-group);}
MZ00023629	TC269023	TM00023629	11.82	-1.033	0.02763	0.182225	polyubiquitin (ubq10) [imported] - Arabidopsis thaliana {Arabidopsis thaliana;} ^|^GB|CAB81074.1|7267292|ATCHRIV15 polyubiquitin (ubq10) {Arabidopsis thaliana;}
MZ00004474	BM072776	TM00004474	14.73	-1.034	0.00297	0.152301	NA
MZ00025778	TC248316	TM00025778	14.99	-1.035	0.00385	0.152301	NA
MZ00031429	BM269059	TM00031429	13.25	-1.035	0.00541	0.152301	NA
MZ00003709	BE997288	TM00003709	14.24	-1.035	0.01595	0.163278	NA
MZ00056089	TC274064	TM00056089	11.46	-1.037	0.00184	0.152301	NA
MZ00033148	TC278823	TM00033148	12.63	-1.037	0.00449	0.152301	NA
MZ00023663	TC205138	TM00023663	11.67	-1.037	0.00274	0.152301	40S ribosomal protein S11. {Zea mays;} ^|^PIR|S16577|S16577 ribosomal protein S11 - maize {Zea mays;} ^|^GB|CAA39438.1|22470|ZMRPS11C ribosomal protein S11 {Zea mays;}
MZ00041171	TC259348	TM00041171	13.52	-1.037	0.00857	0.152301	putative fumarylacetoacetate hydrolase {Oryza sativa (japonica cultivar-group);}
MZ00016156	TC272467	TM00016156	12.52	-1.037	0.00848	0.152301	kinesin heavy chain {Zea mays;}
MZ00041233	TC248903	TM00041233	11.92	-1.037	0.02613	0.179143	Zein-alpha precursor (19 kDa) (Clone 19D1). {Zea mays;} ^|^PIR|G24557|ZIZMD1 19K zein precursor (clone cZ19D1) - maize {Zea mays;} ^|^GB|AAA33531.1|168682|MZEZE19D1 19 kDa zein protein {Zea mays;}
MZ00044046	TC269976	TM00044046	13.87	-1.038	0.00449	0.152301	NA
MZ00001546	TC257677	TM00001546	14.49	-1.038	0.0119	0.156109	hypothetical protein T9L24.40 [imported] - Arabidopsis thaliana {Arabidopsis thaliana;} ^|^GB|AAL61919.1|18252173|AY072312 unknown protein {Arabidopsis thaliana;} ^|^GB|AAG30970.1|11120790|AC012396 hypotheti-TRUNCATED-
MZ00016213	TC248073	TM00016213	11.56	-1.038	0.03424	0.193474	unknown protein {Oryza sativa (japonica cultivar-group);}
MZ00024064	TC274405	TM00024064	11.62	-1.039	0.03281	0.191191	putative calcium sensor protein {Oryza sativa (japonica cultivar-group);} ^|^GB|BAB32945.1|13161354|AP002908 putative calcium sensor protein {Oryza sativa (japonica cultivar-group);}
MZ00023845	TC205457	TM00023845	12.19	-1.04	0.01535	0.162448	putative metal-binding protein {Oryza sativa (japonica cultivar-group);}
MZ00029793	TC275143	TM00029793	13.57	-1.041	0.0018	0.152301	unknown protein {Oryza sativa (japonica cultivar-group);} ^|^GB|BAD30601.1|50509294|AP004316 unknown protein {Oryza sativa (japonica cultivar-group);}
MZ00017451	TC251721	TM00017451	15.5	-1.041	0.00241	0.152301	OSJNBa0085I10.13 {Oryza sativa (japonica cultivar-group);}
MZ00033435	TC267958	TM00033435	13.87	-1.041	0.01129	0.155174	putative ethylene-responsive elongation factor EF-Ts precursor {Oryza sativa (japonica cultivar-group);}
MZ00021371	TC263972	TM00021371	11.2	-1.041	0.03009	0.186798	OSJNBa0036B21.25 {Oryza sativa (japonica cultivar-group);} ^|^GB|CAE01533.1|32479938|OSJN00003 OSJNBa0072F16.2 {Oryza sativa (japonica cultivar-group);}
MZ00025554	TC271540	TM00025554	14.7	-1.042	0.00568	0.152301	transcription factor-like {Oryza sativa (japonica cultivar-group);}
MZ00012960	CF637412	TM00012960	12.44	-1.043	0.01036	0.15339	putative obtusifoliol-14-demethylase {Oryza sativa (japonica cultivar-group);}
MZ00039169	CD985164	TM00039169	11.15	-1.043	0.02259	0.173878	putative cdc2 protein kinase {Oryza sativa (japonica cultivar-group);}
MZ00013248	T18679	TM00013248	12.47	-1.043	0.02924	0.185058	NA
MZ00041205	TC258193	TM00041205	11.72	-1.044	0.00322	0.152301	beta-galactosidase {Lycopersicon esculentum;}
MZ00030719	TC254358	TM00030719	14.43	-1.044	0.0094	0.152517	hypothetical protein T12K4.110 - Arabidopsis thaliana {Arabidopsis thaliana;} ^|^GB|CAB86449.1|7523391|ATT12K4 putative protein {Arabidopsis thaliana;}
MZ00014647	TC271095	TM00014647	13.34	-1.045	0.00552	0.152301	cycloartenol synthase {Avena strigosa;}
MZ00022299	TC278485	TM00022299	11.54	-1.045	0.01251	0.157272	NA
MZ00051137	AZM4_71296	TM00051137	11.31	-1.046	0.00227	0.152301	seed protein {Oryza sativa (japonica cultivar-group);} ^|^GB|BAC84641.1|34394189|AP005895 unknown protein {Oryza sativa (japonica cultivar-group);} ^|^GB|AAK55783.1|14192878|AC079038 Hypothetical protein {Or-TRUNCATED-
MZ00001680	AW927875	TM00001680	11.49	-1.046	0.013	0.15731	unknown protein, contains hAT family dimerisation domain, PF05699 {Oryza sativa (japonica cultivar-group);}
MZ00028299	TC274071	TM00028299	11.56	-1.046	0.0309	0.188067	global transcription factor group E {Zea mays;}
MZ00021203	TC276572	TM00021203	11.82	-1.046	0.03525	0.195219	putative tDET1 protein {Oryza sativa (japonica cultivar-group);}
MZ00031089	TC270003	TM00031089	13.69	-1.047	0.00325	0.152301	xyloglucan endo-1,4-beta-D-glucanase (EC 3.2.1.-) - barley {Hordeum vulgare;} ^|^GB|CAA63661.1|1890573|HVXETPM5 xyloglucan endotransglycosylase (XET) {Hordeum vulgare subsp. vulgare;}
MZ00038742	CD960803	TM00038742	12.3	-1.047	0.01303	0.15731	NA
MZ00028768	TC253542	TM00028768	11.7	-1.047	0.02831	0.183616	unknown protein {Oryza sativa (japonica cultivar-group);}
MZ00045648	ZRSiTERTOOT0221	TM00045648	11.24	-1.047	0.02908	0.18465	copia-type pol polyprotein {Zea mays;}
MZ00017659	TC273831	TM00017659	11.44	-1.047	0.03126	0.188308	putative receptor protein kinase {Oryza sativa (japonica cultivar-group);}
MZ00022644	TC257034	TM00022644	17.36	-1.048	0.00164	0.152301	Putative apyrase {Oryza sativa (japonica cultivar-group);}
MZ00030861	TC266415	TM00030861	13.65	-1.048	0.00838	0.152301	NA
MZ00026544	TC259672	TM00026544	13.43	-1.048	0.0032	0.152301	HGWP repeat containing protein-like {Oryza sativa (japonica cultivar-group);} ^|^GB|BAD35609.1|51090348|AP004279 HGWP repeat containing protein-like {Oryza sativa (japonica cultivar-group);}
MZ00004337	TC269468	TM00004337	16.63	-1.048	0.00269	0.152301	putative o-methyltransferase ZRP4 {Oryza sativa (japonica cultivar-group);} ^|^GB|AAL31646.1|16924034|AC079179 Putative o-methyltransferase ZRP4 {Oryza sativa;} ^|^GB|AAL34945.1|17047040|AC079037 Putative to-TRUNCATED-
MZ00021420	TC277128	TM00021420	14	-1.049	0.00207	0.152301	NA
MZ00036344	BG266083	TM00036344	11.66	-1.049	0.02448	0.17761	NA
MZ00005124	BM378471	TM00005124	11.49	-1.049	0.03726	0.197948	NA
MZ00039914	CF038718	TM00039914	16.31	-1.05	0.00181	0.152301	26S proteosome regulatory subunit-like {Oryza sativa (japonica cultivar-group);}
MZ00021895	TC266878	TM00021895	11.54	-1.051	0.00181	0.152301	putative mechanosensitive ion channel protein {Oryza sativa (japonica cultivar-group);}
MZ00014631	TC271046	TM00014631	14.44	-1.051	0.00333	0.152301	cap-binding protein CBP20 {Oryza sativa (japonica cultivar-group);} ^|^GB|BAD19690.1|47497621|AP005286 cap-binding protein CBP20 {Oryza sativa (japonica cultivar-group);}
MZ00026025	TC271944	TM00026025	11.99	-1.051	0.03413	0.193226	putative GEKO1 {Oryza sativa (japonica cultivar-group);} ^|^GB|BAD03207.1|38636945|AP004574 putative GEKO1 {Oryza sativa (japonica cultivar-group);}
MZ00038674	CD957598	TM00038674	14.57	-1.052	0.00191	0.152301	NA
MZ00026721	TC251936	TM00026721	11.87	-1.052	0.00179	0.152301	unknown protein {Oryza sativa (japonica cultivar-group);} ^|^GB|BAD46671.1|52076158|AP006175 unknown protein {Oryza sativa (japonica cultivar-group);}
MZ00018027	TC263787	TM00018027	13.81	-1.052	0.01175	0.156049	OSJNBa0041A02.12 {Oryza sativa (japonica cultivar-group);}
MZ00032434	TC268640	TM00032434	12.62	-1.052	0.02502	0.17823	NA
MZ00027858	AZM4_59	TM00027858	11.35	-1.053	0.00685	0.152301	OSJNBa0022H21.18 {Oryza sativa (japonica cultivar-group);}
MZ00039923	CF039081	TM00039923	14.26	-1.053	0.00521	0.152301	PHD finger protein-like {Oryza sativa (japonica cultivar-group);}
MZ00028509	TC273500	TM00028509	13.65	-1.053	0.00297	0.152301	contains ESTs AU097436(S4951),D41930(S4951),AU101944(S2163),AU095016 (E50186),AU058216(E50186),C72995(E2631),D40291(S2163), D41387(S3866) unknown protein {Oryza sativa (japonica cultivar-group);}-TRUNCATED-
MZ00032225	TC256599	TM00032225	16.05	-1.053	0.00178	0.152301	NA
MZ00048080	AZM4_137303	TM00048080	11.28	-1.053	0.0187	0.168619	putative phosphoglucomutase precursor, chloroplast {Oryza sativa (japonica cultivar-group);}
MZ00038945	CD970423	TM00038945	14.3	-1.055	0.00635	0.152301	putative gamma-aminobutyrate transaminase subunit precursor isozyme 3 {Oryza sativa (japonica cultivar-group);} ^|^GB|BAD11549.1|42761306|AP003875 putative gamma-aminobutyrate transaminase subunit precursor -TRUNCATED-
MZ00047064	AZM4_116335	TM00047064	11.43	-1.055	0.022	0.172547	hypothetical protein similar to Arabidopsis thaliana chromosome 1, At1g44760 {Oryza sativa (japonica cultivar-group);} ^|^GB|BAB92446.1|20804761|AP003297 hypothetical protein {Oryza sativa (japonica cultivar-TRUNCATED-
MZ00039875	CF035768	TM00039875	13.26	-1.056	0.00267	0.152301	putative transcription co-activator {Arabidopsis thaliana;} ^|^GB|AAK96446.1|15450537|AY052732 AT4g00850/A_TM018A10_22 {Arabidopsis thaliana;} ^|^GB|AAK55669.1|14190377|AF378866 AT4g00850/A_TM018A10_22 {Arabidopsis thaliana;}
MZ00057135	TC258985	TM00057135	11.56	-1.056	0.00784	0.152301	Cingulin-like {Oryza sativa (japonica cultivar-group);}
MZ00039260	CD989966	TM00039260	15.11	-1.057	0.00818	0.152301	OSJNBa0010D21.13 {Oryza sativa (japonica cultivar-group);}
MZ00031434	TC255622	TM00031434	11.35	-1.057	0.00378	0.152301	ABC transporter-like protein {Arabidopsis thaliana;}
MZ00022368	TC257785	TM00022368	13.56	-1.057	0.01697	0.164937	putative progesterone-binding protein homolog {Arabidopsis thaliana;}
MZ00021460	TC265736	TM00021460	12.43	-1.057	0.03738	0.198203	receptor-like protein kinase-like protein {Oryza sativa (japonica cultivar-group);}
MZ00029907	TC265190	TM00029907	11.34	-1.058	0.0017	0.152301	hypothetical protein {Oryza sativa (japonica cultivar-group);}
MZ00026269	TC251424	TM00026269	12.52	-1.058	0.03006	0.186692	alpha-N-acetylglucosaminidase {Nicotiana tabacum;}
MZ00025927	TC250953	TM00025927	16.57	-1.059	0.00472	0.152301	unnamed protein product; contains similarity to unknown protein gb|AAF50915.1 gene_id:MDC11.16 {Arabidopsis thaliana;}
MZ00030426	TC276183	TM00030426	14.07	-1.059	0.00266	0.152301	putative RNA polymerase III subunit {Oryza sativa (japonica cultivar-group);}
MZ00040722	NP592865|AY155479.1|AAO17560.1	TM00040722	13.99	-1.059	0.0129	0.15731	opaque 2 {Zea mays subsp. huehuetenangensis;}
MZ00048141	AZM4_138176	TM00048141	21.2	-1.06	0.00218	0.152301	putative crp1 protein {Oryza sativa (japonica cultivar-group);} ^|^GB|AAL76193.1|18642701|AC092173 Putative crp1 protein {Oryza sativa;}
MZ00035745	AW399873	TM00035745	19.95	-1.06	0.00168	0.152301	hypothetical protein {Arabidopsis thaliana;}
MZ00041361	TC192168	TM00041361	11.66	-1.06	0.00322	0.152301	fructokinase 2 {Zea mays;}
MZ00014751	TC260467	TM00014751	13.18	-1.061	0.00578	0.152301	putative dihydrolipoamide dehydrogenase precursor {Oryza sativa (japonica cultivar-group);}
MZ00017167	TC273064	TM00017167	15.04	-1.061	0.00433	0.152301	putative BTB/POZ domain-containing protein {Oryza sativa (japonica cultivar-group);} ^|^GB|BAD20083.1|47497899|AP005803 putative BTB/POZ domain-containing protein {Oryza sativa (japonica cultivar-group);} -TRUNCATED-
MZ00023626	TC248760	TM00023626	12.08	-1.061	0.01011	0.153353	chloroplast import receptor Toc90 {Arabidopsis thaliana;}
MZ00004223	BG841828	TM00004223	11.53	-1.061	0.02575	0.17877	phosphatidic acid phosphatase-like {Oryza sativa (japonica cultivar-group);}
MZ00026571	TC272831	TM00026571	13.23	-1.062	0.00401	0.152301	hypothetical protein similar to Arabidopsis thaliana chromosome 4, At4g20010 {Oryza sativa (japonica cultivar-group);}
MZ00051101	AZM4_70830	TM00051101	11.39	-1.062	0.01695	0.164937	putative receptor-like protein kinase {Oryza sativa (japonica cultivar-group);}
MZ00025920	TC208509	TM00025920	12.22	-1.063	0.01023	0.153353	one helix protein {Deschampsia antarctica;}
MZ00036985	BM334819	TM00036985	11.6	-1.063	0.0335	0.192162	unknown protein {Oryza sativa (japonica cultivar-group);}
MZ00028918	TC275122	TM00028918	12.77	-1.064	0.00756	0.152301	putative ubiquinone biosynthesis protein AarF {Oryza sativa (japonica cultivar-group);}
MZ00015546	TC250535	TM00015546	13.82	-1.064	0.00296	0.152301	putative heterogeneous nuclearribonucleoprotein A2 {Oryza sativa (japonica cultivar-group);} ^|^GB|BAD17624.1|46806500|AP005797 putative heterogeneous nuclearribonucleoprotein A2 {Oryza sativa (japonica -TRUNCATED-
MZ00018864	TC253671	TM00018864	11.89	-1.064	0.01121	0.154953	NA
MZ00015387	TC261280	TM00015387	13	-1.065	0.00166	0.152301	unknown protein {Oryza sativa (japonica cultivar-group);} ^|^GB|BAD15529.1|46389908|AP004046 unknown protein {Oryza sativa (japonica cultivar-group);}
MZ00048052	AZM4_136900	TM00048052	15.19	-1.065	0.00626	0.152301	putative receptor protein kinase-like protein {Oryza sativa (japonica cultivar-group);} ^|^GB|BAC01190.1|21644631|AP003264 putative receptor protein kinase-like protein {Oryza sativa (japonica cultivar-group-TRUNCATED-
MZ00024672	TC260509	TM00024672	15.43	-1.065	0.00298	0.152301	methylenetetrahydrofolate reductase {Zea mays;}
MZ00016554	TC262385	TM00016554	12.35	-1.065	0.00244	0.152301	hypothetical protein {Oryza sativa (japonica cultivar-group);} ^|^GB|BAB63606.1|15289911|AP003239 hypothetical protein similar to Arabidopsis thaliana chromosome 1, F18O14.3 {Oryza sativa (japonica cultivar--TRUNCATED-
MZ00044371	TC253780	TM00044371	11.48	-1.065	0.00164	0.152301	NA
MZ00018529	TC274660	TM00018529	14.82	-1.066	0.00847	0.152301	OSJNBa0044K18.33 {Oryza sativa (japonica cultivar-group);}
MZ00017015	TC262590	TM00017015	14.15	-1.066	0.0019	0.152301	contains ESTs AU070282(S21326),C26605(C12676),C72475(E1678),D15872 (C1448),AU091541(C12676) unknown protein {Oryza sativa (japonica cultivar-group);} ^|^GB|BAB03412.1|9558493|AP002816 unnamed protein -TRUNCATED-
MZ00036718	BG842232	TM00036718	11.14	-1.066	0.02238	0.173277	NA
MZ00019675	TC254465	TM00019675	14.43	-1.067	0.00499	0.152301	hypothetical protein similar to Arabidopsis thaliana chromosome 3,At3g54500 {Oryza sativa (japonica cultivar-group);} ^|^GB|BAC03335.1|21743342|AP004224 hypothetical protein similar to Arabidopsis thaliana c-TRUNCATED-
MZ00025493	TC260692	TM00025493	15.8	-1.067	0.00159	0.152301	adenylosuccinate-AMP lyase {Vigna unguiculata;}
MZ00001278	TC248100	TM00001278	17.34	-1.067	0.00169	0.152301	unknown protein {Oryza sativa (japonica cultivar-group);}
MZ00027666	TC262957	TM00027666	13.15	-1.068	0.00242	0.152301	putative ribosomal protein {Oryza sativa (japonica cultivar-group);} ^|^GB|AAP21401.1|30102988|AC096690 putative ribosomal protein {Oryza sativa (japonica cultivar-group);}
MZ00043648	TC249710	TM00043648	19.47	-1.069	0.00151	0.152301	3-oxoacyl-[acyl-carrier-protein] synthase (EC 2.3.1.41) precursor [similarity] - barley {Hordeum vulgare;} ^|^GB|CAA84022.1|498740|HVBKACPS3 beta-ketoacyl-ACP synthase {Hordeum vulgare subsp. vulgare;} -TRUNCATED-
MZ00039420	CF001804	TM00039420	13.71	-1.069	0.00516	0.152301	19K zein precursor (clone ZG15) - maize {Zea mays;} ^|^GB|AAA33540.1|168701|MZEZEIAC zein {Zea mays;}
MZ00043337	TC249611	TM00043337	13.28	-1.07	0.00295	0.152301	Outer plastidial membrane protein porin (Voltage-dependent anion-selective channel protein) (VDAC). {Zea mays;} ^|^PIR|S34146|S34146 porin por1, plastid - maize {Zea mays;} ^|^GB|CAA51828.1|313136|ZMPOR1 por-TRUNCATED-
MZ00039061	CD976546	TM00039061	14.41	-1.07	0.005	0.152301	NA
MZ00032827	TC267594	TM00032827	12.49	-1.07	0.01439	0.159789	probable SF16 protein (Helianthus annuus) [imported] - Arabidopsis thaliana {Arabidopsis thaliana;} ^|^GB|AAB67617.1|2342719|AC002341 putative SF16 protein {Helianthus annuus} {Arabidopsis thaliana;} -TRUNCATED-
MZ00024372	TC269283	TM00024372	14.01	-1.071	0.00182	0.152301	putative deoxyhypusine synthase {Oryza sativa (japonica cultivar-group);} ^|^GB|AAR87300.1|40539043|AC096855 putative deoxyhypusine synthase (with alternative splicing) {Oryza sativa (japonica cultivar-group-TRUNCATED-
MZ00024626	TC249545	TM00024626	13.57	-1.071	0.00301	0.152301	ETTIN-like auxin response factor {Triticum aestivum;}
MZ00031767	TC267104	TM00031767	14.61	-1.071	0.00386	0.152301	unnamed protein product; ESTs AU097578(E0618),AU085793(C53601),C27977 (C53601),C71921(E0618) correspond to a region of the predicted gene. Similar to Lupinus luteus glutaminyl -tRNA synthetase (P52780) {Oryz-TRUNCATED-
MZ00021861	TC277943	TM00021861	11.52	-1.071	0.03134	0.188481	NA
MZ00019926	TC275772	TM00019926	12.52	-1.072	0.00158	0.152301	putative phospholipase {Oryza sativa (japonica cultivar-group);} ^|^GB|AAT77905.1|50540749|AC135595 putative patatin-like phospholipase {Oryza sativa (japonica cultivar-group);}
MZ00047627	AZM4_127606	TM00047627	11.91	-1.072	0.00405	0.152301	unknown protein {Oryza sativa (japonica cultivar-group);}
MZ00022126	TC256470	TM00022126	13.64	-1.072	0.00227	0.152301	putative lipin 2 {Oryza sativa (japonica cultivar-group);} ^|^GB|AAT39187.1|47900357|AC108876 putative lipin 2 {Oryza sativa (japonica cultivar-group);}
MZ00025776	TC250960	TM00025776	13.75	-1.072	0.00762	0.152301	SRPK4 {Oryza sativa (japonica cultivar-group);}
MZ00040482	CMSC:1105.m00556|CMST:1106.m00377	TM00040482	14.66	-1.072	0.00417	0.152301	NA
MZ00048439	TC263523	TM00048439	11.59	-1.072	0.01899	0.169134	putative ARP protein {Oryza sativa (japonica cultivar-group);}
MZ00026825	TC251762	TM00026825	11.67	-1.072	0.03218	0.190466	putative CTP synthase {Oryza sativa (japonica cultivar-group);}
MZ00031345	TC266669	TM00031345	11.84	-1.072	0.03499	0.194671	putative integral membrane protein {Oryza sativa (japonica cultivar-group);}
MZ00036680	BG837655	TM00036680	15.62	-1.074	0.00187	0.152301	calreticulin {Zea mays;}
MZ00049723	AZM4_41204	TM00049723	11.91	-1.074	0.00879	0.152517	putative bZIP transcription factor ABI5 {Oryza sativa (japonica cultivar-group);} ^|^GB|BAD17130.1|46805743|AP004817 putative bZIP transcription factor ABI5 {Oryza sativa (japonica cultivar-group);} -TRUNCATED-
MZ00039546	CF008345	TM00039546	13.94	-1.074	0.01059	0.153935	NA
MZ00028305	TC211538	TM00028305	12.04	-1.075	0.0065	0.152301	hypothetical protein similar to Arabidopsis thaliana chromosome 1, At1g48880 {Oryza sativa (japonica cultivar-group);}
MZ00028765	TC253284	TM00028765	13.24	-1.076	0.00268	0.152301	NA
MZ00004235	BG842303	TM00004235	12.32	-1.077	0.03351	0.192177	PRLI-interacting factor G-like protein {Oryza sativa (japonica cultivar-group);}
MZ00056935	AZM4_4047	TM00056935	15.4	-1.078	0.0024	0.152301	hypothetical protein {Oryza sativa (japonica cultivar-group);}
MZ00018937	TC253664	TM00018937	12.91	-1.078	0.00568	0.152301	OSJNBb0085H11.9 {Oryza sativa (japonica cultivar-group);}
MZ00055046	PUFQJ08TD	TM00055046	16.88	-1.078	0.00174	0.152301	NA
MZ00033358	TC255887	TM00033358	14.29	-1.078	0.0049	0.152301	AT3g62910/T20O10_10 {Arabidopsis thaliana;} ^|^GB|AAL90914.1|19699096|AY090253 AT3g62910/T20O10_10 {Arabidopsis thaliana;} ^|^GB|BAC82693.1|34392768|AB109893 Chloroplast Release Factor 1 {Arabidopsis thalian-TRUNCATED-
MZ00029587	TC213108	TM00029587	12.99	-1.078	0.01557	0.162655	CENPCB protein {Zea mays;}
MZ00056087	TC277519	TM00056087	11.07	-1.078	0.02756	0.182041	OSJNBb0103I08.19 {Oryza sativa (japonica cultivar-group);} ^|^GB|CAE04338.1|32488957|OSJN00102 OSJNBb0038F03.2 {Oryza sativa (japonica cultivar-group);}
MZ00047717	AZM4_13085	TM00047717	11.67	-1.079	0.00487	0.152301	unknown protein {Oryza sativa (japonica cultivar-group);}
MZ00039016	CD974099	TM00039016	11.94	-1.079	0.00341	0.152301	NA
MZ00001319	AW224955	TM00001319	11.1	-1.079	0.02773	0.182557	ATP citrate lyase b-subunit {Lupinus albus;}
MZ00024202	TC263376	TM00024202	10.98	-1.079	0.02991	0.186311	RNA-binding protein-like {Oryza sativa (japonica cultivar-group);}
MZ00050264	AZM4_53105	TM00050264	10.56	-1.08	0.00445	0.152301	Hypothetical protein {Oryza sativa (japonica cultivar-group);}
MZ00022478	TC267823	TM00022478	13.98	-1.08	0.00367	0.152301	NA
MZ00016509	TC262444	TM00016509	12.4	-1.08	0.00528	0.152301	putative heterogeneous nuclear ribonucleoprotein A1 {Oryza sativa (japonica cultivar-group);}
MZ00024198	TC269112	TM00024198	16.11	-1.08	0.00181	0.152301	putative 40S ribosomal protein S8 {Zea mays;}
MZ00021058	TC255810	TM00021058	12.15	-1.08	0.02148	0.171257	unknown protein {Oryza sativa (japonica cultivar-group);}
MZ00043387	TC270488	TM00043387	11.99	-1.08	0.03581	0.195976	monodehydroascorbate reductase {Oryza sativa (japonica cultivar-group);}
MZ00030204	TC276156	TM00030204	11.29	-1.08	0.0378	0.198785	NA
MZ00018932	TC273894	TM00018932	15.35	-1.081	0.00182	0.152301	putative phosphatase {Oryza sativa (japonica cultivar-group);}
MZ00022550	TC265483	TM00022550	11.23	-1.081	0.02449	0.17761	OSJNBa0039K24.23 {Oryza sativa (japonica cultivar-group);}
MZ00015536	TC260244	TM00015536	15.7	-1.082	0.00727	0.152301	OSJNBa0063C18.17 {Oryza sativa (japonica cultivar-group);} ^|^GB|CAD41902.2|38344879|OSJN00009 OSJNBa0033G05.3 {Oryza sativa (japonica cultivar-group);}
MZ00000911	TC249303	TM00000911	15.33	-1.082	0.00626	0.152301	unknown protein {Oryza sativa (japonica cultivar-group);} ^|^GB|BAD30256.1|50509935|AP003765 unknown protein {Oryza sativa (japonica cultivar-group);}
MZ00003766	AZM4_104096	TM00003766	13.29	-1.082	0.00387	0.152301	O-methyltransferase ZRP4 (EC 2.1.1.-) (OMT). {Zea mays;} ^|^PIR|JQ2268|JQ2268 O-methyltransferase (EC 2.1.1.-) - maize {Zea mays;} ^|^GB|AAA18532.1|404070|MZEOMT O-methyltransferase {Zea mays;}
MZ00030318	TC265788	TM00030318	16.05	-1.082	0.00204	0.152301	NA
MZ00012907	TC267943	TM00012907	14.36	-1.083	0.00215	0.152301	unknown protein {Oryza sativa (japonica cultivar-group);}
MZ00038553	CD952060	TM00038553	14.83	-1.083	0.00502	0.152301	putative ERD4 protein {Oryza sativa (japonica cultivar-group);}
MZ00048913	AZM4_26883	TM00048913	13.75	-1.084	0.00326	0.152301	unknown protein {Arabidopsis thaliana;}
MZ00016121	TC273949	TM00016121	12.37	-1.084	0.00581	0.152301	cytochrome b5 reductase isoform II {Zea mays;}
MZ00044246	TC270032	TM00044246	11.63	-1.084	0.01253	0.157272	putative endoplasmic reticulum membrane fusion protein {Oryza sativa (japonica cultivar-group);}
MZ00055673	TC267579	TM00055673	11.38	-1.085	0.0035	0.152301	NA
MZ00019930	TC275537	TM00019930	12.95	-1.085	0.01966	0.169678	NA
MZ00019190	TC265182	TM00019190	11.97	-1.086	0.0055	0.152301	similar to Leishmania major. Ppg3 {Dictyostelium discoideum;}
MZ00030586	CF636939	TM00030586	15.65	-1.086	0.0039	0.152301	putative copia-type pol polyprotein {Zea mays;}
MZ00055159	PUJDL31TB	TM00055159	14.77	-1.086	0.00168	0.152301	contains ESTs AU055729(S20023),AU055730(S20023) nodulin-like protein {Oryza sativa (japonica cultivar-group);} ^|^GB|BAA85440.1|6069664|AP000616 contains EST(s): AU055729(S20023),AU055730(S20023)-TRUNCATED-
MZ00015096	TC271391	TM00015096	14.29	-1.087	0.00281	0.152301	NA
MZ00055312	TC263621	TM00055312	12.14	-1.087	0.00804	0.152301	NA
MZ00030514	TC265639	TM00030514	14.4	-1.088	0.00486	0.152301	chloroplast RNA processing 1 -like protein {Oryza sativa (japonica cultivar-group);}
MZ00025832	TC271579	TM00025832	11.36	-1.089	0.00742	0.152301	bHLH transcription factor, putative {Arabidopsis thaliana;}
MZ00003903	BG321310	TM00003903	14.24	-1.089	0.00563	0.152301	protein kinase-like {Oryza sativa (japonica cultivar-group);}
MZ00044555	TC272742	TM00044555	13.16	-1.089	0.00696	0.152301	putative phosphoribosyl pyrophosphate synthase {Oryza sativa (japonica cultivar-group);}
MZ00021884	TC267114	TM00021884	12.33	-1.089	0.02876	0.184451	putative DNA-binding protein PD3, chloroplast {Oryza sativa (japonica cultivar-group);} ^|^GB|BAD22934.1|48716322|AP004043 putative DNA-binding protein PD3, chloroplast {Oryza sativa (japonica cultivar-group-TRUNCATED-
MZ00004103	BG836552	TM00004103	12.24	-1.09	0.01817	0.167924	unnamed protein product; EST AU075835(R3655) corresponds to a region of the predicted gene. Similar to Arabidopsis thaliana chromosome II sequence from clones T22O13, F12K2; putative lipase (AC006233) {Oryza-TRUNCATED-
MZ00014018	TC259183	TM00014018	15.6	-1.091	0.00374	0.152301	ESTs AU032852(S15362),AU070591(S5037) correspond to a region of the predicted gene. Similar to Caenorhabditis elegans cosmid T10C6. (Z93388) {Oryza sativa (japonica cultivar-group);}
MZ00048520	TC252164	TM00048520	11.8	-1.091	0.00172	0.152301	putative Core-2/I-Branching enzyme {Oryza sativa (japonica cultivar-group);}
MZ00056675	AZM4_1425	TM00056675	13.15	-1.092	0.00429	0.152301	unknown protein {Oryza sativa (japonica cultivar-group);}
MZ00042229	TC249387	TM00042229	15.44	-1.092	0.00172	0.152301	GTPase activating protein-like {Oryza sativa (japonica cultivar-group);}
MZ00057160	TC275938	TM00057160	12.03	-1.092	0.01217	0.157082	Putative NAM (no apical meristem) protein {Oryza sativa (japonica cultivar-group);}
MZ00020972	TC255196	TM00020972	11.37	-1.092	0.01434	0.159775	putative Erwinia induced protein 1 {Oryza sativa (japonica cultivar-group);}
MZ00052502	BI398472	TM00052502	13.24	-1.092	0.01671	0.16477	NA
MZ00054860	OGUFY92TH	TM00054860	11.62	-1.092	0.03497	0.194654	putative amino acid transporter {Oryza sativa (japonica cultivar-group);}
MZ00051072	AZM4_70479	TM00051072	12.43	-1.092	0.03527	0.195219	putative riboflavin biosynthesis protein ribD {Oryza sativa (japonica cultivar-group);} ^|^GB|BAD19619.1|47497547|AP005065 putative riboflavin biosynthesis protein ribD {Oryza sativa (japonica cultivar-group-TRUNCATED-
MZ00038649	CD956348	TM00038649	12.69	-1.093	0.01107	0.154727	origin recognition complex subunit 4 {Zea mays;}
MZ00056748	AZM4_24107	TM00056748	11.23	-1.094	0.00821	0.152301	OJ000114_01.12 {Oryza sativa (japonica cultivar-group);}
MZ00032334	TC278050	TM00032334	17.64	-1.094	0.00184	0.152301	NA
MZ00039949	CF040877	TM00039949	15.73	-1.094	0.0016	0.152301	protein kinase C inhibitor - maize {Zea mays;}
MZ00028073	TC263229	TM00028073	12.69	-1.094	0.00146	0.152301	tryptophan synthase beta-subunit {Sorghum bicolor;}
MZ00034947	AI065453	TM00034947	11.98	-1.095	0.00771	0.152301	putative beta-glucosidase {Oryza sativa (japonica cultivar-group);} ^|^GB|BAC06894.1|22093598|AP003349 putative beta-glucosidase {Oryza sativa (japonica cultivar-group);}
MZ00042989	TC204981	TM00042989	14.7	-1.095	0.00226	0.152301	ADP-ribosylation factor 1 {Oryza sativa (japonica cultivar-group);} ^|^GB|BAC06914.1|22093618|AP003740 ADP-ribosylation factor 1 {Oryza sativa (japonica cultivar-group);} ^|^GB|AAB65432.1|2293566|AF012896 ADP-ribosylation factor 1 {Oryza sativa;}
MZ00036755	BI097462	TM00036755	16.36	-1.096	0.00158	0.152301	NA
MZ00039259	CD989919	TM00039259	12.88	-1.096	0.0215	0.171398	probable malate dehydrogenase (oxaloacetate-decarboxylating) (NADP) (EC 1.1.1.40) - maize {Zea mays;} ^|^GB|CAA12157.1|2950395|ZMA224847 oxidoreductase {Zea mays;}
MZ00022971	TC277440	TM00022971	10.74	-1.096	0.0252	0.17823	NA
MZ00003882	BG320966	TM00003882	15.01	-1.098	0.00138	0.152301	putative copper chaperone COX17-1 {Oryza sativa (japonica cultivar-group);} ^|^GB|BAD19263.1|47497218|AP004094 putative copper chaperone COX17-1 {Oryza sativa (japonica cultivar-group);}
MZ00048107	AZM4_137706	TM00048107	12.59	-1.098	0.00447	0.152301	OSJNBb0012E24.4 {Oryza sativa (japonica cultivar-group);}
MZ00017344	TC258908	TM00017344	11.91	-1.098	0.00154	0.152301	acetolactate synthase (EC 4.1.3.18) precursor (clone pSOG109) - maize {Zea mays;} ^|^GB|CAA45117.1|22141|ZMAHAS109 acetohydroxyacid synthase {Zea mays;}
MZ00029133	TC264501	TM00029133	11.53	-1.099	0.00247	0.152301	NA
MZ00016435	TC258766	TM00016435	11.44	-1.101	0.02968	0.185716	unknown {Arabidopsis thaliana;} ^|^GB|BAC43583.1|26453014|AK119007 unknown protein {Arabidopsis thaliana;} ^|^GB|AAO63849.1|28973049|BT005429 unknown protein {Arabidopsis thaliana;} ^|^GB|BAA97193.1|8809642|-TRUNCATED-
MZ00044444	TC254295	TM00044444	12.66	-1.101	0.02996	0.186492	NA
MZ00020227	TC276280	TM00020227	14.28	-1.102	0.00152	0.152301	putative component of a tRNA splicing complex {Oryza sativa (japonica cultivar-group);}
MZ00044383	TC250389	TM00044383	11.95	-1.102	0.01876	0.168736	glutamate decarboxylase {Oryza sativa (japonica cultivar-group);} ^|^GB|AAO59316.1|28911953|AY187941 glutamate decarboxylase {Oryza sativa (japonica cultivar-group);}
MZ00041544	TC260015	TM00041544	11.78	-1.102	0.02546	0.178339	putative argininosuccinate synthase {Arabidopsis thaliana;} ^|^GB|AAL38728.1|17529036|AY065252 putative argininosuccinate synthase {Arabidopsis thaliana;}
MZ00021508	TC201896	TM00021508	12.22	-1.102	0.03284	0.191191	chitin-inducible gibberellin-responsive protein {Oryza sativa (japonica cultivar-group);} ^|^GB|BAC55608.1|27817840|AP003747 chitin-inducible gibberellin-responsive protein {Oryza sativa (japonica cultivar-group);}
MZ00019266	TC275528	TM00019266	13.28	-1.103	0.0044	0.152301	NA
MZ00028215	TC263947	TM00028215	13.89	-1.103	0.00917	0.152517	Probable 3-beta-hydroxysteroid-delta(8),delta(7)-isomerase(EC 5.3.3.5) (Cholestenol delta-isomerase) (Delta8-delta7 sterolisomerase) (D8-D7 sterol isomerase). {Oryza sativa;} ^|^GB|BAB92148.1|208-TRUNCATED-
MZ00018664	TC263559	TM00018664	15.91	-1.104	0.00181	0.152301	NA
MZ00039082	CD977651	TM00039082	13.48	-1.104	0.0017	0.152301	r40c1 protein - rice {Oryza sativa;} ^|^GB|CAA64683.1|1296955|OSOSR40C1 duplicated domain structure protein {Oryza sativa (indica cultivar-group);}
MZ00023121	TC279216	TM00023121	12.07	-1.104	0.019	0.169134	NA
MZ00050575	AZM4_60628	TM00050575	18.28	-1.105	0.00141	0.152301	B1358B12.16 {Oryza sativa (japonica cultivar-group);}
MZ00036636	BG836965	TM00036636	11.53	-1.107	0.01004	0.15325	probable trypsin inhibitor - maize {Zea mays;} ^|^GB|AAC24570.1|3264598|AF057184 trypsin inhibitor {Zea mays;}
MZ00024184	TC258109	TM00024184	11.9	-1.107	0.01852	0.168394	putative leucine-rich repeat transmembrane protein kinase 1 {Oryza sativa (japonica cultivar-group);} ^|^GB|BAD30110.1|50508301|AP003705 putative leucine-rich repeat transmembrane protein kinase 1 {Oryza sat-TRUNCATED-
MZ00033429	TC264558	TM00033429	12.04	-1.107	0.03561	0.195664	putative kinase {Arabidopsis thaliana;}
MZ00039297	TC247993	TM00039297	15.96	-1.108	0.00302	0.152301	19K zein precursor (clone ZG15) - maize {Zea mays;} ^|^GB|AAA33540.1|168701|MZEZEIAC zein {Zea mays;}
MZ00038762	CD962100	TM00038762	13.4	-1.108	0.00506	0.152301	NA
MZ00013906	TC259753	TM00013906	11.81	-1.108	0.00826	0.152301	OSJNBa0058G03.7 {Oryza sativa (japonica cultivar-group);} ^|^GB|CAE02442.2|38344536|OSJN00235 OSJNBa0027P08.4 {Oryza sativa (japonica cultivar-group);}
MZ00049611	AZM4_3995	TM00049611	11.26	-1.108	0.01803	0.167755	NA
MZ00039820	TC269525	TM00039820	15.21	-1.111	0.00211	0.152301	NA
MZ00049643	AZM4_40322	TM00049643	13.99	-1.111	0.0214	0.171027	unknown protein {Oryza sativa (japonica cultivar-group);}
MZ00003521	TC262989	TM00003521	13.28	-1.111	0.02232	0.173209	putative DNA polymerase alpha subunit {Arabidopsis thaliana;} ^|^GB|AAO64876.1|29028994|BT005941 At1g67630 {Arabidopsis thaliana;}
MZ00022869	TC274733	TM00022869	14.62	-1.112	0.00333	0.152301	unknown protein {Arabidopsis thaliana;} ^|^GB|AAK25945.1|13430646|AF360235 unknown protein {Arabidopsis thaliana;}
MZ00016966	TC272235	TM00016966	14.62	-1.112	0.00374	0.152301	unknown protein {Oryza sativa (japonica cultivar-group);}
MZ00038281	CD526356	TM00038281	13.73	-1.112	0.00589	0.152301	putative golgi SNAP receptor complex member 1; Golgi SNARE 28 kDa {Oryza sativa (japonica cultivar-group);} ^|^GB|BAD28923.1|50251549|AP005636 putative golgi SNAP receptor complex member 1; Golgi SNARE 28 kD-TRUNCATED-
MZ00035722	AW331727	TM00035722	13.02	-1.112	0.00733	0.152301	NA
MZ00016477	TC195583	TM00016477	12.2	-1.112	0.00175	0.152301	OSJNBa0088H09.15 {Oryza sativa (japonica cultivar-group);}
MZ00029852	TC275506	TM00029852	12.86	-1.113	0.00197	0.152301	putative thiamin pyrophosphokinase {Oryza sativa (japonica cultivar-group);} ^|^GB|BAD52763.1|53792130|AP003207 putative thiamin pyrophosphokinase {Oryza sativa (japonica cultivar-group);}
MZ00043791	TC207987	TM00043791	13.63	-1.114	0.00758	0.152301	arm repeat containing protein homolog - Arabidopsis thaliana {Arabidopsis thaliana;} ^|^GB|AAM91213.1|22136270|AY128813 arm repeat containing protein homolog {Arabidopsis thaliana;} ^|^GB|AAK68731.1|14596007|AY042791 arm repeat containing protein homolog {Arabidopsis thaliana;} ^|^GB|CAB62321.1|6523054|ATF12A12 arm repeat containing protein homolog {Arabidopsis thaliana;}
MZ00039023	CD974143	TM00039023	14.79	-1.114	0.00167	0.152301	NA
MZ00017554	TC252649	TM00017554	11.65	-1.114	0.02423	0.177191	putative copper-transporting P-type ATPase {Oryza sativa (japonica cultivar-group);} ^|^GB|BAD25263.1|49388132|AP004184 putative copper-transporting P-type ATPase {Oryza sativa (japonica cultivar-group);} -TRUNCATED-
MZ00003655	BE638950	TM00003655	11.16	-1.115	0.00147	0.152301	NA
MZ00042421	TC254071	TM00042421	19.18	-1.115	0.00172	0.152301	NA
MZ00021393	TC253855	TM00021393	11.06	-1.115	0.01961	0.169678	NA
MZ00042029	TC272442	TM00042029	12.18	-1.116	0.01019	0.153353	putative NF-E2 inducible protein {Oryza sativa (japonica cultivar-group);}
MZ00023080	TC257999	TM00023080	11.77	-1.116	0.01917	0.1692	NA
MZ00012571	TC268602	TM00012571	12.8	-1.116	0.02666	0.180207	putative dynein light chain 2 {Oryza sativa (japonica cultivar-group);} ^|^GB|BAD27626.1|50251705|AP003999 putative dynein light chain 2 {Oryza sativa (japonica cultivar-group);}
MZ00040403	TC256991	TM00040403	15.63	-1.117	0.00288	0.152301	hypothetical protein T12C14.170 - Arabidopsis thaliana {Arabidopsis thaliana;} ^|^GB|CAB82961.1|7340718|ATT12C14 putative protein {Arabidopsis thaliana;} ^|^GB|AAQ65101.1|34365579|BT010478 At3g62470 {Arabido-TRUNCATED-
MZ00039357	CD997383	TM00039357	11.3	-1.118	0.02571	0.17877	NA
MZ00031331	TC275243	TM00031331	15.58	-1.119	0.00151	0.152301	putative calmodulin-binding protein phosphatase {Oryza sativa (japonica cultivar-group);}
MZ00022775	TC267653	TM00022775	14.31	-1.119	0.00132	0.152301	sugar transport protein-like {Oryza sativa (japonica cultivar-group);} ^|^GB|BAC83077.1|34393516|AP003804 sugar transport protein-like {Oryza sativa (japonica cultivar-group);}
MZ00015902	TC271959	TM00015902	11.95	-1.119	0.00746	0.152301	NA
MZ00043951	TC250717	TM00043951	11.1	-1.119	0.01683	0.16477	putative tyrosine phosphatase {Arabidopsis thaliana;} ^|^GB|BAB02466.1|11994464|AB025624 tyrosine phosphatase-like protein {Arabidopsis thaliana;}
MZ00016115	TC249170	TM00016115	11.67	-1.119	0.02044	0.170443	contains ESTs C23588(S12831),AU161158(C53756),AU065823(S12831) unknown protein {Oryza sativa (japonica cultivar-group);}
MZ00029182	TC212618	TM00029182	10.4	-1.119	0.02556	0.17844	hypothetical protein At2g43980 [imported] - Arabidopsis thaliana {Arabidopsis thaliana;} ^|^GB|AAC23406.1|3212855|AC004005 hypothetical protein {Arabidopsis thaliana;}
MZ00050467	AZM4_5962	TM00050467	10.94	-1.12	0.00774	0.152301	Similar to Arabidopsis thaliana chromosome V P1 MJJ3; MJJ3.6 (AB005237) {Oryza sativa (japonica cultivar-group);} ^|^GB|BAA96756.2|13359294|AP002521 unnamed protein product; Similar to Arabidopsis thaliana c-TRUNCATED-
MZ00017023	TC262159	TM00017023	11.98	-1.12	0.00206	0.152301	unknown protein {Arabidopsis thaliana;} ^|^GB|AAO63430.1|28951013|BT005366 At3g56900 {Arabidopsis thaliana;}
MZ00041919	AZM4_80333	TM00041919	12.1	-1.12	0.00982	0.153048	unknown protein {Oryza sativa (japonica cultivar-group);}
MZ00035007	AI065690	TM00035007	13.04	-1.121	0.03225	0.190587	NA
MZ00024074	TC258937	TM00024074	11.78	-1.122	0.005	0.152301	40S ribosomal protein S23 {Oryza sativa (japonica cultivar-group);} ^|^GB|BAB92932.1|20805266|AP004366 40S ribosomal protein S23 {Oryza sativa (japonica cultivar-group);} ^|^GB|BAC02684.1|21671348|AP003271 4-TRUNCATED-
MZ00039313	CD994602	TM00039313	14.43	-1.122	0.0018	0.152301	Metallothionein-like protein type 2. {Oryza sativa;} ^|^PIR|T03727|T03727 metallothionein-like protein - rice {Oryza sativa;} ^|^GB|BAD52374.1|53748951|AB175925 metallothionein {Oryza rufipogon;} ^|^GB|BAD52-TRUNCATED-
MZ00004984	BM339583	TM00004984	13.79	-1.122	0.02164	0.171675	NA
MZ00021093	TC276663	TM00021093	11.5	-1.122	0.02235	0.173209	hypothetical protein {Oryza sativa (japonica cultivar-group);}
MZ00040063	CF048384	TM00040063	11.36	-1.122	0.02876	0.184451	putative RNA-binding protein {Oryza sativa (japonica cultivar-group);} ^|^GB|AAM92828.1|22128716|AC068950 putative RNA-binding protein {Oryza sativa (japonica cultivar-group);}
MZ00040026	CF045695	TM00040026	11.34	-1.122	0.03724	0.197948	NA
MZ00026199	TC271357	TM00026199	16.29	-1.123	0.00263	0.152301	unknown protein {Arabidopsis thaliana;} ^|^GB|AAK76669.1|15028385|AY045995 putative elongin protein {Arabidopsis thaliana;} ^|^GB|BAB09760.1|9759236|AB016890 unnamed protein product; contains similarity to e-TRUNCATED-
MZ00030981	TC276420	TM00030981	11.66	-1.125	0.00337	0.152301	NA
MZ00025124	TC260787	TM00025124	17.59	-1.125	0.00205	0.152301	putative polyphosphoinositide binding protein Ssh2 {Oryza sativa (japonica cultivar-group);} ^|^GB|BAD15556.1|46390121|AP004119 putative polyphosphoinositide binding protein Ssh2 {Oryza sativa (japonica cult-TRUNCATED-
MZ00018734	TC274026	TM00018734	11.12	-1.125	0.00354	0.152301	expressed protein {Oryza sativa (japonica cultivar-group);}
MZ00040571	ZRSiTERT0010002	TM00040571	12.06	-1.125	0.0111	0.154813	NA
MZ00056761	AZM4_24851	TM00056761	12.79	-1.126	0.01828	0.168049	hypothetical protein {Oryza sativa (japonica cultivar-group);}
MZ00048797	AZM4_24972	TM00048797	14.04	-1.127	0.00316	0.152301	putative glucosyltransferase {Oryza sativa (japonica cultivar-group);}
MZ00023617	TC269863	TM00023617	10.95	-1.127	0.00672	0.152301	Protein disulfide isomerase precursor (EC 5.3.4.1) (PDI). {Zea mays;} ^|^PIR|S69181|S69181 protein disulfide-isomerase (EC 5.3.4.1) precursor - maize {Zea mays;} ^|^GB|AAB08519.1|625148|MZEPDI protein disulf-TRUNCATED-
MZ00015084	TC271220	TM00015084	14.04	-1.127	0.00716	0.152301	putative NPH3 family protein {Oryza sativa (japonica cultivar-group);} ^|^GB|AAR87349.1|40539093|AC135500 putative NPH3 family protein (with alternative splicing) {Oryza sativa (japonica cultivar-group);} -TRUNCATED-
MZ00026952	TC259922	TM00026952	14.49	-1.127	0.00151	0.152301	D-type cyclin {Zea mays;}
MZ00015351	TC261352	TM00015351	12.9	-1.127	0.02125	0.170611	hypothetical protein F6I1.12 [imported] - Arabidopsis thaliana {Arabidopsis thaliana;} ^|^GB|AAK62433.1|14423502|AF386988 Unknown protein {Arabidopsis thaliana;} ^|^GB|AAP13425.1|30023784|BT006317 At1g16880 -TRUNCATED-
MZ00027067	TC262847	TM00027067	13.7	-1.128	0.00146	0.152301	hypothetical protein YY2 - rice {Oryza sativa;} ^|^GB|AAP54339.1|31432746|AE017107 anther-specific protein YY2 {Oryza sativa (japonica cultivar-group);} ^|^GB|AAL59036.1|18087882|AC087182 anther-specific pro-TRUNCATED-
MZ00022953	TC256408	TM00022953	13.77	-1.129	0.00436	0.152301	NA
MZ00013734	TC191660	TM00013734	14.12	-1.129	0.00586	0.152301	NA
MZ00004409	TC277832	TM00004409	11.35	-1.129	0.00941	0.152517	hypothetical protein T8B10.250 - Arabidopsis thaliana {Arabidopsis thaliana;} ^|^GB|CAB81845.1|7288007|ATT8B10 putative protein {Arabidopsis thaliana;}
MZ00001814	AZM4_80992	TM00001814	13.19	-1.129	0.00993	0.153244	putative phosphoribosyltransferase {Oryza sativa (japonica cultivar-group);}
MZ00027343	TC262808	TM00027343	11.69	-1.13	0.01405	0.159025	unknown protein {Oryza sativa (japonica cultivar-group);} ^|^GB|BAD44963.1|52075743|AP002908 unknown protein {Oryza sativa (japonica cultivar-group);}
MZ00040883	TC248098	TM00040883	11.26	-1.132	0.00615	0.152301	zein Zd1, 19K - maize {Zea mays;} ^|^GB|CAA47639.1|535020|ZMZEINZD1 zein Zd1 (19 kDa zein) {Zea mays;}
MZ00018461	TC253579	TM00018461	18.8	-1.132	0.00127	0.152301	NA
MZ00019692	TC263536	TM00019692	12.09	-1.132	0.01456	0.160604	putative receptor-associated protein {Oryza sativa (japonica cultivar-group);}
MZ00035731	TRSiRGRR00000016	TM00035731	11.6	-1.133	0.00657	0.152301	putative senescence-associated protein {Pisum sativum;}
MZ00013544	TC269784	TM00013544	11.54	-1.133	0.00799	0.152301	putative transporter {Acinetobacter sp. ADP1;}
MZ00020540	TC255348	TM00020540	12.14	-1.133	0.02378	0.176044	NA
MZ00048792	AZM4_24931	TM00048792	11.82	-1.133	0.03673	0.197549	unknown protein {Oryza sativa (japonica cultivar-group);} ^|^GB|BAC99812.1|37806298|AP005605 unknown protein {Oryza sativa (japonica cultivar-group);}
MZ00024846	TC270903	TM00024846	14.81	-1.136	0.00393	0.152301	senescence-associated protein-like {Oryza sativa (japonica cultivar-group);} ^|^GB|BAD28022.1|50251242|AP004843 senescence-associated protein-like {Oryza sativa (japonica cultivar-group);}
MZ00015552	TC250619	TM00015552	14.01	-1.136	0.00228	0.152301	hypersensitive-induced response protein {Zea mays;}
MZ00042168	TC262776	TM00042168	12.8	-1.136	0.00165	0.152301	pathogenesis related protein-1 - maize {Zea mays;} ^|^GB|AAC25629.1|3290004|ZMU82200 pathogenesis related protein-1 {Zea mays;}
MZ00007030	CD433769	TM00007030	10.93	-1.136	0.03075	0.187816	putative peptide chain release factor {Oryza sativa (japonica cultivar-group);}
MZ00056278	TC266888	TM00056278	16.76	-1.137	0.00151	0.152301	NA
MZ00012814	TC267289	TM00012814	13.55	-1.137	0.0018	0.152301	putative ubiquitin {Oryza sativa (japonica cultivar-group);}
MZ00003830	BG320390	TM00003830	11.15	-1.137	0.00312	0.152301	NADPH-cytochrome P450 reductase {Picea abies;}
MZ00021402	TC254150	TM00021402	14.98	-1.138	0.00649	0.152301	putative auxin-independent growth promoter {Oryza sativa (japonica cultivar-group);}
MZ00024929	TC250076	TM00024929	11.73	-1.138	0.00796	0.152301	putative vesicle-associated membrane protein 725 (AtVAMP725) {Oryza sativa (japonica cultivar-group);}
MZ00033571	CF627284	TM00033571	14.01	-1.141	0.00427	0.152301	putative beta 1,3-glucanase {Oryza sativa (japonica cultivar-group);}
MZ00039051	CD976187	TM00039051	11.85	-1.141	0.00943	0.152517	putative potassium transporter {Oryza sativa (japonica cultivar-group);} ^|^GB|CAD20999.1|18250702|OSA427978 putative potasium transporter {Oryza sativa (japonica cultivar-group);}
MZ00001450	AW288610	TM00001450	12.81	-1.141	0.01922	0.169215	pentatricopeptide (PPR) repeat-containing protein-like {Oryza sativa (japonica cultivar-group);}
MZ00036697	BG841172	TM00036697	12.1	-1.142	0.00547	0.152301	NA
MZ00004069	BG835866	TM00004069	13.91	-1.142	0.00207	0.152301	NA
MZ00021341	TC276770	TM00021341	16.46	-1.142	0.00133	0.152301	putative geranylgeranyl diphosphate synthase {Oryza sativa (japonica cultivar-group);} ^|^GB|BAD30490.1|50509220|AP004185 putative geranylgeranyl diphosphate synthase {Oryza sativa (japonica cultivar-group);-TRUNCATED-
MZ00014271	TC259329	TM00014271	11.42	-1.142	0.01569	0.16288	circadian oscillator component {Oryza sativa (japonica cultivar-group);}
MZ00019530	TC261562	TM00019530	10.44	-1.142	0.03053	0.187317	putative RNA and export factor binding protein {Oryza sativa (japonica cultivar-group);}
MZ00026462	TC251463	TM00026462	14.76	-1.143	0.00291	0.152301	cytochrome P450 {Vigna radiata;}
MZ00055039	AZM4_12596	TM00055039	11.53	-1.143	0.00158	0.152301	putative protein kinase {Oryza sativa (japonica cultivar-group);} ^|^GB|AAT73640.1|50300497|AC118286 'unknown protein, contains protein kinase domain, PF00069' {Oryza sativa (japonica cultivar-group);} -TRUNCATED-
MZ00047956	AZM4_135918	TM00047956	14.76	-1.143	0.00152	0.152301	putative MtN21 {Oryza sativa (japonica cultivar-group);} ^|^GB|BAD30747.1|50508502|AP004573 putative MtN21 {Oryza sativa (japonica cultivar-group);}
MZ00035780	AW455678	TM00035780	10.58	-1.143	0.02099	0.170563	NA
MZ00014238	TC192492	TM00014238	11.21	-1.144	0.02614	0.179159	rapamycin-binding protein-like {Oryza sativa (japonica cultivar-group);}
MZ00004340	TC266866	TM00004340	12.29	-1.145	0.00193	0.152301	putative tRNA-guanine transglycosylase {Oryza sativa (japonica cultivar-group);} ^|^GB|AAM08430.1|19919982|AC112513 Putative tRNA-guanine transglycosylase {Oryza sativa;} ^|^GB|AAL25174.1|16519465|AC079852 -TRUNCATED-
MZ00019393	TC265119	TM00019393	14.94	-1.145	0.0014	0.152301	putative chloroplast RelA {Oryza sativa (japonica cultivar-group);}
MZ00035447	AW054468	TM00035447	11.4	-1.145	0.01003	0.15325	NA
MZ00040743	TC252411	TM00040743	10.32	-1.145	0.01294	0.15731	kinesin heavy chain {Zea mays;}
MZ00055580	TC264367	TM00055580	14.21	-1.146	0.00436	0.152301	NA
MZ00004957	BM338453	TM00004957	11.05	-1.146	0.00948	0.152517	NA
MZ00027889	AZM4_90947	TM00027889	13.12	-1.147	0.00346	0.152301	hypothetical protein {Oryza sativa (japonica cultivar-group);} ^|^GB|AAL79794.1|18873848|AC079874 hypothetical protein {Oryza sativa (japonica cultivar-group);}
MZ00013265	T25233	TM00013265	12.01	-1.148	0.00991	0.15317	unknown protein {Oryza sativa (japonica cultivar-group);} ^|^GB|BAD23412.1|48716731|AP005572 unknown protein {Oryza sativa (japonica cultivar-group);}
MZ00027706	TC273796	TM00027706	13.11	-1.15	0.00498	0.152301	HCF106C precursor protein {Zea mays;} ^|^GB|AAF63479.1|7542514|AF237944 HCF106C precursor protein {Zea mays;}
MZ00036762	TC261627	TM00036762	15.26	-1.151	0.00275	0.152301	putative dof-type zinc finger domain-containing protein {Oryza sativa (japonica cultivar-group);}
MZ00057351	AZM4_95489	TM00057351	13.62	-1.151	0.0021	0.152301	OSJNBa0058K23.17 {Oryza sativa (japonica cultivar-group);}
MZ00016531	TC250709	TM00016531	14.33	-1.151	0.00482	0.152301	putative CGI-35 protein {Oryza sativa (japonica cultivar-group);} ^|^GB|BAC21290.1|24060174|AP005828 putative CGI-35 protein {Oryza sativa (japonica cultivar-group);}
MZ00018401	TC274284	TM00018401	12.07	-1.151	0.00519	0.152301	sunL protein-like {Oryza sativa (japonica cultivar-group);} ^|^GB|BAD33977.1|50726365|AP005759 sun protein-like {Oryza sativa (japonica cultivar-group);}
MZ00035708	TRSiRGRR00000016	TM00035708	12.16	-1.151	0.002	0.152301	putative senescence-associated protein {Pisum sativum;}
MZ00031695	TC277987	TM00031695	12.32	-1.152	0.01973	0.169832	NA
MZ00013654	TC191501	TM00013654	14.27	-1.153	0.00718	0.152301	NA
MZ00044267	TC251615	TM00044267	13.95	-1.154	0.00285	0.152301	putative PrMC3 {Oryza sativa (japonica cultivar-group);} ^|^GB|BAD35207.1|51091938|AP003458 putative PrMC3 {Oryza sativa (japonica cultivar-group);}
MZ00019247	TC274950	TM00019247	13.14	-1.154	0.00957	0.152517	hypothetical protein F8K7.1 - Arabidopsis thaliana {Arabidopsis thaliana;} ^|^GB|AAM44921.1|21280837|AY113873 unknown protein {Arabidopsis thaliana;} ^|^GB|AAK96570.1|15450597|AY052666 At1g21600/F24J8.10 {Ar-TRUNCATED-
MZ00001674	AW927389	TM00001674	10.91	-1.155	0.00161	0.152301	probable kinesin heavy chain [imported] - Arabidopsis thaliana {Arabidopsis thaliana;} ^|^GB|AAC62860.1|2529677|AC002535 putative kinesin heavy chain {Arabidopsis thaliana;}
MZ00017841	TC273655	TM00017841	14.34	-1.155	0.00241	0.152301	OSJNBa0027H06.3 {Oryza sativa (japonica cultivar-group);} ^|^GB|CAE02772.2|38345314|OSJN00065 OSJNBb0085F13.19 {Oryza sativa (japonica cultivar-group);}
MZ00016649	TC251828	TM00016649	11.42	-1.155	0.01398	0.159025	putative aldo/keto reductase family protein {Oryza sativa (japonica cultivar-group);}
MZ00042516	TC265245	TM00042516	13.72	-1.156	0.00398	0.152301	nodulin-like protein {Oryza sativa (japonica cultivar-group);}
MZ00026222	TC272550	TM00026222	15.14	-1.156	0.00203	0.152301	unknown protein {Oryza sativa (japonica cultivar-group);}
MZ00036178	TC258922	TM00036178	14.88	-1.156	0.00896	0.152517	putative 60S ribosomal protein L44 {Oryza sativa (japonica cultivar-group);}
MZ00012921	CF636473	TM00012921	12.37	-1.156	0.01565	0.162673	contains EST D49212(S16329) unknown protein {Oryza sativa (japonica cultivar-group);} ^|^GB|BAC06255.1|21952840|AP003316 contains EST D49212(S16329) unknown protein {Oryza sativa (japonica cultivar-group);} -TRUNCATED-
MZ00034997	AI065632	TM00034997	14.5	-1.157	0.0078	0.152301	NA
MZ00055407	TC275949	TM00055407	11.93	-1.157	0.02135	0.170882	NA
MZ00038313	CD651760	TM00038313	12.17	-1.157	0.03636	0.196924	beta 7 subunit of 20S proteasome {Oryza sativa (japonica cultivar-group);} ^|^GB|BAA96839.1|8671512|AB026568 beta 7 subunit of 20S proteasome {Oryza sativa (japonica cultivar-group);}
MZ00013274	TC265378	TM00013274	14.35	-1.158	0.00718	0.152301	unknown protein {Oryza sativa (japonica cultivar-group);} ^|^GB|BAD09241.1|42408100|AP004163 unknown protein {Oryza sativa (japonica cultivar-group);}
MZ00022146	TC277825	TM00022146	11.94	-1.159	0.00161	0.152301	NA
MZ00021528	TC277940	TM00021528	13.12	-1.159	0.01233	0.157113	putative leucine zipper-containing protein {Oryza sativa (japonica cultivar-group);}
MZ00055089	PUHJG60TB	TM00055089	10.79	-1.159	0.01479	0.161101	OSJNBa0011J08.7 {Oryza sativa (japonica cultivar-group);}
MZ00046569	AZM4_104545	TM00046569	16.17	-1.161	0.00146	0.152301	putative CSLC9 {Oryza sativa (japonica cultivar-group);}
MZ00021128	TC276610	TM00021128	11.47	-1.161	0.00151	0.152301	NA
MZ00013486	TC258677	TM00013486	14.55	-1.161	0.00455	0.152301	putative ribosomal protein S15 {Oryza sativa (japonica cultivar-group);} ^|^GB|AAP44665.1|31126745|AC093713 putative 40S ribosomal protein S15 {Oryza sativa (japonica cultivar-group);}
MZ00020217	TC254654	TM00020217	12.77	-1.163	0.00627	0.152301	MutT-like protein {Oryza sativa (japonica cultivar-group);}
MZ00041557	TC259602	TM00041557	15.23	-1.163	0.002	0.152301	putative 40S ribosomal protein S2 {Oryza sativa (japonica cultivar-group);}
MZ00013289	TC253626	TM00013289	11.87	-1.163	0.03595	0.195989	unknown protein {Oryza sativa (japonica cultivar-group);} ^|^GB|BAD20063.1|47497879|AP005803 unknown protein {Oryza sativa (japonica cultivar-group);}
MZ00020346	TC262452	TM00020346	13.91	-1.165	0.00255	0.152301	unknown protein {Oryza sativa (japonica cultivar-group);} ^|^GB|AAS98428.1|46485803|AC104277 unknown protein {Oryza sativa (japonica cultivar-group);}
MZ00026298	TC271814	TM00026298	11.74	-1.165	0.00617	0.152301	F20D23.22 protein - Arabidopsis thaliana {Arabidopsis thaliana;} ^|^GB|AAM19900.1|20453323|AY097384 At1g17080/F6I1.24 {Arabidopsis thaliana;} ^|^GB|AAK73953.1|15010588|AY045595 F6I1.24/F6I1.24 {Arabidopsis t-TRUNCATED-
MZ00023125	TC268091	TM00023125	14.55	-1.166	0.00212	0.152301	contains ESTs C26691(C12839),AU092381(C12839) similar to Arabidopsis thaliana chromosome 5, At5g03160 unknown protein {Oryza sativa (japonica cultivar-group);}
MZ00019588	TC274988	TM00019588	10.95	-1.166	0.00562	0.152301	putative translation initiation factor IF-2 {Oryza sativa (japonica cultivar-group);}
MZ00014359	TC192679	TM00014359	11.46	-1.167	0.01045	0.153755	At5g18800 {Arabidopsis thaliana;} ^|^GB|AAM60901.1|21536569|AY084313 NADH:ubiquinone oxidoreductase-like protein {Arabidopsis thaliana;}
MZ00020277	TC265728	TM00020277	10.6	-1.168	0.03254	0.190926	gibberellin action negative regulator SPY {Hordeum vulgare subsp. vulgare;}
MZ00043435	TC206365	TM00043435	15.17	-1.169	0.00198	0.152301	putative ribosomal protein {Oryza sativa (japonica cultivar-group);}
MZ00035477	AW061907	TM00035477	11.21	-1.169	0.00794	0.152301	heat shock protein hsp82 {Oryza sativa;}
MZ00016918	TC262703	TM00016918	17.16	-1.17	0.00156	0.152301	putative SMC3 protein {Oryza sativa (japonica cultivar-group);}
MZ00018454	TC253435	TM00018454	13.15	-1.17	0.00346	0.152301	putative elicitor inducible beta-1,3-glucanase {Oryza sativa (japonica cultivar-group);}
MZ00036190	BE344771	TM00036190	12.04	-1.17	0.0126	0.157272	NA
MZ00031609	TC215719	TM00031609	14	-1.171	0.00156	0.152301	unknown protein {Arabidopsis thaliana;} ^|^GB|AAL24365.1|16649027|AY059883 unknown protein {Arabidopsis thaliana;}
MZ00056394	AZM4_106126	TM00056394	16.04	-1.171	0.00247	0.152301	Chain A, Crystal Structure Of The Maize Zm-P60.1 Beta-Glucosidase. {Zea mays;} ^|^PDB|1HXJ_B|28373359|1HXJ_B Chain B, Crystal Structure Of The Maize Zm-P60.1 Beta-Glucosidase. {Zea mays;}
MZ00021548	TC256834	TM00021548	11.69	-1.171	0.02884	0.184451	OSJNBa0005N02.6 {Oryza sativa (japonica cultivar-group);}
MZ00021066	TC275863	TM00021066	13.04	-1.173	0.00526	0.152301	putative phosphate translocator {Oryza sativa (japonica cultivar-group);}
MZ00028515	TC263112	TM00028515	14.6	-1.173	0.00428	0.152301	emp24/gp25L/p24-like {Oryza sativa (japonica cultivar-group);}
MZ00020209	TC253232	TM00020209	13.68	-1.173	0.00394	0.152301	unnamed protein product; gene_id:MWD22.8 similar to unknown protein sp|Q09709 {Arabidopsis thaliana;}
MZ00041701	TC249526	TM00041701	14.6	-1.173	0.00183	0.152301	contains ESTs C99087(E4431),C99086(E4431),D40963(S3168),D22743(C1157) similar to Arabidopsis thaliana chromosome 5, At5g42050 unknown protein {Oryza sativa (japonica cultivar-group);} ^|^GB|BAB90-TRUNCATED-
MZ00055884	TC263809	TM00055884	16.81	-1.174	0.00252	0.152301	NA
MZ00004477	TC256276	TM00004477	13.41	-1.174	0.00613	0.152301	putative N-hydroxycinnamoyl/benzoyltransferase {Arabidopsis thaliana;} ^|^GB|AAK59460.1|14334526|AY034954 putative N-hydroxycinnamoyl/benzoyltransferase {Arabidopsis thaliana;}
MZ00029167	TC252800	TM00029167	13.02	-1.174	0.01986	0.16986	contains EST D41521(S4063) unknown protein {Oryza sativa (japonica cultivar-group);} ^|^GB|BAB64116.1|15408710|AP003235 contains EST D41521(S4063) unknown protein {Oryza sativa (japonica cultivar-group);} -TRUNCATED-
MZ00021838	TC276700	TM00021838	11.41	-1.174	0.03029	0.186956	putative protease inhibitor/seed storage/LTP family protein {Oryza sativa (japonica cultivar-group);} ^|^GB|AAO38833.1|28301940|AC091532 putative root-specific protein {Oryza sativa (japonica cultivar-group)-TRUNCATED-
MZ00032858	TC278562	TM00032858	11.73	-1.175	0.00462	0.152301	peptidylprolyl isomerase-like {Oryza sativa (japonica cultivar-group);}
MZ00007532	CD443764	TM00007532	17.62	-1.176	0.00112	0.152301	NA
MZ00017725	TC263151	TM00017725	13.66	-1.177	0.00234	0.152301	unknown protein {Arabidopsis thaliana;} ^|^GB|AAM63941.1|21555820|AY086896 unknown {Arabidopsis thaliana;} ^|^GB|AAL49870.1|17979289|AY070372 unknown protein {Arabidopsis thaliana;}
MZ00051822	AZM4_90360	TM00051822	13.76	-1.177	0.00221	0.152301	kinase-like {Oryza sativa (japonica cultivar-group);}
MZ00022766	TC203697	TM00022766	11.39	-1.177	0.01354	0.157655	NA
MZ00047800	AZM4_134222	TM00047800	11.45	-1.177	0.0183	0.168169	Hypothetical protein {Oryza sativa (japonica cultivar-group);}
MZ00014280	TC259970	TM00014280	11.77	-1.177	0.02201	0.172547	putative BRI1-KD interacting protein {Oryza sativa (japonica cultivar-group);}
MZ00023066	TC278426	TM00023066	14.99	-1.178	0.00294	0.152301	NA
MZ00049608	AZM4_39903	TM00049608	11.6	-1.178	0.00752	0.152301	'unknown protein, contains Krr1 , PF05178' {Oryza sativa (japonica cultivar-group);}
MZ00050551	AZM4_60372	TM00050551	15.52	-1.178	0.00166	0.152301	L-asparaginase (EC 3.5.1.1) (L-asparagine amidohydrolase). {Lupinus luteus;} ^|^GB|AAD03742.1|4139266|AF112444 L-asparaginase {Lupinus luteus;}
MZ00044644	TC256362	TM00044644	11.78	-1.178	0.0105	0.153755	putative chloroplast nucleoid DNA-binding protein cnd41 {Oryza sativa (japonica cultivar-group);} ^|^GB|BAD12875.1|45735840|AP004040 putative chloroplast nucleoid DNA-binding protein cnd41 {Oryza sativa (jap-TRUNCATED-
MZ00016113	TC261686	TM00016113	12.79	-1.179	0.00108	0.152301	acc oxidase {Zea mays;}
MZ00019918	TC253941	TM00019918	13.93	-1.179	0.00198	0.152301	ripening-related protein-like {Oryza sativa (japonica cultivar-group);}
MZ00029034	TC253181	TM00029034	11.73	-1.18	0.0031	0.152301	OSJNBa0070O11.1 {Oryza sativa (japonica cultivar-group);} ^|^GB|CAD41920.2|38344897|OSJN00009 OSJNBa0033G05.21 {Oryza sativa (japonica cultivar-group);}
MZ00022164	TC257196	TM00022164	11.41	-1.181	0.00334	0.152301	NA
MZ00028516	TC262733	TM00028516	11.1	-1.181	0.00216	0.152301	lipase-like protein {Arabidopsis thaliana;} ^|^GB|AAK62388.1|14423412|AF386943 lipase-like protein {Arabidopsis thaliana;}
MZ00040963	TC191068	TM00040963	17.11	-1.181	0.00159	0.152301	Zein-alpha precursor (Clone Z4). {Zea mays;} ^|^PIR|S07172|S07172 19K zein precursor (clone Z4) - maize {Zea mays;} ^|^GB|CAA24719.1|4388702|ZMZE03 zein {Zea mays;} ^|^GB|AAL16986.1|16305127|AF371270 19kD alpha zein B2 {Zea mays;}
MZ00014008	TC260104	TM00014008	16.67	-1.182	0.00109	0.152301	Farnesyl pyrophosphate synthetase (FPP synthetase) (FPS) (Farnesyldiphosphate synthetase) [Includes: Dimethylallyltransferase(EC 2.5.1.1); Geranyltranstransferase (EC 2.5.1.10)]. {Zea mays;} ^|^PIR|T03291|T0-TRUNCATED-
MZ00038224	CD447366	TM00038224	12.56	-1.183	0.00734	0.152301	NA
MZ00039050	TC258332	TM00039050	11.45	-1.183	0.01632	0.164125	L-ascorbate peroxidase (EC 1.11.1.11) [validated] - rice {Oryza sativa;} ^|^GB|AAP13093.1|30060252|AY254495 ascorbate peroxidase {Oryza sativa (indica cultivar-group);} ^|^GB|AAO17000.1|27476069|AC134232 Put-TRUNCATED-
MZ00019148	TC265019	TM00019148	11.72	-1.184	0.00168	0.152301	finger protein EPF1 - garden petunia {Petunia x hybrida;} ^|^GB|CAA43111.1|20546|PHEPF1 DNA-binding protein {Petunia x hybrida;}
MZ00057324	AZM4_92320	TM00057324	12.29	-1.184	0.00443	0.152301	Spermidine synthase 1 (EC 2.5.1.16) (Putrescine aminopropyltransferase1) (SPDSY 1). {Oryza sativa;} ^|^GB|BAD30581.1|50508457|AP004305 spermidine synthase 1 {Oryza sativa (japonica cultivar-group);} -TRUNCATED-
MZ00014894	TC271187	TM00014894	12.73	-1.185	0.00478	0.152301	unknown protein {Oryza sativa (japonica cultivar-group);}
MZ00019610	TC265059	TM00019610	14.92	-1.186	0.00213	0.152301	putative AT-Hook DNA-binding protein {Oryza sativa (japonica cultivar-group);} ^|^GB|AAK00433.1|12643044|AC060755 putative AT-Hook DNA-binding protein {Oryza sativa (japonica cultivar-group);}
MZ00039560	CF009597	TM00039560	16.05	-1.186	0.00202	0.152301	OSJNBb0034I13.6 {Oryza sativa (japonica cultivar-group);}
MZ00019400	TC248536	TM00019400	18.47	-1.186	0.00121	0.152301	putative serine/threonine protein kinase {Oryza sativa (japonica cultivar-group);} ^|^GB|BAD07591.1|41052735|AP004078 putative serine/threonine protein kinase {Oryza sativa (japonica cultivar-group);} -TRUNCATED-
MZ00018966	TC253885	TM00018966	15.84	-1.186	0.00165	0.152301	hypothetical protein {Oryza sativa (japonica cultivar-group);} ^|^GB|AAL67598.1|18266652|AC018929 hypothetical protein {Oryza sativa (japonica cultivar-group);}
MZ00017665	TC251348	TM00017665	12.13	-1.186	0.01667	0.16477	At1g04290/F19P19_27 {Arabidopsis thaliana;} ^|^GB|AAK32936.1|13605902|AF367350 At1g04290/F19P19_27 {Arabidopsis thaliana;}
MZ00046702	AZM4_111458	TM00046702	16.35	-1.187	0.00115	0.152301	putative protein phosphatase 2C {Oryza sativa (japonica cultivar-group);}
MZ00057345	AZM4_94659	TM00057345	17.65	-1.187	0.00126	0.152301	OSJNBa0072D21.8 {Oryza sativa (japonica cultivar-group);}
MZ00019751	TC253343	TM00019751	14.15	-1.187	0.00235	0.152301	hypothetical protein {Oryza sativa (japonica cultivar-group);} ^|^GB|BAD26028.1|49388838|AP005594 hypothetical protein {Oryza sativa (japonica cultivar-group);}
MZ00019195	TC275659	TM00019195	11.3	-1.189	0.0022	0.152301	putative homeotic protein {Oryza sativa (japonica cultivar-group);} ^|^GB|AAK92664.1|15217320|AC090487 Putative homeotic protein {Oryza sativa (japonica cultivar-group);}
MZ00016815	TC251810	TM00016815	13.91	-1.189	0.00507	0.152301	NA
MZ00055361	TC274588	TM00055361	14.91	-1.189	0.00189	0.152301	unknown protein {Oryza sativa (japonica cultivar-group);}
MZ00019708	TC263801	TM00019708	12.56	-1.189	0.00264	0.152301	similar to gluconokinase {Oryza sativa (japonica cultivar-group);}
MZ00029932	TC276179	TM00029932	14.96	-1.19	0.00492	0.152301	At3g26990 {Arabidopsis thaliana;}
MZ00039797	CF027188	TM00039797	13.9	-1.191	0.00156	0.152301	NA
MZ00016254	TC250725	TM00016254	14.62	-1.191	0.00397	0.152301	OSJNBb0118P14.5 {Oryza sativa (japonica cultivar-group);}
MZ00025521	TC250634	TM00025521	15.15	-1.191	0.00102	0.152301	RNA polymerase II {Arabidopsis thaliana;}
MZ00016494	TC272252	TM00016494	11.06	-1.192	0.00426	0.152301	unnamed protein product; gene_id:MIF21.13 unknown protein {Arabidopsis thaliana;}
MZ00018142	TC263895	TM00018142	13.89	-1.192	0.00437	0.152301	pantothenate kinase 1-like {Oryza sativa (japonica cultivar-group);}
MZ00034948	AI065458	TM00034948	11.52	-1.193	0.00564	0.152301	NA
MZ00023335	TC268624	TM00023335	11.41	-1.193	0.01779	0.167014	sac domain-containing inositol phosphatase 3-like {Oryza sativa (japonica cultivar-group);}
MZ00031799	TC277836	TM00031799	11.57	-1.194	0.01577	0.163057	NA
MZ00041204	BE051242	TM00041204	14.47	-1.195	0.00479	0.152301	lipid transfer protein {Setaria italica;}
MZ00038194	CD446626	TM00038194	15.92	-1.195	0.00346	0.152301	ADP glucose pyrophosphorylase. {Zea mays;}
MZ00023926	TC248768	TM00023926	15.11	-1.195	0.00494	0.152301	putative ribosomal protein {Oryza sativa (japonica cultivar-group);}
MZ00027361	TC252257	TM00027361	15.43	-1.196	0.0014	0.152301	putative CMP-sialic acid transporter {Oryza sativa (japonica cultivar-group);}
MZ00030406	TC275757	TM00030406	11.16	-1.196	0.00696	0.152301	putative protein {Arabidopsis thaliana;}
MZ00020789	TC200933	TM00020789	15.92	-1.197	0.00106	0.152301	Erwinia induced protein 1 {Solanum tuberosum;}
MZ00015686	TC261084	TM00015686	11.43	-1.198	0.00782	0.152301	putative homeodomain leucine zipper protein {Oryza sativa (japonica cultivar-group);} ^|^GB|BAD15915.1|46390454|AP004888 putative homeodomain leucine zipper protein {Oryza sativa (japonica cultivar-group);} -TRUNCATED-
MZ00056874	TC270302	TM00056874	13.55	-1.198	0.00256	0.152301	unknown protein {Oryza sativa (japonica cultivar-group);} ^|^GB|BAD21683.1|47847891|AP004123 unknown protein {Oryza sativa (japonica cultivar-group);}
MZ00036683	BG837706	TM00036683	12.06	-1.198	0.02393	0.176554	glycine-rich protein {Lilium hybrid cv. 'Star Gazer';}
MZ00031555	TC255230	TM00031555	13.39	-1.199	0.0018	0.152301	NA
MZ00005115	BM378337	TM00005115	15.27	-1.199	0.00171	0.152301	NA
MZ00019699	TC251724	TM00019699	16.22	-1.2	0.00679	0.152301	putative mitochondrial carrier protein {Oryza sativa (japonica cultivar-group);}
MZ00042622	TC267459	TM00042622	18.38	-1.201	0.00138	0.152301	NA
MZ00029774	TC265082	TM00029774	11.89	-1.201	0.01698	0.164937	SR-rich pre-mRNA splicing activator {Oryza sativa (japonica cultivar-group);} ^|^GB|AAP06864.1|29893610|AC135207 SR-rich pre-mRNA splicing activator {Oryza sativa (japonica cultivar-group);}
MZ00025644	TC262947	TM00025644	11.64	-1.202	0.00305	0.152301	arginine/serine-rich splicing factor 2 {Zea mays;} ^|^GB|AAT37127.1|47680373|AY616024 arginine/serine-rich splicing factor 2 {Zea mays;}
MZ00040323	CF244063	TM00040323	13.29	-1.202	0.0034	0.152301	putative phosphatidylserine synthase {Oryza sativa (japonica cultivar-group);}
MZ00005812	BQ293390	TM00005812	11.26	-1.202	0.01996	0.170087	WRKY-like DNA-binding protein {Oryza sativa;}
MZ00055972	TC276311	TM00055972	14.48	-1.203	0.0046	0.152301	unknown protein {Oryza sativa (japonica cultivar-group);}
MZ00056475	AZM4_118803	TM00056475	10.6	-1.204	0.00292	0.152301	Putative AC transposase (ORFA). {Zea mays;}
MZ00029299	TC264645	TM00029299	10.86	-1.205	0.0011	0.152301	NA
MZ00001394	AW258055	TM00001394	13.77	-1.208	0.0024	0.152301	putative integral membrane protein {Oryza sativa (japonica cultivar-group);}
MZ00013533	TC259668	TM00013533	14	-1.208	0.00617	0.152301	Phosphoenolpyruvate carboxykinase [ATP] (EC 4.1.1.49) (PEPcarboxykinase) (Phosphoenolpyruvate carboxylase) (PEPCK). {Zea mays;} ^|^GB|BAA36483.1|5672673|AB018744 phosphoenolpyruvate carboxykinase {Zea mays;}-TRUNCATED-
MZ00013329	TC278894	TM00013329	11.96	-1.208	0.02107	0.170563	hypothetical protein {Oryza sativa (japonica cultivar-group);}
MZ00046671	AZM4_107318	TM00046671	14.08	-1.209	0.00211	0.152301	glycosyl transferase family 1 protein-like {Oryza sativa (japonica cultivar-group);}
MZ00023837	TC269944	TM00023837	12.03	-1.209	0.0011	0.152301	unknown {Cynodon dactylon;}
MZ00032339	TC256879	TM00032339	13.19	-1.209	0.00379	0.152301	contains ESTs D48116(S14167),AU096544(S14167) similar to Arabidopsis thaliana chromosome5,At5g49820 unknown protein {Oryza sativa (japonica cultivar-group);} ^|^GB|BAC00638.1|21328053|AP003346 contains ESTs -TRUNCATED-
MZ00020628	TC276444	TM00020628	13.96	-1.209	0.00129	0.152301	hypothetical protein {Oryza sativa (japonica cultivar-group);} ^|^GB|BAB61216.1|14587305|AP003256 hypothetical protein {Oryza sativa (japonica cultivar-group);}
MZ00027989	TC274018	TM00027989	12.44	-1.21	0.00752	0.152301	phosphatidylinositol-4-phosphate 5-kinase-like protein {Oryza sativa (japonica cultivar-group);}
MZ00031047	TC265526	TM00031047	11.66	-1.212	0.01871	0.168637	armadillo repeat containing protein-like {Oryza sativa (japonica cultivar-group);}
MZ00026769	TC251178	TM00026769	16.07	-1.213	0.00101	0.152301	unnamed protein product; Similar to Arabidopsis thaliana chromosome 2 BAC F14M4; unknown protein (AC004411) {Oryza sativa (japonica cultivar-group);}
MZ00025243	TC260683	TM00025243	12.98	-1.213	0.00578	0.152301	unknown protein {Oryza sativa (japonica cultivar-group);}
MZ00040145	CF053394	TM00040145	15.53	-1.213	0.0021	0.152301	putative permease 1 {Oryza sativa (japonica cultivar-group);} ^|^GB|BAD03486.1|38637220|AP005298 putative permease 1 {Oryza sativa (japonica cultivar-group);}
MZ00041320	TC259288	TM00041320	14.22	-1.213	0.0034	0.152301	unknown protein {Oryza sativa (japonica cultivar-group);}
MZ00046920	AZM4_114398	TM00046920	11.47	-1.213	0.02019	0.170354	putative alkaline/neutral invertase {Oryza sativa (japonica cultivar-group);}
MZ00036338	BG265511	TM00036338	11.12	-1.213	0.03081	0.187871	unknown protein {Oryza sativa (japonica cultivar-group);} ^|^GB|AAK20049.1|13357252|AC025783 unknown protein {Oryza sativa (japonica cultivar-group);}
MZ00028008	TC252938	TM00028008	11.45	-1.214	0.01104	0.154726	putative galactoside 2-alpha-L-fucosyltransferase {Oryza sativa (japonica cultivar-group);} ^|^GB|BAD17109.1|46805722|AP004817 putative galactoside 2-alpha-L-fucosyltransferase {Oryza sativa (japonica -TRUNCATED-
MZ00014942	TC250212	TM00014942	13.82	-1.215	0.00833	0.152301	contains ESTs AU088719(S4716),C98685(E1389),AU066116(S4716) hypothetical protein similar to Arabidopsis thaliana chromosome 1, T21F11.26 {Oryza sativa (japonica cultivar-group);}
MZ00043507	TC260137	TM00043507	11.68	-1.216	0.00412	0.152301	IAA1 protein {Triticum aestivum;}
MZ00026665	TC262243	TM00026665	10.57	-1.216	0.0379	0.199008	expressed protein {Oryza sativa (japonica cultivar-group);}
MZ00012648	CF629916	TM00012648	15.84	-1.217	0.00129	0.152301	auxin-induced protein-like {Oryza sativa (japonica cultivar-group);}
MZ00036474	BG321026	TM00036474	11.83	-1.218	0.03521	0.195219	ATP synthase gamma chain 1, chloroplast precursor (EC 3.6.3.14). {Arabidopsis thaliana;} ^|^PIR|B39732|B39732 H+-transporting two-sector ATPase (EC 3.6.3.14) gamma-1 chain precursor, chloroplast - Arabidopsi-TRUNCATED-
MZ00030541	TC265806	TM00030541	13.73	-1.219	0.00393	0.152301	OSJNBa0041A02.24 {Oryza sativa (japonica cultivar-group);}
MZ00003893	BG321173	TM00003893	11.95	-1.219	0.00629	0.152301	ADP,ATP carrier protein - rice {Oryza sativa;}
MZ00040270	CF061855	TM00040270	13.73	-1.22	0.00638	0.152301	Putative 40S Ribosomal protein {Oryza sativa (japonica cultivar-group);}
MZ00015017	TC260890	TM00015017	12.81	-1.22	0.00774	0.152301	putative mitochondrial energy transfer protein {Oryza sativa (japonica cultivar-group);}
MZ00020681	TC275437	TM00020681	10.85	-1.22	0.01841	0.16827	CD2-binding protein-like {Oryza sativa (japonica cultivar-group);}
MZ00044028	TC272502	TM00044028	14.67	-1.221	0.00118	0.152301	ranBPM-like {Oryza sativa (japonica cultivar-group);}
MZ00056630	AZM4_136183	TM00056630	12.35	-1.221	0.03386	0.192523	putative bacterial-induced peroxidase precursor {Oryza sativa (japonica cultivar-group);}
MZ00019041	TC253693	TM00019041	11.39	-1.222	0.00237	0.152301	unknown protein {Oryza sativa (japonica cultivar-group);}
MZ00049506	AZM4_38760	TM00049506	11.45	-1.222	0.0246	0.177639	hypothetical protein {Oryza sativa (japonica cultivar-group);} ^|^GB|BAD29231.1|50252980|AP005775 hypothetical protein {Oryza sativa (japonica cultivar-group);}
MZ00003617	TC265003	TM00003617	14.33	-1.223	0.00174	0.152301	OSJNBa0040D17.11 {Oryza sativa (japonica cultivar-group);}
MZ00032762	TC279155	TM00032762	11.24	-1.223	0.03395	0.19268	NA
MZ00023535	TC269519	TM00023535	14.76	-1.224	0.00133	0.152301	NA
MZ00033463	TC277010	TM00033463	11.47	-1.224	0.00971	0.152967	putative GDSL-motif lipase/hydrolase protein {Oryza sativa (japonica cultivar-group);}
MZ00055679	TC257009	TM00055679	11.35	-1.224	0.02961	0.185685	At1g10500 {Arabidopsis thaliana;} ^|^GB|AAR24672.1|38603854|BT010894 At1g10500 {Arabidopsis thaliana;}
MZ00001535	AW400172	TM00001535	15.48	-1.225	0.00176	0.152301	unknown protein {Oryza sativa (japonica cultivar-group);}
MZ00025502	TC271596	TM00025502	12.18	-1.225	0.02248	0.173555	contains EST AU031286(E61285) unknown protein {Oryza sativa (japonica cultivar-group);} ^|^GB|BAB86047.1|19386665|AP003347 contains EST AU031286(E61285) unknown protein {Oryza sativa (japonica cultivar-group-TRUNCATED-
MZ00037803	CB179721	TM00037803	11.24	-1.225	0.02257	0.173878	putative gag-pol precursor -orf2 {Zea mays;}
MZ00056427	AZM4_113404	TM00056427	11.62	-1.226	0.00155	0.152301	high-affinity potassium transporter {Phragmites australis;}
MZ00033119	AZM4_34310	TM00033119	11.9	-1.227	0.00586	0.152301	seed protein B32E - barley (fragment) {Hordeum vulgare;} ^|^GB|CAA45538.1|1345530|HVMRNA Protein sequence is in conflict with the conceptual translation {Hordeum vulgare subsp. vulgare;}
MZ00025258	AZM4_117007	TM00025258	11.7	-1.227	0.01649	0.164344	putative Vacuolar ATP synthase 16 kDa proteolipid subunit {Oryza sativa (japonica cultivar-group);} ^|^GB|BAD33262.1|50725751|AP004775 putative Vacuolar ATP synthase 16 kDa proteolipid subunit {Oryza sativa -TRUNCATED-
MZ00044274	TC252827	TM00044274	11.95	-1.228	0.00719	0.152301	putative finger transcription factor {Oryza sativa (japonica cultivar-group);}
MZ00004508	BM073440	TM00004508	16.24	-1.228	0.0011	0.152301	unknown protein {Oryza sativa (japonica cultivar-group);}
MZ00050527	AZM4_60104	TM00050527	14.34	-1.229	0.00097	0.152301	putative DNA J domain protein {Oryza sativa (japonica cultivar-group);} ^|^GB|BAD15456.1|46389855|AP004017 putative DNA J domain protein {Oryza sativa (japonica cultivar-group);}
MZ00041281	TC191936	TM00041281	11.34	-1.23	0.03784	0.198879	OSJNBa0058G03.8 {Oryza sativa (japonica cultivar-group);} ^|^GB|CAE02431.2|32482929|OSJN00249 OSJNBa0058G03.7 {Oryza sativa (japonica cultivar-group);} ^|^GB|CAE02442.2|32482918|OSJN00235 OSJNBa0027P08.4 {Oryza sativa (japonica cultivar-group);}
MZ00039868	CF035240	TM00039868	13.84	-1.231	0.0042	0.152301	putative GEKO1 {Oryza sativa (japonica cultivar-group);} ^|^GB|BAD03207.1|38636945|AP004574 putative GEKO1 {Oryza sativa (japonica cultivar-group);}
MZ00000975	AI964619	TM00000975	13.15	-1.231	0.01344	0.15731	NA
MZ00025638	TC261514	TM00025638	11.81	-1.231	0.01621	0.163839	putative glycosyl transferase protein A {Oryza sativa (japonica cultivar-group);}
MZ00005231	BM380750	TM00005231	11.8	-1.232	0.00333	0.152301	ribosomal protein L15 {Oryza sativa (japonica cultivar-group);} ^|^GB|AAN08216.1|22795244|AC090874 ribosomal protein L15 {Oryza sativa (japonica cultivar-group);}
MZ00038272	CD448592	TM00038272	13.68	-1.232	0.01172	0.15589	Zein-alpha precursor (19 kDa) (Clone 19B1). {Zea mays;} ^|^PIR|E24557|ZIZMB1 19K zein precursor (clone cZ19B1) - maize {Zea mays;} ^|^GB|AAA33527.1|168674|MZEZE19B1 19 kDa zein protein {Zea mays;}
MZ00015636	TC271795	TM00015636	12.05	-1.232	0.01189	0.156109	hypothetical protein similar to Arabidopsis thaliana chromosome 4,At4g29590 {Oryza sativa (japonica cultivar-group);}
MZ00024583	TC270787	TM00024583	13.59	-1.233	0.0076	0.152301	putative aldehyde dehydrogenase {Arabidopsis thaliana;} ^|^GB|AAK96824.1|15451106|AY054633 putative aldehyde dehydrogenase {Arabidopsis thaliana;}
MZ00046866	AZM4_113804	TM00046866	14.94	-1.235	0.00185	0.152301	unknown protein {Oryza sativa (japonica cultivar-group);} ^|^GB|BAD10374.1|42409124|AP005474 unknown protein {Oryza sativa (japonica cultivar-group);}
MZ00005070	BM349049	TM00005070	11.62	-1.235	0.03362	0.192208	NA
MZ00038711	CD959447	TM00038711	14.1	-1.236	0.00153	0.152301	NA
MZ00055757	TC249802	TM00055757	11.7	-1.236	0.01652	0.164476	NA
MZ00004280	BG842315	TM00004280	11.64	-1.236	0.01738	0.16608	contains ESTs D46799(S11702),AU093412(S11702) similar to Arabidopsis thaliana chromosome 2, At2g01600 unknown protein {Oryza sativa (japonica cultivar-group);}
MZ00042472	TC275853	TM00042472	12.64	-1.237	0.01024	0.153353	unknown protein {Oryza sativa (japonica cultivar-group);}
MZ00046485	AZM4_103602	TM00046485	11.69	-1.237	0.02041	0.170443	putative carboxypeptidase D {Oryza sativa (japonica cultivar-group);} ^|^GB|BAD25094.1|49387538|AP004069 putative carboxypeptidase D {Oryza sativa (japonica cultivar-group);}
MZ00027865	TC252343	TM00027865	15.97	-1.238	0.00132	0.152301	OSJNBa0060D06.10 {Oryza sativa (japonica cultivar-group);}
MZ00034319	TC249314	TM00034319	13.1	-1.241	0.00643	0.152301	Cytochrome P450 71C1 (EC 1.14.-.-). {Zea mays;} ^|^PIR|T03258|T03258 cytochrome P450 - maize {Zea mays;} ^|^GB|CAA57422.1|550434|ZMCP71C1G cytochrome P450 {Zea mays;}
MZ00057063	AZM4_60135	TM00057063	13.45	-1.241	0.01657	0.164578	probable RING zinc finger ankyrin protein [imported] - Arabidopsis thaliana {Arabidopsis thaliana;} ^|^GB|AAK49587.1|13926222|AF370581 putative RING zinc finger ankyrin protein {Arabidopsis thaliana;} -TRUNCATED-
MZ00033617	TC251350	TM00033617	11.48	-1.242	0.00811	0.152301	nucleoid DNA-binding protein cnd41-like protein {Oryza sativa (japonica cultivar-group);}
MZ00028206	TC274107	TM00028206	13.48	-1.242	0.00196	0.152301	myb-related protein-like {Oryza sativa (japonica cultivar-group);} ^|^GB|BAC07080.1|22093789|AP004009 myb-related protein-like {Oryza sativa (japonica cultivar-group);}
MZ00042521	TC266247	TM00042521	11.24	-1.242	0.00455	0.152301	hypothetical protein similar to Arabidopsis thaliana chromosome 2, At2g19870; F6F22.10 {Oryza sativa (japonica cultivar-group);}
MZ00048495	AZM4_2103	TM00048495	11.41	-1.245	0.00591	0.152301	putative high affinity nitrate transporter {Oryza sativa (japonica cultivar-group);} ^|^GB|BAB44020.1|13872914|AP003023 putative high affinity nitrate transporter {Oryza sativa (japonica cultivar-group);} -TRUNCATED-
MZ00033393	TC274657	TM00033393	11.73	-1.245	0.0035	0.152301	OSJNBa0067K08.2 {Oryza sativa (japonica cultivar-group);}
MZ00005360	BM498871	TM00005360	14.03	-1.245	0.01338	0.15731	NA
MZ00004207	BG841518	TM00004207	12.25	-1.246	0.00395	0.152301	contains ESTs AU089699(E3862),AU089700(E3862) similar to Oryza sativa chromosome 1, OSJNBb0032K15.17 unknown protein {Oryza sativa (japonica cultivar-group);}
MZ00028286	TC263782	TM00028286	11.53	-1.246	0.01168	0.15589	putative WRKY transcription factor {Oryza sativa (japonica cultivar-group);}
MZ00029502	TC254182	TM00029502	15.6	-1.247	0.00135	0.152301	haloacid dehalogenase-like hydrolase-like {Oryza sativa (japonica cultivar-group);}
MZ00044797	TC257278	TM00044797	13.03	-1.247	0.00101	0.152301	NA
MZ00032526	AZM4_4529	TM00032526	11.45	-1.247	0.00476	0.152301	OSJNBb0022F23.8 {Oryza sativa (japonica cultivar-group);}
MZ00034419	TC264785	TM00034419	11.22	-1.247	0.00958	0.152517	cytochrome P450-like protein {Zea mays;}
MZ00027505	TC252325	TM00027505	13.76	-1.248	0.00102	0.152301	unknown protein {Oryza sativa (japonica cultivar-group);}
MZ00052109	AZM4_93711	TM00052109	11.37	-1.249	0.00299	0.152301	KHG-KDPG bifunctional aldolase-like {Oryza sativa (japonica cultivar-group);}
MZ00051988	AZM4_92305	TM00051988	13.86	-1.249	0.00458	0.152301	NA
MZ00003568	BE511102	TM00003568	11.92	-1.249	0.03389	0.192585	gb protein {Sorghum bicolor;}
MZ00017084	TC250230	TM00017084	14.37	-1.25	0.00229	0.152301	ZmNAS2 {Zea mays;}
MZ00013811	TC269038	TM00013811	11.89	-1.25	0.01846	0.168388	DEAD BOX RNA helicase RH15-like protein {Arabidopsis thaliana;}
MZ00035747	AW400016	TM00035747	14.71	-1.252	0.00095	0.152301	putative 60S ribosomal protein L31 {Picea mariana;}
MZ00022150	TC278038	TM00022150	11.89	-1.252	0.01862	0.168394	NA
MZ00042544	TC252640	TM00042544	14.63	-1.254	0.00395	0.152301	unknown protein {Oryza sativa (japonica cultivar-group);}
MZ00039532	CF007590	TM00039532	11.78	-1.254	0.03203	0.190057	NA
MZ00041627	TC249892	TM00041627	11.87	-1.256	0.00461	0.152301	putative aldehyde dehydrogenase MIS1 {Zea mays;}
MZ00031658	TC276588	TM00031658	13.22	-1.256	0.00456	0.152301	auxin-regulated protein-like protein {Oryza sativa (japonica cultivar-group);}
MZ00024529	TC270919	TM00024529	15.11	-1.257	0.00104	0.152301	probable DNA (cytosine-5-)-methyltransferase (EC 2.1.1.37) ZMET1 - maize {Zea mays;} ^|^GB|AAC16389.1|3132825|AF063403 putative cytosine-5 DNA methyltransferase {Zea mays;}
MZ00001574	TC253473	TM00001574	11.72	-1.257	0.03505	0.194886	OSJNBa0011J08.14 {Oryza sativa (japonica cultivar-group);}
MZ00000925	AI947594	TM00000925	12.96	-1.258	0.00181	0.152301	hypothetical protein {Oryza sativa (japonica cultivar-group);} ^|^GB|BAB90429.1|20161506|AP003709 hypothetical protein similar to Arabidopsis thaliana chromosome 5, At5g15890 {Oryza sativa (japonica cultivar-TRUNCATED-
MZ00056246	TC268373	TM00056246	14.26	-1.258	0.00322	0.152301	NA
MZ00026415	TC248046	TM00026415	11.65	-1.259	0.00625	0.152301	putative lipase {Oryza sativa (japonica cultivar-group);}
MZ00017056	TC196307	TM00017056	14.07	-1.259	0.0045	0.152301	putative pirin-like protein {Oryza sativa (japonica cultivar-group);}
MZ00021729	TC266962	TM00021729	15.89	-1.261	0.00113	0.152301	unknown protein {Oryza sativa (japonica cultivar-group);}
MZ00039170	CD985193	TM00039170	12.87	-1.261	0.0017	0.152301	NA
MZ00048287	AZM4_144199	TM00048287	11.29	-1.264	0.0059	0.152301	Putative AP2 domain containing transcription factor {Oryza sativa (japonica cultivar-group);}
MZ00033590	AI966983	TM00033590	18.86	-1.264	0.00133	0.152301	OSJNBa0064M23.12 {Oryza sativa (japonica cultivar-group);}
MZ00025033	TC250164	TM00025033	11.39	-1.264	0.03692	0.197609	unknown protein {Oryza sativa (japonica cultivar-group);}
MZ00041567	TC249825	TM00041567	14.47	-1.265	0.00128	0.152301	unnamed protein product; similar to vacuolar proton-ATPase subunit {Lotus corniculatus var. japonicus;}
MZ00048402	AZM4_16405	TM00048402	11.68	-1.265	0.03704	0.197758	Unknown (protein for MGC:30371) {Mus musculus;}
MZ00007205	CD438071	TM00007205	14.76	-1.267	0.00084	0.152301	putative sac domain-containing inositol phosphatase 3 {Oryza sativa (japonica cultivar-group);}
MZ00039576	CF011440	TM00039576	14.13	-1.267	0.00748	0.152301	putative exopolygalacturonase precursor {Oryza sativa (japonica cultivar-group);} ^|^GB|BAD25264.1|49388133|AP004184 putative exopolygalacturonase precursor {Oryza sativa (japonica cultivar-group);} -TRUNCATED-
MZ00032658	TC278537	TM00032658	12.65	-1.268	0.01066	0.154037	putative glycerol 3-phosphate permease {Zea mays;}
MZ00013399	TC190967	TM00013399	13.92	-1.269	0.00497	0.152301	60S ribosomal protein L144 {Brassica rapa subsp. pekinensis;}
MZ00027384	TC252294	TM00027384	11.62	-1.27	0.03249	0.190879	putative ABC transporter {Oryza sativa (japonica cultivar-group);}
MZ00056132	TC267012	TM00056132	13.32	-1.271	0.01659	0.164669	NA
MZ00027503	TC262936	TM00027503	15.72	-1.272	0.00089	0.152301	MAP kinase-like protein {Oryza sativa (japonica cultivar-group);}
MZ00035944	AZM4_102313	TM00035944	14.34	-1.274	0.00236	0.152301	putative mandelonitrile lyase {Oryza sativa (japonica cultivar-group);} ^|^GB|BAD29242.1|50252991|AP005775 putative mandelonitrile lyase {Oryza sativa (japonica cultivar-group);}
MZ00031984	TC277884	TM00031984	13.99	-1.275	0.00091	0.152301	NA
MZ00030896	TC276622	TM00030896	11.33	-1.275	0.0317	0.189195	putative peroxisomal membrane carrier protein {Arabidopsis thaliana;}
MZ00019054	TC269765	TM00019054	11.45	-1.276	0.01061	0.153935	hypersensitive-induced reaction protein 4 {Hordeum vulgare subsp. vulgare;} ^|^GB|AAN17465.1|23345048|AY137514 hypersensitive-induced reaction protein 4 {Hordeum vulgare subsp. vulgare;}
MZ00030862	TC266275	TM00030862	14.31	-1.277	0.00234	0.152301	probable malate dehydrogenase (oxaloacetate-decarboxylating) (NADP) (EC 1.1.1.40) - maize {Zea mays;} ^|^GB|CAA12157.1|2950395|ZMA224847 oxidoreductase {Zea mays;}
MZ00056883	AZM4_37923	TM00056883	13.03	-1.277	0.00489	0.152301	putative HGA1 {Oryza sativa (japonica cultivar-group);} ^|^GB|BAD16025.1|46390538|AP005011 putative HGA1 {Oryza sativa (japonica cultivar-group);}
MZ00025485	TC259994	TM00025485	14.99	-1.277	0.00093	0.152301	NA
MZ00056717	TC250893	TM00056717	12.98	-1.278	0.00182	0.152301	bundle sheath cell specific protein 1 {Zea mays;}
MZ00019419	TC270247	TM00019419	16.32	-1.278	0.00091	0.152301	putative oligouridylate binding protein {Zea mays;}
MZ00003844	BG320571	TM00003844	16.73	-1.278	0.00157	0.152301	OJ000223_09.7 {Oryza sativa (japonica cultivar-group);} ^|^GB|CAE03155.2|38345344|OSJN00053 OSJNBa0081L15.17 {Oryza sativa (japonica cultivar-group);}
MZ00031188	TC274754	TM00031188	13.82	-1.281	0.00577	0.152301	calcium-binding EF hand-like protein {Oryza sativa (japonica cultivar-group);} ^|^GB|BAD35476.1|51091947|AP003616 calcium-binding EF hand-like protein {Oryza sativa (japonica cultivar-group);}
MZ00031109	TC215060	TM00031109	13.79	-1.281	0.00158	0.152301	IAA14 {Arabidopsis thaliana;}
MZ00051006	AZM4_69722	TM00051006	11.5	-1.281	0.02018	0.170354	putative benzothiadiazole-induced somatic embryogenesis receptor kinase 1 {Oryza sativa (japonica cultivar-group);}
MZ00028603	TC274084	TM00028603	14.25	-1.282	0.004	0.152301	hypothetical protein At2g19080 [imported] - Arabidopsis thaliana {Arabidopsis thaliana;} ^|^GB|AAM98310.1|22655436|AY142046 At2g19080/T20K24.9 {Arabidopsis thaliana;} ^|^GB|AAM65186.1|21593237|AY087648 unkno-TRUNCATED-
MZ00042252	TC261341	TM00042252	13.73	-1.282	0.00112	0.152301	putative C2 domain-containing protein {Oryza sativa (japonica cultivar-group);}
MZ00043854	TC261121	TM00043854	11.51	-1.282	0.01741	0.166141	unknown protein {Oryza sativa (japonica cultivar-group);}
MZ00022978	TC267085	TM00022978	11.2	-1.283	0.00134	0.152301	hypothetical protein [imported] - Arabidopsis thaliana {Arabidopsis thaliana;} ^|^GB|AAD49998.1|5734733|AC007259 Hypothetical protein {Arabidopsis thaliana;}
MZ00056570	AZM4_12987	TM00056570	11.7	-1.286	0.02131	0.170804	putative 60S ribosomal protein L5 {Oryza sativa (japonica cultivar-group);} ^|^GB|BAC06273.1|21952858|AP003316 putative 60S ribosomal protein L5 {Oryza sativa (japonica cultivar-group);}
MZ00019629	TC265075	TM00019629	11.83	-1.286	0.02398	0.176633	beta3-glucuronyltransferase {Zea mays;}
MZ00043786	TC250546	TM00043786	13.54	-1.287	0.00191	0.152301	putative heat-shock protein {Oryza sativa (japonica cultivar-group);}
MZ00006960	CD058795	TM00006960	13.86	-1.288	0.00145	0.152301	hypothetical protein {Solanum demissum;}
MZ00026250	TC271042	TM00026250	13.53	-1.288	0.00796	0.152301	ZAG2 {Zea mays;} ^|^GB|AAA85870.1|951172|ZMU31521 MADS box protein {Zea mays;}
MZ00056047	TC266104	TM00056047	11.45	-1.288	0.03711	0.197892	NA
MZ00023660	TC269901	TM00023660	12.74	-1.289	0.00687	0.152301	putative cyclophilin {Oryza sativa (japonica cultivar-group);} ^|^GB|BAD53622.1|53792607|AP003621 putative cyclophilin {Oryza sativa (japonica cultivar-group);}
MZ00026237	TC261811	TM00026237	12.41	-1.29	0.00085	0.152301	MADS box protein - maize {Zea mays;} ^|^GB|AAB00078.1|939779|MZEMADSA MADS box protein {Zea mays;}
MZ00033551	ribosomal_protein_S12	TM00033551	16.27	-1.29	0.00482	0.152301	Chloroplast 30S ribosomal protein S12. {Zea mays;} ^|^PIR|S58629|S58629 ribosomal protein S12 - maize chloroplast {Zea mays;} ^|^GB|AAA85359.1|342619|MZECPRPS2 ribosomal protein S12 {Zea mays;} ^|^GB|BAD2731-TRUNCATED-
MZ00055848	TC271613	TM00055848	13.55	-1.29	0.01005	0.15325	NA
MZ00040943	TC191018	TM00040943	14.65	-1.291	0.00143	0.152301	ribosomal protein L3 {Triticum aestivum;} ^|^GB|AAQ62075.1|34105768|AY347532 ribosomal protein L3 {Triticum aestivum;}
MZ00033224	TC257947	TM00033224	12.96	-1.291	0.00477	0.152301	NA
MZ00055109	AZM4_68925	TM00055109	11.54	-1.292	0.008	0.152301	unknown protein {Oryza sativa (japonica cultivar-group);}
MZ00042697	TC275821	TM00042697	11.91	-1.293	0.0024	0.152301	typical P-type R2R3 Myb protein {Zea mays;}
MZ00022498	TC268029	TM00022498	11.74	-1.293	0.00853	0.152301	FKBP12-like protein {Mirabilis jalapa;}
MZ00020558	TC275223	TM00020558	13.16	-1.295	0.00145	0.152301	OSJNBa0073L04.11 {Oryza sativa (japonica cultivar-group);} ^|^GB|CAD40594.2|38346321|OSJN00141 OJ000126_13.3 {Oryza sativa (japonica cultivar-group);}
MZ00043032	TC205096	TM00043032	11.13	-1.297	0.00279	0.152301	ADP-ribosylation factor {Oryza sativa (japonica cultivar-group);} ^|^GB|BAB85255.1|18844784|AP003247 putative ADP-ribosylation factor {Oryza sativa (japonica cultivar-group);}
MZ00012803	CF633259	TM00012803	11.67	-1.297	0.02301	0.174672	putative nucleoid DNA-binding protein cnd41 {Oryza sativa (japonica cultivar-group);} ^|^GB|BAC15912.1|22831049|AP003811 putative nucleoid DNA-binding protein cnd41 {Oryza sativa (japonica cultivar-group);} -TRUNCATED-
MZ00050359	AZM4_5660	TM00050359	11.37	-1.298	0.02206	0.172721	NA
MZ00017990	TC263648	TM00017990	11.13	-1.301	0.00972	0.152967	RNA recognition motif (RRM)-containing protein-like {Oryza sativa (japonica cultivar-group);}
MZ00028993	TC264605	TM00028993	13.73	-1.302	0.00225	0.152301	Phytosulfokines 2 precursor [Contains: Phytosulfokine-alpha (PSK-alpha) (Phytosulfokine-a); Phytosulfokine-beta (PSK-beta)(Phytosulfokine-b)]. {Oryza sativa;} ^|^GB|CAC34732.1|13399209|OSA276692 putative phy-TRUNCATED-
MZ00032057	TC267096	TM00032057	11.57	-1.302	0.01059	0.153935	putative casein kinase {Oryza sativa (japonica cultivar-group);} ^|^GB|CAD92309.1|41223158|OSA564857 casein kinase I {Oryza sativa;} ^|^GB|AAL31044.1|16905174|AC078893 putative casein kinase {Oryza sativa (j-TRUNCATED-
MZ00029848	TC264136	TM00029848	11.41	-1.303	0.02024	0.170354	unknown protein {Oryza sativa (japonica cultivar-group);}
MZ00019690	TC273954	TM00019690	14.66	-1.304	0.00506	0.152301	OSJNBb0079B02.5 {Oryza sativa (japonica cultivar-group);}
MZ00044212	TC273735	TM00044212	15.9	-1.305	0.0008	0.152301	NAD ADP-ribosyltransferase (EC 2.4.2.30) 2 - maize {Zea mays;} ^|^GB|CAA10889.1|2632129|ZMPARP2 poly(ADP-ribose) polymerase {Zea mays;}
MZ00031029	TC275814	TM00031029	11.73	-1.306	0.03209	0.190245	unknown protein {Oryza sativa (japonica cultivar-group);}
MZ00031602	TC254668	TM00031602	14.6	-1.307	0.00484	0.152301	hypothetical protein {Oryza sativa (japonica cultivar-group);}
MZ00015940	TC261968	TM00015940	14.51	-1.308	0.00154	0.152301	putative ethylene-responsive elongation factor EF-Ts precursor {Oryza sativa (japonica cultivar-group);}
MZ00032232	TC256238	TM00032232	15.35	-1.308	0.01024	0.153353	NA
MZ00056315	trnA	TM00056315	12.81	-1.308	0.01557	0.162655	NA
MZ00001461	AW288937	TM00001461	14.81	-1.309	0.00076	0.152301	putative transposase {Oryza sativa (japonica cultivar-group);} ^|^GB|AAL86472.1|19224996|AC077693 putative transposase {Oryza sativa (japonica cultivar-group);} ^|^GB|BAD26733.1|49614722|AB108421 putative tr-TRUNCATED-
MZ00012644	TC253655	TM00012644	13.86	-1.31	0.00144	0.152301	OSJNBa0072D21.3 {Oryza sativa (japonica cultivar-group);}
MZ00035251	AI812191	TM00035251	11.84	-1.311	0.0161	0.163515	putative transmembrane protein {Oryza sativa (japonica cultivar-group);} ^|^GB|AAM76344.1|21717151|AC074196 putative transmembrane protein {Oryza sativa (japonica cultivar-group);}
MZ00026121	TC251085	TM00026121	13.41	-1.312	0.00149	0.152301	putative tubby protein {Oryza sativa (japonica cultivar-group);}
MZ00017896	TC273323	TM00017896	11.26	-1.312	0.00952	0.152517	putative kelch-containing protein {Oryza sativa (japonica cultivar-group);} ^|^GB|AAM18732.1|20279452|AC092548 putative kelch-containing protein {Oryza sativa (japonica cultivar-group);}
MZ00043354	TC206113	TM00043354	14.7	-1.313	0.00907	0.152517	Protochlorophyllide reductase (EC 1.3.1.33) (PCR) (NADPH-protochlorophyllide oxidoreductase) (POR) (Fragment). {Avena sativa;} ^|^PIR|S08406|S08406 protochlorophyllide reductase (EC 1.3.1.33) - oat (fragment) {Avena sativa;} ^|^GB|CAA34913.1|829253|ASPCR protochlorophyllide reductase (314 AA) {Avena sativa;}
MZ00036055	BE025247	TM00036055	14.43	-1.314	0.00204	0.152301	Probable tocopherol cyclase, chloroplast precursor (Sucrose exportdefective 1). {Zea mays;} ^|^GB|AAK60502.1|14334010|AF302187 sucrose export defective 1 {Zea mays;}
MZ00026991	TC262722	TM00026991	11.46	-1.314	0.02332	0.175593	unknow protein {Oryza sativa (japonica cultivar-group);}
MZ00043673	TC250120	TM00043673	15.72	-1.315	0.00116	0.152301	cytochrome b5-like {Oryza sativa (japonica cultivar-group);}
MZ00042106	TC250055	TM00042106	17.83	-1.315	0.00125	0.152301	kinesin-like protein {Oryza sativa;}
MZ00025040	TC247962	TM00025040	12.19	-1.316	0.02695	0.180786	OSJNBa0058K23.21 {Oryza sativa (japonica cultivar-group);}
MZ00023254	TC204372	TM00023254	11.8	-1.317	0.02541	0.178277	NA
MZ00039731	CF020640	TM00039731	11.86	-1.317	0.02788	0.182882	Histone H2A. {Zea mays;} ^|^PIR|T02076|T02076 histone H2A - maize {Zea mays;} ^|^GB|AAB04687.1|473603|ZMU08225 histone H2A {Zea mays;}
MZ00005549	BM501794	TM00005549	12.53	-1.318	0.00291	0.152301	NA
MZ00035500	AW066189	TM00035500	11.28	-1.318	0.00138	0.152301	NA
MZ00036414	BG319988	TM00036414	12.53	-1.32	0.00276	0.152301	magmas-like protein {Sorghum bicolor;}
MZ00005656	BM888857	TM00005656	13.05	-1.321	0.00088	0.152301	OSJNBb0015N08.10 {Oryza sativa (japonica cultivar-group);}
MZ00043204	TC248773	TM00043204	11.34	-1.321	0.00273	0.152301	putative coatomer protein complex, subunit beta 2 (beta prime) {Oryza sativa (japonica cultivar-group);}
MZ00031735	TC266847	TM00031735	11.33	-1.321	0.00916	0.152517	putative nodulin 3 {Oryza sativa (japonica cultivar-group);}
MZ00026809	TC251701	TM00026809	16.84	-1.322	0.00134	0.152301	Hypothetical protein At3g06530. {Arabidopsis thaliana;} ^|^GB|AAG51331.1|12322679|AC020580 hypothetical protein; 63771-52730 {Arabidopsis thaliana;}
MZ00027283	TC252281	TM00027283	15.75	-1.322	0.00104	0.152301	UDP-galactose 4-epimerase-like protein {Oryza sativa (japonica cultivar-group);}
MZ00015751	TC271082	TM00015751	11.64	-1.322	0.03123	0.188299	unknown protein {Arabidopsis thaliana;}
MZ00028468	TC252559	TM00028468	13.39	-1.323	0.00226	0.152301	OSJNBa0081C01.7 {Oryza sativa (japonica cultivar-group);} ^|^GB|CAD41208.2|38346625|OSJN00177 OSJNBa0074L08.19 {Oryza sativa (japonica cultivar-group);}
MZ00028825	TC264233	TM00028825	14.4	-1.325	0.00223	0.152301	NA
MZ00025160	TC271296	TM00025160	13.43	-1.325	0.01475	0.161074	putative zinc binding protein {Oryza sativa (japonica cultivar-group);}
MZ00055873	TC274130	TM00055873	14.32	-1.326	0.00883	0.152517	OSJNBb0089B03.5 {Oryza sativa (japonica cultivar-group);}
MZ00016998	TC261915	TM00016998	15.68	-1.329	0.00115	0.152301	EF-hand Ca2+-binding protein CCD1 {Triticum aestivum;}
MZ00014554	TC260090	TM00014554	15.26	-1.329	0.00097	0.152301	unnamed protein product; EST C72938(E2506) corresponds to a region of the predicted gene. Similar to Arabidopsis thaliana chromosome I BAC T5A14 genomic sequence; unknown protein (AC005223) {Oryza sativa (ja-TRUNCATED-
MZ00004614	TC271645	TM00004614	12.53	-1.329	0.00355	0.152301	NA
MZ00038001	CD436536	TM00038001	11.28	-1.329	0.03458	0.193957	putative tonneau 2 {Oryza sativa (japonica cultivar-group);}
MZ00016210	TC272258	TM00016210	10.71	-1.331	0.02058	0.170563	putative tyrosyl-tRNA synthetase {Oryza sativa (japonica cultivar-group);}
MZ00044454	TC254053	TM00044454	11.75	-1.331	0.02366	0.175856	putative beta-glucosidase {Oryza sativa (japonica cultivar-group);} ^|^GB|BAC06877.1|22093580|AP003217 putative beta-glucosidase {Oryza sativa (japonica cultivar-group);}
MZ00027961	TC251611	TM00027961	14.22	-1.332	0.00345	0.152301	unnamed protein product; gene_id:MUL3.2 unknown protein {Arabidopsis thaliana;}
MZ00044572	TC264292	TM00044572	11.41	-1.333	0.00174	0.152301	putative auxin efflux carrier protein 10 {Medicago truncatula;}
MZ00048137	AZM4_138102	TM00048137	10.81	-1.334	0.00551	0.152301	protein kinase-like protein {Arabidopsis thaliana;}
MZ00025617	TC271801	TM00025617	13.45	-1.334	0.00231	0.152301	OSJNBb0078D11.1 {Oryza sativa (japonica cultivar-group);} ^|^GB|CAD41055.2|38345857|OSJN00087 OSJNBa0084K11.21 {Oryza sativa (japonica cultivar-group);}
MZ00015523	TC250838	TM00015523	12.95	-1.334	0.00277	0.152301	KNOX family class 2 homeodomain protein {Oryza sativa (japonica cultivar-group);}
MZ00055695	TC278701	TM00055695	14.35	-1.336	0.00132	0.152301	NA
MZ00025060	TC250203	TM00025060	16.37	-1.337	0.00071	0.152301	Serine/threonine protein phosphatase BSL3 (EC 3.1.3.16) (BSU1-likeprotein 3). {Arabidopsis thaliana;} ^|^PIR|B84670|B84670 probable phosphoprotein phosphatase (EC 3.1.3.16) At2g27210 [similarity] - Arabidops-TRUNCATED-
MZ00029190	TC264461	TM00029190	10.67	-1.337	0.00479	0.152301	probable malate dehydrogenase (oxaloacetate-decarboxylating) (NADP) (EC 1.1.1.40) - maize {Zea mays;} ^|^GB|CAA12157.1|2950395|ZMA224847 oxidoreductase {Zea mays;}
MZ00027894	TC252884	TM00027894	10.97	-1.339	0.00206	0.152301	unknown protein {Oryza sativa (japonica cultivar-group);}
MZ00038291	CD526622	TM00038291	12.12	-1.339	0.00627	0.152301	NA
MZ00057287	AZM4_90752	TM00057287	15.11	-1.34	0.00103	0.152301	Putative glycosyl hydrolase {Oryza sativa (japonica cultivar-group);}
MZ00022885	TC267262	TM00022885	14	-1.342	0.00158	0.152301	unknown protein {Oryza sativa (japonica cultivar-group);}
MZ00029378	TC254292	TM00029378	14.5	-1.343	0.00187	0.152301	putative receptor-mediated endocytosis 1 isoform I {Oryza sativa (japonica cultivar-group);} ^|^GB|BAD45606.1|52076693|AP003935 putative receptor-mediated endocytosis 1 isoform I {Oryza sativa (japonica cult-TRUNCATED-
MZ00055213	TC259210	TM00055213	11.85	-1.343	0.00083	0.152301	NA
MZ00044788	TC278862	TM00044788	13.46	-1.343	0.02602	0.178941	NA
MZ00023554	TC248295	TM00023554	11.71	-1.344	0.01655	0.164476	Heat shock protein 82. {Oryza sativa;} ^|^PIR|S25541|S25541 heat shock protein 82 - rice (strain Taichung Native One) {Oryza sativa;} ^|^GB|BAD08897.1|42407751|AP003892 heat shock protein 82 {Oryza sativa (j-TRUNCATED-
MZ00037477	NP672375	TM00037477	11.37	-1.344	0.01653	0.164476	putative ribosomal protein L17 {Oryza sativa (japonica cultivar-group);} ^|^GB|BAD23438.1|48716232|AP005589 putative ribosomal protein L17 {Oryza sativa (japonica cultivar-group);}
MZ00019386	TC275073	TM00019386	15.2	-1.345	0.00393	0.152301	putative transposon protein {Oryza sativa (japonica cultivar-group);} ^|^GB|AAN05390.1|22748425|AC105377 putative transposon protein {Oryza sativa (japonica cultivar-group);}
MZ00017138	TC273012	TM00017138	10.85	-1.345	0.01672	0.16477	unknown {Arabidopsis thaliana;} ^|^GB|AAL91240.1|19699009|AY081351 putative protein {Arabidopsis thaliana;} ^|^GB|CAC05427.1|9955542|ATT6I14 putative protein {Arabidopsis thaliana;} ^|^GB|AAN15575.1|23198096-TRUNCATED-
MZ00057118	AZM4_68339	TM00057118	10.25	-1.346	0.00531	0.152301	unknown protein {Oryza sativa (japonica cultivar-group);}
MZ00014693	TC271065	TM00014693	11	-1.347	0.0165	0.164379	OSJNBa0041A02.17 {Oryza sativa (japonica cultivar-group);}
MZ00020489	TC255506	TM00020489	13.52	-1.348	0.00583	0.152301	similar to receptor protein kinase {Oryza sativa (japonica cultivar-group);}
MZ00037455	TC274256	TM00037455	12.64	-1.349	0.00307	0.152301	unknown protein, 47745-45927 [imported] - Arabidopsis thaliana {Arabidopsis thaliana;} ^|^GB|AAG51556.1|12323160|AC027034 unknown protein; 47745-45927 {Arabidopsis thaliana;}
MZ00027992	TC263531	TM00027992	11.01	-1.349	0.0158	0.163123	molybdenum cofactor biosynthesis protein Cnx1 {Hordeum vulgare;}
MZ00026093	TC271629	TM00026093	15.97	-1.35	0.00229	0.152301	SNF7 family protein {Oryza sativa (japonica cultivar-group);}
MZ00027223	TC262658	TM00027223	11.44	-1.35	0.02506	0.17823	F2D10.25 {Arabidopsis thaliana;}
MZ00019007	TC264453	TM00019007	15.33	-1.351	0.00069	0.152301	pentatricopeptide (PPR) repeat-containing protein-like {Oryza sativa (japonica cultivar-group);} ^|^GB|BAC22304.1|24414055|AP003874 pentatricopeptide (PPR) repeat-containing protein-like {Oryza sativa (japon-TRUNCATED-
MZ00036571	BG835858	TM00036571	12.73	-1.351	0.031	0.188094	hypothetical protein {Sorghum bicolor;}
MZ00035362	AI947864	TM00035362	13.97	-1.353	0.00919	0.152517	NA
MZ00051157	AZM4_71562	TM00051157	11.15	-1.354	0.00431	0.152301	putative GTP-binding protein {Oryza sativa (japonica cultivar-group);}
MZ00004645	BM078763	TM00004645	13.62	-1.355	0.00071	0.152301	putative far-red impaired response protein {Oryza sativa (japonica cultivar-group);}
MZ00028362	TC253265	TM00028362	15.36	-1.358	0.00068	0.152301	RanGAP1 interacting protein {Arabidopsis thaliana;}
MZ00016442	TC251157	TM00016442	14.11	-1.359	0.00072	0.152301	hypothetical protein similar to Arabidopsis thaliana chromosome3,At3g51780 {Oryza sativa (japonica cultivar-group);}
MZ00017487	TC273756	TM00017487	11.33	-1.359	0.02908	0.18465	putative lipase {Oryza sativa (japonica cultivar-group);}
MZ00035300	AI901830	TM00035300	11.54	-1.36	0.02566	0.17877	NA
MZ00046595	AZM4_105089	TM00046595	11.51	-1.361	0.00388	0.152301	putative DNA-binding protein {Oryza sativa (japonica cultivar-group);}
MZ00024358	TC269724	TM00024358	15.77	-1.361	0.00063	0.152301	unknown protein {Oryza sativa (japonica cultivar-group);} ^|^GB|AAO00714.1|27311288|AC078894 unknown protein {Oryza sativa (japonica cultivar-group);}
MZ00055424	TC265566	TM00055424	11.59	-1.364	0.03729	0.19796	NA
MZ00004678	BM079332	TM00004678	11.43	-1.366	0.00792	0.152301	NA
MZ00005956	TC250557	TM00005956	10.54	-1.366	0.00715	0.152301	OSJNBb0079B02.2 {Oryza sativa (japonica cultivar-group);}
MZ00020368	TC255046	TM00020368	16.53	-1.367	0.00076	0.152301	hypothetical protein {Oryza sativa (japonica cultivar-group);} ^|^GB|BAB67980.1|15623924|AP003331 hypothetical protein {Oryza sativa (japonica cultivar-group);}
MZ00041545	TC270559	TM00041545	11.66	-1.367	0.00295	0.152301	putative cytochrome c oxidase subunit VIa precursor {Oryza sativa (japonica cultivar-group);}
MZ00041223	TC259652	TM00041223	11.25	-1.367	0.01674	0.16477	NA
MZ00047707	AZM4_13002	TM00047707	11.07	-1.367	0.03836	0.199685	kinesin-related centromere protein-like {Arabidopsis thaliana;}
MZ00040190	CF056698	TM00040190	10.43	-1.369	0.00278	0.152301	NA
MZ00040838	T20369	TM00040838	11.74	-1.369	0.00615	0.152301	NA
MZ00025661	TC250614	TM00025661	11.06	-1.37	0.03777	0.19871	hypothetical protein {Oryza sativa (japonica cultivar-group);}
MZ00030798	CA403668	TM00030798	12.68	-1.371	0.00162	0.152301	NA
MZ00051146	AZM4_71447	TM00051146	13.76	-1.372	0.00748	0.152301	protein kinase-like protein {Arabidopsis thaliana;}
MZ00025758	TC258849	TM00025758	15.02	-1.372	0.00331	0.152301	phytochrome C1 apoprotein {Zea mays;}
MZ00013567	TC248021	TM00013567	10.87	-1.374	0.0117	0.15589	unknown protein {Oryza sativa (japonica cultivar-group);}
MZ00005751	BQ163759	TM00005751	11.38	-1.374	0.02067	0.170563	NA
MZ00032743	TC267619	TM00032743	14.03	-1.375	0.00151	0.152301	contains EST D23238(C2469) kinase-like protein {Oryza sativa (japonica cultivar-group);}
MZ00004923	TC266649	TM00004923	11.45	-1.375	0.01079	0.154085	putative ORF174 {Oryza sativa (japonica cultivar-group);} ^|^GB|BAD33154.1|50725688|AP004654 putative ORF174 {Oryza sativa (japonica cultivar-group);}
MZ00047032	AZM4_115923	TM00047032	11.28	-1.375	0.01126	0.155109	putative alpha-coat protein {Oryza sativa (japonica cultivar-group);}
MZ00027646	TC273551	TM00027646	12.2	-1.377	0.01404	0.159025	putative shaggy-like kinase {Oryza sativa (japonica cultivar-group);} ^|^GB|AAM92301.1|22122918|AC079029 putative shaggy-like kinase {Oryza sativa (japonica cultivar-group);}
MZ00019736	TC265285	TM00019736	13.69	-1.378	0.00132	0.152301	unnamed protein product; Similar to Arabidopsis thaliana DNA chromosome 4, BAC clone F28J12; RNA helicase - like protein (AL021710) {Oryza sativa (japonica cultivar-group);}
MZ00023431	TC250924	TM00023431	13.47	-1.379	0.00289	0.152301	Peptidyl-prolyl cis-trans isomerase (EC 5.2.1.8) (PPIase) (Rotamase)(Cyclophilin) (Cyclosporin A-binding protein). {Zea mays;} ^|^PIR|C39252|CSZM peptidylprolyl isomerase (EC 5.2.1.8) - maize {Zea mays;} ^|^-TRUNCATED-
MZ00019292	TC199022	TM00019292	13.79	-1.379	0.00096	0.152301	NA
MZ00037922	CD052463	TM00037922	12.05	-1.38	0.0038	0.152301	hypothetical protein T25B24.3 [imported] - Arabidopsis thaliana {Arabidopsis thaliana;} ^|^GB|AAM62779.1|21553686|AY085557 unknown {Arabidopsis thaliana;} ^|^GB|AAD25548.1|4585875|AC005850 Unknown protein; L-TRUNCATED-
MZ00016437	TC272505	TM00016437	11.53	-1.38	0.01354	0.157655	putative VIP2 protein {Oryza sativa;}
MZ00026612	TC251730	TM00026612	12.38	-1.381	0.02909	0.18465	unknown protein {Oryza sativa (japonica cultivar-group);} ^|^GB|AAP46226.1|31249734|AC133339 unknown protein {Oryza sativa (japonica cultivar-group);}
MZ00043221	TC249118	TM00043221	13.13	-1.381	0.03133	0.188481	AT5g35460/MOK9_4 {Arabidopsis thaliana;} ^|^GB|AAO23583.1|27764924|BT003018 At5g35460/MOK9_4 {Arabidopsis thaliana;} ^|^GB|BAB08704.1|9758147|AB015477 unnamed protein product; gene_id:MOK9.4 pir||T40675 simi-TRUNCATED-
MZ00026026	TC272214	TM00026026	14.58	-1.382	0.00096	0.152301	putative VIP2 protein {Oryza sativa (japonica cultivar-group);} ^|^GB|BAD52927.1|53792294|AP003258 putative VIP2 protein {Oryza sativa (japonica cultivar-group);}
MZ00032431	TC276172	TM00032431	12.9	-1.384	0.0018	0.152301	unknown protein {Oryza sativa (japonica cultivar-group);}
MZ00017718	TC197115	TM00017718	12.05	-1.384	0.02031	0.170386	strubbelig receptor family 3 {Arabidopsis thaliana;}
MZ00040576	NP004184|AF050129.1|AAD02511.1	TM00040576	12.88	-1.385	0.00127	0.152301	cell wall invertase Incw1 {Zea mays;}
MZ00022962	TC203990	TM00022962	14.19	-1.386	0.00308	0.152301	hypothetical protein At2g34570 [imported] - Arabidopsis thaliana {Arabidopsis thaliana;} ^|^GB|AAC26688.1|3128208|AC004077 hypothetical protein {Arabidopsis thaliana;}
MZ00019956	TC275053	TM00019956	11.28	-1.386	0.00177	0.152301	unknown protein {Oryza sativa (japonica cultivar-group);} ^|^GB|AAL79702.1|18855010|AC087599 unknown protein {Oryza sativa (japonica cultivar-group);}
MZ00057222	TC270097	TM00057222	16.2	-1.387	0.00062	0.152301	acidic ribosomal protein P1a - maize {Zea mays;} ^|^GB|AAB71079.1|2431769|ZMU62752 acidic ribosomal protein P1a {Zea mays;}
MZ00046615	AZM4_105469	TM00046615	11.28	-1.387	0.00626	0.152301	Xyloglucan 6-xylosyltransferase (EC 2.4.2.39) (AtXT1). {Arabidopsis thaliana;} ^|^PIR|T48061|T48061 alpha galactosyltransferase-like protein - Arabidopsis thaliana {Arabidopsis thaliana;} ^|^GB|CAB83122.1|73-TRUNCATED-
MZ00032651	TC278617	TM00032651	12.51	-1.387	0.01264	0.157272	Putative ovule development protein antitegumenta (ANT) {Oryza sativa (japonica cultivar-group);} ^|^GB|AAM19141.1|20330778|AC103891 Putative ovule development protein antitegumenta (ANT) {Oryza sativa (japon-TRUNCATED-
MZ00032327	TC277704	TM00032327	13.53	-1.388	0.00344	0.152301	OSJNBb0020J19.7 {Oryza sativa (japonica cultivar-group);}
MZ00038930	CD968657	TM00038930	11.76	-1.388	0.01171	0.15589	hypothetical protein similar to Arabidopsis thaliana chromosome 1, T23G18.14 {Oryza sativa (japonica cultivar-group);} ^|^GB|BAB63715.1|15290021|AP003289 hypothetical protein similar to Arabidopsis thaliana -TRUNCATED-
MZ00042443	TC254229	TM00042443	11.1	-1.389	0.00903	0.152517	NA
MZ00022651	TC257035	TM00022651	10.94	-1.389	0.02953	0.185666	contains EST AU066082(S2596) unknown protein {Oryza sativa (japonica cultivar-group);}
MZ00043321	TC205991	TM00043321	13.47	-1.39	0.0008	0.152301	hypothetical protein similar to Arabidopsis thaliana chromosome 3, T18N14.110 {Oryza sativa (japonica cultivar-group);} ^|^GB|BAB39899.1|13486662|AP002912 hypothetical protein similar to Arabidopsis thaliana chromosome 3, T18N14.110 {Oryza sativa (japonica cultivar-group);}
MZ00041056	TC191278	TM00041056	12.89	-1.392	0.00734	0.152301	putative 60S ribosomal L28 protein {Oryza sativa (japonica cultivar-group);}
MZ00006877	CB924362	TM00006877	14.27	-1.392	0.00067	0.152301	NA
MZ00038347	CD940778	TM00038347	14.03	-1.393	0.00118	0.152301	NA
MZ00016299	TC262139	TM00016299	11.76	-1.394	0.01125	0.155108	putative Omega-6 fatty acid desaturase, chloroplast precursor {Oryza sativa (japonica cultivar-group);} ^|^GB|BAD09897.1|42408677|AP004702 putative Omega-6 fatty acid desaturase, chloroplast precursor {Oryza-TRUNCATED-
MZ00033100	TC256448	TM00033100	14.45	-1.396	0.00536	0.152301	putative trehalose-6-phosphate phosphatase {Arabidopsis thaliana;}
MZ00032398	TC277062	TM00032398	13.89	-1.397	0.00398	0.152301	hypothetical protein {Oryza sativa (indica cultivar-group);}
MZ00046710	AZM4_112047	TM00046710	14.81	-1.397	0.01006	0.15325	hypothetical protein {Oryza sativa (japonica cultivar-group);}
MZ00017951	TC251163	TM00017951	10.87	-1.398	0.00119	0.152301	contains EST C73164(E3176) similar to Arabidopsis thaliana chromosome 5, MJJ3.15 unknown protein {Oryza sativa (japonica cultivar-group);}
MZ00057230	TC274889	TM00057230	13.89	-1.398	0.00526	0.152301	putative non-phototropic hypocotyl 3 (NPH3) {Oryza sativa (japonica cultivar-group);} ^|^GB|BAD16819.1|46805287|AP004023 putative non-phototropic hypocotyl 3 (NPH3) {Oryza sativa (japonica cultivar-group);} -TRUNCATED-
MZ00035275	AI855406	TM00035275	11.24	-1.398	0.00313	0.152301	NA
MZ00017801	TC252620	TM00017801	11.64	-1.4	0.0154	0.162507	seven transmembrane protein Mlo2 {Zea mays;}
MZ00023106	TC257948	TM00023106	14.99	-1.402	0.00133	0.152301	NA
MZ00032042	TC256079	TM00032042	13.85	-1.405	0.03251	0.190896	expressed protein {Oryza sativa (japonica cultivar-group);} ^|^GB|AAO73235.1|29244642|AC120535 unknown protein {Oryza sativa (japonica cultivar-group);}
MZ00016313	TC251520	TM00016313	11.72	-1.406	0.01296	0.15731	alpha globulin {Zea mays;}
MZ00048921	AZM4_26987	TM00048921	17	-1.407	0.00067	0.152301	unknown protein {Oryza sativa (japonica cultivar-group);} ^|^GB|AAT44197.1|48475128|AC098573 unknown protein {Oryza sativa (japonica cultivar-group);}
MZ00029762	TC254500	TM00029762	13.79	-1.409	0.00737	0.152301	putative stripe rust resistance protein Yr10 {Sorghum bicolor;}
MZ00035423	AW017992	TM00035423	11.96	-1.409	0.00384	0.152301	NA
MZ00004019	BG518246	TM00004019	11.88	-1.409	0.01982	0.16986	NA
MZ00048075	AZM4_137243	TM00048075	13.07	-1.411	0.00081	0.152301	unknown protein, contains PX(phox) domain, PF00787 {Oryza sativa (japonica cultivar-group);}
MZ00055511	TC255922	TM00055511	13.71	-1.412	0.00285	0.152301	OSJNBa0086O06.21 {Oryza sativa (japonica cultivar-group);}
MZ00015349	TC261309	TM00015349	12.76	-1.412	0.00182	0.152301	putative IDN3 protein isoform A {Oryza sativa (japonica cultivar-group);}
MZ00015570	TC250989	TM00015570	11.17	-1.413	0.02331	0.175593	hypothetical protein {Oryza sativa (japonica cultivar-group);} ^|^GB|AAL76195.1|18642703|AC092173 Hypothetical protein {Oryza sativa;} ^|^GB|AAK70637.1|14589382|AC091238 Unknown protein {Oryza sativa;} -TRUNCATED-
MZ00029243	TC253909	TM00029243	10.73	-1.414	0.00155	0.152301	cytoplasmic protein of eukaryotic origin (38.3 kD)-like {Oryza sativa (japonica cultivar-group);}
MZ00047806	TC275806	TM00047806	10.59	-1.414	0.03569	0.195786	hypothetical protein F18O21.60 - Arabidopsis thaliana {Arabidopsis thaliana;} ^|^GB|CAB87409.1|7572908|ATF18O21 putative protein {Arabidopsis thaliana;}
MZ00016903	TC251462	TM00016903	15.77	-1.416	0.00059	0.152301	hypothetical protein T6H20.190 - Arabidopsis thaliana {Arabidopsis thaliana;} ^|^GB|CAB51187.1|5541681|ATT6H20 putative protein {Arabidopsis thaliana;}
MZ00023068	TC279205	TM00023068	11.32	-1.416	0.00152	0.152301	unnamed protein product; Similar to Arabidopsis thaliana chromosome 4 BAC clone F28A21 ; putative protein. (AL035526) {Oryza sativa (japonica cultivar-group);}
MZ00005855	BQ487278	TM00005855	12.32	-1.418	0.00122	0.152301	putative dioxygenase {Oryza sativa (japonica cultivar-group);}
MZ00022343	TC268525	TM00022343	13.08	-1.418	0.00354	0.152301	MRP-like ABC transporter {Oryza sativa (japonica cultivar-group);}
MZ00036649	BG837022	TM00036649	12.38	-1.42	0.00416	0.152301	unnamed protein product; ESTs AU068544(C30430),C98487(E0325),D23445(C2825), AU068543(C30430),C71774(E0325),D22458(C11152) correspond to a region of the predicted gene. Similar to putative argonaute protein -TRUNCATED-
MZ00015980	TC272478	TM00015980	18.89	-1.42	0.00058	0.152301	hypothetical protein F24B22.270 - Arabidopsis thaliana {Arabidopsis thaliana;} ^|^GB|CAB71005.1|6822077|ATF24B22 putative protein {Arabidopsis thaliana;}
MZ00055642	TC252358	TM00055642	10.28	-1.421	0.00194	0.152301	putative endosperm C-24 sterol methyltransferase {Oryza sativa (japonica cultivar-group);}
MZ00035701	AW313440	TM00035701	11.16	-1.421	0.01251	0.157272	NA
MZ00006844	CB886055	TM00006844	13.09	-1.421	0.01277	0.157272	NA
MZ00048542	AZM4_22343	TM00048542	10.87	-1.422	0.01689	0.164897	cysteine-rich extensin-like protein 2 precursor - common tobacco {Nicotiana tabacum;} ^|^GB|AAA34060.1|310925|TOBCELPB cysteine-rich extensin-like protein-2 {Nicotiana tabacum;}
MZ00019572	TC275516	TM00019572	14.64	-1.426	0.00142	0.152301	hypothetical protein {Oryza sativa (japonica cultivar-group);}
MZ00054813	OGGAE59TV	TM00054813	10.41	-1.427	0.02841	0.183731	putative beta-1,3 glucanase {Oryza sativa (japonica cultivar-group);}
MZ00054979	PUCEI23TD	TM00054979	11.28	-1.429	0.00409	0.152301	putative casein kinase {Oryza sativa (japonica cultivar-group);} ^|^GB|AAT44311.1|48475242|AC130732 putative casein kinase {Oryza sativa (japonica cultivar-group);}
MZ00003861	BG320743	TM00003861	13.28	-1.431	0.00089	0.152301	contains EST AU096093(S12136) unknown protein {Oryza sativa (japonica cultivar-group);} ^|^GB|BAB92199.1|20804504|AP003077 contains EST AU096093(S12136) similar to Oryza sativa chromosome 10, OSJNBa0056G17.2-TRUNCATED-
MZ00031890	TC267330	TM00031890	11.6	-1.431	0.01001	0.15325	NA
MZ00001558	AW424708	TM00001558	10.1	-1.432	0.00871	0.152301	F16A14.19 {Arabidopsis thaliana;}
MZ00042512	TC263437	TM00042512	11.36	-1.432	0.0197	0.169813	unknown protein {Oryza sativa (japonica cultivar-group);}
MZ00057055	AZM4_59527	TM00057055	14.11	-1.434	0.00172	0.152301	kinesin light chain-like protein {Oryza sativa (japonica cultivar-group);} ^|^GB|BAD07830.1|41052919|AP004752 kinesin light chain-like protein {Oryza sativa (japonica cultivar-group);}
MZ00007596	CD445204	TM00007596	13.25	-1.434	0.00103	0.152301	OSJNBb0116K07.12 {Oryza sativa (japonica cultivar-group);} ^|^GB|CAE02947.2|38345165|OSJN00038 OSJNBa0014K14.19 {Oryza sativa (japonica cultivar-group);}
MZ00036307	BE640655	TM00036307	11.48	-1.434	0.03116	0.188195	Putative ubiquitin-conjugating enzyme [imported] - Arabidopsis thaliana {Arabidopsis thaliana;} ^|^GB|AAM14165.1|20259617|AY091226 putative ubiquitin-conjugating enzyme 16 (UBC16) {Arabidopsis thaliana;} -TRUNCATED-
MZ00001138	AW065372	TM00001138	15.15	-1.437	0.00122	0.152301	sesquiterpene cyclase {Zea mays;} ^|^GB|AAG37841.1|11545431|AF296122 sesquiterpene cyclase 1 {Zea mays;}
MZ00014210	TC260067	TM00014210	11.95	-1.437	0.02235	0.173209	OSJNBa0094O15.3 {Oryza sativa (japonica cultivar-group);}
MZ00029717	TC253936	TM00029717	13.46	-1.438	0.00198	0.152301	NA
MZ00003512	BE186779	TM00003512	13.67	-1.438	0.00056	0.152301	NA
MZ00039956	CF041778	TM00039956	14	-1.441	0.00063	0.152301	NA
MZ00044336	TC253475	TM00044336	14.13	-1.444	0.00072	0.152301	NA
MZ00024729	TC249954	TM00024729	12.76	-1.446	0.02932	0.185254	Possible apospory-associated protein C. {Pennisetum ciliare;} ^|^GB|AAA80575.1|549984|PCU13148 possible apospory-associated protein {Pennisetum ciliare;}
MZ00018720	TC264593	TM00018720	11.08	-1.447	0.02697	0.180861	putative elongation factor 2 {Oryza sativa (japonica cultivar-group);}
MZ00023137	TC278997	TM00023137	15.53	-1.451	0.00091	0.152301	OSJNBa0022H21.11 {Oryza sativa (japonica cultivar-group);}
MZ00041285	TC270126	TM00041285	11.12	-1.451	0.01241	0.157113	non-photosynthetic NADP-malic enzyme {Zea mays;}
MZ00025452	TC261320	TM00025452	11.88	-1.451	0.03319	0.191812	MAP kinase phosphatase {Zea mays;}
MZ00017652	TC197033	TM00017652	11.89	-1.452	0.00158	0.152301	cell cycle control crn (crooked neck) protein-like {Arabidopsis thaliana;}
MZ00041724	TC269821	TM00041724	16.14	-1.452	0.00066	0.152301	putative RAD23 protein {Oryza sativa (japonica cultivar-group);} ^|^GB|BAD54365.1|53793157|AP004993 putative RAD23 protein {Oryza sativa (japonica cultivar-group);}
MZ00035487	AW065534	TM00035487	11.86	-1.453	0.00595	0.152301	At3g16980 {Arabidopsis thaliana;} ^|^GB|AAS76204.1|45752612|BT012109 At3g16980 {Arabidopsis thaliana;}
MZ00024752	TC271008	TM00024752	12.4	-1.456	0.00444	0.152301	putative microtubule-associated protein MAP65-1a {Oryza sativa (japonica cultivar-group);}
MZ00019198	TC275282	TM00019198	13.57	-1.457	0.00171	0.152301	AT4g16570/dl4310w {Arabidopsis thaliana;} ^|^GB|AAN18172.1|23308405|BT000603 At4g16570/dl4310w {Arabidopsis thaliana;}
MZ00040606	NP161402	TM00040606	11.28	-1.457	0.03558	0.195595	R2R3MYB-domain protein {Zea mays;}
MZ00055398	TC254619	TM00055398	13.07	-1.458	0.00079	0.152301	NA
MZ00024544	TC270842	TM00024544	15.58	-1.459	0.00081	0.152301	cold shock protein-1 {Triticum aestivum;}
MZ00028685	TC251342	TM00028685	11.19	-1.46	0.00663	0.152301	putative lecithin diacylglycerol cholesterol acyltransferase {Oryza sativa (japonica cultivar-group);} ^|^GB|BAD38095.1|51536015|AP005419 putative lecithin diacylglycerol cholesterol acyltransferase {Oryza s-TRUNCATED-
MZ00055756	TC249886	TM00055756	11.35	-1.461	0.00071	0.152301	OSJNBa0073E02.5 {Oryza sativa (japonica cultivar-group);}
MZ00013385	TC268801	TM00013385	14.22	-1.461	0.01716	0.165243	Tubulin alpha-1 chain (Alpha-1 tubulin). {Zea mays;} ^|^PIR|S15773|S15773 tubulin alpha-1 chain - maize {Zea mays;} ^|^GB|CAA33734.1|22147|ZMALPTUB alpha1-tubulin {Zea mays;}
MZ00023717	TC259521	TM00023717	16.33	-1.464	0.00063	0.152301	unknown protein {Oryza sativa (japonica cultivar-group);} ^|^GB|BAC79611.1|33146502|AP003822 unknown protein {Oryza sativa (japonica cultivar-group);}
MZ00044554	TC255766	TM00044554	11.09	-1.466	0.00388	0.152301	NA
MZ00027882	TC251757	TM00027882	11.06	-1.466	0.027	0.1809	cysteine synthase {Oryza sativa (japonica cultivar-group);} ^|^GB|AAD23908.1|4574137|AF073696 cysteine synthase {Oryza sativa (japonica cultivar-group);}
MZ00035570	AW155739	TM00035570	12.99	-1.472	0.00232	0.152301	putative PDR6 ABC transporter {Oryza sativa (japonica cultivar-group);}
MZ00043994	TC272489	TM00043994	12.38	-1.473	0.02803	0.183162	putative serine protease {Oryza sativa (japonica cultivar-group);}
MZ00050599	AZM4_60824	TM00050599	15.92	-1.476	0.00049	0.152301	putative heterogeneous nuclear ribonucleoprotein A1 {Oryza sativa (japonica cultivar-group);}
MZ00027077	TC210012	TM00027077	16.3	-1.477	0.00079	0.152301	photosystem II protein W-like protein {Oryza sativa (japonica cultivar-group);}
MZ00027242	TC273484	TM00027242	11.92	-1.477	0.00607	0.152301	NA
MZ00054955	PUBHG37TD	TM00054955	11.03	-1.481	0.02113	0.170576	putative cadmium resistance protein {Oryza sativa (japonica cultivar-group);} ^|^GB|BAD45628.1|52076715|AP003935 putative cadmium resistance protein {Oryza sativa (japonica cultivar-group);}
MZ00018258	TC253162	TM00018258	13.96	-1.482	0.00049	0.152301	NA
MZ00017040	TC273172	TM00017040	12.73	-1.482	0.0194	0.169385	Putative quinone oxidoreductase {Oryza sativa (japonica cultivar-group);}
MZ00037779	CB179307	TM00037779	11.33	-1.483	0.02025	0.170354	gag-pol {Zea mays;}
MZ00023352	TC279132	TM00023352	10.95	-1.486	0.02967	0.18571	putative pentatricopeptide (PPR) repeat-containing protein {Oryza sativa (japonica cultivar-group);}
MZ00029283	TC273936	TM00029283	11.57	-1.488	0.00674	0.152301	unnamed protein product; EST C25847(C10847) corresponds to a region of the predicted gene. Similar to Arabidopsis thaliana hypothetical protein F17A8.80 (T04020) {Oryza sativa (japonica cultivar-group);} -TRUNCATED-
MZ00022394	TC257314	TM00022394	10.4	-1.491	0.03021	0.186956	NA
MZ00044524	TC276251	TM00044524	11.22	-1.491	0.03202	0.190057	NA
MZ00046481	TC267363	TM00046481	12.47	-1.493	0.00421	0.152301	OSJNBb0088C09.8 {Oryza sativa (japonica cultivar-group);}
MZ00048183	AZM4_138887	TM00048183	11.27	-1.493	0.0143	0.159775	NA
MZ00005172	BM379235	TM00005172	11.89	-1.493	0.018	0.167755	Hypothetical protein {Oryza sativa;}
MZ00044413	TC269716	TM00044413	11.27	-1.494	0.03551	0.195443	UDP-glucosyltransferase BX9 {Zea mays;}
MZ00056484	AZM4_12162	TM00056484	11.35	-1.495	0.03272	0.191191	hypothetical protein {Zea mays;}
MZ00040937	TC248158	TM00040937	16.5	-1.496	0.00089	0.152301	NA
MZ00015250	TC250130	TM00015250	11.14	-1.496	0.00443	0.152301	hypothetical protein - maize {Zea mays;} ^|^GB|AAB06331.1|1498055|ZMU64437 novel protein {Zea mays;}
MZ00041902	TC270308	TM00041902	17.21	-1.5	0.00056	0.152301	unknown protein {Oryza sativa (japonica cultivar-group);} ^|^GB|BAD45960.1|52076949|AP005090 unknown protein {Oryza sativa (japonica cultivar-group);}
MZ00012867	TC268039	TM00012867	14.38	-1.5	0.00106	0.152301	putative P-glycoprotein {Oryza sativa (japonica cultivar-group);} ^|^GB|BAC57622.1|28564707|AP003228 putative P-glycoprotein {Oryza sativa (japonica cultivar-group);}
MZ00025666	TC272034	TM00025666	12.77	-1.502	0.00212	0.152301	putative acetylornithine aminotransferase {Oryza sativa (japonica cultivar-group);}
MZ00037862	CB381147	TM00037862	14.37	-1.502	0.00144	0.152301	putative calcium-dependent protein kinase {Oryza sativa (japonica cultivar-group);}
MZ00020669	TC200779	TM00020669	14.47	-1.503	0.00177	0.152301	NA
MZ00016543	TC250690	TM00016543	15.16	-1.505	0.0008	0.152301	putative histidine-rich protein {Oryza sativa (japonica cultivar-group);} ^|^GB|BAD27954.1|50252022|AP004801 putative histidine-rich protein {Oryza sativa (japonica cultivar-group);}
MZ00038669	CD957413	TM00038669	10.65	-1.508	0.00488	0.152301	putative RNA helicase {Oryza sativa (japonica cultivar-group);}
MZ00037182	TC252048	TM00037182	14.95	-1.508	0.00974	0.152967	NA
MZ00018448	TC274719	TM00018448	11.49	-1.509	0.00168	0.152301	putative LSTK-1-like kinase {Oryza sativa (japonica cultivar-group);}
MZ00042605	TC266257	TM00042605	12.85	-1.509	0.01845	0.168362	putative ABC transporter {Oryza sativa (japonica cultivar-group);} ^|^GB|BAB89586.1|20160641|AP003252 putative ABC transporter {Oryza sativa (japonica cultivar-group);}
MZ00035749	AW400251	TM00035749	11.45	-1.51	0.01905	0.169134	NA
MZ00048157	AZM4_13850	TM00048157	11.79	-1.511	0.01047	0.153755	NA
MZ00025909	TC250967	TM00025909	15.85	-1.513	0.00062	0.152301	putative ABC transporter {Oryza sativa (japonica cultivar-group);} ^|^GB|BAB89586.1|20160641|AP003252 putative ABC transporter {Oryza sativa (japonica cultivar-group);}
MZ00043479	TC249397	TM00043479	11.6	-1.514	0.00404	0.152301	putative copine I {Oryza sativa (japonica cultivar-group);}
MZ00032856	TC257257	TM00032856	10.92	-1.514	0.00597	0.152301	contains EST C25082(S5189) unknown protein {Oryza sativa (japonica cultivar-group);} ^|^GB|BAB86061.1|19386679|AP003347 contains EST C25082(S5189) similar to Arabidopsis thaliana protein T27I1.12 unknown pro-TRUNCATED-
MZ00040344	TC272966	TM00040344	11.6	-1.514	0.01989	0.169875	putative anthocyanidin-3-glucoside rhamnosyltransferase {Oryza sativa (japonica cultivar-group);} ^|^GB|AAL83350.1|18997233|AC074282 Putative anthocyanidin-3-glucoside rhamnosyltransferase {Oryza sativa -TRUNCATED-
MZ00051944	AZM4_91684	TM00051944	14.64	-1.515	0.00199	0.152301	hypothetical protein {Oryza sativa (japonica cultivar-group);}
MZ00049648	AZM4_40403	TM00049648	13.46	-1.516	0.03553	0.195483	putative ubiquitin {Oryza sativa (japonica cultivar-group);} ^|^GB|AAP21418.1|30103005|AC135958 putative ubiquitin {Oryza sativa (japonica cultivar-group);}
MZ00014793	TC247893	TM00014793	11.42	-1.517	0.02022	0.170354	RuBisCO subunit binding-protein alpha subunit, chloroplast precursor(60 kDa chaperonin alpha subunit) (CPN-60 alpha) (Fragment). {Triticum aestivum;} ^|^PIR|S02198|HHWTBA chaperonin groEL alpha chain precurs-TRUNCATED-
MZ00037696	CA404732	TM00037696	15.34	-1.518	0.00784	0.152301	NA
MZ00004289	BG842928	TM00004289	10.97	-1.519	0.02756	0.182041	NA
MZ00043398	TC258718	TM00043398	12.77	-1.522	0.00049	0.152301	hypothetical protein [imported] - Arabidopsis thaliana {Arabidopsis thaliana;} ^|^GB|AAM83243.1|22022573|AY127019 At1g09430/F19J9_9 {Arabidopsis thaliana;} ^|^GB|AAO23582.1|27764922|BT003017 At1g09430/F19J9_-TRUNCATED-
MZ00056487	AZM4_122059	TM00056487	11.26	-1.527	0.01481	0.161181	unknown protein {Oryza sativa (japonica cultivar-group);}
MZ00046689	AZM4_109257	TM00046689	11.67	-1.527	0.02276	0.174247	hypothetical protein {Oryza sativa (japonica cultivar-group);}
MZ00046882	AZM4_114012	TM00046882	14.81	-1.528	0.00056	0.152301	NA
MZ00032895	TC257016	TM00032895	11.48	-1.529	0.00616	0.152301	putative non-phototropic hypocotyl 3 {Oryza sativa (japonica cultivar-group);}
MZ00024310	TC270662	TM00024310	15.72	-1.532	0.00049	0.152301	contains ESTs D46018(S10396),AU057865(S21855) similar to Arabidopsis thaliana chromosome 3, At3g56290 unknown protein {Oryza sativa (japonica cultivar-group);}
MZ00005720	BQ048092	TM00005720	11.29	-1.533	0.02369	0.175876	UDP-glucose pyrophosphorylase {Oryza sativa (japonica cultivar-group);}
MZ00056938	AZM4_40788	TM00056938	10.87	-1.534	0.00592	0.152301	Hrd3p like protein {Arabidopsis thaliana;} ^|^GB|AAF78381.1|8671775|AC069551 T10O22.22 {Arabidopsis thaliana;}
MZ00040108	TC276693	TM00040108	11.17	-1.535	0.03541	0.195361	contains EST C26216(C11870) unknown protein {Oryza sativa (japonica cultivar-group);} ^|^GB|BAB90655.1|20161739|AP004223 contains EST C26216(C11870) similar to Arabidopsis thaliana chromosome 1, F17L21.22 un-TRUNCATED-
MZ00042304	TC197600	TM00042304	10.87	-1.537	0.00748	0.152301	unknown protein {Arabidopsis thaliana;}
MZ00017104	TC268899	TM00017104	13.28	-1.537	0.00041	0.152301	OJ990528_30.8 {Oryza sativa (japonica cultivar-group);} ^|^GB|CAE01671.2|38345413|OSJN00061 OSJNBb0091E11.3 {Oryza sativa (japonica cultivar-group);} ^|^GB|BAA33201.1|3618310|AB001883 zinc finger protein {Or-TRUNCATED-
MZ00035941	AZM4_22125	TM00035941	13.74	-1.54	0.00071	0.152301	putative hAT family dimerisation domain containing protein {Oryza sativa (japonica cultivar-group);} ^|^GB|AAT78789.1|50582719|AC096689 putative transposases {Oryza sativa (japonica cultivar-group);} -TRUNCATED-
MZ00001769	AZM4_113088	TM00001769	11.17	-1.541	0.03237	0.190734	myb transcription factor {Hordeum vulgare subsp. vulgare;}
MZ00018538	TC273620	TM00018538	16.94	-1.544	0.00044	0.152301	OSJNBb0004A17.11 {Oryza sativa (japonica cultivar-group);}
MZ00043540	TC270657	TM00043540	10.97	-1.544	0.01037	0.15339	putative PHG1A protein {Oryza sativa (japonica cultivar-group);} ^|^GB|BAD33019.1|50725550|AP004044 putative PHG1A protein {Oryza sativa (japonica cultivar-group);}
MZ00036705	BG841444	TM00036705	16.9	-1.545	0.00058	0.152301	succinate dehydrogenase subunit 3 {Oryza sativa (japonica cultivar-group);} ^|^GB|AAK73694.1|14861488|AF362741 succinate dehydrogenase subunit 3 {Oryza sativa;}
MZ00006879	CB924365	TM00006879	16.52	-1.547	0.00043	0.152301	NA
MZ00042781	TC267115	TM00042781	12.3	-1.548	0.00107	0.152301	putative hsp70 {Oryza sativa (japonica cultivar-group);}
MZ00048872	AZM4_26090	TM00048872	11.35	-1.552	0.02616	0.179282	putative beta-xylosidase {Oryza sativa (japonica cultivar-group);}
MZ00041073	TC191322	TM00041073	10.7	-1.553	0.00834	0.152301	60S ribosomal protein L18a. {Oryza sativa;} ^|^GB|BAB89536.1|20160589|AP003249 putative ribosomal protein L18a, cytosolic {Oryza sativa (japonica cultivar-group);} ^|^GB|BAB67920.1|15623861|AP003237 putative ribosomal protein L18a, cytosolic {Oryza sativa (japonica cultivar-group);}
MZ00044662	TC252156	TM00044662	13.7	-1.554	0.00237	0.152301	hypothetical protein {Oryza sativa (japonica cultivar-group);} ^|^GB|BAD15739.1|46390289|AP004800 hypothetical protein {Oryza sativa (japonica cultivar-group);}
MZ00038471	CD947690	TM00038471	14.58	-1.556	0.00089	0.152301	NA
MZ00039294	TC267879	TM00039294	10.98	-1.558	0.00165	0.152301	NA
MZ00040212	CF058384	TM00040212	14.26	-1.562	0.0038	0.152301	NA
MZ00040544	NP003509	TM00040544	12.55	-1.563	0.02122	0.170611	probable tonoplast aquaporin - maize {Zea mays;} ^|^GB|AAK26770.1|13447825|AF326503 tonoplast membrane integral protein ZmTIP2-3 {Zea mays;} ^|^GB|AAC24569.1|3264596|AF057183 putative tonoplast aquaporin {Ze-TRUNCATED-
MZ00052187	TC268015	TM00052187	13.92	-1.564	0.00153	0.152301	OSJNBa0011J08.2 {Oryza sativa (japonica cultivar-group);}
MZ00017135	TC262754	TM00017135	11.31	-1.57	0.00652	0.152301	Hypothetical protein C1F8.04c in chromosome I. {Schizosaccharomyces pombe;} ^|^PIR|T38111|T38111 atrazine chlorohydrolase - fission yeast (Schizosaccharomyces pombe) {Schizosaccharomyces pombe;} -TRUNCATED-
MZ00043078	TC269814	TM00043078	10.89	-1.574	0.00967	0.152867	putative nucleic acid binding protein {Oryza sativa (japonica cultivar-group);}
MZ00026582	TC209391	TM00026582	11.64	-1.574	0.01485	0.161333	putative WD repeat domain 11 {Oryza sativa (japonica cultivar-group);} ^|^GB|BAD10373.1|42409123|AP005474 putative WD repeat domain 11 {Oryza sativa (japonica cultivar-group);}
MZ00005492	BM501148	TM00005492	11.24	-1.575	0.00184	0.152301	Centrin {Oryza sativa (japonica cultivar-group);} ^|^GB|AAK13107.1|13129449|AC078839 Centrin {Oryza sativa;}
MZ00042903	TC269668	TM00042903	11.38	-1.575	0.00095	0.152301	NA
MZ00041888	TC250591	TM00041888	10.71	-1.578	0.01604	0.163309	Coproporphyrinogen III oxidase, chloroplast precursor (EC 1.3.3.3)(Coproporphyrinogenase) (Coprogen oxidase). {Nicotiana tabacum;} ^|^PIR|T02929|T02929 coproporphyrinogen oxidase (EC 1.3.3.3) precursor, -TRUNCATED-
MZ00047149	AZM4_11796	TM00047149	11.35	-1.582	0.00043	0.152301	unknown protein {Oryza sativa (japonica cultivar-group);}
MZ00046820	AZM4_113292	TM00046820	13.51	-1.583	0.00108	0.152301	putative single-strand DNA endonuclease-1 {Oryza sativa (japonica cultivar-group);}
MZ00019590	TC262586	TM00019590	12.61	-1.583	0.00194	0.152301	putative CDPK substrate protein 1 {Oryza sativa (japonica cultivar-group);} ^|^GB|BAD30836.1|50508537|AP005101 putative CDPK substrate protein 1 {Oryza sativa (japonica cultivar-group);}
MZ00040110	CF051346	TM00040110	11	-1.584	0.0023	0.152301	OSJNBa0053K19.22 {Oryza sativa (japonica cultivar-group);}
MZ00027614	TC262868	TM00027614	11.49	-1.585	0.03699	0.197758	Putative thymidine kinase {Oryza sativa (japonica cultivar-group);}
MZ00004696	BM079623	TM00004696	11.9	-1.588	0.01851	0.168394	putative acyltransferase {Oryza sativa (japonica cultivar-group);} ^|^GB|AAM08633.1|19920201|AC108883 Putative serine carboxypeptidase {Oryza sativa (japonica cultivar-group);} ^|^GB|AAL73565.1|18481967|AC07-TRUNCATED-
MZ00057206	AZM4_79559	TM00057206	14.85	-1.591	0.00063	0.152301	putative auxin-responsive protein (with alternative splicing) {Oryza sativa (japonica cultivar-group);} ^|^GB|CAD91549.1|30962267|OSA563599 Aux/IAA protein {Oryza sativa (indica cultivar-group);}
MZ00018110	TC252739	TM00018110	11.31	-1.591	0.03758	0.198474	putative calcium-binding protein {Oryza sativa (japonica cultivar-group);} ^|^GB|AAL77132.1|18652498|AC098566 Putative calcium-binding protein {Oryza sativa;}
MZ00004591	BM075020	TM00004591	11.56	-1.592	0.03724	0.197948	putative zinc finger protein {Oryza sativa (japonica cultivar-group);} ^|^GB|BAD09547.1|42407389|AP004585 putative zinc finger protein {Oryza sativa (japonica cultivar-group);}
MZ00021067	TC266598	TM00021067	11.01	-1.593	0.00464	0.152301	ESTs C98382(C2985),D22444(C11129) correspond to a region of the predicted gene. Similar to Arabidopsis thaliana APK1 gene for protein tyrosine-serine-threonine kinase.(D12522) {Oryza sativa (japonica cultiva-TRUNCATED-
MZ00013181	NP670244	TM00013181	10.8	-1.594	0.01639	0.164125	OSJNBa0081C01.8 {Oryza sativa (japonica cultivar-group);} ^|^GB|CAD41209.2|38346626|OSJN00177 OSJNBa0074L08.20 {Oryza sativa (japonica cultivar-group);}
MZ00043365	TC206149	TM00043365	14.25	-1.595	0.00188	0.152301	glycine-rich protein Tfm5 - tomato {Lycopersicon esculentum;} ^|^GB|CAA64559.1|1166450|LETFM5GEN Tfm5 {Lycopersicon esculentum;}
MZ00043723	TC260465	TM00043723	11.43	-1.597	0.00351	0.152301	histone H1 - maize {Zea mays;} ^|^GB|CAA40362.1|22321|ZMH1HIS H1 histone {Zea mays;}
MZ00038289	CD526589	TM00038289	14.72	-1.597	0.00069	0.152301	no apical meristem (NAM)-like protein {Oryza sativa (japonica cultivar-group);}
MZ00017397	TC263043	TM00017397	11.23	-1.597	0.03177	0.189315	DnaJ protein family-like {Oryza sativa (japonica cultivar-group);} ^|^GB|BAD08769.1|42407330|AP003865 DnaJ protein family-like {Oryza sativa (japonica cultivar-group);}
MZ00018651	TC263715	TM00018651	10.69	-1.598	0.00196	0.152301	Transcription initiation factor IIA gamma chain (TFIIA-gamma). {Oryza sativa;} ^|^GB|AAU44131.1|52353565|AC129716 putative transcription initiation factor IIA gamma chain {Oryza sativa (japonica cultivar-gro-TRUNCATED-
MZ00042120	TC270409	TM00042120	11.9	-1.599	0.00793	0.152301	unknown protein {Oryza sativa (japonica cultivar-group);} ^|^GB|BAC15939.1|22831077|AP003847 unknown protein {Oryza sativa (japonica cultivar-group);}
MZ00049503	AZM4_3874	TM00049503	12.99	-1.599	0.00105	0.152301	putative ubiquitin-conjugating enzyme {Oryza sativa (japonica cultivar-group);}
MZ00030175	TC275721	TM00030175	11.24	-1.6	0.0379	0.199014	hypothetical protein similar to Drosophila melanogaster chromosome 3L, CG10171 gene product {Oryza sativa (japonica cultivar-group);} ^|^GB|BAB07977.1|9711883|AP002524 hypothetical protein similar to Drosoph-TRUNCATED-
MZ00005012	BM340789	TM00005012	11.35	-1.602	0.00819	0.152301	NA
MZ00018508	TC253164	TM00018508	11.44	-1.607	0.00049	0.152301	putative UDP-glucuronic acid decarboxylase {Oryza sativa (japonica cultivar-group);}
MZ00033689	BG321228	TM00033689	11.47	-1.607	0.00877	0.152517	putative adiponectin receptor 1 {Oryza sativa (japonica cultivar-group);} ^|^GB|BAD37371.1|51535474|AP003523 putative adiponectin receptor 1 {Oryza sativa (japonica cultivar-group);}
MZ00021776	TC256853	TM00021776	12.33	-1.607	0.03248	0.190864	NA
MZ00022945	TC256314	TM00022945	11.74	-1.608	0.0044	0.152301	sesquiterpene cyclase {Zea mays;}
MZ00001112	AW056398	TM00001112	13.69	-1.608	0.00036	0.152301	contains EST AU101879(S16511) similar to Arabidopsis thaliana chromosomme 1, F5I6.13 unknown protein {Oryza sativa (japonica cultivar-group);} ^|^GB|BAB86041.1|19386659|AP003347 contains EST AU101879(S16511)-TRUNCATED-
MZ00033078	TC256302	TM00033078	11.31	-1.608	0.02099	0.170563	unknown protein {Oryza sativa (japonica cultivar-group);}
MZ00055360	TC262190	TM00055360	11.58	-1.614	0.01627	0.164067	regulator of nonsense transcripts 1 homolog -like protein {Oryza sativa (japonica cultivar-group);} ^|^GB|BAD30406.1|50509202|AP003864 regulator of nonsense transcripts 1 homolog -like protein {Oryza sativa -TRUNCATED-
MZ00026706	TC272852	TM00026706	11.29	-1.617	0.01712	0.165243	putative late embryonic abundant protein EMB8 {Oryza sativa (japonica cultivar-group);}
MZ00024817	TC248930	TM00024817	11.22	-1.621	0.00356	0.152301	contains ESTs AU030959(E60483),AU030958(E60483) similar to Arabidopsis thaliana chromosome 3, At3g48710 unknown protein {Oryza sativa (japonica cultivar-group);}
MZ00015129	TC193811	TM00015129	13.46	-1.622	0.00186	0.152301	ubiquitin activating enzyme - like protein {Arabidopsis thaliana;} ^|^GB|AAM63631.1|21554607|AY086568 ubiquitin activating enzyme-like protein {Arabidopsis thaliana;} ^|^GB|AAL62367.1|18252881|AY072375 ubiquitin activating enzyme - like protein {Arabidopsis thaliana;} ^|^GB|AAN03849.1|22652850|AF510523 SUMO activating enzyme 1a {Arabidopsis thaliana;}
MZ00049684	AZM4_40767	TM00049684	13.37	-1.625	0.00299	0.152301	putative enoyl-CoA-hydratase {Oryza sativa (japonica cultivar-group);} ^|^GB|AAK00451.1|12643062|AC060755 putative enoyl-CoA-hydratase {Oryza sativa (japonica cultivar-group);}
MZ00024693	TC247907	TM00024693	14.73	-1.628	0.00101	0.152301	HAD superfamily protein involved in N-acetyl-glucosamine catabolism-like {Oryza sativa (japonica cultivar-group);}
MZ00026970	TC262686	TM00026970	17.84	-1.629	0.0004	0.152301	putative DHHC-type zinc finger domain-containing protein {Oryza sativa (japonica cultivar-group);} ^|^GB|BAD01220.1|38175527|AP004464 putative DHHC-type zinc finger domain-containing protein {Oryza sativa (j-TRUNCATED-
MZ00046501	AZM4_103835	TM00046501	11.57	-1.629	0.00611	0.152301	putative 8-oxoguanine DNA glycosylase isoform 1a; 8-hydroxyguanine DNA glycosylase {Oryza sativa (japonica cultivar-group);}
MZ00006884	CB924409	TM00006884	11.01	-1.629	0.01639	0.164125	NA
MZ00004021	TC255355	TM00004021	10.84	-1.63	0.03177	0.189315	cytokinin oxidase 3 {Zea mays;}
MZ00022117	TC277610	TM00022117	11.26	-1.631	0.02844	0.183736	putative Avr9 elicitor response protein {Oryza sativa (japonica cultivar-group);}
MZ00020521	TC255500	TM00020521	13.3	-1.632	0.00069	0.152301	unknown {Arabidopsis thaliana;}
MZ00012846	CF634407	TM00012846	13.13	-1.637	0.00847	0.152301	unknown protein {Oryza sativa (japonica cultivar-group);} ^|^GB|BAD30877.1|50510109|AP005124 unknown protein {Oryza sativa (japonica cultivar-group);}
MZ00017612	TC273361	TM00017612	13.2	-1.639	0.00053	0.152301	glutathione S-transferase GST 28 {Zea mays;}
MZ00029021	TC273946	TM00029021	10.34	-1.641	0.02033	0.170386	aldo/keto reductase family-like protein {Oryza sativa (japonica cultivar-group);} ^|^GB|BAC19952.1|23495741|AP003824 aldo/keto reductase family-like protein {Oryza sativa (japonica cultivar-group);} -TRUNCATED-
MZ00026672	TC209504	TM00026672	11.29	-1.642	0.00786	0.152301	expressed protein {Arabidopsis thaliana;}
MZ00038772	CD962314	TM00038772	11.56	-1.643	0.02554	0.17844	putative copper-exporting ATPase {Oryza sativa (japonica cultivar-group);}
MZ00052046	AZM4_92939	TM00052046	10.97	-1.644	0.00838	0.152301	putative guanylate binding protein {Oryza sativa (japonica cultivar-group);}
MZ00005082	BM349939	TM00005082	11.14	-1.655	0.02735	0.181535	NA
MZ00029894	AZM4_38569	TM00029894	12.06	-1.661	0.00141	0.152301	expressed protein {Oryza sativa (japonica cultivar-group);}
MZ00026042	TC248088	TM00026042	11.2	-1.663	0.02089	0.170563	AT5g61030/maf19_30 {Arabidopsis thaliana;} ^|^GB|AAL31194.1|16974556|AY060565 AT5g61030/maf19_30 {Arabidopsis thaliana;} ^|^GB|BAB10366.1|9759450|AB006696 unnamed protein product; contains similarity to RNA -TRUNCATED-
MZ00027151	TC273158	TM00027151	12.79	-1.665	0.00043	0.152301	NA
MZ00040474	TC263161	TM00040474	14.27	-1.666	0.00055	0.152301	unnamed protein product; EST AU090587(C30149) corresponds to a region of the predicted gene. Similar to Arabidopsis thaliana chromosome II BAC T14G11; unknown protein (AC002341) {Oryza sativa (japonica culti-TRUNCATED-
MZ00007416	CD441466	TM00007416	11.29	-1.667	0.01295	0.15731	amylose extender starch-branching enzyme {Zea mays;} ^|^GB|AAP05875.1|30026587|AY235421 amylose extender starch-branching enzyme {Zea mays;} ^|^GB|AAP05874.1|30026585|AY235420 amylose extender st-TRUNCATED-
MZ00048847	AZM4_25640	TM00048847	15.04	-1.671	0.00076	0.152301	putative DnaJ domain containg protein, 3'-partial {Oryza sativa (japonica cultivar-group);}
MZ00030975	TC255830	TM00030975	11.04	-1.673	0.01236	0.157113	putative inositol-1,4,5-trisphosphate 5-phosphatase {Oryza sativa (japonica cultivar-group);}
MZ00055516	TC266643	TM00055516	10.98	-1.675	0.00782	0.152301	NA
MZ00028097	TC252839	TM00028097	14.08	-1.675	0.0005	0.152301	unknown protein {Oryza sativa (japonica cultivar-group);} ^|^GB|AAM93694.1|22165077|AC079888 unknown protein {Oryza sativa (japonica cultivar-group);}
MZ00000546	AI657298	TM00000546	11.41	-1.675	0.02341	0.175727	putative auxin-induced protein {Oryza sativa (japonica cultivar-group);}
MZ00048718	AZM4_24129	TM00048718	11.14	-1.677	0.00848	0.152301	hypothetical protein At2g39450 [imported] - Arabidopsis thaliana {Arabidopsis thaliana;} ^|^GB|AAM97114.1|22531221|AY136449 unknown protein {Arabidopsis thaliana;} ^|^GB|AAP37836.1|30725628|BT008477 At2g3945-TRUNCATED-
MZ00042743	TC278925	TM00042743	11.64	-1.677	0.03025	0.186956	endoxyloglucan transferase {Daucus carota;}
MZ00057133	AZM4_68994	TM00057133	15.24	-1.678	0.00271	0.152301	putative monosaccharide transporter 3 {Oryza sativa (japonica cultivar-group);}
MZ00039608	CF013432	TM00039608	10.98	-1.68	0.00931	0.152517	NA
MZ00001174	AZM4_115300	TM00001174	13.41	-1.685	0.00924	0.152517	unknown {Zea mays;}
MZ00043420	TC259713	TM00043420	11.2	-1.685	0.03038	0.187058	putative Shaggy-related protein kinase dzeta (ASK-dzeta) {Oryza sativa (japonica cultivar-group);}
MZ00028942	TC251951	TM00028942	11.07	-1.69	0.01766	0.166493	NA
MZ00021242	TC256007	TM00021242	13.06	-1.694	0.00128	0.152301	hypothetical protein {Oryza sativa (japonica cultivar-group);}
MZ00041978	TC259470	TM00041978	11.43	-1.697	0.02804	0.183162	Calreticulin precursor. {Zea mays;} ^|^GB|AAF01470.1|6014707|AF190454 calreticulin {Zea mays;}
MZ00013967	TC249183	TM00013967	11.31	-1.699	0.00641	0.152301	unknown protein {Oryza sativa (japonica cultivar-group);}
MZ00016892	TC273192	TM00016892	11.06	-1.705	0.00469	0.152301	hypothetical protein similar to Arabidopsis thaliana chromosome 3, T17B22.4 {Oryza sativa (japonica cultivar-group);}
MZ00031501	TC266664	TM00031501	11.18	-1.708	0.01715	0.165243	unnamed protein product; hypothetical protein Pa5D0067 similar to Regulatory Particle Non-ATPase Rpn9p of Saccharomyces cerevisiae {Podospora anserina;}
MZ00014073	TC248042	TM00014073	10.74	-1.71	0.01179	0.156049	putative succinate dehydrogenase flavoprotein alpha subunit {Oryza sativa (japonica cultivar-group);}
MZ00017638	TC263432	TM00017638	13.51	-1.712	0.00321	0.152301	NA
MZ00012915	TC256055	TM00012915	15.23	-1.713	0.00036	0.152301	unknown protein {Oryza sativa (japonica cultivar-group);}
MZ00020787	TC252644	TM00020787	11.75	-1.714	0.00925	0.152517	hypothetical protein {Oryza sativa (japonica cultivar-group);}
MZ00015467	TC194280	TM00015467	11.53	-1.72	0.0006	0.152301	NA
MZ00039339	CD995856	TM00039339	11.21	-1.722	0.02612	0.179143	NA
MZ00026700	TC262303	TM00026700	11.03	-1.724	0.00151	0.152301	Putative Phytosulfokines precursor {Oryza sativa (japonica cultivar-group);} ^|^GB|AAM19137.1|20330774|AC103891 Putative Phytosulfokines precursor {Oryza sativa (japonica cultivar-group);}
MZ00046963	TC254167	TM00046963	11.34	-1.724	0.00706	0.152301	extensin precursor-like {Oryza sativa (japonica cultivar-group);} ^|^GB|BAB92308.1|20804618|AP003253 extensin precursor-like {Oryza sativa (japonica cultivar-group);}
MZ00022830	TC268421	TM00022830	11.27	-1.724	0.0045	0.152301	liguleless2-like protein {Zea mays;}
MZ00003700	TC275159	TM00003700	10.47	-1.726	0.01059	0.153935	putative sucrose-phosphate synthase {Oryza sativa (japonica cultivar-group);}
MZ00022354	TC275405	TM00022354	11.08	-1.727	0.01797	0.167671	unknown protein {Oryza sativa (japonica cultivar-group);}
MZ00027314	TC252430	TM00027314	12.94	-1.727	0.01947	0.169385	unknown protein {Oryza sativa (japonica cultivar-group);}
MZ00055253	TC251237	TM00055253	14.42	-1.73	0.01927	0.169219	NA
MZ00006012	BQ619562	TM00006012	11.39	-1.733	0.0065	0.152301	NA
MZ00035590	AW191759	TM00035590	11.27	-1.735	0.00162	0.152301	hypothetical protein wali7 - wheat (fragment) {Triticum aestivum;} ^|^GB|AAC37416.1|451193|WHTWALI wali7 {Triticum aestivum;}
MZ00013651	TC248039	TM00013651	11.6	-1.739	0.01024	0.153353	hypothetical protein {Oryza sativa (japonica cultivar-group);} ^|^GB|BAB90634.1|20161718|AP003933 hypothetical protein {Oryza sativa (japonica cultivar-group);}
MZ00030421	TC276077	TM00030421	11.61	-1.74	0.00136	0.152301	unknown protein {Oryza sativa (japonica cultivar-group);} ^|^GB|BAD07604.1|41052748|AP004078 unknown protein {Oryza sativa (japonica cultivar-group);}
MZ00004484	BM073012	TM00004484	14.4	-1.74	0.00062	0.152301	NA
MZ00033601	AW424499	TM00033601	10.97	-1.741	0.00325	0.152301	NA
MZ00004439	BI596230	TM00004439	10.83	-1.741	0.03234	0.190706	NA
MZ00040410	CF626677	TM00040410	11.33	-1.742	0.0099	0.15317	hypothetical protein {Oryza sativa (japonica cultivar-group);}
MZ00018865	TC252919	TM00018865	14.88	-1.743	0.00241	0.152301	contains EST AU056984(S1038) unknown protein {Oryza sativa (japonica cultivar-group);}
MZ00000548	TC276551	TM00000548	14.1	-1.744	0.00257	0.152301	putative mucin {Oryza sativa (japonica cultivar-group);}
MZ00005267	BM381652	TM00005267	10.93	-1.747	0.03517	0.195149	NA
MZ00046590	AZM4_104970	TM00046590	17.65	-1.748	0.00031	0.152301	putative EDS1 {Oryza sativa (japonica cultivar-group);}
MZ00037104	BM380095	TM00037104	11.62	-1.748	0.02551	0.17839	NA
MZ00026273	TC261676	TM00026273	11.66	-1.751	0.0336	0.192208	putative LEUNIG {Oryza sativa (japonica cultivar-group);} ^|^GB|BAD52823.1|53792190|AP003216 putative LEUNIG {Oryza sativa (japonica cultivar-group);}
MZ00052325	BE638848	TM00052325	11.18	-1.753	0.0045	0.152301	unknown protein {Oryza sativa (japonica cultivar-group);}
MZ00040619	NP161423	TM00040619	11.37	-1.758	0.02895	0.184451	R2R3MYB-domain protein {Zea mays;}
MZ00013525	TC269253	TM00013525	11.06	-1.76	0.0226	0.173879	putative 40S ribosomal protein {Oryza sativa (japonica cultivar-group);}
MZ00040401	TC266295	TM00040401	13.44	-1.763	0.02806	0.183191	putative AP2 domain transcription factor {Oryza sativa (japonica cultivar-group);}
MZ00052052	AZM4_93078	TM00052052	11.93	-1.767	0.0289	0.184451	ethionine resistance protein -like {Oryza sativa (japonica cultivar-group);}
MZ00048538	AZM4_22292	TM00048538	11	-1.774	0.01921	0.169215	contains ESTs C72150(E1090),AU075649(E1090) unknown protein {Oryza sativa (japonica cultivar-group);}
MZ00035055	AI372246	TM00035055	11.27	-1.776	0.01406	0.159025	lipoxygenase {Betula pendula;}
MZ00051956	AZM4_91885	TM00051956	11.27	-1.78	0.02138	0.170882	NA
MZ00022430	TC253035	TM00022430	11.63	-1.782	0.02681	0.180516	putative high-affinity potassium transporter {Oryza sativa (japonica cultivar-group);} ^|^GB|BAB67929.1|15623871|AP003272 putative high-affinity potassium transporter {Oryza sativa (japonica cultivar-group);-TRUNCATED-
MZ00032368	TC268404	TM00032368	18.22	-1.784	0.00049	0.152301	NA
MZ00025021	TC260880	TM00025021	13.16	-1.785	0.00126	0.152301	putative RNA helicase, DRH1 {Oryza sativa (japonica cultivar-group);}
MZ00017038	TC249224	TM00017038	14.31	-1.787	0.00087	0.152301	putative Zn-dependent protease with chaperone function {Oryza sativa (japonica cultivar-group);}
MZ00050253	AZM4_52938	TM00050253	11.32	-1.79	0.01246	0.157229	putative RNA binding protein {Oryza sativa (japonica cultivar-group);}
MZ00028850	TC253786	TM00028850	11.47	-1.791	0.03678	0.197549	putative phytosulfokine receptor kinase {Oryza sativa (japonica cultivar-group);}
MZ00014373	TC259445	TM00014373	13.58	-1.795	0.00153	0.152301	NA
MZ00024379	TC260195	TM00024379	13.57	-1.802	0.00183	0.152301	putative 26S proteasome subunit {Oryza sativa (japonica cultivar-group);} ^|^GB|BAB92196.1|20804501|AP003077 putative 26S proteasome subunit {Oryza sativa (japonica cultivar-group);}
MZ00019701	TC274066	TM00019701	13.11	-1.802	0.0018	0.152301	hypothetical protein {Oryza sativa (japonica cultivar-group);}
MZ00050542	AZM4_60320	TM00050542	10.82	-1.802	0.01639	0.164125	contains similarity to anion transporter {Oryza sativa (japonica cultivar-group);}
MZ00038976	CD971955	TM00038976	12.2	-1.805	0.00029	0.152301	aspartic protease {Manihot esculenta;}
MZ00033471	TC257512	TM00033471	11.16	-1.812	0.01387	0.158599	salt-inducible putative protein serine/threonine/tyrosine kinase {Zea mays;}
MZ00016004	TC251338	TM00016004	20.99	-1.815	0.00066	0.152301	putative 6-phosphogluconolactonase {Oryza sativa (japonica cultivar-group);}
MZ00042162	TC273283	TM00042162	11.09	-1.815	0.00703	0.152301	putative ATP(GTP)-binding protein {Oryza sativa (japonica cultivar-group);}
MZ00048851	AZM4_25784	TM00048851	9.42	-1.815	0.03759	0.198474	putative ARF GTPase-activating domain-containing protein {Oryza sativa (japonica cultivar-group);}
MZ00022382	TC278953	TM00022382	11.69	-1.817	0.02102	0.170563	MURB-like protein hMURB21 {Zea mays;} ^|^GB|AAK51788.1|14009815|AF350353 MURB-like protein hMURB14 {Zea mays;} ^|^GB|AAK51787.1|14009813|AF350352 MURB-like protein hMURB13 {Zea mays;}
MZ00043427	TC249557	TM00043427	17.08	-1.826	0.00024	0.152301	putative RNA recognition motif (RRM)-containing protein {Oryza sativa (japonica cultivar-group);}
MZ00023685	TC251845	TM00023685	14.73	-1.828	0.00031	0.152301	putative NLI interacting factor {Oryza sativa (japonica cultivar-group);} ^|^GB|AAO37958.1|28269415|AC092559 putative NLI-interacting factor {Oryza sativa (japonica cultivar-group);}
MZ00018372	TC274621	TM00018372	15.06	-1.833	0.00098	0.152301	class III chitinase RCB4 {Oryza sativa (japonica cultivar-group);} ^|^GB|AAP53763.1|31432078|AE017094 putative class III chitinase RCB4 {Oryza sativa (japonica cultivar-group);}
MZ00048779	AZM4_24835	TM00048779	14.89	-1.837	0.00391	0.152301	Putative esterase PIR7B (EC 3.1.-.-). {Oryza sativa;} ^|^PIR|S47087|S47087 pir7b protein - rice {Oryza sativa;} ^|^GB|BAB64186.1|15408790|AP003266 pir7b protein (Pseudomonas inducible protein) {Oryza sativa -TRUNCATED-
[truncated: 114 more rows]

## Sheet: ctrl-KAR1 3h
ID	Name	TIGR ID	A	logFC	p	adj p	Putative annotation
MZ00020646	TC254890	TM00020646	10.72	2.789	0.00758	0.177682	unknown protein {Oryza sativa (japonica cultivar-group);}
MZ00024641	TC270912	TM00024641	13.81	2.295	0.00043	0.177682	tonoplast membrane integral protein ZmTIP3-1 {Zea mays;}
MZ00046735	AZM4_112333	TM00046735	10.4	1.823	0.00884	0.177682	hypothetical protein {Oryza sativa (japonica cultivar-group);} ^|^GB|BAD21590.1|47847815|AP004081 hypothetical protein {Oryza sativa (japonica cultivar-group);}
MZ00036343	BG265993	TM00036343	9.47	1.745	0.00607	0.177682	transcription factor-like {Oryza sativa (japonica cultivar-group);}
MZ00046565	AZM4_104459	TM00046565	11.23	1.708	0.0006	0.177682	OSJNBb0065L13.4 {Oryza sativa (japonica cultivar-group);}
MZ00039402	CF000460	TM00039402	15.9	1.673	0.00022	0.177682	metallothionein-like protein {Cynodon dactylon;}
MZ00003791	BG319854	TM00003791	9.58	1.667	0.00401	0.177682	putative ATP-binding-cassette transporter protein {Oryza sativa (japonica cultivar-group);}
MZ00034981	AI065538	TM00034981	9.81	1.65	0.01272	0.181837	amino acid selective channel protein {Hordeum vulgare subsp. vulgare;}
MZ00043589	TC270980	TM00043589	13.85	1.624	0.00057	0.177682	cyclase-like protein {Oryza sativa (japonica cultivar-group);}
MZ00032687	TC268011	TM00032687	14.9	1.618	0.00037	0.177682	unknown protein {Arabidopsis thaliana;} ^|^GB|AAL08290.1|15912313|AY056434 AT5g24690/MXC17_8 {Arabidopsis thaliana;} ^|^GB|AAK44019.1|13877883|AF370204 unknown protein {Arabidopsis thaliana;}
MZ00036896	BM075908	TM00036896	12.46	1.614	0.01967	0.187223	ubiquitin conjugating enzyme {Zea mays;}
MZ00032730	TC268040	TM00032730	11.58	1.594	0.00048	0.177682	mitochondrial carrier protein-like protein {Oryza sativa (japonica cultivar-group);}
MZ00048845	TC268428	TM00048845	10.72	1.572	0.02611	0.199501	putative cell differentiation protein {Oryza sativa (japonica cultivar-group);}
MZ00044772	TC217392	TM00044772	15.67	1.563	0.00011	0.177682	putative zinc finger protein {Arabidopsis thaliana;} ^|^GB|AAK59634.1|14334912|AY035129 putative zinc finger protein {Arabidopsis thaliana;}
MZ00013069	NP427448	TM00013069	9.77	1.523	0.01587	0.183593	putative pol protein {Zea mays;}
MZ00021307	TC266357	TM00021307	13.73	1.52	0.0002	0.177682	NA
MZ00005341	BM428670	TM00005341	13.04	1.516	0.00026	0.177682	NA
MZ00022295	TC278503	TM00022295	10.2	1.507	0.00408	0.177682	NA
MZ00005222	BM380357	TM00005222	14.86	1.502	8e-05	0.177682	hypothetical protein {Oryza sativa (japonica cultivar-group);}
MZ00039148	CD983586	TM00039148	9.79	1.479	0.00041	0.177682	NA
MZ00035804	AZM4_100978	TM00035804	13.08	1.464	0.0001	0.177682	putative histidine amino acid transporter {Oryza sativa (japonica cultivar-group);}
MZ00031078	TC255324	TM00031078	13.71	1.461	0.00021	0.177682	putative PPR-repeat containing protein {Oryza sativa (japonica cultivar-group);} ^|^GB|AAN05571.1|22758367|AC084023 putative PPR repeat containing protein {Oryza sativa (japonica cultivar-group);}
MZ00041520	TC259897	TM00041520	10.68	1.46	0.01454	0.182793	NA
MZ00029685	TC275646	TM00029685	14.25	1.445	0.00024	0.177682	hypothetical protein similar to Arabidopsis thaliana chromosome 5, AAD29063.1 {Oryza sativa (japonica cultivar-group);} ^|^GB|BAB67914.1|15623855|AP003237 hypothetical protein similar to Arabidopsis thaliana-TRUNCATED-
MZ00029208	TC274931	TM00029208	13.79	1.427	0.00025	0.177682	NA
MZ00048616	AZM4_2299	TM00048616	10.6	1.424	0.00033	0.177682	putative peroxidase {Oryza sativa;}
MZ00041617	TC260581	TM00041617	15.92	1.407	0.00043	0.177682	OSJNBa0067K08.8 {Oryza sativa (japonica cultivar-group);}
MZ00003593	BE512267	TM00003593	12.39	1.404	0.00882	0.177682	OSJNBa0006B20.8 {Oryza sativa (japonica cultivar-group);}
MZ00016537	TC251722	TM00016537	13.86	1.399	0.00012	0.177682	contains ESTs D46328(S10931),AU085998(S10931) unknown protein {Oryza sativa (japonica cultivar-group);}
MZ00013991	TC270188	TM00013991	11.44	1.384	0.00042	0.177682	hypothetical protein F21B7.14 - Arabidopsis thaliana {Arabidopsis thaliana;} ^|^GB|AAM47889.1|21386971|AY114570 unknown protein {Arabidopsis thaliana;} ^|^GB|AAM61118.1|21536786|AY084551 unknown {Arabidopsis-TRUNCATED-
MZ00029907	TC265190	TM00029907	11.06	1.381	0.00068	0.177682	hypothetical protein {Oryza sativa (japonica cultivar-group);}
MZ00015227	TC270925	TM00015227	9.87	1.378	0.00108	0.177682	putative Magnaporthe grisea pathogenicity protein {Oryza sativa (japonica cultivar-group);} ^|^GB|AAL77134.1|18652500|AC098566 Putative Magnaporthe grisea pathogenicity protein {Oryza sativa;}
MZ00056616	AZM4_135532	TM00056616	14.82	1.366	0.00042	0.177682	NA
MZ00021258	TC265017	TM00021258	10.35	1.361	0.00224	0.177682	myb family transcription factor-like {Oryza sativa (japonica cultivar-group);}
MZ00042579	TC266492	TM00042579	14.42	1.36	0.00016	0.177682	bHLH transcription factor PTF1 {Oryza sativa;}
MZ00020500	TC252502	TM00020500	12.7	1.342	0.00129	0.177682	unknown protein {Oryza sativa (japonica cultivar-group);} ^|^GB|BAD07539.1|41052547|AP004049 unknown protein {Oryza sativa (japonica cultivar-group);}
MZ00018842	TC264401	TM00018842	10.38	1.334	0.0196	0.187223	nuclear transport factor 2 (NTF2)-like protein {Oryza sativa (japonica cultivar-group);}
MZ00037576	CA399452	TM00037576	13.11	1.332	0.00041	0.177682	NA
MZ00006961	CD058813	TM00006961	21.48	1.332	0.00076	0.177682	NA
MZ00044495	TC265351	TM00044495	9.97	1.331	0.00014	0.177682	NA
MZ00005675	BM895987	TM00005675	14.19	1.315	0.00024	0.177682	NA
MZ00013399	TC190967	TM00013399	13.72	1.311	0.00023	0.177682	60S ribosomal protein L144 {Brassica rapa subsp. pekinensis;}
MZ00056957	AZM4_42866	TM00056957	12.32	1.309	0.00102	0.177682	NA
MZ00040567	NP004048|AF107294.1|AAD47198.1	TM00040567	10.7	1.307	0.0074	0.177682	rust resistance protein RP1-D homolog {Zea mays;}
MZ00005743	BQ163635	TM00005743	10.85	1.302	0.00551	0.177682	putative ABC transporter {Oryza sativa (japonica cultivar-group);}
MZ00051840	AZM4_90534	TM00051840	11.83	1.294	0.00026	0.177682	unknown protein {Oryza sativa (japonica cultivar-group);} ^|^GB|BAD09220.1|42408079|AP004163 unknown protein {Oryza sativa (japonica cultivar-group);}
MZ00037530	TC265031	TM00037530	10.71	1.287	0.00016	0.177682	putative zinc finger protein {Oryza sativa (japonica cultivar-group);} ^|^GB|BAB91787.1|20521271|AP003308 putative zinc finger protein {Oryza sativa (japonica cultivar-group);}
MZ00025709	TC208220	TM00025709	10.26	1.284	0.00256	0.177682	NA
MZ00034356	TC260491	TM00034356	10.16	1.273	0.00323	0.177682	starch debranching enzyme, pullulanase-type - maize {Zea mays;} ^|^GB|AAD11599.1|3411266|AF080567 pullulanase-type starch debranching enzyme {Zea mays;}
MZ00028094	TC273271	TM00028094	12.83	1.27	0.00032	0.177682	putative RING-H2 zinc finger protein {Oryza sativa (japonica cultivar-group);}
MZ00029889	TC265455	TM00029889	10.69	1.266	0.01001	0.178589	NA
MZ00044759	TC257193	TM00044759	12.06	1.249	0.00526	0.177682	OSJNBb0004A17.6 {Oryza sativa (japonica cultivar-group);}
MZ00056469	AZM4_116920	TM00056469	10.92	1.248	0.00123	0.177682	NA
MZ00025746	TC271740	TM00025746	11.98	1.231	0.01762	0.185003	TMV-MP30 binding protein 2C-like {Oryza sativa (japonica cultivar-group);} ^|^GB|BAD33965.1|50726353|AP005759 TMV-MP30 binding protein 2C-like {Oryza sativa (japonica cultivar-group);}
MZ00039868	CF035240	TM00039868	15.78	1.194	0.0005	0.177682	putative GEKO1 {Oryza sativa (japonica cultivar-group);} ^|^GB|BAD03207.1|38636945|AP004574 putative GEKO1 {Oryza sativa (japonica cultivar-group);}
MZ00017091	TC273497	TM00017091	10.22	1.192	0.00834	0.177682	DNA binding protein-like {Oryza sativa (japonica cultivar-group);} ^|^GB|BAC22296.1|24414047|AP003874 DNA binding protein-like {Oryza sativa (japonica cultivar-group);}
MZ00033038	TC257297	TM00033038	12.92	1.184	0.00228	0.177682	putative anther ethylene-upregulated protein ER1 {Oryza sativa (japonica cultivar-group);}
MZ00050334	AZM4_54649	TM00050334	9.73	1.166	0.01339	0.182024	transducin {Oryza sativa (japonica cultivar-group);} ^|^GB|BAD13020.1|45735991|AP005052 transducin {Oryza sativa (japonica cultivar-group);}
MZ00040138	CF052827	TM00040138	11.9	1.165	0.00063	0.177682	NA
MZ00003875	BG320871	TM00003875	9.68	1.162	0.00794	0.177682	putative Bowman Birk trypsin inhibitor {Oryza sativa (japonica cultivar-group);}
MZ00030573	TC264828	TM00030573	12.22	1.157	0.01601	0.183727	putative ASC1 {Oryza sativa (japonica cultivar-group);}
MZ00036666	AZM4_92120	TM00036666	15.6	1.153	0.0005	0.177682	putative nascent polypeptide associated complex alpha chain {Oryza sativa (japonica cultivar-group);} ^|^GB|BAC78570.1|32352154|AB110178 nascent polypeptide associated complex alpha chain {Oryza sativa (japo-TRUNCATED-
MZ00037029	BM341695	TM00037029	9.9	1.146	0.0033	0.177682	NA
MZ00004019	BG518246	TM00004019	10.74	1.142	0.00027	0.177682	NA
MZ00031899	TC266981	TM00031899	11.23	1.14	0.00356	0.177682	OSJNBa0091D06.3 {Oryza sativa (japonica cultivar-group);}
MZ00039295	CD993103	TM00039295	11.86	1.14	0.00088	0.177682	19kD alpha zein B1 {Zea mays;}
MZ00033678	BG320866	TM00033678	12.07	1.14	0.00885	0.177682	NA
MZ00038939	CD970053	TM00038939	10.92	1.124	0.00926	0.177682	NA
MZ00030259	TC275948	TM00030259	11.43	1.121	0.00585	0.177682	unknown protein {Oryza sativa (japonica cultivar-group);}
MZ00021444	TC265810	TM00021444	9.79	1.117	0.02141	0.191128	iron-regulated transporter, putative {Oryza sativa (japonica cultivar-group);} ^|^GB|AAR87178.1|40538921|AC135792 putative metal transporter (with alternative splicing) {Oryza sativa (japonica cultivar-group-TRUNCATED-
MZ00004361	BI358961	TM00004361	17.35	1.111	0.00036	0.177682	NA
MZ00015356	TC271734	TM00015356	10.58	1.108	0.02473	0.197018	putative ankyrin protein {Oryza sativa (japonica cultivar-group);} ^|^GB|AAG46181.1|12039395|AC018727 putative ankyrin protein {Oryza sativa (japonica cultivar-group);} ^|^GB|BAC78565.1|32352144|AB110173 ank-TRUNCATED-
MZ00055389	TC275624	TM00055389	11.08	1.09	0.01221	0.181495	unknown {Arabidopsis thaliana;}
MZ00031866	TC257567	TM00031866	11.47	1.088	0.0227	0.193421	OSJNBa0070C17.17 {Oryza sativa (japonica cultivar-group);}
MZ00040406	CF625679	TM00040406	10.76	1.087	0.02497	0.19751	putative protein phosphatase 2C {Oryza sativa (japonica cultivar-group);}
MZ00031165	AZM4_5775	TM00031165	13.1	1.086	0.00081	0.177682	hypothetical protein {Oryza sativa (japonica cultivar-group);}
MZ00012856	TC267988	TM00012856	14.65	1.085	0.00098	0.177682	hypothetical protein similar to Arabidopsis thaliana chromosome 1, At1g29195 {Oryza sativa (japonica cultivar-group);}
MZ00004045	BG550534	TM00004045	10.91	1.085	0.0152	0.182793	protein kinase-like {Oryza sativa (japonica cultivar-group);}
MZ00055165	PUJET72TB	TM00055165	11.92	1.076	0.02314	0.194332	hypothetical protein {Oryza sativa (japonica cultivar-group);} ^|^GB|AAT47044.1|48843785|AC105769 hypothetical protein {Oryza sativa (japonica cultivar-group);}
MZ00031337	TC255969	TM00031337	18.43	1.072	0.00046	0.177682	NA
MZ00043113	TC259707	TM00043113	10.82	1.071	0.00121	0.177682	HMG-like nucleosome/chromatin assembly factor D {Zea mays;}
MZ00015065	TC270216	TM00015065	10.76	1.067	0.00394	0.177682	M14 {Zea mays;}
MZ00019329	TC274490	TM00019329	12.72	1.065	0.00175	0.177682	DNA ligase-like {Oryza sativa (japonica cultivar-group);}
MZ00041894	TC259928	TM00041894	11.65	1.061	0.02028	0.188857	NA
MZ00013686	TC259484	TM00013686	11.72	1.055	0.01178	0.181469	expressed protein {Oryza sativa (japonica cultivar-group);}
MZ00037833	CB329388	TM00037833	10.44	1.054	0.00596	0.177682	contains ESTs AU081270(C62113),AU081271(C62113) unknown protein {Oryza sativa (japonica cultivar-group);} ^|^GB|BAB90510.1|20161589|AP003760 contains ESTs AU081270(C62113),AU081271(C62113) similar to -TRUNCATED-
MZ00020366	TC275723	TM00020366	11.85	1.053	0.00046	0.177682	unknown protein {Oryza sativa (japonica cultivar-group);} ^|^GB|BAD33026.1|50725557|AP004047 unknown protein {Oryza sativa (japonica cultivar-group);}
MZ00044173	TC252416	TM00044173	14.06	1.052	0.00069	0.177682	NA
MZ00035259	ORSiRGRR00000006	TM00035259	11.67	1.05	0.0048	0.177682	putative senescence-associated protein {Pisum sativum;}
MZ00030447	TC255022	TM00030447	12.14	1.049	0.00454	0.177682	hypothetical protein [imported] - Arabidopsis thaliana {Arabidopsis thaliana;} ^|^GB|AAM61095.1|21536763|AY084527 unknown {Arabidopsis thaliana;} ^|^GB|AAL85137.1|19310813|AY079406 unknown protein {Arabidops-TRUNCATED-
MZ00027389	TC263039	TM00027389	11.76	1.048	0.02204	0.192606	putative iron/ascorbate-dependent oxidoreductase {Oryza sativa (japonica cultivar-group);}
MZ00012830	TC278816	TM00012830	11.96	1.047	0.00359	0.177682	NA
MZ00013416	AZM4_135683	TM00013416	11.24	1.046	0.00378	0.177682	NA
MZ00013433	TC191038	TM00013433	10.6	1.046	0.01809	0.185679	putative protein kinase {Oryza sativa (japonica cultivar-group);} ^|^GB|BAA99439.1|9049474|AP002743 putative protein kinase {Oryza sativa (japonica cultivar-group);}
MZ00034979	AI065536	TM00034979	17.74	1.045	0.00037	0.177682	NA
MZ00025011	TC260729	TM00025011	10.57	1.04	0.01717	0.184118	probable ribosomal protein S19 - rice mitochondrion {Oryza sativa;} ^|^GB|BAA11351.1|1877026|D78336 ribosomal protein S19 {Oryza sativa (japonica cultivar-group);} ^|^GB|BAC19887.1|23495406|AB076665 Ribosoma-TRUNCATED-
MZ00018486	TC253067	TM00018486	10.6	1.038	0.00453	0.177682	OSJNBb0038F03.12 {Oryza sativa (japonica cultivar-group);}
MZ00014859	TC271423	TM00014859	14.71	1.036	0.00061	0.177682	glutathione S-transferase GST 18 {Zea mays;}
MZ00023311	TC279109	TM00023311	12.29	1.031	0.00317	0.177682	NA
MZ00029673	TC254351	TM00029673	10.46	1.031	0.01775	0.185003	NA
MZ00013798	TC270057	TM00013798	11.14	1.029	0.002	0.177682	putative ribosomal protein L29 {Oryza sativa (japonica cultivar-group);}
MZ00005255	BM381367	TM00005255	11.18	1.029	0.01012	0.178589	NA
MZ00032141	TC264679	TM00032141	13.49	1.027	0.00085	0.177682	probable serine/threonine protein kinase (EC 2.7.1.-) SNFL3 - sorghum {Sorghum bicolor;} ^|^GB|CAA74646.1|3256035|SBY14274 putative serine/threonine protein kinase {Sorghum bicolor;}
MZ00021162	TC265787	TM00021162	11.69	1.027	0.01024	0.17885	putative transcription factor HBP-1a {Oryza sativa (japonica cultivar-group);} ^|^GB|BAD07975.1|41053045|AP004886 putative transcription factor HBP-1a {Oryza sativa (japonica cultivar-group);}
MZ00004001	BG517429	TM00004001	10.9	1.021	0.00131	0.177682	putative Protein kinase G11A {Oryza sativa (japonica cultivar-group);} ^|^GB|BAD12918.1|45735885|AP004179 putative Protein kinase G11A {Oryza sativa (japonica cultivar-group);}
MZ00023584	TC248745	TM00023584	12.2	1.021	0.01775	0.185003	Protein translation factor SUI1 homolog (GOS2 protein). {Zea mays;} ^|^GB|AAB88615.1|2668740|AF034944 translation initiation factor {Zea mays;}
MZ00000556	AI665554	TM00000556	10.99	1.019	0.01365	0.182244	hypothetical protein F8M12.9 - Arabidopsis thaliana {Arabidopsis thaliana;} ^|^GB|AAC33954.1|3513738|F8M12 similar to the GDSL family of lipolytic enzymes {Arabidopsis thaliana;}
MZ00048799	AZM4_24981	TM00048799	12.01	1.018	0.00241	0.177682	putative ABC transporter {Oryza sativa (japonica cultivar-group);} ^|^GB|BAC99368.1|37805953|AP003904 putative ABC transporter {Oryza sativa (japonica cultivar-group);}
MZ00048664	AZM4_23428	TM00048664	11.81	1.017	0.02136	0.191086	putative membrane protein {Oryza sativa (japonica cultivar-group);}
MZ00044731	TC278328	TM00044731	10.94	1.015	0.00406	0.177682	NA
MZ00049631	AZM4_40205	TM00049631	9.89	1.012	0.00315	0.177682	unknown protein {Oryza sativa (japonica cultivar-group);}
MZ00039451	TC248523	TM00039451	11.6	1.011	0.00679	0.177682	NA
MZ00043432	TC270641	TM00043432	11.28	1.011	0.01827	0.186014	hypothetical protein At2g32430 [imported] - Arabidopsis thaliana {Arabidopsis thaliana;} ^|^GB|AAO42172.1|28393502|BT004151 unknown protein {Arabidopsis thaliana;} ^|^GB|AAC69935.1|3831453|AC005700 unknown p-TRUNCATED-
MZ00035464	AW056355	TM00035464	11.32	1.009	0.00321	0.177682	phosphodiesterase/alkaline phosphatase D-like protein {Oryza sativa (japonica cultivar-group);}
MZ00041174	TC248115	TM00041174	10.84	1.007	0.00279	0.177682	60S ribosomal protein L10 (QM protein homolog). {Zea mays;} ^|^PIR|T02068|T02068 probable transcription factor QM - maize {Zea mays;} ^|^GB|AAA17419.1|468056|ZMU06108 QM protein {Zea mays;}
MZ00039971	CF042775	TM00039971	12.1	1.007	0.00248	0.177682	hypothetical protein F19B15.190 - Arabidopsis thaliana {Arabidopsis thaliana;} ^|^GB|AAL66905.1|18377478|AY072490 putative protein {Arabidopsis thaliana;} ^|^GB|AAK68793.1|14596131|AY042853 putative protein -TRUNCATED-
MZ00031331	TC275243	TM00031331	15.85	1.006	0.00066	0.177682	putative calmodulin-binding protein phosphatase {Oryza sativa (japonica cultivar-group);}
MZ00038974	CD971744	TM00038974	11.81	1.005	0.00129	0.177682	putative protein phosphatase 2C {Oryza sativa (japonica cultivar-group);}
MZ00033545	W59805	TM00033545	11	1.002	0.00414	0.177682	unknown protein {Oryza sativa (japonica cultivar-group);}
MZ00037775	CB179238	TM00037775	11.27	1.002	0.00112	0.177682	tonoplast membrane integral protein ZmTIP5-1 {Zea mays;}
MZ00027035	TC272998	TM00027035	11.77	1.002	0.00241	0.177682	unknown protein {Oryza sativa (japonica cultivar-group);} ^|^GB|AAG13540.1|10140706|AC023240 unknown protein {Oryza sativa (japonica cultivar-group);}
MZ00027844	TC263410	TM00027844	10.43	-1.003	0.00519	0.177682	putative TPR (tetratricopeptide repeat) domain containing protein {Oryza sativa (japonica cultivar-group);} ^|^GB|AAN05556.1|22758352|AC084023 putative TPR (tetratricopeptide repeat) domain containing protei-TRUNCATED-
MZ00019502	TC199295	TM00019502	14.12	-1.01	0.00205	0.177682	NA
MZ00013202	TC263022	TM00013202	10.17	-1.011	0.00983	0.178589	putative chloroplast thylakoidal processing peptidase {Oryza sativa (japonica cultivar-group);}
MZ00021902	TC278372	TM00021902	10.16	-1.017	0.00392	0.177682	hypothetical protein similar to Arabidopsis thaliana chromosome 5, At5g27970 {Oryza sativa (japonica cultivar-group);}
MZ00001784	AZM4_113265	TM00001784	11.25	-1.018	0.01108	0.180786	putative AKT1-like potassium channel {Oryza sativa (japonica cultivar-group);}
MZ00023514	TC248217	TM00023514	15.29	-1.021	0.00075	0.177682	NA
MZ00055340	TC263646	TM00055340	10.78	-1.021	0.01091	0.180347	putative atypical receptor-like kinase MARK {Oryza sativa (japonica cultivar-group);}
MZ00024463	TC269064	TM00024463	13.11	-1.022	0.00642	0.177682	hypothetical protein {Oryza sativa (japonica cultivar-group);} ^|^GB|BAD11587.1|42761334|AP003911 hypothetical protein {Oryza sativa (japonica cultivar-group);}
MZ00022834	TC257756	TM00022834	10.68	-1.024	0.00559	0.177682	NA
MZ00028053	TC263282	TM00028053	10.94	-1.024	0.00167	0.177682	putative nuclear protein NAP {Oryza sativa (japonica cultivar-group);}
MZ00052496	BI389543	TM00052496	16.21	-1.024	0.00044	0.177682	NA
MZ00016740	TC273011	TM00016740	12.25	-1.026	0.00164	0.177682	unknown protein {Arabidopsis thaliana;} ^|^GB|AAM14073.1|20268740|AY091124 unknown protein {Arabidopsis thaliana;} ^|^GB|BAC42926.1|26451659|AK118309 unknown protein {Arabidopsis thaliana;}
MZ00026903	TC262304	TM00026903	13.04	-1.026	0.00643	0.177682	contains ESTs C96940(C50155),C26824(C50155) unknown protein {Oryza sativa (japonica cultivar-group);}
MZ00017867	TC273981	TM00017867	11.51	-1.027	0.02258	0.193182	NA
MZ00001177	AW066353	TM00001177	11.76	-1.028	0.00891	0.177682	putative glycosyl hydrolase family 35 (beta-galactosidase) {Oryza sativa (japonica cultivar-group);}
MZ00052519	TC275443	TM00052519	11.68	-1.043	0.00241	0.177682	unknown protein {Oryza sativa (japonica cultivar-group);}
MZ00016134	TC272440	TM00016134	13.69	-1.043	0.00163	0.177682	putative NF-E2 inducible protein {Oryza sativa (japonica cultivar-group);}
MZ00019400	TC248536	TM00019400	19.94	-1.046	0.00167	0.177682	putative serine/threonine protein kinase {Oryza sativa (japonica cultivar-group);} ^|^GB|BAD07591.1|41052735|AP004078 putative serine/threonine protein kinase {Oryza sativa (japonica cultivar-group);} -TRUNCATED-
MZ00029207	TC253871	TM00029207	11.05	-1.046	0.00968	0.177814	OSJNBb0002J11.11 {Oryza sativa (japonica cultivar-group);} ^|^GB|CAE04715.1|32489512|OSJN00169 OSJNBa0043L24.3 {Oryza sativa (japonica cultivar-group);}
MZ00056829	AZM4_33971	TM00056829	13.38	-1.046	0.01484	0.182793	hypothetical protein {Oryza sativa (japonica cultivar-group);}
MZ00025855	TC248653	TM00025855	10.41	-1.048	0.01948	0.187223	phragmoplast-associated kinesin-related protein 1 {Oryza sativa (japonica cultivar-group);}
MZ00027065	TC273195	TM00027065	11.32	-1.049	0.0039	0.177682	KNOX family class 2 homeodomain protein {Oryza sativa (japonica cultivar-group);}
MZ00030167	TC213845	TM00030167	11.39	-1.057	0.00153	0.177682	At2g47790/F17A22.18 {Arabidopsis thaliana;} ^|^GB|AAL11563.1|15983390|AF424569 At2g47790/F17A22.18 {Arabidopsis thaliana;} ^|^GB|AAC63654.2|20197308|AC005309 expressed protein {Arabidopsis thaliana;}
MZ00029775	TC275666	TM00029775	10.88	-1.058	0.00643	0.177682	putative receptor protein kinase PERK1 {Oryza sativa (japonica cultivar-group);}
MZ00017313	TC273485	TM00017313	12.35	-1.059	0.00046	0.177682	unknown protein {Oryza sativa (japonica cultivar-group);}
MZ00021669	TC273298	TM00021669	9.44	-1.059	0.01883	0.186143	putative nucleic acid binding (PHD-finger) protein {Oryza sativa (japonica cultivar-group);}
MZ00027905	TC263580	TM00027905	9.42	-1.064	0.00129	0.177682	hypothetical protein T29H11.100 - Arabidopsis thaliana {Arabidopsis thaliana;} ^|^GB|CAB41160.1|4678350|ATT29H11 putative protein {Arabidopsis thaliana;}
MZ00031363	TC266188	TM00031363	12.89	-1.064	0.00051	0.177682	hypothetical protein {Oryza sativa (japonica cultivar-group);} ^|^GB|AAL79699.1|18855007|AC087599 hypothetical protein {Oryza sativa (japonica cultivar-group);}
MZ00015998	TC272471	TM00015998	14.64	-1.065	0.00059	0.177682	putative WD-40 repeat protein family {Oryza sativa (japonica cultivar-group);} ^|^GB|BAD30810.1|50508526|AP005063 WD-40 repeat protein-like {Oryza sativa (japonica cultivar-group);}
MZ00040833	TC260841	TM00040833	10.83	-1.073	0.00445	0.177682	putative ribosomal protein L18 {Oryza sativa (japonica cultivar-group);}
MZ00055243	TC250837	TM00055243	11.85	-1.074	0.00589	0.177682	NA
MZ00006992	CD432996	TM00006992	11.92	-1.074	0.01201	0.181469	putative protein kinase {Oryza sativa (japonica cultivar-group);}
MZ00019257	TC275423	TM00019257	12.16	-1.078	0.00438	0.177682	putative transposon protein, 5'-partial {Oryza sativa (japonica cultivar-group);}
MZ00003440	BE051498	TM00003440	12.1	-1.081	0.00127	0.177682	NA
MZ00001509	AW352667	TM00001509	11.55	-1.082	0.00161	0.177682	hypothetical protein similar to Arabidopsis thaliana chromosome 5, T21H19_130 {Oryza sativa (japonica cultivar-group);}
MZ00004253	TC254484	TM00004253	14.77	-1.083	0.00039	0.177682	Cell wall-associated hydrolase {Vibrio vulnificus CMCP6;} ^|^GB|AAO09933.1|27361023|AE016801 Cell wall-associated hydrolase {Vibrio vulnificus CMCP6;} ^|^GB|AAO09859.1|27360949|AE016801 Cell wall-associated -TRUNCATED-
MZ00012804	CF633273	TM00012804	11.25	-1.084	0.01504	0.182793	putative pol polyprotein {Oryza sativa (japonica cultivar-group);}
MZ00047714	AZM4_130497	TM00047714	12.86	-1.086	0.01131	0.181469	contains EST AU062670(C30068) similar to Arabidopsis thaliana chromosome 2, At2g30500 unknown protein {Oryza sativa (japonica cultivar-group);} ^|^GB|BAB64818.1|15528776|AP003301 contains EST AU062670(C30068-TRUNCATED-
MZ00047004	AZM4_115558	TM00047004	11.71	-1.1	0.00489	0.177682	putative cop-coated vesicle membrane protein {Oryza sativa (japonica cultivar-group);}
MZ00039503	CF005576	TM00039503	11.72	-1.102	0.01786	0.185052	ubiquitin conjugating enzyme 2 {Zea mays;}
MZ00056866	AZM4_3660	TM00056866	10.12	-1.105	0.01723	0.184259	NA
MZ00036205	BE510083	TM00036205	9.97	-1.111	0.00372	0.177682	putative senescence-associated protein {Pisum sativum;}
MZ00012921	CF636473	TM00012921	13.14	-1.117	0.00043	0.177682	contains EST D49212(S16329) unknown protein {Oryza sativa (japonica cultivar-group);} ^|^GB|BAC06255.1|21952840|AP003316 contains EST D49212(S16329) unknown protein {Oryza sativa (japonica cultivar-group);} -TRUNCATED-
MZ00057273	AZM4_90100	TM00057273	12.17	-1.122	0.00945	0.177814	ring-H2 zinc finger protein {Zea mays;}
MZ00004766	BM266391	TM00004766	11.03	-1.123	0.01564	0.182979	putative Na+-dependent inorganic phosphate cotransporter {Arabidopsis thaliana;} ^|^GB|BAB10122.1|10176892|AB011475 Na+-dependent inorganic phosphate cotransporter-like protein {Arabidopsis thaliana;} -TRUNCATED-
MZ00024274	TC269842	TM00024274	13.23	-1.125	0.00168	0.177682	NA
MZ00004954	BM338382	TM00004954	15.2	-1.128	0.00073	0.177682	NA
MZ00048414	AZM4_16657	TM00048414	12.25	-1.136	0.00028	0.177682	F20B17.18 {Arabidopsis thaliana;}
MZ00000418	AI491484	TM00000418	17.99	-1.139	0.0003	0.177682	OSJNBb0034I13.22 {Oryza sativa (japonica cultivar-group);}
MZ00000424	AI586396	TM00000424	17.73	-1.154	0.00023	0.177682	NA
MZ00041495	TC270648	TM00041495	9.81	-1.155	0.0097	0.177864	unknown protein {Oryza sativa (japonica cultivar-group);}
MZ00025094	TC260795	TM00025094	15.97	-1.156	0.00024	0.177682	putative cytochrome c oxidoreductase {Arabidopsis thaliana;}
MZ00032147	TC216532	TM00032147	10.82	-1.157	0.00087	0.177682	putative ABC transporter {Oryza sativa (japonica cultivar-group);}
MZ00027703	TC248546	TM00027703	10.21	-1.162	0.00292	0.177682	Lipoxygenase 2.3, chloroplast precursor (EC 1.13.11.12) (LOX2:Hv:3). {Hordeum vulgare;} ^|^GB|CAD45187.1|25809278|HVU507213 lipoxygenase 2 {Hordeum vulgare subsp. vulgare;}
MZ00012835	TC254135	TM00012835	9.91	-1.167	0.02212	0.192606	putative glucan synthase {Oryza sativa (japonica cultivar-group);}
MZ00055368	TC275087	TM00055368	9.51	-1.168	0.00781	0.177682	NA
MZ00039585	CF011918	TM00039585	11.92	-1.17	0.0005	0.177682	AT3g27050/MOJ10_14 {Arabidopsis thaliana;} ^|^GB|AAK50060.1|13937133|AF372920 AT3g27050/MOJ10_14 {Arabidopsis thaliana;}
MZ00025122	TC250157	TM00025122	11.47	-1.172	0.00241	0.177682	serine/threonine protein kinase {Oryza sativa (japonica cultivar-group);} ^|^GB|CAE03651.2|38567896|OSJN00081 OSJNBa0060N03.16 {Oryza sativa (japonica cultivar-group);}
MZ00015523	TC250838	TM00015523	13.96	-1.174	0.00224	0.177682	KNOX family class 2 homeodomain protein {Oryza sativa (japonica cultivar-group);}
MZ00035230	AI745738	TM00035230	10.48	-1.177	0.00461	0.177682	global transcription factor group E {Zea mays;}
MZ00005615	BM661371	TM00005615	11.23	-1.178	0.00303	0.177682	unnamed protein product; contains similarity to protein kinase gene_id:MUA2.19 {Arabidopsis thaliana;}
MZ00016126	TC250011	TM00016126	10.37	-1.184	0.01166	0.181469	putative actin related protein 2/3 complex, 21 kDa subunit {Oryza sativa (japonica cultivar-group);}
MZ00000753	AI833823	TM00000753	10.06	-1.187	0.00074	0.177682	NA
MZ00023948	TC259831	TM00023948	12.3	-1.188	0.007	0.177682	photosystem I protein-like protein {Oryza sativa (japonica cultivar-group);} ^|^GB|BAC83352.1|34393656|AP004263 photosystem I protein-like protein {Oryza sativa (japonica cultivar-group);} ^|^GB|-TRUNCATED-
MZ00029013	TC264264	TM00029013	11.77	-1.198	0.00289	0.177682	phosphoenolpyruvate carboxylase kinase {Sorghum bicolor;}
MZ00000448	TC277634	TM00000448	14.96	-1.198	0.00021	0.177682	Ipomoea nil leaf protein like protein {Oryza sativa (japonica cultivar-group);}
MZ00051293	AZM4_74772	TM00051293	10.11	-1.212	0.01489	0.182793	putative NF-E2 inducible protein {Oryza sativa (japonica cultivar-group);}
MZ00046792	AZM4_113023	TM00046792	10.76	-1.213	0.02069	0.189678	putative heat shock protein {Oryza sativa (japonica cultivar-group);}
MZ00023461	TC268728	TM00023461	10.82	-1.22	0.01941	0.187134	Tubulin alpha-1 chain (Alpha-1 tubulin). {Zea mays;} ^|^PIR|S15773|S15773 tubulin alpha-1 chain - maize {Zea mays;} ^|^GB|CAA33734.1|22147|ZMALPTUB alpha1-tubulin {Zea mays;}
MZ00039206	CD986993	TM00039206	10.95	-1.227	0.00444	0.177682	Auxin-binding protein 4 precursor (ABP). {Zea mays;} ^|^PIR|B43033|B43033 auxin-binding protein 4 precursor - maize {Zea mays;} ^|^GB|AAB28589.1|442526|S66813 ZmERabp4 {Zea mays;} ^|^GB|AAA33431.1|168399|MZEABP4X auxin-binding protein {Zea mays;}
MZ00014129	TC270325	TM00014129	10.6	-1.229	0.01149	0.181469	annexin P35 - maize {Zea mays;} ^|^GB|CAA66901.1|1370603|ZMANNP35 annexin p35 {Zea mays;}
MZ00025112	TC270979	TM00025112	12.15	-1.231	0.00074	0.177682	putative UDP-N-acetylglucosamine pyrophosphorylase {Oryza sativa (japonica cultivar-group);} ^|^GB|BAD11559.1|42761316|AP003875 putative UDP-N-acetylglucosamine pyrophosphorylase {Oryza sativa (japonica cult-TRUNCATED-
MZ00013883	TC268880	TM00013883	11.7	-1.235	0.01053	0.179479	putative L-ascorbate oxidase homolog {Oryza sativa (japonica cultivar-group);}
MZ00027887	TC272963	TM00027887	10.6	-1.238	0.01201	0.181469	pumilio-like {Oryza sativa (japonica cultivar-group);}
MZ00027583	TC271022	TM00027583	11.46	-1.243	0.02289	0.193611	sarcoplasmic reticulum protein-like protein {Oryza sativa (japonica cultivar-group);} ^|^GB|AAS07364.1|41469641|AC092852 sarcoplasmic reticulum protein (with alternative splicing) {Oryza sativa (japonica -TRUNCATED-
MZ00016022	TC251221	TM00016022	19.29	-1.248	0.00026	0.177682	hypothetical protein {Oryza sativa (japonica cultivar-group);} ^|^GB|BAD45961.1|52076950|AP005090 hypothetical protein {Oryza sativa (japonica cultivar-group);}
MZ00000442	AI600421	TM00000442	16.56	-1.261	0.00053	0.177682	putative translation initiation factor IF-2 {Oryza sativa (japonica cultivar-group);}
MZ00021362	TC266798	TM00021362	9.71	-1.264	0.00021	0.177682	hypothetical protein similar to Arabidopsis thaliana, M7J2.190 {Oryza sativa (japonica cultivar-group);} ^|^GB|BAB03419.1|9558500|AP002816 unnamed protein product; Similar to Arabidopsis thaliana DNA chromos-TRUNCATED-
MZ00044297	TC253049	TM00044297	11.26	-1.264	0.00659	0.177682	putative aminoalcoholphosphotransferase {Oryza sativa (japonica cultivar-group);} ^|^GB|BAD07624.1|41053256|AP004084 putative aminoalcoholphosphotransferase {Oryza sativa (japonica cultivar-group-TRUNCATED-
MZ00047732	AZM4_13163	TM00047732	11.02	-1.268	0.00958	0.177814	glutamine-fructose-6-phosphate transaminase 2 {Arabidopsis thaliana;}
MZ00037604	CA400987	TM00037604	11.9	-1.276	0.00392	0.177682	Zein-beta precursor (Zein 2) (16 kDa) (Zein ZC1). {Zea mays;} ^|^PIR|B29017|B29017 zein Zc1 - maize {Zea mays;} ^|^GB|AAL16978.1|16305111|AF371262 16kD gamma zein {Zea mays;} ^|^GB|CAA37595.1|22515|ZMZC1 unn-TRUNCATED-
MZ00004205	BG841449	TM00004205	12.9	-1.291	0.0023	0.177682	NA
MZ00005032	BM347522	TM00005032	19.01	-1.296	0.00022	0.177682	putative RNA-binding protein {Oryza sativa (japonica cultivar-group);}
MZ00043594	TC260158	TM00043594	13.07	-1.308	0.00087	0.177682	hypothetical protein T5L19.200 - Arabidopsis thaliana {Arabidopsis thaliana;} ^|^GB|CAB39631.1|4539010|ATT5L19 putative DNA-directed RNA polymerase {Arabidopsis thaliana;} ^|^GB|CAB78130.1|7267703|ATCHRIV28 -TRUNCATED-
MZ00017963	TC252424	TM00017963	10.88	-1.32	0.00587	0.177682	putative retinoblastoma binding protein {Oryza sativa (japonica cultivar-group);} ^|^GB|AAL58187.1|18057164|AC027037 putative retinoblastoma binding protein {Oryza sativa (japonica cultivar-group);} -TRUNCATED-
MZ00027962	TC253015	TM00027962	10.32	-1.321	0.01982	0.18732	bifunctional nuclease {Zinnia elegans;}
MZ00025124	TC260787	TM00025124	18.08	-1.336	0.00016	0.177682	putative polyphosphoinositide binding protein Ssh2 {Oryza sativa (japonica cultivar-group);} ^|^GB|BAD15556.1|46390121|AP004119 putative polyphosphoinositide binding protein Ssh2 {Oryza sativa (japonica cult-TRUNCATED-
MZ00042788	TC272103	TM00042788	11.08	-1.359	0.00084	0.177682	At2g43670 {Arabidopsis thaliana;}
MZ00020183	TC249342	TM00020183	10.74	-1.359	0.00169	0.177682	unknown protein {Oryza sativa (japonica cultivar-group);} ^|^GB|AAP46254.1|31249762|AC133339 unknown protein {Oryza sativa (japonica cultivar-group);}
MZ00024340	TC249489	TM00024340	12.26	-1.368	0.0033	0.177682	putative PKG-Ib {Oryza sativa (japonica cultivar-group);} ^|^GB|BAD28553.1|50252397|AP005398 putative PKG-Ib {Oryza sativa (japonica cultivar-group);}
MZ00031548	TC266745	TM00031548	10.98	-1.369	0.00345	0.177682	putative cyclic nucleotide gated channel homolog {Oryza sativa (japonica cultivar-group);}
MZ00017617	TC272880	TM00017617	10.81	-1.371	0.00439	0.177682	putative WD-repeat protein 12 {Oryza sativa (japonica cultivar-group);}
MZ00039544	CF008315	TM00039544	10.18	-1.374	0.00015	0.177682	alpha 2 subunit of 20S proteasome {Oryza sativa (japonica cultivar-group);}
MZ00043279	TC269653	TM00043279	10.16	-1.376	0.00147	0.177682	putative inorganic pyrophosphatase {Oryza sativa (japonica cultivar-group);}
MZ00024018	TC259758	TM00024018	11.59	-1.405	0.01097	0.180657	nucleolar RNA-binding Nop10p-like protein {Oryza sativa (japonica cultivar-group);} ^|^GB|BAD21457.1|47847676|AP003980 nucleolar RNA-binding Nop10p-like protein {Oryza sativa (japonica cultivar-group);} -TRUNCATED-
MZ00019351	TC274987	TM00019351	10.11	-1.406	0.01123	0.181432	Hypothetical protein {Oryza sativa (japonica cultivar-group);}
MZ00004490	AZM4_123725	TM00004490	11.49	-1.408	0.01107	0.180701	OSJNBa0028I23.16 {Oryza sativa (japonica cultivar-group);}
MZ00024898	TC260373	TM00024898	11.43	-1.412	0.01638	0.183755	putative secretory carrier membrane protein {Oryza sativa (japonica cultivar-group);}
MZ00021237	TC277036	TM00021237	10.27	-1.413	0.00218	0.177682	putative TPR (tetratricopeptide repeat) domain containing protein {Oryza sativa (japonica cultivar-group);} ^|^GB|AAN05556.1|22758352|AC084023 putative TPR (tetratricopeptide repeat) domain containing protei-TRUNCATED-
MZ00054993	PUDFF83TD	TM00054993	11.81	-1.459	0.004	0.177682	putative leaf development protein Argonaute {Oryza sativa (japonica cultivar-group);} ^|^GB|BAD30270.1|50508348|AP003806 putative leaf development protein Argonaute {Oryza sativa (japonica cultivar-group);} -TRUNCATED-
MZ00031815	TC277841	TM00031815	11.7	-1.5	0.02007	0.188353	contains ESTs AU090550(E2560),AU063972(E2560) similar to Arabidopsis thaliana chromosome 4, F20O9.190 unknown protein {Oryza sativa (japonica cultivar-group);} ^|^GB|BAB84363.1|18461166|AP003223 contains EST-TRUNCATED-
MZ00000472	AI621549	TM00000472	19.87	-1.501	0.00057	0.177682	NA
MZ00023628	TC269341	TM00023628	11.17	-1.512	0.00092	0.177682	Glyceraldehyde 3-phosphate dehydrogenase, cytosolic 1 (EC 1.2.1.12). {Zea mays;} ^|^GB|CAA33620.1|295853|ZMGPC1 GAPDH {Zea mays;}
MZ00016004	TC251338	TM00016004	20.85	-1.513	0.00011	0.177682	putative 6-phosphogluconolactonase {Oryza sativa (japonica cultivar-group);}
MZ00055804	TC271313	TM00055804	9.93	-1.584	0.0037	0.177682	NA
MZ00025434	TC260609	TM00025434	11.54	-1.588	0.02232	0.192861	putative threonine synthase {Oryza sativa (japonica cultivar-group);}
MZ00004984	BM339583	TM00004984	13.09	-1.617	0.00011	0.177682	NA
MZ00015980	TC272478	TM00015980	18.03	-1.675	0.00011	0.177682	hypothetical protein F24B22.270 - Arabidopsis thaliana {Arabidopsis thaliana;} ^|^GB|CAB71005.1|6822077|ATF24B22 putative protein {Arabidopsis thaliana;}
MZ00025542	TC261241	TM00025542	9.92	-1.747	0.01059	0.179537	contains ESTs AU058449(E51284),AU222626(E51284) unknown protein {Oryza sativa (japonica cultivar-group);}
MZ00033249	TC258032	TM00033249	10.16	-2.196	0.00514	0.177682	putative NEP1-interacting protein {Oryza sativa (japonica cultivar-group);}
MZ00022773	TC267663	TM00022773	9.15	-2.538	0.02081	0.18984	putative far-red impaired response protein {Oryza sativa (japonica cultivar-group);}

## Sheet: ctrl-KAR1 6h
ID	Name	TIGR ID	A	logFC	p	adj p	Putative annotation
MZ00024641	TC270912	TM00024641	14	4.043	0.00187	0.093334	tonoplast membrane integral protein ZmTIP3-1 {Zea mays;}
MZ00019342	TC264733	TM00019342	15.02	3.295	2e-05	0.034763	OSJNBa0084K01.2 {Oryza sativa (japonica cultivar-group);} ^|^GB|CAE54543.1|38345206|OSJN00056 OSJNBa0015K02.22 {Oryza sativa (japonica cultivar-group);}
MZ00039357	CD997383	TM00039357	16.23	3.222	0	0.033108	NA
MZ00036045	AZM4_527	TM00036045	14.54	2.93	0	0.033108	cinnamic acid 4-hydroxylase {Sorghum bicolor;}
MZ00013630	TC259372	TM00013630	15.62	2.783	2e-05	0.034763	putative protein {Arabidopsis thaliana;} ^|^GB|AAL15273.1|16323077|AY057642 AT5g36230/T30G6_9 {Arabidopsis thaliana;}
MZ00014223	TC248063	TM00014223	16.04	2.724	0.0001	0.042524	putative cytosolic chaperonin delta-subunit {Oryza sativa (japonica cultivar-group);}
MZ00052136	AZM4_94272	TM00052136	17.1	2.671	1e-05	0.033108	putative pectin methylesterase {Oryza sativa (japonica cultivar-group);} ^|^GB|AAK98683.1|15451559|AC021893 Putative pectin methylesterase {Oryza sativa (japonica cultivar-group);}
MZ00028491	TC252611	TM00028491	15.7	2.611	1e-05	0.033108	OCL1 homeobox protein {Zea mays;}
MZ00057053	AZM4_59458	TM00057053	17.12	2.6	1e-05	0.033108	cysteine endopeptidase {Oryza sativa (japonica cultivar-group);} ^|^GB|BAA83473.1|5761329|AB004819 cysteine endopeptidase {Oryza sativa;}
MZ00024946	TC268995	TM00024946	14.98	2.59	0.00094	0.076519	AT5g11200/F2I11_90 {Arabidopsis thaliana;} ^|^GB|AAK96496.1|15450405|AY052303 AT5g11170/F2I11_60 {Arabidopsis thaliana;} ^|^GB|AAK55671.1|14190381|AF378868 AT5g11200/F2I11_90 {Arabidopsis thaliana;} ^|^GB|AA-TRUNCATED-
MZ00029093	TC253965	TM00029093	16.92	2.538	1e-05	0.033108	hypothetical protein AT4G25070 {Arabidopsis thaliana;}
MZ00029917	TC253869	TM00029917	14.57	2.413	6e-05	0.038775	AT3g04650/F7O18_13 {Arabidopsis thaliana;} ^|^GB|AAF04895.1|6175169|ATAC011437 unknown protein {Arabidopsis thaliana;} ^|^GB|AAO42761.1|28416461|BT004515 At3g04650/F7O18_13 {Arabidopsis thaliana;}
MZ00055102	PUHOT45TD	TM00055102	14.91	2.389	9e-05	0.042524	putative protein kinase {Oryza sativa (japonica cultivar-group);}
MZ00001759	AZM4_90165	TM00001759	15.64	2.372	1e-05	0.033108	hypothetical protein similar to Arabidopsis thaliana chromosome 5, MDH9.15 {Oryza sativa (japonica cultivar-group);} ^|^GB|BAB67888.1|15623829|AP003231 hypothetical protein similar to Arabidopsis thaliana ch-TRUNCATED-
MZ00027838	TC210976	TM00027838	14.25	2.352	2e-05	0.034763	contains ESTs AU077505(C52303),AU077504(C52303) unknown protein {Oryza sativa (japonica cultivar-group);}
MZ00029808	TC264673	TM00029808	16.29	2.339	1e-05	0.033108	potential U2 snRNA pseudouridine synthase-like {Oryza sativa (japonica cultivar-group);}
MZ00035786	AW461097	TM00035786	13.74	2.328	0.00026	0.052573	NA
MZ00044678	TC255485	TM00044678	14.87	2.309	9e-05	0.042524	OSJNBa0060P14.16 {Oryza sativa (japonica cultivar-group);} ^|^GB|CAE04827.1|32492168|OSJN00104 OSJNBb0048E02.7 {Oryza sativa (japonica cultivar-group);}
MZ00033029	TC258858	TM00033029	17.31	2.304	1e-05	0.033108	phytochrome C2 apoprotein {Zea mays;}
MZ00056396	AZM4_106850	TM00056396	16	2.211	1e-05	0.034763	calmodulin-binding heat-shock-like protein - Arabidopsis thaliana {Arabidopsis thaliana;} ^|^GB|CAB62005.1|6522561|ATT2J13 calmodulin-binding heat-shock-like protein {Arabidopsis thaliana;} ^|^GB|AAP40348.1|-TRUNCATED-
MZ00037890	CB885299	TM00037890	17.31	2.186	1e-05	0.033108	OSJNBa0084K01.15 {Oryza sativa (japonica cultivar-group);}
MZ00057098	AZM4_62769	TM00057098	15.09	2.183	1e-05	0.033108	hypothetical protein {Oryza sativa (japonica cultivar-group);}
MZ00024275	TC269845	TM00024275	15.37	2.171	1e-05	0.033108	NA
MZ00037911	CD001899	TM00037911	17.01	2.152	3e-05	0.034763	unnamed protein product; ESTs AU068544(C30430),C98487(E0325),D23445(C2825), AU068543(C30430),C71774(E0325),D22458(C11152) correspond to a region of the predicted gene. Similar to putative argonaute protein -TRUNCATED-
MZ00056703	AZM4_19648	TM00056703	14.43	2.149	0.00016	0.046842	putative hydroxycinnamoyl transferase {Oryza sativa (japonica cultivar-group);}
MZ00004064	BG833525	TM00004064	16.05	2.111	0.0013	0.083194	putative hydroxyproline-rich glycoprotein DZ-HRGP {Oryza sativa (japonica cultivar-group);} ^|^GB|BAD30150.1|50509090|AP003743 putative hydroxyproline-rich glycoprotein DZ-HRGP {Oryza sativa (japonica cultiv-TRUNCATED-
MZ00039775	CF024252	TM00039775	15.15	2.109	2e-05	0.034763	xylanase inhibitor protein I {Triticum aestivum;}
MZ00023831	TC259661	TM00023831	15.16	2.044	1e-05	0.033108	putative eukaryotic peptide chain release factor subunit 1-3 (eRF1-3) {Oryza sativa (japonica cultivar-group);} ^|^GB|BAC83252.1|34393599|AP003985 putative eukaryotic peptide chain release factor subunit 1-3-TRUNCATED-
MZ00043482	TC264580	TM00043482	18.43	2.03	3e-05	0.034763	replication origin activator 3 {Zea mays;}
MZ00016406	TC262100	TM00016406	14.76	2.028	5e-05	0.038775	hypothetical protein F28N24.10 [imported] - Arabidopsis thaliana {Arabidopsis thaliana;} ^|^GB|AAF88117.1|9502418|AC021043 Hypothetical protein {Arabidopsis thaliana;}
MZ00025223	TC260189	TM00025223	16.64	2.025	1e-05	0.033108	putative DAZ associated protein 1 {Oryza sativa (japonica cultivar-group);}
MZ00004679	BM079334	TM00004679	13.51	2.02	1e-05	0.033108	NA
MZ00043985	TC272688	TM00043985	13.94	1.954	0.0001	0.042524	putative ribulose-1,5-bisphosphate carboxylase/oxygenase small subunit N-methyltransferase {Oryza sativa (japonica cultivar-group);} ^|^GB|BAD12920.1|45735887|AP004179 putative ribulose-1,5-bisph-TRUNCATED-
MZ00029928	TC275311	TM00029928	17.11	1.947	1e-05	0.033108	hypothetical protein {Oryza sativa (japonica cultivar-group);}
MZ00036286	BE639740	TM00036286	17.33	1.946	1e-05	0.033108	NA
MZ00042154	TC251673	TM00042154	16.14	1.914	3e-05	0.034763	putative amino acid transport protein {Oryza sativa (japonica cultivar-group);}
MZ00042945	TC269578	TM00042945	15.05	1.857	4e-05	0.035318	NA
MZ00051036	AZM4_70023	TM00051036	13.96	1.853	0.00011	0.042524	putative arm repeat protein {Oryza sativa (japonica cultivar-group);} ^|^GB|AAG60190.1|12597882|AC084763 putative arm repeat protein {Oryza sativa (japonica cultivar-group);}
MZ00019198	TC275282	TM00019198	17.29	1.821	4e-05	0.035318	AT4g16570/dl4310w {Arabidopsis thaliana;} ^|^GB|AAN18172.1|23308405|BT000603 At4g16570/dl4310w {Arabidopsis thaliana;}
MZ00044731	TC278328	TM00044731	14.23	1.821	6e-05	0.038775	NA
MZ00038683	CD958015	TM00038683	16.69	1.82	3e-05	0.035318	putative ATFP7 {Oryza sativa (japonica cultivar-group);} ^|^GB|BAD33452.1|50725924|AP005422 putative ATFP7 {Oryza sativa (japonica cultivar-group);}
MZ00044326	TC211712	TM00044326	15.68	1.817	3e-05	0.035318	Peroxidase 6 precursor (EC 1.11.1.7) (Atperox P6). {Arabidopsis thaliana;} ^|^PIR|T00640|T00640 peroxidase homolog F3I6.3 - Arabidopsis thaliana {Arabidopsis thaliana;} ^|^GB|AAC00571.1|2829863|AC002396 Putative peroxidase {Arabidopsis thaliana;}
MZ00003754	BG316477	TM00003754	17.03	1.813	6e-05	0.038775	contains similarity to ABC transporter, ATP-binding protein {Arabidopsis thaliana;} ^|^GB|BAC43332.1|26452494|AK118738 unknown protein {Arabidopsis thaliana;} ^|^GB|AAP04039.1|29824157|BT006054 putative ABC -TRUNCATED-
MZ00041447	CF051179	TM00041447	16.98	1.812	2e-05	0.034763	NA
MZ00017311	TC252090	TM00017311	14.23	1.811	0.00031	0.05617	unnamed protein product; emb|CAB86899.1 gene_id:MBA10.9 strong similarity to unknown protein {Arabidopsis thaliana;} ^|^GB|BAA96977.1|8777387|AB023037 unnamed protein product; emb|CAB86899.1 gene_id:MFB16.3 -TRUNCATED-
MZ00048930	AZM4_27238	TM00048930	13.65	1.806	0.00016	0.046842	DNA polymerase lambda {Oryza sativa (japonica cultivar-group);}
MZ00004573	BM074409	TM00004573	15.11	1.805	4e-05	0.035318	NA
MZ00017340	TC260282	TM00017340	13.31	1.8	0.00014	0.045786	expressed protein {Oryza sativa (japonica cultivar-group);}
MZ00012763	CF632423_root	TM00012763	17.3	1.774	9e-05	0.042524	PRLI-interacting factor A {Arabidopsis thaliana;}
MZ00016521	TC272644	TM00016521	15.3	1.771	2e-05	0.034763	putative ATPase {Oryza sativa (japonica cultivar-group);} ^|^GB|BAD15543.1|46390107|AP004114 putative ATPase {Oryza sativa (japonica cultivar-group);}
MZ00030759	TC275924	TM00030759	14.43	1.756	6e-05	0.038775	unknown protein {Arabidopsis thaliana;} ^|^GB|AAK76575.1|15028089|AY045901 unknown protein {Arabidopsis thaliana;}
MZ00021257	TC276501	TM00021257	14.3	1.755	9e-05	0.042524	NA
MZ00004749	BM080749	TM00004749	16.66	1.736	3e-05	0.035318	NA
MZ00031424	TC258192	TM00031424	15.74	1.721	2e-05	0.034763	At2g32810/F24L7.5 {Arabidopsis thaliana;} ^|^GB|AAN72290.1|25090389|BT002279 At2g32810/F24L7.5 {Arabidopsis thaliana;}
MZ00022069	TC256751	TM00022069	15.24	1.719	2e-05	0.034763	nucleotidase-like protein {Oryza sativa (japonica cultivar-group);}
MZ00017488	TC273512	TM00017488	15.25	1.692	2e-05	0.034763	unknown protein {Oryza sativa (japonica cultivar-group);} ^|^GB|AAL59043.1|18087889|AC087182 unknown protein {Oryza sativa (japonica cultivar-group);}
MZ00043618	TC270848	TM00043618	13.67	1.69	0.00025	0.052428	unknown protein {Oryza sativa (japonica cultivar-group);} ^|^GB|AAS90636.1|46391109|AC105262 unknown protein {Oryza sativa (japonica cultivar-group);}
MZ00014064	TC259953	TM00014064	13.14	1.688	3e-05	0.034763	putative glycerol-3-phosphate dehydrogenase {Oryza sativa (japonica cultivar-group);}
MZ00039737	CF021454	TM00039737	16.29	1.687	2e-05	0.034763	orf275 {Rhizophydium sp. 136;}
MZ00043803	CF056912	TM00043803	14.83	1.687	4e-05	0.035738	histone deacetylase {Zea mays;}
MZ00029387	TC275436	TM00029387	14.73	1.685	5e-05	0.038775	NA
MZ00014098	TC270404	TM00014098	19.39	1.68	4e-05	0.035318	Sgt1 {Oryza sativa (japonica cultivar-group);}
MZ00029208	TC274931	TM00029208	15.01	1.68	3e-05	0.035318	NA
MZ00018244	TC259903	TM00018244	14.58	1.678	4e-05	0.035318	NA
MZ00016537	TC251722	TM00016537	16.25	1.676	2e-05	0.034763	contains ESTs D46328(S10931),AU085998(S10931) unknown protein {Oryza sativa (japonica cultivar-group);}
MZ00051831	AZM4_90446	TM00051831	15.84	1.65	0.0001	0.042524	membrane-anchored endo-1,4-beta-glucanase {Gossypium hirsutum;}
MZ00051332	AZM4_79154	TM00051332	13.82	1.648	7e-05	0.041186	putative protein kinase {Oryza sativa (japonica cultivar-group);} ^|^GB|BAD25588.1|49388458|AP004868 putative protein kinase {Oryza sativa (japonica cultivar-group);}
MZ00022726	TC257417	TM00022726	15.43	1.633	0.00039	0.060351	NA
MZ00000423	AI523021	TM00000423	18.53	1.609	3e-05	0.035318	NA
MZ00027023	TC262615	TM00027023	14.73	1.608	4e-05	0.035318	putative glutamine synthetase {Oryza sativa (japonica cultivar-group);}
MZ00017056	TC196307	TM00017056	15.23	1.608	7e-05	0.040225	putative pirin-like protein {Oryza sativa (japonica cultivar-group);}
MZ00024687	TC260306	TM00024687	14.11	1.606	3e-05	0.034763	contains ESTs EB4210(E4210),C73483(E4210),C91714(E31403) similar to Arabidopsis thaliana chromosome 3, F4P13.19 unknown protein {Oryza sativa (japonica cultivar-group);} ^|^GB|BAB89015.1|20146233|AP003238 -TRUNCATED-
MZ00049495	AZM4_38588	TM00049495	18.78	1.593	4e-05	0.035318	unnamed protein product; ESTs C19814(E10971),AU090481(E10971) correspond to a region of the predicted gene. Similar to Arabidopsis thaliana chromosome 2, sequence from clones T3F17, F11C10, F13A10; auxin-res-TRUNCATED-
MZ00021500	TC277539	TM00021500	15.04	1.589	3e-05	0.034763	NA
MZ00041852	TC259844	TM00041852	14.47	1.578	3e-05	0.034763	NA
MZ00048172	AZM4_138693	TM00048172	15.09	1.565	4e-05	0.035318	putative CTR1-like kinase kinase kinase {Oryza sativa (japonica cultivar-group);}
MZ00012886	CF635716	TM00012886	14.76	1.547	0.00033	0.057166	unknown protein {Oryza sativa (japonica cultivar-group);} ^|^GB|BAC21285.1|24060169|AP005828 contains EST AU173909(S20694) similar to Arabidopsis thaliana chromosome 1,T6D22.10 unknown protien {Oryza sativa -TRUNCATED-
MZ00050475	AZM4_59679	TM00050475	14.43	1.528	7e-05	0.039407	unknown protein {Oryza sativa (japonica cultivar-group);}
MZ00022493	TC267903	TM00022493	13.17	1.528	0.00049	0.063577	putative protein kinase {Oryza sativa (japonica cultivar-group);}
MZ00033112	TC277310	TM00033112	13.47	1.527	0.00059	0.067056	hypothetical protein T17F15.220 - Arabidopsis thaliana {Arabidopsis thaliana;} ^|^GB|CAB41148.1|4678337|ATT17F15 putative protein {Arabidopsis thaliana;}
MZ00039868	CF035240	TM00039868	16.22	1.524	0.00019	0.049826	putative GEKO1 {Oryza sativa (japonica cultivar-group);} ^|^GB|BAD03207.1|38636945|AP004574 putative GEKO1 {Oryza sativa (japonica cultivar-group);}
MZ00036666	AZM4_92120	TM00036666	16.88	1.523	3e-05	0.035318	putative nascent polypeptide associated complex alpha chain {Oryza sativa (japonica cultivar-group);} ^|^GB|BAC78570.1|32352154|AB110178 nascent polypeptide associated complex alpha chain {Oryza sativa (japo-TRUNCATED-
MZ00004354	BI325433	TM00004354	14.58	1.51	0.00011	0.042524	quinone oxidoreductase-like protein At1g23740 - Arabidopsis thaliana {Arabidopsis thaliana;} ^|^GB|AAC98029.1|4056456|F5O8 Strong similarity to gb|U20808 auxin-induced protein from Vigna radiata and a member-TRUNCATED-
MZ00029791	TC248179	TM00029791	13.19	1.51	0.00022	0.051888	putative ascorbate oxidase AO4 {Oryza sativa (japonica cultivar-group);}
MZ00021099	TC255957	TM00021099	13.65	1.505	0.0008	0.072442	expressed protein {Oryza sativa (japonica cultivar-group);} ^|^GB|AAO73235.1|29244642|AC120535 unknown protein {Oryza sativa (japonica cultivar-group);}
MZ00036119	BE051285	TM00036119	16.01	1.502	5e-05	0.038775	NA
MZ00042951	TC269616	TM00042951	13.16	1.494	0.00082	0.072627	NA
MZ00000822	AI881679	TM00000822	13.56	1.492	0.00024	0.052124	NA
MZ00041606	TC260416	TM00041606	14.99	1.481	0.00026	0.052573	putative polyketide synthase {Oryza sativa (japonica cultivar-group);}
MZ00048357	AZM4_15442	TM00048357	16.29	1.474	0.00022	0.051888	cdc2 protein kinases-like {Oryza sativa (japonica cultivar-group);} ^|^GB|BAD45603.1|52076690|AP003935 cdc2 protein kinases-like {Oryza sativa (japonica cultivar-group);}
MZ00020080	TC265278	TM00020080	14.19	1.467	7e-05	0.039812	hypothetical protein {Oryza sativa (japonica cultivar-group);}
MZ00015185	TC261236	TM00015185	14.95	1.46	4e-05	0.035475	OJ000126_13.6 {Oryza sativa (japonica cultivar-group);}
MZ00027886	TC272962	TM00027886	14.03	1.439	5e-05	0.038775	pumilio-like {Oryza sativa (japonica cultivar-group);}
MZ00020508	TC265841	TM00020508	15.49	1.438	5e-05	0.037091	NA
MZ00032319	TC256724	TM00032319	14.25	1.432	0.0002	0.051231	putative SEB4D {Oryza sativa (japonica cultivar-group);} ^|^GB|BAD35379.1|51090851|AP003539 putative SEB4D {Oryza sativa (japonica cultivar-group);}
MZ00001243	TC266155	TM00001243	16.32	1.423	7e-05	0.039812	hypothetical protein [imported] - Arabidopsis thaliana {Arabidopsis thaliana;} ^|^GB|AAP04078.1|29824235|BT006093 unknown protein {Arabidopsis thaliana;} ^|^GB|AAO64150.1|28973661|BT005740 unknown protein {A-TRUNCATED-
MZ00024850	TC260528	TM00024850	19.5	1.418	6e-05	0.038998	putative small zinc finger-related protein {Oryza sativa (japonica cultivar-group);} ^|^GB|BAD01221.1|38175528|AP004464 putative small zinc finger-related protein {Oryza sativa (japonica cultivar-group);} -TRUNCATED-
MZ00017755	TC252932	TM00017755	17.88	1.415	6e-05	0.038775	putative leucine-rich repeat transmembrane protein kinase {Oryza sativa (japonica cultivar-group);}
MZ00017027	TC251592	TM00017027	14.34	1.413	9e-05	0.042524	unknown {Arabidopsis thaliana;}
MZ00025822	TC261591	TM00025822	15.03	1.409	0.0001	0.042524	salt-induced MAP kinase 1 {Zea mays;}
MZ00019438	TC264772	TM00019438	16.22	1.398	6e-05	0.038775	hsr201 -like {Oryza sativa (japonica cultivar-group);} ^|^GB|BAD44842.1|52075672|AP002818 hsr201 -like {Oryza sativa (japonica cultivar-group);}
MZ00029685	TC275646	TM00029685	15.83	1.394	6e-05	0.038775	hypothetical protein similar to Arabidopsis thaliana chromosome 5, AAD29063.1 {Oryza sativa (japonica cultivar-group);} ^|^GB|BAB67914.1|15623855|AP003237 hypothetical protein similar to Arabidopsis thaliana-TRUNCATED-
MZ00027588	TC273670	TM00027588	14.69	1.39	0.00035	0.057516	putative alpha-hydroxynitrile lyase {Arabidopsis thaliana;} ^|^GB|AAL36348.1|17381072|AY063992 putative alpha-hydroxynitrile lyase {Arabidopsis thaliana;} ^|^GB|AAF19562.1|6630543|ATAC011708 putative alpha-h-TRUNCATED-
MZ00021618	TC202066	TM00021618	14.58	1.382	0.00031	0.055766	NA
MZ00026997	TC262314	TM00026997	13.9	1.382	0.0004	0.060996	unknown protein {Oryza sativa (japonica cultivar-group);}
MZ00032393	TC267972	TM00032393	15.52	1.374	8e-05	0.042223	putative AT hook-containing MAR-binding protein {Oryza sativa (japonica cultivar-group);}
MZ00031484	TC277149	TM00031484	14.84	1.367	0.00123	0.082046	contains ESTs AU093602(C53057),AU093601(C53057),C27131(C51046) unknown protein {Oryza sativa (japonica cultivar-group);} ^|^GB|BAB86419.1|19570992|AP003221 contains ESTs AU093602(C53057),AU093601-TRUNCATED-
MZ00035650	AW256055	TM00035650	15.85	1.365	6e-05	0.039294	NA
MZ00042013	TC272432	TM00042013	12.19	1.363	0.00232	0.099448	contains EST AU063233(C53786) similar to Arabidopsis thaliana chromosome 1, MRC8.21 unknown protein {Oryza sativa (japonica cultivar-group);} ^|^GB|BAB44133.1|13873029|AP003144 contains EST AU063233(C53786) -TRUNCATED-
MZ00006005	BQ619427	TM00006005	16.71	1.359	0.00012	0.044418	UDP-glucosyltransferase BX9 {Zea mays;}
MZ00001850	AZM4_90482	TM00001850	13.7	1.357	0.00023	0.052124	receptor protein kinase-like {Arabidopsis thaliana;}
MZ00023734	TC269235	TM00023734	12.56	1.35	0.00237	0.099991	putative beta 4 proteasome subunit {Zea mays;}
MZ00027459	TC262930	TM00027459	13.3	1.348	0.00031	0.055766	putative exoribonuclease {Oryza sativa (japonica cultivar-group);}
MZ00029013	TC264264	TM00029013	12.77	1.343	0.00077	0.071881	phosphoenolpyruvate carboxylase kinase {Sorghum bicolor;}
MZ00029583	TC264571	TM00029583	14.32	1.338	0.00169	0.090997	unknown protein {Oryza sativa (japonica cultivar-group);}
MZ00034982	AI065546	TM00034982	17.29	1.335	6e-05	0.038775	FEN-1 {Oryza sativa (japonica cultivar-group);}
MZ00041833	TC261267	TM00041833	17.16	1.333	0.00011	0.042524	NA
MZ00042849	TC258616	TM00042849	15.05	1.33	0.00018	0.048323	10.8kD photosystem I protein. {Hordeum vulgare subsp. vulgare;}
MZ00006035	BQ740227	TM00006035	16.22	1.325	0.00013	0.045786	putative adenine nucleotide translocase {Castanea sativa;}
MZ00029637	TC254485	TM00029637	21.47	1.322	0.00017	0.048302	NA
MZ00019816	TC265213	TM00019816	17	1.309	7e-05	0.040225	unknown protein {Arabidopsis thaliana;}
MZ00019177	TC264454	TM00019177	13.63	1.308	0.00029	0.055748	putative monosaccharide transporter 3 {Oryza sativa (japonica cultivar-group);}
MZ00018144	TC274251	TM00018144	14.32	1.303	0.00014	0.046181	Similar to Prunus armeniaca ethylene-forming-enzyme-like dioxygenase. (U97530) {Oryza sativa (japonica cultivar-group);} ^|^GB|BAA95827.1|8096324|AP002069 Similar to Prunus armeniaca ethylene-forming-enzyme--TRUNCATED-
MZ00049616	AZM4_40023	TM00049616	12.97	1.303	0.00199	0.095282	Hypothetical protein {Oryza sativa (japonica cultivar-group);}
MZ00040504	AZM4_80050	TM00040504	17.47	1.302	0.00025	0.052573	unknown protein {Oryza sativa (japonica cultivar-group);}
MZ00004361	BI358961	TM00004361	18.99	1.3	0.00011	0.042524	NA
MZ00034341	TC206410	TM00034341	15.33	1.299	0.0001	0.042524	phosphoethanolamine methyltransferase {Triticum aestivum;}
MZ00025746	TC271740	TM00025746	13.38	1.297	0.00143	0.086376	TMV-MP30 binding protein 2C-like {Oryza sativa (japonica cultivar-group);} ^|^GB|BAD33965.1|50726353|AP005759 TMV-MP30 binding protein 2C-like {Oryza sativa (japonica cultivar-group);}
MZ00023485	TC259101	TM00023485	17.5	1.296	8e-05	0.042524	Phospholipase D alpha 2 {Oryza sativa (japonica cultivar-group);}
MZ00048251	AZM4_141397	TM00048251	16.11	1.293	9e-05	0.042524	NA
MZ00041860	TC261307	TM00041860	18.46	1.288	0.0001	0.042524	putative IDN3 protein isoform A {Oryza sativa (japonica cultivar-group);}
MZ00033405	TC218359	TM00033405	16.41	1.288	0.0002	0.050493	unknown protein {Oryza sativa (japonica cultivar-group);}
MZ00025385	TC207785	TM00025385	16.41	1.285	0.00027	0.052963	putative replication factor {Oryza sativa (japonica cultivar-group);}
MZ00043465	TC260115	TM00043465	14.76	1.285	0.00033	0.056716	Putative protein phosphatase {Oryza sativa (japonica cultivar-group);}
MZ00036564	BG833378	TM00036564	15.13	1.28	0.00012	0.044418	NA
MZ00015881	TC272240	TM00015881	15.32	1.278	8e-05	0.042524	OSJNBa0055C08.1 {Oryza sativa (japonica cultivar-group);}
MZ00022510	TC257358	TM00022510	15.97	1.274	0.00028	0.054337	ataxin 3-like protein {Oryza sativa (japonica cultivar-group);}
MZ00030771	TC276827	TM00030771	16.23	1.272	0.0001	0.042524	NA
MZ00023493	TC269380	TM00023493	16.48	1.272	0.00021	0.051231	NA
MZ00035623	AW231303	TM00035623	13.36	1.271	0.00013	0.045786	NA
MZ00044146	TC252201	TM00044146	18.34	1.27	0.00014	0.045786	NA
MZ00029447	TC252883	TM00029447	14.95	1.267	0.0001	0.042524	unknown protein {Arabidopsis thaliana;} ^|^GB|AAN15601.1|23198148|BT000282 unknown protein {Arabidopsis thaliana;}
MZ00025942	TC249384	TM00025942	13.69	1.266	0.0004	0.060996	ESTs AU077636(E30684),AU064227(E20182), AU082144(E20182) correspond to a region of the predicted gene. hypothetical protein {Oryza sativa (japonica cultivar-group);}
MZ00042136	TC262589	TM00042136	18.26	1.265	0.00014	0.045786	receptor-like protein kinase ARK1 {Oryza sativa (japonica cultivar-group);}
MZ00034231	TC271734	TM00034231	16.17	1.262	0.00033	0.056716	putative ankyrin protein {Oryza sativa (japonica cultivar-group);} ^|^GB|AAG46181.1|12039395|AC018727 putative ankyrin protein {Oryza sativa (japonica cultivar-group);} ^|^GB|BAC78565.1|32352144|AB110173 ank-TRUNCATED-
MZ00039767	CF023791	TM00039767	13.8	1.261	8e-05	0.042223	NA
MZ00025322	TC250041	TM00025322	16.81	1.261	0.00031	0.055766	Ubiquinol-cytochrome c reductase iron-sulfur subunit, mitochondrialprecursor (EC 1.10.2.2) (Rieske iron-sulfur protein) (RISP). {Zea mays;} ^|^PIR|A41607|A41607 ubiquinol-cytochrome-c reductase (EC 1.10.2.2)-TRUNCATED-
MZ00028855	TC274398	TM00028855	13.78	1.26	0.00164	0.089727	hypothetical protein {Oryza sativa (japonica cultivar-group);}
MZ00026702	TC251256	TM00026702	20.05	1.258	0.0001	0.042524	contains ESTs AU064282(E20459),AU097686(S6509) unknown protein {Oryza sativa (japonica cultivar-group);} ^|^GB|BAB03618.1|9663977|AP002522 contains ESTs AU064282(E20459),AU097686(S6509) unknown protein {Oryz-TRUNCATED-
MZ00036580	BG836043	TM00036580	18.32	1.256	0.00015	0.046842	NA
MZ00050493	AZM4_59835	TM00050493	17.48	1.255	0.00011	0.042524	OSJNBa0029H02.20 {Oryza sativa (japonica cultivar-group);}
MZ00020843	TC247908	TM00020843	19.32	1.254	0.0001	0.042524	putative pectate lyase precursor {Oryza sativa (japonica cultivar-group);}
MZ00037188	BM428843	TM00037188	15.38	1.249	0.00013	0.045786	NA
MZ00032564	TC265499	TM00032564	14.98	1.246	0.00016	0.046842	contains ESTs C98134(C0765),C98133(C0765) similar to Arabidopsis thaliana chromosome 4, At4g01000 unknown protein {Oryza sativa (japonica cultivar-group);}
MZ00036556	BG550294	TM00036556	18.35	1.236	0.00017	0.04752	hypothetical protein {Oryza sativa (japonica cultivar-group);}
MZ00004378	BI396079	TM00004378	15.73	1.232	9e-05	0.042524	OSJNBa0079M09.13 {Oryza sativa (japonica cultivar-group);} ^|^GB|BAA84779.1|6006310|AB018443 nonphototrophic hypocotyl 1b {Oryza sativa (japonica cultivar-group);}
MZ00025427	TC261105	TM00025427	19.5	1.23	0.00012	0.042524	putative reductase {Oryza sativa (japonica cultivar-group);}
MZ00017383	TC196700	TM00017383	19.12	1.229	9e-05	0.042524	OSJNBa0010H02.7 {Oryza sativa (japonica cultivar-group);} ^|^GB|AAM73779.1|21666630|AF391108 beta-expansin {Oryza sativa;}
MZ00014476	TC258107	TM00014476	14.77	1.229	9e-05	0.042524	putative PRP8 protein {Oryza sativa (japonica cultivar-group);}
MZ00026626	TC251557	TM00026626	18.02	1.229	0.00013	0.045786	MutT/nudix protein-like {Oryza sativa (japonica cultivar-group);} ^|^GB|BAD19191.1|47497142|AP004054 MutT/nudix protein-like {Oryza sativa (japonica cultivar-group);}
MZ00019757	TC276126	TM00019757	19.7	1.22	0.00011	0.042524	auxin-induced protein IAA18 [imported] - Arabidopsis thaliana (fragment) {Arabidopsis thaliana;} ^|^GB|AAB84355.1|2618725|ATU49074 IAA18 {Arabidopsis thaliana;}
MZ00042093	TC258542	TM00042093	18.54	1.212	0.00033	0.056716	metallothionein 2a {Populus balsamifera subsp. trichocarpa x Populus deltoides;}
MZ00033188	TC253946	TM00033188	15.42	1.21	0.00015	0.046181	putative chalcone synthase {Oryza sativa (japonica cultivar-group);} ^|^GB|BAC79571.1|33146463|AP003797 putative chalcone synthase {Oryza sativa (japonica cultivar-group);}
MZ00005999	BQ619282	TM00005999	17.06	1.208	0.00016	0.046842	Putative serine/threonine kinase {Oryza sativa (japonica cultivar-group);}
MZ00030757	TC266350	TM00030757	14.01	1.208	0.00061	0.06747	probable splicing factor [imported] - Arabidopsis thaliana {Arabidopsis thaliana;}
MZ00015360	TC258514	TM00015360	18.45	1.203	0.00011	0.042524	putative actin {Oryza sativa (japonica cultivar-group);}
MZ00052456	TC257067	TM00052456	19.02	1.202	0.00017	0.048045	OSJNBb0072M01.10 {Oryza sativa (japonica cultivar-group);} ^|^GB|CAE01918.2|38345698|OSJN00108 OSJNBb0070J16.14 {Oryza sativa (japonica cultivar-group);}
MZ00024060	TC270254	TM00024060	19.6	1.199	0.00018	0.049504	putative mitochondrial F0 ATP synthase D chain {Oryza sativa (japonica cultivar-group);} ^|^GB|BAC78567.1|32352148|AB110175 hypothetical protein {Oryza sativa (japonica cultivar-group);}
MZ00034255	TC195325	TM00034255	19.88	1.191	0.00024	0.052124	hypothetical protein similar to Arabidopsis thaliana chromosome 5, At5g24710 {Oryza sativa (japonica cultivar-group);}
MZ00012868	TC257305	TM00012868	14.85	1.188	0.00043	0.062574	hypothetical protein similar to Arabidopsis thaliana chromosome 4, At3g43920At4g12690 {Oryza sativa (japonica cultivar-group);}
MZ00017648	TC273210	TM00017648	17.36	1.186	0.00011	0.042524	OSJNBa0038O10.22 {Oryza sativa (japonica cultivar-group);}
MZ00027168	TC262567	TM00027168	14.48	1.183	0.00099	0.078044	calmodulin-binding protein MPCBP {Zea mays;}
MZ00019011	TC274966	TM00019011	14.67	1.18	0.00052	0.064893	hypothetical protein similar to Oryza sativa Lemont , 10A19I.11 {Oryza sativa (japonica cultivar-group);}
MZ00027774	TC263169	TM00027774	16.49	1.179	0.00053	0.065784	kinesin (centromeric protein)-like protein {Arabidopsis thaliana;}
MZ00006961	CD058813	TM00006961	21.89	1.177	0.00042	0.062466	NA
MZ00052424	BG836529	TM00052424	18.47	1.168	0.00011	0.042524	NA
MZ00031165	AZM4_5775	TM00031165	14.65	1.166	0.00012	0.042524	hypothetical protein {Oryza sativa (japonica cultivar-group);}
MZ00028758	TC263926	TM00028758	13.46	1.16	0.00024	0.052124	putative cleavage and polyadenylation specifity factor {Oryza sativa (japonica cultivar-group);} ^|^GB|AAO20067.1|27573349|AC096688 putative cleavage and polyadenylation specifity factor protein {Oryza sativ-TRUNCATED-
MZ00026661	TC247999	TM00026661	13.52	1.16	0.00047	0.062574	putative NAC-domain protein {Oryza sativa (japonica cultivar-group);} ^|^GB|AAT02360.1|46849874|AY596808 NAC transcription factor {Oryza sativa (japonica cultivar-group);}
MZ00005327	BM417347	TM00005327	14.62	1.159	0.00026	0.052573	hypothetical protein similar to Arabidopsis thaliana chromosome 5, T21H19_130 {Oryza sativa (japonica cultivar-group);}
MZ00025403	TC271396	TM00025403	20.75	1.157	0.00014	0.045786	putative u1 small nuclear ribonucleoprotein C {Oryza sativa (japonica cultivar-group);}
MZ00032678	TC268307	TM00032678	13.73	1.157	0.00031	0.05617	NA
MZ00038791	CD963070	TM00038791	13.74	1.153	0.0011	0.079383	gibberellin-induced receptor-like kinase TMK {Oryza sativa (japonica cultivar-group);}
MZ00035627	AW231383	TM00035627	16.18	1.149	0.00016	0.046842	putative DNA damage binding protein 1 {Oryza sativa (japonica cultivar-group);}
MZ00005504	BM501197	TM00005504	18.29	1.149	0.00022	0.051888	putative receptor kinase {Arabidopsis thaliana;} ^|^GB|AAL07143.1|15810511|AY056294 putative receptor kinase {Arabidopsis thaliana;}
MZ00015336	TC261311	TM00015336	17.03	1.141	0.00022	0.051888	putative Tic20 protein {Oryza sativa (japonica cultivar-group);}
MZ00007519	CD443525	TM00007519	19.9	1.138	0.00026	0.052573	Putative nucleotide binding protein {Oryza sativa (japonica cultivar-group);} ^|^GB|AAM19136.1|20330773|AC103891 Putative nucleotide binding protein {Oryza sativa (japonica cultivar-group);}
MZ00043660	TC250290	TM00043660	15.95	1.136	0.00016	0.046842	NA
MZ00024671	TC260422	TM00024671	15.26	1.135	0.00016	0.046842	unknown protein {Arabidopsis thaliana;}
MZ00014888	TC260596	TM00014888	12.76	1.132	0.0007	0.069558	putative z-protein {Oryza sativa (japonica cultivar-group);} ^|^GB|BAD30317.1|50509166|AP003826 putative z-protein {Oryza sativa (japonica cultivar-group);}
MZ00057069	AZM4_60359	TM00057069	15.43	1.128	0.00014	0.045786	OSJNBa0088H09.5 {Oryza sativa (japonica cultivar-group);}
MZ00057372	OGUEI61TH	TM00057372	18.19	1.128	0.00013	0.045786	NA
MZ00036586	BG836203	TM00036586	17.95	1.128	0.00018	0.049405	NA
MZ00005510	BM501226	TM00005510	18.21	1.128	0.00019	0.049504	putative sodium-dicarboxylate cotransporter protein {Arabidopsis thaliana;} ^|^GB|AAL59967.1|18176009|AY072145 putative sodium-dicarboxylate cotransporter protein {Arabidopsis thaliana;} ^|^GB|BAA96091.1|805-TRUNCATED-
MZ00023033	TC278831	TM00023033	14.16	1.127	0.00055	0.065817	phosphoinositide-specific phospholipase C {Oryza sativa (indica cultivar-group);}
MZ00030723	TC214568	TM00030723	18.43	1.125	0.00017	0.04752	Putative protein kinase {Oryza sativa (japonica cultivar-group);}
MZ00051283	AZM4_74332	TM00051283	13.22	1.125	0.00119	0.081278	putative PPR repeat containing protein {Oryza sativa (japonica cultivar-group);}
MZ00030526	TC275513	TM00030526	14.13	1.123	0.00151	0.087707	putative epsin 2a {Oryza sativa (japonica cultivar-group);} ^|^GB|AAK98696.1|15451572|AC069158 Putative epsin {Oryza sativa (japonica cultivar-group);}
MZ00015849	TC271887	TM00015849	15.24	1.118	0.00019	0.049504	putative RNA helicase, DRH1 {Oryza sativa (japonica cultivar-group);}
MZ00006935	CD052391	TM00006935	15.63	1.117	0.00015	0.04623	OSJNBb0012E24.3 {Oryza sativa (japonica cultivar-group);}
MZ00035074	AI438622	TM00035074	13.28	1.112	0.00217	0.097419	OJ991113_30.6 {Oryza sativa (japonica cultivar-group);}
MZ00025853	TC271568	TM00025853	14.95	1.111	0.00061	0.06747	hypothetical protein {Oryza sativa (indica cultivar-group);}
MZ00041654	TC260700	TM00041654	14.83	1.11	0.00014	0.045786	NA
MZ00004579	BM074501	TM00004579	14.58	1.109	0.00109	0.079383	OSJNBa0088K19.7 {Oryza sativa (japonica cultivar-group);}
MZ00051900	AZM4_91194	TM00051900	17.54	1.107	0.00015	0.046842	putative proton-dependent oligopeptide transporter (POT) {Oryza sativa (japonica cultivar-group);}
MZ00044190	TC271827	TM00044190	14.09	1.107	0.00041	0.062214	allene oxide synthase {Zea mays;}
MZ00036610	BG836524	TM00036610	18.65	1.104	0.00017	0.048302	mitochondrial L-galactono-1,4-lactone dehydrogenase {Rosa roxburghii;}
MZ00039403	CF000478	TM00039403	19.04	1.104	0.00021	0.051614	mutant 19 kDa S15P alpha-zein {Zea mays;}
MZ00005464	BM500984	TM00005464	19.68	1.103	0.00014	0.046181	putative cytochrome P450-like protein {Sorghum bicolor;}
MZ00057137	AZM4_69145	TM00057137	19.24	1.102	0.00015	0.046842	contains EST C24901(S16136) unknown protein {Oryza sativa (japonica cultivar-group);}
MZ00001837	AZM4_90598	TM00001837	17.44	1.102	0.00044	0.062574	putative polygalacturonase {Oryza sativa (japonica cultivar-group);} ^|^GB|AAP21429.1|30103016|AC135958 putative polygalacturonase precursor {Oryza sativa (japonica cultivar-group);}
MZ00030257	TC265757	TM00030257	15.45	1.101	0.00024	0.052124	unnamed protein product; gene_id:K16H17.4 ref|NP_056993.1 similar to unknown protein {Arabidopsis thaliana;}
MZ00020932	TC266650	TM00020932	14.62	1.1	0.00045	0.062574	NA
MZ00041820	TC249959	TM00041820	15.08	1.097	0.00022	0.052065	NA
MZ00033763	BM500843	TM00033763	18.29	1.094	0.00042	0.062466	putative cytochrome P450 {Oryza sativa (japonica cultivar-group);}
MZ00032687	TC268011	TM00032687	16.19	1.092	0.00022	0.051888	unknown protein {Arabidopsis thaliana;} ^|^GB|AAL08290.1|15912313|AY056434 AT5g24690/MXC17_8 {Arabidopsis thaliana;} ^|^GB|AAK44019.1|13877883|AF370204 unknown protein {Arabidopsis thaliana;}
MZ00015003	TC193641	TM00015003	17.14	1.088	0.00016	0.046842	hypothetical protein T19F6.150 - Arabidopsis thaliana {Arabidopsis thaliana;} ^|^GB|CAB51659.1|5668644|ATT19F6 putative protein {Arabidopsis thaliana;} ^|^GB|CAB79326.1|7269266|ATCHRIV61 putative protein {Arabidopsis thaliana;}
MZ00015312	TC194064	TM00015312	16.84	1.084	0.00015	0.046842	Similar to putative lipase (AC006232) {Oryza sativa (japonica cultivar-group);}
MZ00005890	BQ538596	TM00005890	16.91	1.076	0.00027	0.052963	ankyrin-like protein {Oryza sativa (japonica cultivar-group);} ^|^GB|BAD34362.1|50726643|AP006173 ankyrin-like protein {Oryza sativa (japonica cultivar-group);}
MZ00049510	AZM4_38815	TM00049510	17.43	1.075	0.00027	0.052963	putative WRKY DNA-binding protein {Oryza sativa (japonica cultivar-group);}
MZ00023070	TC258050	TM00023070	14.11	1.073	0.00043	0.062574	unknown protein {Oryza sativa (japonica cultivar-group);}
MZ00015384	TC248032	TM00015384	18.61	1.07	0.00019	0.049826	DNA-directed RNA polymerase II 135 kDa polypeptide (EC 2.7.7.6) (RNApolymerase II subunit 2). {Lycopersicon esculentum;} ^|^PIR|S65068|S65068 DNA-directed RNA polymerase (EC 2.7.7.6) II second largest -TRUNCATED-
MZ00005222	BM380357	TM00005222	15.74	1.068	0.00018	0.048609	hypothetical protein {Oryza sativa (japonica cultivar-group);}
MZ00017547	TC263264	TM00017547	15.47	1.068	0.0003	0.055766	putative HAK2 (K+ transporter) {Oryza sativa (japonica cultivar-group);}
MZ00047594	AZM4_127178	TM00047594	13.84	1.066	0.00182	0.092544	H(+)-transporting ATPase {Phaseolus vulgaris;}
MZ00007109	CD436040	TM00007109	14.92	1.065	0.0002	0.050591	putative ubiquinone biosynthesis protein ubiB {Oryza sativa (japonica cultivar-group);}
MZ00039433	CF002588	TM00039433	16.6	1.058	0.00027	0.052963	rapamycin-binding protein-like {Oryza sativa (japonica cultivar-group);}
MZ00020364	TC254386	TM00020364	16.57	1.057	0.00037	0.058957	hypothetical protein {Oryza sativa (japonica cultivar-group);}
MZ00039457	CF004335	TM00039457	18.01	1.055	0.00024	0.052124	unknown protein {Arabidopsis thaliana;} ^|^GB|AAK59532.1|14334708|AY035027 unknown protein {Arabidopsis thaliana;} ^|^GB|AAP04171.1|29824423|BT006188 unknown protein {Arabidopsis thaliana;} ^|^GB|AAP06824.1|-TRUNCATED-
MZ00043636	TC248948	TM00043636	16.99	1.054	0.00021	0.051614	beta-expansin 7 {Zea mays;}
MZ00005884	BQ538482	TM00005884	17.28	1.052	0.00042	0.06242	NA
MZ00038813	CD964040	TM00038813	18.85	1.05	0.00024	0.052124	NA
MZ00032658	TC278537	TM00032658	15.36	1.049	0.0002	0.051231	putative glycerol 3-phosphate permease {Zea mays;}
MZ00036628	TC255121	TM00036628	18.53	1.047	0.00022	0.051888	OSJNBa0011J08.6 {Oryza sativa (japonica cultivar-group);}
MZ00036604	BG836451	TM00036604	18.16	1.047	0.00044	0.062574	NA
MZ00015342	TC261343	TM00015342	16.66	1.046	0.00025	0.052428	hypothetical protein {Oryza sativa (japonica cultivar-group);}
MZ00014859	TC271423	TM00014859	16.31	1.046	0.00054	0.065817	glutathione S-transferase GST 18 {Zea mays;}
MZ00052450	BG841666	TM00052450	20.84	1.044	0.00034	0.057516	NA
MZ00013399	TC190967	TM00013399	13.29	1.042	0.00041	0.062214	60S ribosomal protein L144 {Brassica rapa subsp. pekinensis;}
MZ00056389	AZM4_105009	TM00056389	19.29	1.042	0.00045	0.062574	At1g48520/T1N15_12 {Arabidopsis thaliana;} ^|^GB|AAL06883.1|15809911|AY054223 At1g48520/T1N15_12 {Arabidopsis thaliana;} ^|^GB|AAG29096.1|11078540|AF239836 Glu-tRNA(Gln) amidotransferase subunit B {Arabidops-TRUNCATED-
MZ00013064	ZRSiTERTOOT0195	TM00013064	15.66	1.04	0.0003	0.055766	putative RIRE2 orf3 {Zea mays;}
MZ00044253	TC263111	TM00044253	14.21	1.04	0.00046	0.062574	pantoate--beta-alanine ligase {Oryza sativa (japonica cultivar-group);}
MZ00007482	CD442779	TM00007482	15.03	1.039	0.00019	0.049504	NA
MZ00043587	TC248333	TM00043587	19.64	1.039	0.00023	0.052124	NA
MZ00005081	BM349808	TM00005081	17.75	1.039	0.00029	0.055748	putative 4-coumarate-CoA ligase {Oryza sativa (japonica cultivar-group);} ^|^GB|BAB89960.1|20161027|AP003313 putative 4-coumarate-CoA ligase {Oryza sativa (japonica cultivar-group);}
MZ00022545	TC268006	TM00022545	15.34	1.038	0.00024	0.052124	transmembrane kinase {Oryza sativa (japonica cultivar-group);} ^|^GB|BAB92152.1|20804456|AP003052 ATF28A21_5(AL035526|pid:g4539383) Arabidopsis thaliana chromosome 4 BAC clone F28A21 ; putative protein (frag-TRUNCATED-
MZ00013324	TC1797_root	TM00013324	20.13	1.034	0.00056	0.065817	OSJNBb0065L13.6 {Oryza sativa (japonica cultivar-group);}
MZ00015366	TC261143	TM00015366	17.53	1.032	0.00019	0.050282	putative nitrilase-associated protein {Arabidopsis thaliana;}
MZ00056028	TC264955	TM00056028	15.76	1.032	0.00034	0.057286	NA
MZ00016856	TC251996	TM00016856	20.31	1.03	0.00098	0.077672	hypothetical protein similar to Arabidopsis thaliana chromosome 5, MLN1.10 {Oryza sativa (japonica cultivar-group);}
MZ00041907	TC260247	TM00041907	13.68	1.027	0.00029	0.055766	NA
MZ00029057	TC274082	TM00029057	16.25	1.027	0.00068	0.069558	FIERG2 protein - rice {Oryza sativa;} ^|^GB|AAC04628.1|2920839|OSU95136 a novel fungal inducible gene {Oryza sativa;} ^|^GB|BAC06446.1|21998842|AB060730 RPP17-2 {Oryza sativa (japonica cultivar-group);} -TRUNCATED-
MZ00022777	TC267677	TM00022777	20.51	1.025	0.00021	0.051231	NA
MZ00004054	BG833338	TM00004054	17.34	1.024	0.00026	0.052573	unknown protein {Arabidopsis thaliana;}
MZ00029611	TC274622	TM00029611	16.84	1.022	0.00026	0.052573	NA
MZ00035009	AI065711	TM00035009	13.54	1.022	0.00117	0.080793	NA
MZ00032848	TC268671	TM00032848	20.06	1.021	0.00026	0.052573	NDX1 homeobox protein {Lotus corniculatus var. japonicus;}
MZ00039101	CD978915	TM00039101	17.31	1.02	0.00047	0.062574	putative 60S ribosomal protein {Sorghum bicolor;}
MZ00042901	TC248658	TM00042901	17.8	1.018	0.00023	0.052065	unknown {Zea mays;} ^|^GB|AAN40686.1|23955914|AF548024 translationally controlled tumor protein-like protein {Zea mays;}
MZ00019909	TC254935	TM00019909	16.63	1.016	0.00035	0.057516	NA
MZ00013088	NP538710	TM00013088	15.93	1.016	0.00037	0.058076	unnamed protein product; similar to sp|P35844 Saccharomyces cerevisiae YPL145c KES1 involved in ergosterol biosynthesis, start by similarity {Kluyveromyces lactis NRRL Y-1140;}
MZ00021562	TC276314	TM00021562	14.3	1.014	0.00044	0.062574	anaphase-promoting complex subunit 8-like protein {Oryza sativa;}
MZ00056367	AZM4_103509	TM00056367	13.29	1.011	0.00056	0.065817	Putative mandelonitrile lyase {Oryza sativa (japonica cultivar-group);}
MZ00030747	TC254175	TM00030747	13.66	1.009	0.00091	0.075193	putative importin alpha {Oryza sativa (japonica cultivar-group);} ^|^GB|BAB08186.1|9757667|AP002539 Similar to Oryza sativa importin alpha (AB006788) {Oryza sativa (japonica cultivar-group);} ^|^GB|BAA31222.-TRUNCATED-
MZ00030705	TC261183	TM00030705	17.53	1.008	0.00023	0.052065	hypothetical protein T10B6_50 - Arabidopsis thaliana {Arabidopsis thaliana;} ^|^GB|CAC01734.1|9755762|ATT10B6 putative protein {Arabidopsis thaliana;}
MZ00018547	TC274517	TM00018547	17.6	1.007	0.00023	0.052124	putative heat-shock protein {Oryza sativa (japonica cultivar-group);} ^|^GB|BAB32902.1|13122421|AP003047 putative heat-shock protein {Oryza sativa (japonica cultivar-group);}
MZ00030233	TC213928	TM00030233	15.83	1.005	0.00024	0.052124	NA
MZ00043832	TC250829	TM00043832	15.41	1.002	0.00024	0.052124	hypothetical protein {Oryza sativa (japonica cultivar-group);} ^|^GB|BAB92658.1|20804982|AP003433 hypothetical protein {Oryza sativa (japonica cultivar-group);}
MZ00043881	TC271937	TM00043881	16.13	-1.01	0.00038	0.059402	Calcium-dependent protein kinase 2 (EC 2.7.1.-) (CDPK 2). {Zea mays;} ^|^PIR|T02259|T02259 calcium-dependent protein kinase (EC 2.7.1.-) 2 - maize {Zea mays;} ^|^GB|AAA69507.1|886821|ZMU28376 calcium-depende-TRUNCATED-
MZ00039124	CD980976	TM00039124	11.92	-1.011	0.00083	0.072633	NA
MZ00007564	CD444277	TM00007564	18.82	-1.017	0.00059	0.067039	unknown protein {Oryza sativa (japonica cultivar-group);}
MZ00019257	TC275423	TM00019257	14.02	-1.017	0.00189	0.093973	putative transposon protein, 5'-partial {Oryza sativa (japonica cultivar-group);}
MZ00000981	AI964665	TM00000981	18.12	-1.019	0.00131	0.083369	'unknown protein, contains endonuclease/exonuclease/phosphatase family, PF03372' {Oryza sativa (japonica cultivar-group);}
MZ00014861	TC250094	TM00014861	15.65	-1.02	0.00024	0.052124	putative ppf-1 protein {Oryza sativa (japonica cultivar-group);}
MZ00015569	TC271505	TM00015569	17.23	-1.021	0.00053	0.065784	unknown protein {Oryza sativa (japonica cultivar-group);} ^|^GB|AAP03409.1|29788863|AC118133 unknown protein {Oryza sativa (japonica cultivar-group);}
MZ00024274	TC269842	TM00024274	15.65	-1.026	0.00047	0.062574	NA
MZ00056440	AZM4_114366	TM00056440	15.02	-1.029	0.00024	0.052124	hypothetical protein {Oryza sativa (japonica cultivar-group);} ^|^GB|BAB86542.1|19571118|AP003566 hypothetical protein {Oryza sativa (japonica cultivar-group);} ^|^GB|BAB64118.1|15408712|AP003235 hypothetica-TRUNCATED-
MZ00020368	TC255046	TM00020368	18.49	-1.035	0.00021	0.051752	hypothetical protein {Oryza sativa (japonica cultivar-group);} ^|^GB|BAB67980.1|15623924|AP003331 hypothetical protein {Oryza sativa (japonica cultivar-group);}
MZ00049490	AZM4_38524	TM00049490	12.01	-1.039	0.00053	0.065784	chitinase {Tripsacum dactyloides;}
MZ00012921	CF636473	TM00012921	14.55	-1.039	0.00129	0.082681	contains EST D49212(S16329) unknown protein {Oryza sativa (japonica cultivar-group);} ^|^GB|BAC06255.1|21952840|AP003316 contains EST D49212(S16329) unknown protein {Oryza sativa (japonica cultivar-group);} -TRUNCATED-
MZ00042204	TC262955	TM00042204	13.16	-1.039	0.0019	0.093973	putative 26S proteasome regulatory subunit S2 {Oryza sativa (japonica cultivar-group);}
MZ00029855	TC265143	TM00029855	19.77	-1.041	0.00033	0.056716	NA
MZ00041314	TC259232	TM00041314	15.73	-1.044	0.00044	0.062574	ubiquitin conjugating enzyme {Zea mays;}
MZ00016004	TC251338	TM00016004	22.02	-1.046	0.00054	0.065784	putative 6-phosphogluconolactonase {Oryza sativa (japonica cultivar-group);}
MZ00020521	TC255500	TM00020521	16.45	-1.049	0.0002	0.050493	unknown {Arabidopsis thaliana;}
MZ00025172	TC259570	TM00025172	17.59	-1.05	0.00036	0.058076	unknown protein {Oryza sativa (japonica cultivar-group);} ^|^GB|BAD05225.1|40253290|AP003882 unknown protein {Oryza sativa (japonica cultivar-group);}
MZ00015309	TC249639	TM00015309	14.67	-1.051	0.00021	0.051614	'unknown protein, contains GDSL-like lipase/acylhydrolase domain' {Oryza sativa (japonica cultivar-group);} ^|^GB|AAT44169.1|48475100|AC104705 'unknown protein, contains GDSL-like lipase/acylhydrolase domain-TRUNCATED-
MZ00031185	TC215171	TM00031185	17.12	-1.055	0.00031	0.05598	65kD microtubule associated protein {Daucus carota;}
MZ00019203	TC254138	TM00019203	15.28	-1.055	0.0007	0.069558	contains ESTs AU031904(R2484),D24746(R2484) hypothetical protein {Oryza sativa (japonica cultivar-group);} ^|^GB|BAB84385.1|18461188|AP003223 contains ESTs AU031904(R2484),D24746(R2484) hypothetical protein -TRUNCATED-
MZ00015993	TC261978	TM00015993	17.03	-1.062	0.00028	0.054695	putative alanine aminotransferase {Oryza sativa (japonica cultivar-group);}
MZ00024055	TC269049	TM00024055	12.66	-1.063	0.00216	0.097419	unknown protein {Oryza sativa (japonica cultivar-group);}
MZ00020563	TC276647	TM00020563	20.42	-1.079	0.00118	0.080917	Dof-like protein 34 {Oryza sativa (japonica cultivar-group);} ^|^GB|BAD08055.1|41053112|AP005323 Dof-like protein 34 {Oryza sativa (japonica cultivar-group);} ^|^GB|AAL87164.1|19387252|AF480496 putative zinc-TRUNCATED-
MZ00021251	TC275159	TM00021251	15.68	-1.099	0.00219	0.097616	putative sucrose-phosphate synthase {Oryza sativa (japonica cultivar-group);}
MZ00035107	AI600381	TM00035107	13.55	-1.107	0.0023	0.099278	NA
MZ00017885	TC252821	TM00017885	15.42	-1.113	0.00014	0.045786	At1g10500 {Arabidopsis thaliana;} ^|^GB|AAR24672.1|38603854|BT010894 At1g10500 {Arabidopsis thaliana;}
MZ00025142	TC268927	TM00025142	15.73	-1.121	0.00016	0.046842	EREBP-4 like protein {Oryza sativa (japonica cultivar-group);} ^|^GB|BAD25328.1|49388205|AP004676 EREBP-4 like protein {Oryza sativa (japonica cultivar-group);}
MZ00026903	TC262304	TM00026903	15.31	-1.133	0.00016	0.046842	contains ESTs C96940(C50155),C26824(C50155) unknown protein {Oryza sativa (japonica cultivar-group);}
MZ00024729	TC249954	TM00024729	15.32	-1.134	0.00014	0.045786	Possible apospory-associated protein C. {Pennisetum ciliare;} ^|^GB|AAA80575.1|549984|PCU13148 possible apospory-associated protein {Pennisetum ciliare;}
MZ00051293	AZM4_74772	TM00051293	11.83	-1.15	0.00191	0.094197	putative NF-E2 inducible protein {Oryza sativa (japonica cultivar-group);}
MZ00023514	TC248217	TM00023514	17.2	-1.172	0.00032	0.056706	NA
MZ00016960	TC273046	TM00016960	12.88	-1.178	0.00107	0.079383	putative MFAP1 protein {Oryza sativa (japonica cultivar-group);}
MZ00013898	TC248743	TM00013898	14.28	-1.187	0.00029	0.055748	unknown protein {Oryza sativa (japonica cultivar-group);}
MZ00024463	TC269064	TM00024463	15.94	-1.193	0.00086	0.073316	hypothetical protein {Oryza sativa (japonica cultivar-group);} ^|^GB|BAD11587.1|42761334|AP003911 hypothetical protein {Oryza sativa (japonica cultivar-group);}
MZ00033761	BM500694	TM00033761	17.72	-1.213	0.00011	0.042524	putative chalcone synthase {Oryza sativa (japonica cultivar-group);}
MZ00043398	TC258718	TM00043398	16.15	-1.218	0.00031	0.055923	hypothetical protein [imported] - Arabidopsis thaliana {Arabidopsis thaliana;} ^|^GB|AAM83243.1|22022573|AY127019 At1g09430/F19J9_9 {Arabidopsis thaliana;} ^|^GB|AAO23582.1|27764922|BT003017 At1g09430/F19J9_-TRUNCATED-
MZ00044372	TC212240	TM00044372	10.41	-1.234	0.00111	0.079708	OSJNBb0050O03.8 {Oryza sativa (japonica cultivar-group);}
MZ00035697	AW313267	TM00035697	11.63	-1.251	0.00058	0.06668	Histone H2B.4. {Zea mays;} ^|^PIR|T02035|T02035 histone H2B - maize {Zea mays;} ^|^GB|CAA49585.1|577819|SMH2B4A H2B histone {Zea mays;}
MZ00026282	TC272231	TM00026282	15.05	-1.264	0.00018	0.048991	unnamed protein product; hypothetical protein {Oryza sativa (japonica cultivar-group);} ^|^GB|BAA88548.1|6630702|AP000969 unnamed protein product; hypothetical protein {Oryza sativa (japonica cultivar-group)-TRUNCATED-
MZ00051097	AZM4_70770	TM00051097	15.49	-1.276	0.00011	0.042524	hypothetical protein {Oryza sativa (japonica cultivar-group);}
MZ00039956	CF041778	TM00039956	16.56	-1.278	0.0001	0.042524	NA
MZ00023704	TC259478	TM00023704	16.46	-1.28	0.00041	0.062214	Putative serine palmitoyltransferase {Oryza sativa (japonica cultivar-group);}
MZ00041902	TC270308	TM00041902	20.31	-1.289	0.00042	0.062466	unknown protein {Oryza sativa (japonica cultivar-group);} ^|^GB|BAD45960.1|52076949|AP005090 unknown protein {Oryza sativa (japonica cultivar-group);}
MZ00016022	TC251221	TM00016022	20.44	-1.35	0.00025	0.052573	hypothetical protein {Oryza sativa (japonica cultivar-group);} ^|^GB|BAD45961.1|52076950|AP005090 hypothetical protein {Oryza sativa (japonica cultivar-group);}
MZ00015980	TC272478	TM00015980	19.46	-1.362	6e-05	0.038775	hypothetical protein F24B22.270 - Arabidopsis thaliana {Arabidopsis thaliana;} ^|^GB|CAB71005.1|6822077|ATF24B22 putative protein {Arabidopsis thaliana;}
MZ00022199	TC274312	TM00022199	12.88	-1.368	0.0005	0.063842	probable peroxidase {Oryza sativa (indica cultivar-group);}
MZ00031222	TC265500	TM00031222	16.42	-1.392	0.00041	0.062275	OSJNBa0058K23.11 {Oryza sativa (japonica cultivar-group);}
MZ00004253	TC254484	TM00004253	15.92	-1.394	0.00024	0.052124	Cell wall-associated hydrolase {Vibrio vulnificus CMCP6;} ^|^GB|AAO09933.1|27361023|AE016801 Cell wall-associated hydrolase {Vibrio vulnificus CMCP6;} ^|^GB|AAO09859.1|27360949|AE016801 Cell wall-associated -TRUNCATED-
MZ00005001	BM340317	TM00005001	12.21	-1.403	0.00157	0.088667	contains ESTs AU057879(S21867),AU057878(S21867) unknown protein {Oryza sativa (japonica cultivar-group);} ^|^GB|BAC01195.1|21644637|AP003270 contains ESTs AU057879(S21867),AU057878(S21867) unknown protein -TRUNCATED-
MZ00015332	TC261090	TM00015332	15.62	-1.411	6e-05	0.038775	sucrase-like protein {Oryza sativa (japonica cultivar-group);} ^|^GB|BAD12919.1|45735886|AP004179 sucrase-like protein {Oryza sativa (japonica cultivar-group);}
MZ00000494	AI629503	TM00000494	16.75	-1.432	6e-05	0.038775	diphosphonucleotide phosphatase 1 {Lupinus luteus;}
MZ00054874	TC266031	TM00054874	20.01	-1.443	5e-05	0.038775	unknown protein {Oryza sativa (japonica cultivar-group);} ^|^GB|BAD35880.1|51091186|AP004755 unknown protein {Oryza sativa (japonica cultivar-group);}
MZ00025124	TC260787	TM00025124	19.32	-1.454	0.00011	0.042524	putative polyphosphoinositide binding protein Ssh2 {Oryza sativa (japonica cultivar-group);} ^|^GB|BAD15556.1|46390121|AP004119 putative polyphosphoinositide binding protein Ssh2 {Oryza sativa (japonica cult-TRUNCATED-
MZ00000472	AI621549	TM00000472	20.79	-1.537	0.00011	0.042524	NA
MZ00005032	BM347522	TM00005032	20.22	-1.55	8e-05	0.041831	putative RNA-binding protein {Oryza sativa (japonica cultivar-group);}
MZ00025315	TC261059	TM00025315	17.65	-1.631	0.00011	0.042524	unknown protein {Oryza sativa (japonica cultivar-group);}
MZ00043594	TC260158	TM00043594	15.28	-1.744	5e-05	0.038319	hypothetical protein T5L19.200 - Arabidopsis thaliana {Arabidopsis thaliana;} ^|^GB|CAB39631.1|4539010|ATT5L19 putative DNA-directed RNA polymerase {Arabidopsis thaliana;} ^|^GB|CAB78130.1|7267703|ATCHRIV28 -TRUNCATED-
MZ00019033	TC271785	TM00019033	10.91	-1.82	0.00022	0.052065	flavohemoprotein b5/b5R-like {Oryza sativa (japonica cultivar-group);}
MZ00020646	TC254890	TM00020646	12.83	3.501	0.00282	0.104326	unknown protein {Oryza sativa (japonica cultivar-group);}
MZ00029766	TC264764	TM00029766	11.65	2.891	0.01709	0.165544	UbiE/COQ5 methyltransferase-like {Oryza sativa (japonica cultivar-group);}
MZ00019211	TC275583	TM00019211	13.34	2.469	0.02478	0.186321	contains ESTs AU031644(R0117),D23771(R0117) similar to Arabidopsis thaliana chromosome 1, F23N20.18 unknown protein {Oryza sativa (japonica cultivar-group);}
MZ00000928	AI947692	TM00000928	13.07	2.44	0.00346	0.108828	NA
MZ00021549	TC257585	TM00021549	13.4	1.847	0.01099	0.145893	related to APG7 (component of the autophagic system) {Neurospora crassa;}
MZ00043397	TC258718	TM00043397	14.5	1.596	0.01612	0.162761	hypothetical protein [imported] - Arabidopsis thaliana {Arabidopsis thaliana;} ^|^GB|AAM83243.1|22022573|AY127019 At1g09430/F19J9_9 {Arabidopsis thaliana;} ^|^GB|AAO23582.1|27764922|BT003017 At1g09430/F19J9_-TRUNCATED-
MZ00055777	TC271479	TM00055777	14.34	1.532	0.02572	0.188102	NA
MZ00034992	AI065599	TM00034992	14.51	1.511	0.003	0.105445	NA
MZ00033082	TC277443	TM00033082	13.32	1.5	0.00853	0.136243	unknown protein {Oryza sativa (japonica cultivar-group);}
MZ00028690	TC264096	TM00028690	12.03	1.471	0.01271	0.151777	hypothetical protein {Oryza sativa (japonica cultivar-group);}
MZ00003593	BE512267	TM00003593	13.45	1.469	0.00613	0.127383	OSJNBa0006B20.8 {Oryza sativa (japonica cultivar-group);}
MZ00041609	TC260445	TM00041609	13.02	1.324	0.00397	0.113054	putative serine-threonine rich antigen {Oryza sativa (japonica cultivar-group);} ^|^GB|BAD15732.1|46390282|AP004800 putative serine-threonine rich antigen {Oryza sativa (japonica cultivar-group);}
MZ00037669	CA403811	TM00037669	13.87	1.284	0.00713	0.131734	NA
MZ00013157	TC266078	TM00013157	13.43	1.231	0.01399	0.155946	expressed protein {Oryza sativa (japonica cultivar-group);}
MZ00038561	CD952362	TM00038561	14.95	1.209	0.0025	0.100907	NA
MZ00052263	BE129744	TM00052263	13.62	1.148	0.00321	0.106696	NA
MZ00026907	TC273106	TM00026907	13.64	1.128	0.00721	0.13187	unknown protein {Arabidopsis thaliana;} ^|^GB|AAL38866.1|17529278|AY065425 unknown protein {Arabidopsis thaliana;}
MZ00016282	TC250593	TM00016282	13.23	1.112	0.00699	0.130602	receptor-protein kinase-like protein {Arabidopsis thaliana;}
MZ00048179	AZM4_138820	TM00048179	12.79	1.112	0.01898	0.171475	putative S_TKc, Serine/Threonine protein kinases, catalytic domain {Oryza sativa (japonica cultivar-group);}
MZ00026037	TC208663	TM00026037	12.14	1.111	0.00677	0.1297	hypothetical protein F8A5.19 [imported] - Arabidopsis thaliana {Arabidopsis thaliana;} ^|^GB|AAB71979.1|2462760|AC002292 Hypothetical protein {Arabidopsis thaliana;}
MZ00042648	CD954018	TM00042648	13.06	1.109	0.00992	0.14198	NA
MZ00032549	TC278951	TM00032549	12.43	1.104	0.01122	0.146369	Hypothetical protein {Oryza sativa (japonica cultivar-group);}
MZ00020897	TC266359	TM00020897	13.84	1.102	0.00646	0.128626	unknown protein {Oryza sativa (japonica cultivar-group);} ^|^GB|BAD28146.1|50252150|AP004858 unknown protein {Oryza sativa (japonica cultivar-group);}
MZ00043452	TC260073	TM00043452	18.7	1.085	0.00254	0.101479	NA
MZ00032040	TC267404	TM00032040	13.01	1.083	0.00885	0.137699	PPR protein {Oryza sativa (indica cultivar-group);}
MZ00048540	AZM4_22319	TM00048540	12.63	1.074	0.00459	0.119026	putative VERNALIZATION INDEPENDENCE 4 {Oryza sativa (japonica cultivar-group);} ^|^GB|BAC79561.1|33146453|AP003759 putative VERNALIZATION INDEPENDENCE 4 {Oryza sativa (japonica cultivar-group);}
MZ00004153	BG837694	TM00004153	12.42	1.062	0.01973	0.173441	60S acidic ribosomal protein P2 (Minor allergen Fus c 1). {Fusarium culmorum;} ^|^GB|AAL79930.1|19879657|AY077706 60S acidic ribosomal protein P2 {Fusarium culmorum;}
MZ00014292	TC192561	TM00014292	12.5	1.052	0.02922	0.195969	phenylalanine ammonia-lyase {Zea mays;}
MZ00031208	TC276541	TM00031208	12.81	1.045	0.01246	0.151007	hypothetical protein {Oryza sativa (japonica cultivar-group);}
MZ00056844	AZM4_3449	TM00056844	13.43	1.04	0.0136	0.154915	putative cytochrome P450 71E1 {Oryza sativa (japonica cultivar-group);} ^|^GB|BAC55732.1|27817968|AP004346 putative cytochrome P450 71E1 {Oryza sativa (japonica cultivar-group);}
MZ00032553	TC276465	TM00032553	12.58	1.038	0.01175	0.147692	unknown protein {Oryza sativa (japonica cultivar-group);}
MZ00023151	TC268484	TM00023151	13.71	1.036	0.02338	0.183525	NA
MZ00013328	TC277305	TM00013328	15.31	1.032	0.01176	0.147692	aleurone ribonuclease (EC 3.1.-.-) - barley (fragment) {Hordeum vulgare;} ^|^GB|AAB58718.1|2150000|AF000939 aleurone ribonuclease {Hordeum vulgare subsp. vulgare;}
MZ00041035	TC269242	TM00041035	12.99	1.031	0.0049	0.119568	Putative 40S Ribosomal protein {Oryza sativa (japonica cultivar-group);}
MZ00030532	AZM4_58926	TM00030532	12.22	1.03	0.00859	0.13655	putative protease inhibitor {Oryza sativa (japonica cultivar-group);}
MZ00035219	AI714816	TM00035219	14.2	1.027	0.01306	0.153046	unknown protein {Oryza sativa (japonica cultivar-group);} ^|^GB|BAD01347.1|38175640|AP005097 unknown protein {Oryza sativa (japonica cultivar-group);}
MZ00016987	TC250757	TM00016987	12	1.019	0.01486	0.158312	NA
MZ00015878	TC251238	TM00015878	12.26	1.016	0.01498	0.158725	NA
MZ00015477	TC250524	TM00015477	12.76	1.009	0.00479	0.119339	hypothetical protein At2g45260 [imported] - Arabidopsis thaliana {Arabidopsis thaliana;} ^|^GB|AAM45055.1|21281074|AY114007 unknown protein {Arabidopsis thaliana;} ^|^GB|AAM14081.1|20268756|AY091132 unknown -TRUNCATED-
MZ00040649	NP229344	TM00040649	13.47	1.007	0.02546	0.187378	WD-repeat protein RBAP1 {Zea mays;}
MZ00032525	TC268120	TM00032525	13.15	1.005	0.00564	0.12513	putative ammonium transporter {Oryza sativa (japonica cultivar-group);}
MZ00032147	TC216532	TM00032147	13	-1.001	0.02756	0.192829	putative ABC transporter {Oryza sativa (japonica cultivar-group);}
MZ00015853	TC272039	TM00015853	12.18	-1.008	0.012	0.148862	putative protein disulfide isomerase-related protein {Oryza sativa (japonica cultivar-group);} ^|^GB|BAD38008.1|51535926|AP005393 putative protein disulfide isomerase-related protein {Oryza sativa (japonica -TRUNCATED-
MZ00039568	CF010329	TM00039568	12.93	-1.01	0.00369	0.110303	putative nucleoside-triphosphatase {Oryza sativa (japonica cultivar-group);}
MZ00047862	AZM4_134981	TM00047862	15.23	-1.017	0.00302	0.105623	putative carbamoyl phosphate synthetase {Oryza sativa (japonica cultivar-group);}
MZ00052271	BE224844	TM00052271	10.61	-1.029	0.00273	0.103593	NA
MZ00051241	AZM4_73252	TM00051241	14.33	-1.038	0.02178	0.178601	NA
MZ00029790	TC213374	TM00029790	12.04	-1.041	0.02407	0.185055	At1g74410/F1M20_9 {Arabidopsis thaliana;} ^|^GB|AAK91449.1|15215808|AY050433 At1g74410/F1M20_9 {Arabidopsis thaliana;}
MZ00019408	TC264721	TM00019408	13.45	-1.042	0.00508	0.121077	NA
MZ00003684	BE640058	TM00003684	12.86	-1.042	0.02164	0.178601	OSJNBa0063C18.8 {Oryza sativa (japonica cultivar-group);} ^|^GB|CAD41854.2|38344910|OSJN00015 OSJNBb0079B02.13 {Oryza sativa (japonica cultivar-group);} ^|^GB|CAD59582.1|27368849|OSA535060 MDR-like ABC trans-TRUNCATED-
MZ00004728	BM080414	TM00004728	11.26	-1.043	0.00468	0.119026	NA
MZ00014993	TC250249	TM00014993	11.05	-1.046	0.00507	0.121019	OSJNBb0039L24.1 {Oryza sativa (japonica cultivar-group);} ^|^GB|CAE03870.2|38346769|OSJN00183 OSJNBa0081C01.20 {Oryza sativa (japonica cultivar-group);}
MZ00043707	TC250457	TM00043707	15.33	-1.047	0.00458	0.119026	asparaginyl endopeptidase REP-2 {Oryza sativa (japonica cultivar-group);} ^|^GB|BAC41387.1|26006022|AB081465 asparaginyl endopeptidase REP-2 {Oryza sativa (japonica cultivar-group);} ^|^GB|BAC41386.1|2600602-TRUNCATED-
MZ00033706	BG842465	TM00033706	11.24	-1.05	0.0029	0.104334	unknown protein {Oryza sativa (japonica cultivar-group);} ^|^GB|AAM08423.1|19919975|AC112513 Unknown protein {Oryza sativa;} ^|^GB|AAL73073.1|18464026|AC090873 Unknown protein {Oryza sativa;}
MZ00055603	TC256572	TM00055603	13.34	-1.052	0.02887	0.195896	NA
MZ00044216	TC272788	TM00044216	12.49	-1.054	0.00737	0.132496	NA
MZ00041926	TC258688	TM00041926	12.05	-1.062	0.01308	0.153046	unknown {Oryza sativa (japonica cultivar-group);}
MZ00017904	TC253039	TM00017904	12.19	-1.068	0.02628	0.189433	NA
MZ00048271	AZM4_14298	TM00048271	12.3	-1.074	0.00599	0.12699	contains ESTs AU163700(E4234),C98924(E3256),AU163699(E4234),AU162188 (E3256) unknown protein {Oryza sativa (japonica cultivar-group);}
MZ00027862	TC274109	TM00027862	11.79	-1.086	0.02636	0.189789	putative GTPase {Oryza sativa (japonica cultivar-group);}
MZ00004105	BG836600	TM00004105	12.67	-1.094	0.01457	0.157021	NA
MZ00006992	CD432996	TM00006992	15.02	-1.096	0.01546	0.160858	putative protein kinase {Oryza sativa (japonica cultivar-group);}
MZ00044174	TC252428	TM00044174	9.26	-1.104	0.02461	0.186212	putative copper chaperone COX17-1 {Oryza sativa (japonica cultivar-group);} ^|^GB|BAD19263.1|47497218|AP004094 putative copper chaperone COX17-1 {Oryza sativa (japonica cultivar-group);}
MZ00034995	AI065614	TM00034995	11.66	-1.136	0.00266	0.103029	unnamed protein product; ESTs AU070430(S15424),AU082086(E11580) correspond to a region of the predicted gene. Similar to MF1. (AB011804) {Oryza sativa (japonica cultivar-group);} ^|^GB|BAA88530.1|6630684|AP000969 unnamed protein product; ESTs AU070430(S15424), AU082086(E11580) correspond to a region of the predicted gene. Similar to MF1. (AB011804) {Oryza sativa (japonica cultivar-group);}
MZ00003569	BE511122	TM00003569	18.14	-1.148	0.00712	0.131681	NA
MZ00001644	AW566222	TM00001644	11.95	-1.157	0.01164	0.14748	putative PLRR-4 polymorphic leucine-rich repeat protein {Oryza sativa (japonica cultivar-group);}
[truncated: 26 more rows]

## Sheet: ctrl-KAR1 9h
ID	Name	TIGR ID	A	logFC	p	adj p	Putative annotation
[truncated: 467 more rows]

[truncated: 2 more sheets: ctrl-KAR1 12h, ctrl-KAR1 24h]
