# Supplementary material for: Transcriptome analysis of germinating maize kernels exposed to smoke-water and the active compound KAR1
Source: BMC Plant Biol. 2010 Nov 2;10:236. doi: 10.1186/1471-2229-10-236 (PMC3095319; doi:10.1186/1471-2229-10-236)
Supplement: Additional file 6 — The full list of the genes that were differentially expressed at any time point in the KAR1 vs. smoke comparison. Annotations and p-values are indicated. Genes with corrected p-value < 0.1 (regarded as significantly differentially expressed) are at the top of the list, separated with a red line. [file 1471-2229-10-236-S6.XLS]

## Sheet: KAR1-smoke 1.5h
ID	Name	TIGR ID	A	logFC	p	adj p	Putative annotation
No significantly differentially expressed genes

## Sheet: KAR1-smoke 3h
ID	Name	TIGR ID	A	logFC	p	adj p	Putative annotation
No significantly differentially expressed genes

## Sheet: KAR1-smoke 6h
ID	Name	TIGR ID	A	logFC	p	adj p	Putative annotation
MZ00050588	AZM4_60751	TM00050588	10.51	2.207	0.0205	0.172627	hypothetical protein At2g28370 [imported] - Arabidopsis thaliana {Arabidopsis thaliana;} ^|^GB|AAN28894.1|23506069|AY143955 At2g28370/T1B3.11 {Arabidopsis thaliana;} ^|^GB|AAM62472.1|21553379|AY085240 unknow-TRUNCATED-
MZ00043594	TC260158	TM00043594	15.15	1.845	0.00121	0.134439	hypothetical protein T5L19.200 - Arabidopsis thaliana {Arabidopsis thaliana;} ^|^GB|CAB39631.1|4539010|ATT5L19 putative DNA-directed RNA polymerase {Arabidopsis thaliana;} ^|^GB|CAB78130.1|7267703|ATCHRIV28 -TRUNCATED-
MZ00044372	TC212240	TM00044372	9.66	1.779	0.0207	0.173026	OSJNBb0050O03.8 {Oryza sativa (japonica cultivar-group);}
MZ00017887	TC274142	TM00017887	16.79	1.769	8e-05	0.134439	Putative DHHC-type zinc finger protein {Oryza sativa (japonica cultivar-group);}
MZ00042748	TC267003	TM00042748	10.62	1.76	0.02759	0.185878	contains ESTs C73990(E30106),AU029295(E30106) unknown protein {Oryza sativa (japonica cultivar-group);} ^|^GB|BAB91753.1|20521237|AP003287 contains ESTs C73990(E30106),AU029295(E30106) unknown protein {Oryza-TRUNCATED-
MZ00025386	TC250635	TM00025386	12.35	1.725	0.01286	0.157128	putative CEO protein {Oryza sativa (japonica cultivar-group);}
MZ00015639	TC249908	TM00015639	12.4	1.693	0.00013	0.134439	putative cyclophilin {Oryza sativa (japonica cultivar-group);}
MZ00006854	CB924202	TM00006854	11.96	1.68	0.00397	0.134446	NA
MZ00013365	AZM4_124329	TM00013365	13.12	1.674	0.00774	0.143816	unknown protein {Oryza sativa (japonica cultivar-group);}
MZ00025315	TC261059	TM00025315	19.12	1.628	0.0001	0.134439	unknown protein {Oryza sativa (japonica cultivar-group);}
MZ00015332	TC261090	TM00015332	16.1	1.577	0.00012	0.134439	sucrase-like protein {Oryza sativa (japonica cultivar-group);} ^|^GB|BAD12919.1|45735886|AP004179 sucrase-like protein {Oryza sativa (japonica cultivar-group);}
MZ00048282	AZM4_14392	TM00048282	14.43	1.577	0.00024	0.134439	SBP-domain protein-like {Oryza sativa (japonica cultivar-group);}
MZ00023237	TC268250	TM00023237	12.37	1.529	0.01572	0.162343	putative vacuolar-type H+-translocating inorganic pyrophosphatase {Oryza sativa (japonica cultivar-group);} ^|^GB|BAD27918.1|50251984|AP004753 putative vacuolar-type H+-translocating inorganic pyrophosphatas-TRUNCATED-
MZ00026172	TC251191	TM00026172	13.1	1.528	0.03406	0.199062	inositol 5-phosphatase 3-like protein {Oryza sativa (japonica cultivar-group);}
MZ00004253	TC254484	TM00004253	15.97	1.527	0.00013	0.134439	Cell wall-associated hydrolase {Vibrio vulnificus CMCP6;} ^|^GB|AAO09933.1|27361023|AE016801 Cell wall-associated hydrolase {Vibrio vulnificus CMCP6;} ^|^GB|AAO09859.1|27360949|AE016801 Cell wall-associated -TRUNCATED-
MZ00016302	TC195361	TM00016302	12.24	1.514	0.00611	0.139561	nucleotide sugar epimerase-like protein [imported] - Arabidopsis thaliana {Arabidopsis thaliana;} ^|^GB|AAN15627.1|23198200|BT000308 nucleotide sugar epimerase-like protein {Arabidopsis thaliana;} ^|^GB|AAM20706.1|20466778|AY099855 nucleotide sugar epimerase-like protein {Arabidopsis thaliana;} ^|^GB|AAM62729.1|21553636|AY085505 nucleotide sugar epimerase-like protein {Arabidopsis thaliana;} ^|^G…
MZ00030083	TC254232	TM00030083	14.57	1.502	0.00078	0.134439	unknown protein {Oryza sativa (japonica cultivar-group);}
MZ00005459	BM500959	TM00005459	12.14	1.499	0.03036	0.191822	expressed protein (with alternative splicing) {Oryza sativa (japonica cultivar-group);}
MZ00022199	TC274312	TM00022199	12.37	1.493	0.02855	0.187943	probable peroxidase {Oryza sativa (indica cultivar-group);}
MZ00024112	TC259999	TM00024112	11.95	1.424	0.00838	0.145129	endo-1,4-beta-glucanase Cel1 {Hordeum vulgare subsp. vulgare;}
MZ00023954	TC249115	TM00023954	12.47	1.404	0.01552	0.162216	unknown {Arabidopsis thaliana;} ^|^GB|AAL85053.1|19310645|AY079322 unknown protein {Arabidopsis thaliana;} ^|^GB|AAK76643.1|15028333|AY045969 unknown protein {Arabidopsis thaliana;}
MZ00025434	TC260609	TM00025434	13.21	1.388	0.03184	0.194556	putative threonine synthase {Oryza sativa (japonica cultivar-group);}
MZ00019665	TC265160	TM00019665	13.28	1.384	0.00259	0.134439	guanylate kinase {Lilium longiflorum;}
MZ00000712	CD445354	TM00000712	15.34	1.382	0.00029	0.134439	hypothetical protein {Oryza sativa (japonica cultivar-group);}
MZ00017885	TC252821	TM00017885	15.27	1.382	0.00027	0.134439	At1g10500 {Arabidopsis thaliana;} ^|^GB|AAR24672.1|38603854|BT010894 At1g10500 {Arabidopsis thaliana;}
MZ00020289	TC254598	TM00020289	13.57	1.382	0.00036	0.134439	putative WD-40 repeat protein family {Oryza sativa (japonica cultivar-group);} ^|^GB|BAD30810.1|50508526|AP005063 WD-40 repeat protein-like {Oryza sativa (japonica cultivar-group);}
MZ00019242	TC264965	TM00019242	12.35	1.376	0.02343	0.177716	zinc finger-like {Oryza sativa (japonica cultivar-group);}
MZ00047004	AZM4_115558	TM00047004	13.49	1.37	0.00099	0.134439	putative cop-coated vesicle membrane protein {Oryza sativa (japonica cultivar-group);}
MZ00047937	AZM4_135780	TM00047937	12.39	1.361	0.02879	0.188382	hypothetical protein similar to Arabidopsis thaliana chromosome 4, F16G20.140 {Oryza sativa (japonica cultivar-group);} ^|^GB|BAB61209.1|14587298|AP003256 hypothetical protein similar to Arabidopsis thaliana-TRUNCATED-
MZ00042522	TC273610	TM00042522	12.04	1.353	0.01481	0.160442	putative TPA: Cgi67 serine protease precursor {Oryza sativa (japonica cultivar-group);}
MZ00038365	CD941732	TM00038365	11.48	1.351	0.00362	0.134439	NA
MZ00048429	AZM4_16934	TM00048429	12.33	1.349	0.01996	0.171855	SWP1 protein-like {Oryza sativa (japonica cultivar-group);} ^|^GB|BAD01688.1|38424028|AP004256 SWP1 protein-like {Oryza sativa (japonica cultivar-group);}
MZ00005850	BQ486948	TM00005850	13.79	1.341	0.00066	0.134439	hypothetical protein similar to Oryza sativa chromosome 1, P0665D10.16 {Oryza sativa (japonica cultivar-group);}
MZ00015523	TC250838	TM00015523	16.23	1.34	0.00184	0.134439	KNOX family class 2 homeodomain protein {Oryza sativa (japonica cultivar-group);}
MZ00032675	TC278551	TM00032675	12.26	1.34	0.02673	0.184108	NA
MZ00000472	AI621549	TM00000472	20.72	1.326	0.00047	0.134439	NA
MZ00046579	AZM4_104695	TM00046579	11.35	1.309	0.00436	0.135238	protein kinase-like protein {Oryza sativa (japonica cultivar-group);} ^|^GB|AAG13605.1|10140774|AC051633 protein kinase-like protein {Oryza sativa (japonica cultivar-group);}
MZ00055478	TC276573	TM00055478	12.25	1.301	0.00028	0.134439	NA
MZ00017313	TC273485	TM00017313	14.16	1.3	0.00165	0.134439	unknown protein {Oryza sativa (japonica cultivar-group);}
MZ00033761	BM500694	TM00033761	18.36	1.293	0.00087	0.134439	putative chalcone synthase {Oryza sativa (japonica cultivar-group);}
MZ00025124	TC260787	TM00025124	19.21	1.29	0.00017	0.134439	putative polyphosphoinositide binding protein Ssh2 {Oryza sativa (japonica cultivar-group);} ^|^GB|BAD15556.1|46390121|AP004119 putative polyphosphoinositide binding protein Ssh2 {Oryza sativa (japonica cult-TRUNCATED-
MZ00025758	TC258849	TM00025758	16.84	1.284	0.00032	0.134439	phytochrome C1 apoprotein {Zea mays;}
MZ00048678	AZM4_23562	TM00048678	13.09	1.283	0.00277	0.134439	putative heat shock protein {Oryza sativa (japonica cultivar-group);}
MZ00037808	CB179791	TM00037808	11.78	1.282	0.00156	0.134439	putative retrotransposon protein {Zea mays;}
MZ00025176	TC274229	TM00025176	12.07	1.282	0.03094	0.193181	nucleosome/chromatin assembly factor group A {Zea mays;}
MZ00033584	AI770816	TM00033584	13.67	1.276	0.0002	0.134439	F-box protein family, AtFBX13-like protein {Oryza sativa (japonica cultivar-group);} ^|^GB|BAC16024.1|22831164|AP004308 F-box protein family, AtFBX13-like protein {Oryza sativa (japonica cultivar-group);} -TRUNCATED-
MZ00024274	TC269842	TM00024274	15.13	1.276	0.00624	0.139657	NA
MZ00039956	CF041778	TM00039956	16.71	1.274	0.00111	0.134439	NA
MZ00025856	TC271893	TM00025856	14.55	1.273	0.00385	0.134439	unnamed protein product; ESTs D40069(S1808),D40089(S1834),AU083572(S1834) correspond to a region of the predicted gene. Similar to Citrus limon vacuolar V-H+ATPase subunit E (AF165939) {Oryza sativa (japonic-TRUNCATED-
MZ00038933	CD969511	TM00038933	15.68	1.271	0.00056	0.134439	NA
MZ00042664	TC255870	TM00042664	15.71	1.27	0.00028	0.134439	OSJNBb0034I13.9 {Oryza sativa (japonica cultivar-group);}
MZ00019927	TC265046	TM00019927	13.59	1.269	0.02744	0.185598	hypothetical protein {Oryza sativa (japonica cultivar-group);} ^|^GB|BAB89962.1|20161029|AP003313 hypothetical protein similar to Arabidopsis thaliana chromosome 1, At1g24340 {Oryza sativa (japonica cultivar-TRUNCATED-
MZ00047174	AZM4_11923	TM00047174	14.76	1.263	0.00095	0.134439	putative SP2G {Oryza sativa (japonica cultivar-group);}
MZ00057273	AZM4_90100	TM00057273	14.92	1.26	0.00023	0.134439	ring-H2 zinc finger protein {Zea mays;}
MZ00015585	TC194441	TM00015585	12.14	1.26	0.01744	0.166378	hypothetical protein {Oryza sativa (japonica cultivar-group);}
MZ00035394	gi|13397940|emb|AJ309824.2|ZMA309824	TM00035394	13.46	1.257	0.01979	0.171641	putative senescence-associated protein {Pisum sativum;}
MZ00015305	TC250151	TM00015305	15.72	1.248	0.00016	0.134439	At1g26660/T24P13_4 {Arabidopsis thaliana;} ^|^GB|AAK49628.1|13926327|AF372912 At1g26660/T24P13_4 {Arabidopsis thaliana;}
MZ00037326	BM660148	TM00037326	16.57	1.244	0.00048	0.134439	NA
MZ00031313	TC266547	TM00031313	14.37	1.237	0.0002	0.134439	hypothetical protein At2g20650 [imported] - Arabidopsis thaliana {Arabidopsis thaliana;}
MZ00032604	TC267766	TM00032604	16.35	1.231	0.00028	0.134439	putative transposase {Oryza sativa (japonica cultivar-group);}
MZ00056536	AZM4_125714	TM00056536	13.25	1.231	0.01303	0.157401	NA
MZ00030062	TC254972	TM00030062	13.12	1.229	0.02197	0.175319	unnamed protein product; gb|AAF23287.1 gene_id:MBD2.6 strong similarity to unknown protein {Arabidopsis thaliana;}
MZ00013555	AZM4_53651	TM00013555	12.63	1.227	0.00048	0.134439	NA
MZ00016022	TC251221	TM00016022	20.27	1.226	0.00029	0.134439	hypothetical protein {Oryza sativa (japonica cultivar-group);} ^|^GB|BAD45961.1|52076950|AP005090 hypothetical protein {Oryza sativa (japonica cultivar-group);}
MZ00030456	TC265494	TM00030456	13.77	1.226	0.01029	0.150352	NA
MZ00014149	TC270490	TM00014149	14.2	1.222	0.00021	0.134439	unknown protein {Oryza sativa (japonica cultivar-group);}
MZ00043590	TC270981	TM00043590	13.64	1.221	0.0246	0.180353	cyclase-like protein {Oryza sativa (japonica cultivar-group);}
MZ00027642	TC273581	TM00027642	13.72	1.217	0.00931	0.148002	progesterone 5-beta-reductase, putative {Oryza sativa (japonica cultivar-group);} ^|^GB|AAU89226.1|53370731|AC147802 expressed protein {Oryza sativa (japonica cultivar-group);}
MZ00016073	TC251279	TM00016073	11.87	1.217	0.02163	0.174692	Exocyst complex component Sec5. {Arabidopsis thaliana;} ^|^GB|BAC43143.1|26452107|AK118540 unknown protein {Arabidopsis thaliana;} ^|^GB|AAL87121.1|19387170|AF479278 SEC5a {Arabidopsis thaliana;} ^|^GB|AAO64-TRUNCATED-
MZ00003503	BE128918	TM00003503	13.36	1.215	0.03005	0.191208	hypothetical protein {Oryza sativa (japonica cultivar-group);}
MZ00056285	TC268710	TM00056285	11.47	1.21	0.01407	0.158874	ubiquitin-specific protease 8 {Arabidopsis thaliana;}
MZ00037259	BM500758	TM00037259	10.19	1.204	0.00431	0.135238	NA
MZ00031331	TC275243	TM00031331	17.72	1.2	0.00055	0.134439	putative calmodulin-binding protein phosphatase {Oryza sativa (japonica cultivar-group);}
MZ00050466	AZM4_59601	TM00050466	11.18	1.197	0.03187	0.194611	putative leucine zipper-containing protein {Oryza sativa (japonica cultivar-group);} ^|^GB|BAD36086.1|51091351|AP005424 putative leucine zipper-containing protein {Oryza sativa (japonica cultivar-group);} -TRUNCATED-
MZ00036183	BE238545	TM00036183	21.29	1.196	0.00088	0.134439	NA
MZ00019910	TC199803	TM00019910	16.07	1.195	0.0002	0.134439	NA
MZ00032899	TC267652	TM00032899	11.95	1.186	0.02986	0.190646	putative protein kinase {Oryza sativa (japonica cultivar-group);}
MZ00005032	BM347522	TM00005032	20.02	1.177	0.00018	0.134439	putative RNA-binding protein {Oryza sativa (japonica cultivar-group);}
MZ00057022	AZM4_53420	TM00057022	12.58	1.174	0.00034	0.134439	unknown protein {Arabidopsis thaliana;}
MZ00052479	BI233944	TM00052479	12.03	1.157	0.01318	0.157616	hypothetical protein {Oryza sativa (japonica cultivar-group);}
MZ00052371	BG319978	TM00052371	12.33	1.154	0.02705	0.184686	NA
MZ00018568	TC252910	TM00018568	16.27	1.151	0.00058	0.134439	NA
MZ00018971	TC253999	TM00018971	12.83	1.151	0.01824	0.168212	PHD finger protein-like {Oryza sativa (japonica cultivar-group);}
MZ00033240	TC257405	TM00033240	13.54	1.145	0.00079	0.134439	unknown protein {Arabidopsis thaliana;}
MZ00048101	AZM4_13765	TM00048101	16.48	1.136	0.00154	0.134439	putative early-responsive to dehydration stress protein {Oryza sativa (japonica cultivar-group);}
MZ00019257	TC275423	TM00019257	13.92	1.135	0.00029	0.134439	putative transposon protein, 5'-partial {Oryza sativa (japonica cultivar-group);}
MZ00023883	TC249052	TM00023883	12.05	1.134	0.00377	0.134439	unknown protein {Oryza sativa (japonica cultivar-group);}
MZ00055080	CO520385	TM00055080	15.29	1.131	0.00041	0.134439	putative Kelch motif containing protein {Oryza sativa (japonica cultivar-group);}
MZ00026903	TC262304	TM00026903	15.28	1.131	0.00083	0.134439	contains ESTs C96940(C50155),C26824(C50155) unknown protein {Oryza sativa (japonica cultivar-group);}
MZ00017612	TC273361	TM00017612	17.11	1.127	0.00069	0.134439	glutathione S-transferase GST 28 {Zea mays;}
MZ00013652	TC255442	TM00013652	12.46	1.126	0.00162	0.134439	putative subtilisin-like proteinase {Oryza sativa (japonica cultivar-group);}
MZ00024182	TC258308	TM00024182	12.69	1.124	0.02297	0.176811	putative leucine-rich repeat transmembrane protein kinase {Oryza sativa (japonica cultivar-group);}
MZ00005053	BM348521	TM00005053	11.92	1.123	0.01343	0.158294	putative plastidic ATP/ADP transporter {Oryza sativa (japonica cultivar-group);} ^|^GB|BAD24996.1|49387893|AP003974 putative plastidic ATP/ADP transporter {Oryza sativa (japonica cultivar-group);}
MZ00005675	BM895987	TM00005675	15.79	1.121	0.00026	0.134439	NA
MZ00044684	TC278002	TM00044684	12.15	1.12	0.02463	0.180361	putative MFP1 attachment factor 1 {Oryza sativa (japonica cultivar-group);}
MZ00007284	CD439127	TM00007284	13.6	1.117	0.01356	0.158439	PS60 {Nicotiana tabacum;}
MZ00031916	TC256275	TM00031916	13.98	1.113	0.00046	0.134439	putative pyrophosphate--fructose-6-phosphate 1-phosphotransferase {Oryza sativa (japonica cultivar-group);} ^|^GB|AAK98672.1|15451548|AC021893 Putative pyrophosphate--fructose-6-phosphate 1-phosphotransferas-TRUNCATED-
MZ00050404	AZM4_58963	TM00050404	12.3	1.109	0.02634	0.183581	quinone-oxidoreductase QR1 {Triphysaria versicolor;}
MZ00051097	AZM4_70770	TM00051097	15.56	1.108	0.00254	0.134439	hypothetical protein {Oryza sativa (japonica cultivar-group);}
MZ00055888	TC212330	TM00055888	12.28	1.106	0.00476	0.135238	At1g62790 {Arabidopsis thaliana;}
MZ00045644	ZRSiTERT0010030	TM00045644	12.55	1.102	0.01623	0.163788	NA
MZ00024842	TC271115	TM00024842	12.38	1.101	0.00518	0.135238	putative chloroplast drought-induced stress protein, 34 kD {Oryza sativa (japonica cultivar-group);}
MZ00003841	BG320544	TM00003841	12.06	1.1	0.00152	0.134439	Vacuolar ATP synthase catalytic subunit A (EC 3.6.3.14) (V-ATPase Asubunit) (Vacuolar proton pump alpha subunit) (V-ATPase 69 kDasubunit). {Arabidopsis thaliana;} ^|^PIR|E96818|E96818 hypothetical protein F9-TRUNCATED-
MZ00025500	TC207935	TM00025500	12.98	1.1	0.00086	0.134439	putative inosine monophosphate dehydrogenase {Oryza sativa (japonica cultivar-group);}
MZ00023254	TC204372	TM00023254	13.45	1.1	0.0027	0.134439	NA
MZ00021846	TC267425	TM00021846	13.65	1.1	0.02104	0.173845	cation efflux family protein-like {Oryza sativa (japonica cultivar-group);} ^|^GB|BAD23017.1|48716408|AP004082 cation efflux family protein-like {Oryza sativa (japonica cultivar-group);}
MZ00015998	TC272471	TM00015998	16.09	1.099	0.0003	0.134439	putative WD-40 repeat protein family {Oryza sativa (japonica cultivar-group);} ^|^GB|BAD30810.1|50508526|AP005063 WD-40 repeat protein-like {Oryza sativa (japonica cultivar-group);}
MZ00042359	TC253574	TM00042359	13.6	1.098	0.01297	0.157401	putative transmembrane protein {Oryza sativa (japonica cultivar-group);} ^|^GB|AAM76344.1|21717151|AC074196 putative transmembrane protein {Oryza sativa (japonica cultivar-group);}
MZ00016004	TC251338	TM00016004	21.93	1.096	0.00032	0.134439	putative 6-phosphogluconolactonase {Oryza sativa (japonica cultivar-group);}
MZ00013213	NP821126	TM00013213	16.33	1.093	0.00265	0.134439	Na+/H+ antiporter NHX4 {Zea mays;}
MZ00026199	TC271357	TM00026199	19.71	1.093	0.02014	0.172095	unknown protein {Arabidopsis thaliana;} ^|^GB|AAK76669.1|15028385|AY045995 putative elongin protein {Arabidopsis thaliana;} ^|^GB|BAB09760.1|9759236|AB016890 unnamed protein product; contains similarity to e-TRUNCATED-
MZ00025142	TC268927	TM00025142	15.6	1.089	0.0016	0.134439	EREBP-4 like protein {Oryza sativa (japonica cultivar-group);} ^|^GB|BAD25328.1|49388205|AP004676 EREBP-4 like protein {Oryza sativa (japonica cultivar-group);}
MZ00015526	TC250578	TM00015526	12.41	1.088	0.01454	0.159843	putative beta-1,3-glucanase {Oryza sativa (japonica cultivar-group);} ^|^GB|BAD10251.1|42408997|AP005294 putative beta-1,3-glucanase {Oryza sativa (japonica cultivar-group);}
MZ00046775	AZM4_112859	TM00046775	14.82	1.087	0.00143	0.134439	hypothetical protein {Oryza sativa (japonica cultivar-group);}
MZ00048869	AZM4_26008	TM00048869	10.82	1.087	0.0121	0.155281	OSJNBa0093F12.11 {Oryza sativa (japonica cultivar-group);} ^|^GB|CAE03937.3|39545859|OSJN00129 OSJNBa0093F12.11 {Oryza sativa (japonica cultivar-group);}
MZ00003424	BE051334	TM00003424	11.93	1.086	0.02247	0.176032	NA
MZ00025672	TC258207	TM00025672	12.85	1.08	0.0019	0.134439	NA
MZ00041942	TC259505	TM00041942	7.63	1.08	0.02026	0.172256	contains EST AU096506(S14064) unknown protein {Oryza sativa (japonica cultivar-group);} ^|^GB|BAB43982.1|13872875|AP002540 contains EST AU096506(S14064) unknown protein {Oryza sativa (japonica cultivar-group-TRUNCATED-
MZ00014861	TC250094	TM00014861	15.4	1.079	0.00283	0.134439	putative ppf-1 protein {Oryza sativa (japonica cultivar-group);}
MZ00022714	TC277283	TM00022714	15.49	1.078	0.00075	0.134439	putative polygalacturonase {Oryza sativa (japonica cultivar-group);}
MZ00019230	TC274996	TM00019230	13.62	1.075	0.00085	0.134439	putative calcium-dependent protein kinase 2 {Oryza sativa (japonica cultivar-group);}
MZ00004984	BM339583	TM00004984	14.2	1.075	0.00269	0.134439	NA
MZ00046770	AZM4_112783	TM00046770	15.17	1.074	0.001	0.134439	short-root protein-like {Oryza sativa (japonica cultivar-group);} ^|^GB|BAD30442.1|50509213|AP003985 short-root protein-like {Oryza sativa (japonica cultivar-group);}
MZ00023685	TC251845	TM00023685	16.79	1.07	0.00053	0.134439	putative NLI interacting factor {Oryza sativa (japonica cultivar-group);} ^|^GB|AAO37958.1|28269415|AC092559 putative NLI-interacting factor {Oryza sativa (japonica cultivar-group);}
MZ00046812	AZM4_113183	TM00046812	11.27	1.067	0.03288	0.196411	kelch repeat containing F-box protein-like {Oryza sativa (japonica cultivar-group);} ^|^GB|BAD37556.1|51535613|AP003579 kelch repeat containing F-box protein-like {Oryza sativa (japonica cultivar-group);} -TRUNCATED-
MZ00026483	TC272728	TM00026483	10.39	1.066	0.00109	0.134439	putative lipase homolog {Oryza sativa (japonica cultivar-group);}
MZ00029404	TC254143	TM00029404	14.19	1.065	0.00238	0.134439	putative cytochrome P450 {Oryza sativa (japonica cultivar-group);}
MZ00031924	TC267145	TM00031924	13.18	1.059	0.00149	0.134439	molybdenum cofactor sulfurase protein -like {Oryza sativa (japonica cultivar-group);} ^|^GB|BAD45966.1|52076955|AP005090 molybdenum cofactor sulfurase protein -like {Oryza sativa (japonica cultivar-group);} -TRUNCATED-
MZ00031011	TC265952	TM00031011	16.74	1.054	0.0008	0.134439	NA
MZ00048514	AZM4_22004	TM00048514	13.85	1.054	0.00037	0.134439	hypothetical protein T3F20.25 [imported] - Arabidopsis thaliana {Arabidopsis thaliana;} ^|^GB|AAF78446.1|8671883|T3F20 Contains similarity to receptor-like serine/threonine kinase from Arabidopsis thaliana g-TRUNCATED-
MZ00017816	TC252826	TM00017816	15.83	1.053	0.00065	0.134439	putative ATP/GTP-binding protein {Oryza sativa (japonica cultivar-group);}
MZ00019780	TC255069	TM00019780	16.05	1.05	0.00066	0.134439	putative L-aspartate oxidase {Oryza sativa (japonica cultivar-group);}
MZ00000496	AI629561	TM00000496	12.66	1.048	0.00372	0.134439	'unknown protein, contains PPR repeat' {Oryza sativa (japonica cultivar-group);}
MZ00014483	TC249718	TM00014483	11.06	1.046	0.03198	0.194862	putative phosphatidylinositol transfer-like protein II {Oryza sativa (japonica cultivar-group);} ^|^GB|BAD33678.1|50726158|AP005633 putative phosphatidylinositol transfer-like protein II| {Oryza sativa (japo-TRUNCATED-
MZ00030663	TC275908	TM00030663	12.41	1.045	0.01977	0.171641	putative somatic embryogenesis receptor kinase {Oryza sativa (japonica cultivar-group);}
MZ00023835	TC249013	TM00023835	13.42	1.043	0.01555	0.162321	Nuclear transport factor 2 (NTF-2). {Oryza sativa;} ^|^GB|BAD11649.1|42761381|AP005529 nuclear transport factor 2 (NTF-2) {Oryza sativa (japonica cultivar-group);} ^|^GB|BAA81910.1|5360221|AB011262 nuclear t-TRUNCATED-
MZ00027364	TC262527	TM00027364	11.99	1.042	0.00856	0.145929	hypothetical protein {Oryza sativa (japonica cultivar-group);} ^|^GB|AAL59033.1|18087879|AC087182 hypothetical protein {Oryza sativa (japonica cultivar-group);}
MZ00004090	BG836326	TM00004090	12.17	1.04	0.00214	0.134439	NA
MZ00030361	TC253747	TM00030361	13.53	1.04	0.00233	0.134439	transcription factor {Oryza sativa (japonica cultivar-group);}
MZ00028444	TC263114	TM00028444	14.27	1.04	0.01256	0.156295	hypothetical protein {Oryza sativa (japonica cultivar-group);}
MZ00043398	TC258718	TM00043398	16.23	1.035	0.00308	0.134439	hypothetical protein [imported] - Arabidopsis thaliana {Arabidopsis thaliana;} ^|^GB|AAM83243.1|22022573|AY127019 At1g09430/F19J9_9 {Arabidopsis thaliana;} ^|^GB|AAO23582.1|27764922|BT003017 At1g09430/F19J9_-TRUNCATED-
MZ00044130	TC251930	TM00044130	18.34	1.033	0.00034	0.134439	Putative sulfate transporter {Oryza sativa (japonica cultivar-group);}
MZ00014210	TC260067	TM00014210	12.49	1.033	0.00259	0.134439	OSJNBa0094O15.3 {Oryza sativa (japonica cultivar-group);}
MZ00005873	BQ538240	TM00005873	15.95	1.033	0.0009	0.134439	NA
MZ00031582	TC271158	TM00031582	12.17	1.032	0.00364	0.134439	hypothetical protein similar to Oryza sativa chromosome1,B1088D01.3 {Oryza sativa (japonica cultivar-group);}
MZ00012829	TC267947	TM00012829	12.19	1.03	0.00682	0.140303	putative RNA-binding protein {Oryza sativa (japonica cultivar-group);}
MZ00015980	TC272478	TM00015980	18.96	1.027	0.00182	0.134439	hypothetical protein F24B22.270 - Arabidopsis thaliana {Arabidopsis thaliana;} ^|^GB|CAB71005.1|6822077|ATF24B22 putative protein {Arabidopsis thaliana;}
MZ00021294	TC255487	TM00021294	15.52	1.027	0.00251	0.134439	putative sugar transporter protein {Zea mays;}
MZ00039988	CF043664	TM00039988	11.78	1.027	0.00639	0.139657	putative protein kinase, PF00069 {Oryza sativa (japonica cultivar-group);}
MZ00041866	TC250559	TM00041866	13	1.024	0.00047	0.134439	putative CER1 protein {Oryza sativa (japonica cultivar-group);} ^|^GB|BAD21539.1|47847762|AP004053 putative CER1 protein {Oryza sativa (japonica cultivar-group);}
MZ00014366	TC249226	TM00014366	11.37	1.022	0.00077	0.134439	cold acclimation protein COR413-PM1 {Zea mays;}
MZ00016644	TC272476	TM00016644	18.05	1.022	0.01704	0.165584	oxidoreductase {Setaria italica;}
MZ00028465	TC274189	TM00028465	14.86	1.018	0.00048	0.134439	hypothetical protein F26P21.80 - Arabidopsis thaliana {Arabidopsis thaliana;} ^|^GB|CAA21205.1|3688177|ATF26P21 putative protein {Arabidopsis thaliana;} ^|^GB|CAB80013.1|7270243|ATCHRIV78 putative protein {A-TRUNCATED-
MZ00040455	CF635467	TM00040455	11.44	1.018	0.03303	0.196734	unnamed protein product; gene_id:F24B18.9 pir||T05755 similar to unknown protein {Arabidopsis thaliana;}
MZ00029855	TC265143	TM00029855	20.49	1.016	0.00099	0.134439	NA
MZ00024729	TC249954	TM00024729	15.2	1.014	0.00041	0.134439	Possible apospory-associated protein C. {Pennisetum ciliare;} ^|^GB|AAA80575.1|549984|PCU13148 possible apospory-associated protein {Pennisetum ciliare;}
MZ00000394	AI438866	TM00000394	13.26	1.012	0.00099	0.134439	NA
MZ00034889	trnE	TM00034889	11.78	1.011	0.00458	0.135238	NA
MZ00017241	TC196536	TM00017241	11.95	1.011	0.01212	0.155306	putative ABA-responsive protein {Oryza sativa (japonica cultivar-group);} ^|^GB|AAP03417.1|29788871|AC118133 putative ABA-responsive protein {Oryza sativa (japonica cultivar-group);}
MZ00026282	TC272231	TM00026282	15.61	1.009	0.00054	0.134439	unnamed protein product; hypothetical protein {Oryza sativa (japonica cultivar-group);} ^|^GB|BAA88548.1|6630702|AP000969 unnamed protein product; hypothetical protein {Oryza sativa (japonica cultivar-group)-TRUNCATED-
MZ00015264	TC261266	TM00015264	12.54	1.007	0.01323	0.157792	putative P450 {Oryza sativa (japonica cultivar-group);}
MZ00017449	TC273537	TM00017449	11.91	1.003	0.0011	0.134439	small heat-shock protein class I, 18.6K - common sunflower {Helianthus annuus;} ^|^GB|AAB63310.1|1235896|HAU46544 18.6 kDa heat-shock protein {Helianthus annuus;}
MZ00015657	TC250779	TM00015657	12.25	1.003	0.02204	0.175363	unknown protein {Oryza sativa (japonica cultivar-group);}
MZ00029409	TC264896	TM00029409	13.2	1.003	0.03178	0.19437	OSJNBa0029H02.11 {Oryza sativa (japonica cultivar-group);}
MZ00000485	TC255843	TM00000485	12.31	1.002	0.02768	0.186109	NA
MZ00040102	CF050864	TM00040102	11.72	-1.001	0.01362	0.158439	NA
MZ00023493	TC269380	TM00023493	16.49	-1.003	0.00083	0.134439	NA
MZ00029057	TC274082	TM00029057	16.15	-1.005	0.0007	0.134439	FIERG2 protein - rice {Oryza sativa;} ^|^GB|AAC04628.1|2920839|OSU95136 a novel fungal inducible gene {Oryza sativa;} ^|^GB|BAC06446.1|21998842|AB060730 RPP17-2 {Oryza sativa (japonica cultivar-group);} -TRUNCATED-
MZ00032837	TC258062	TM00032837	18.59	-1.005	0.00065	0.134439	hypothetical protein similar to Arabidopsis thaliana protein F7J7.130 {Oryza sativa (japonica cultivar-group);}
MZ00043450	TC248135	TM00043450	11.83	-1.007	0.02262	0.176356	Mei2-like protein - Arabidopsis thaliana {Arabidopsis thaliana;} ^|^GB|CAB87285.1|7546707|ATT28J14 Mei2-like protein {Arabidopsis thaliana;}
MZ00032560	TC217153	TM00032560	14.22	-1.011	0.00039	0.134439	unnamed protein product; Similar to Arabidopsis thaliana chromosome 2 BAC F14M4; unknown protein (AC004411) {Oryza sativa (japonica cultivar-group);}
MZ00041287	CA404511	TM00041287	12.43	-1.012	0.002	0.134439	heat shock protein hsp70. {Zea mays;}
MZ00056390	AZM4_105154	TM00056390	18.76	-1.012	0.00039	0.134439	putative WREBP-2 {Oryza sativa (japonica cultivar-group);}
MZ00004354	BI325433	TM00004354	14.89	-1.012	0.00075	0.134439	quinone oxidoreductase-like protein At1g23740 - Arabidopsis thaliana {Arabidopsis thaliana;} ^|^GB|AAC98029.1|4056456|F5O8 Strong similarity to gb|U20808 auxin-induced protein from Vigna radiata and a member-TRUNCATED-
MZ00019579	TC253762	TM00019579	11.9	-1.012	0.01251	0.156295	unknown protein {Oryza sativa (japonica cultivar-group);}
MZ00014987	TC260658	TM00014987	12.27	-1.012	0.03137	0.193734	putative TGF(transfoming growth factor) beta inducible nuclear protein TINP1 {Oryza sativa (japonica cultivar-group);}
MZ00043452	TC260073	TM00043452	18.62	-1.014	0.00058	0.134439	NA
MZ00039483	CF004460	TM00039483	12.96	-1.015	0.00131	0.134439	NA
MZ00044234	TC273749	TM00044234	12.05	-1.016	0.00985	0.149295	NA
MZ00023693	TC269885	TM00023693	14.24	-1.017	0.00035	0.134439	putative proteasome regulatory non-ATPase subunit {Oryza sativa (japonica cultivar-group);}
MZ00038210	CD447054	TM00038210	15.07	-1.018	0.00062	0.134439	zein A20. {Zea mays;}
MZ00017349	TC252530	TM00017349	11.89	-1.018	0.0261	0.183406	contains ESTs C97108(C52055),AU085724(C52055),C25099(S5247) similar to Oryza sativa chromosome 1, P0408F06.14 unknown protein {Oryza sativa (japonica cultivar-group);}
MZ00007205	CD438071	TM00007205	17.73	-1.02	0.00045	0.134439	putative sac domain-containing inositol phosphatase 3 {Oryza sativa (japonica cultivar-group);}
MZ00026997	TC262314	TM00026997	13.95	-1.027	0.00347	0.134439	unknown protein {Oryza sativa (japonica cultivar-group);}
MZ00030052	TC275091	TM00030052	11.75	-1.027	0.01731	0.166234	OSJNBa0089N06.8 {Oryza sativa (japonica cultivar-group);}
MZ00041609	TC260445	TM00041609	13.03	-1.028	0.02695	0.184552	putative serine-threonine rich antigen {Oryza sativa (japonica cultivar-group);} ^|^GB|BAD15732.1|46390282|AP004800 putative serine-threonine rich antigen {Oryza sativa (japonica cultivar-group);}
MZ00042365	TC252038	TM00042365	11.8	-1.029	0.01232	0.155877	putative zinc-binding protein {Oryza sativa (japonica cultivar-group);} ^|^GB|BAD07695.1|41053269|AP004118 putative zinc-binding protein {Oryza sativa (japonica cultivar-group);}
MZ00028997	TC262913	TM00028997	12.13	-1.03	0.00234	0.134439	unnamed protein product; contains similarity to unknown protein gb|AAD10690.1 gene_id:K9L2.2 {Arabidopsis thaliana;}
MZ00026056	TC272238	TM00026056	14.43	-1.031	0.00626	0.139657	probable phosphatidate cytidylyltransferase [imported] - Arabidopsis thaliana {Arabidopsis thaliana;} ^|^GB|AAD32822.1|4895237|AC007659 putative phosphatidate cytidylyltransferase {Arabidopsis thaliana;} -TRUNCATED-
MZ00031484	TC277149	TM00031484	14.94	-1.032	0.0013	0.134439	contains ESTs AU093602(C53057),AU093601(C53057),C27131(C51046) unknown protein {Oryza sativa (japonica cultivar-group);} ^|^GB|BAB86419.1|19570992|AP003221 contains ESTs AU093602(C53057),AU093601-TRUNCATED-
MZ00027459	TC262930	TM00027459	13.43	-1.034	0.00223	0.134439	putative exoribonuclease {Oryza sativa (japonica cultivar-group);}
MZ00014098	TC270404	TM00014098	19.71	-1.034	0.00036	0.134439	Sgt1 {Oryza sativa (japonica cultivar-group);}
MZ00024981	TC250191	TM00024981	16.59	-1.035	0.00032	0.134439	splicing coactivator subunit SRm300-like protein {Oryza sativa (japonica cultivar-group);} ^|^GB|BAD16006.1|46390518|AP005008 splicing coactivator subunit SRm300-like protein {Oryza sativa (japonica cultivar-TRUNCATED-
MZ00043654	TC271283	TM00043654	17.92	-1.035	0.00152	0.134439	NA
MZ00046862	AZM4_113749	TM00046862	12.98	-1.039	0.00132	0.134439	hypothetical protein similar to Arabidopsis thaliana chromosome 3, K15M2.15 {Oryza sativa (japonica cultivar-group);}
MZ00043927	TC208721	TM00043927	12.16	-1.039	0.02035	0.17247	NA
MZ00048357	AZM4_15442	TM00048357	16.6	-1.043	0.0003	0.134439	cdc2 protein kinases-like {Oryza sativa (japonica cultivar-group);} ^|^GB|BAD45603.1|52076690|AP003935 cdc2 protein kinases-like {Oryza sativa (japonica cultivar-group);}
MZ00029118	TC262848	TM00029118	12.18	-1.044	0.02685	0.184198	unknown protein {Oryza sativa (japonica cultivar-group);}
MZ00046949	AZM4_114637	TM00046949	12.02	-1.044	0.02769	0.186119	hypothetical protein F5I6.4 [imported] - Arabidopsis thaliana {Arabidopsis thaliana;} ^|^GB|AAG52433.1|12324977|AC018848 hypothetical protein; 16105-17094 {Arabidopsis thaliana;}
MZ00030227	TC276188	TM00030227	17.55	-1.045	0.00047	0.134439	NA
MZ00050516	AZM4_60003	TM00050516	12.62	-1.049	0.01821	0.168212	hypothetical protein similar to Arabidopsis thaliana MYN8.4 {Oryza sativa (japonica cultivar-group);}
MZ00023663	TC205138	TM00023663	14.53	-1.052	0.00061	0.134439	40S ribosomal protein S11. {Zea mays;} ^|^PIR|S16577|S16577 ribosomal protein S11 - maize {Zea mays;} ^|^GB|CAA39438.1|22470|ZMRPS11C ribosomal protein S11 {Zea mays;}
MZ00030233	TC213928	TM00030233	15.59	-1.053	0.00165	0.134439	NA
MZ00056127	TC256273	TM00056127	15.03	-1.053	0.0004	0.134439	NA
MZ00025767	TC272107	TM00025767	11.62	-1.053	0.0113	0.152015	unnamed protein product; gene_id:F24B18.6 unknown protein {Arabidopsis thaliana;}
MZ00037200	BM498715	TM00037200	12.43	-1.056	0.00346	0.134439	NA
MZ00043465	TC260115	TM00043465	14.6	-1.057	0.00071	0.134439	Putative protein phosphatase {Oryza sativa (japonica cultivar-group);}
MZ00031660	TC276995	TM00031660	10.86	-1.057	0.00074	0.134439	unknown protein {Oryza sativa (japonica cultivar-group);} ^|^GB|BAD21518.1|47847740|AP004028 unknown protein {Oryza sativa (japonica cultivar-group);}
MZ00035074	AI438622	TM00035074	13.21	-1.059	0.0004	0.134439	OJ991113_30.6 {Oryza sativa (japonica cultivar-group);}
MZ00038144	CD443966	TM00038144	11.6	-1.059	0.01286	0.157128	Protein disulfide isomerase precursor (EC 5.3.4.1) (PDI). {Zea mays;} ^|^PIR|S69181|S69181 protein disulfide-isomerase (EC 5.3.4.1) precursor - maize {Zea mays;} ^|^GB|AAB08519.1|625148|MZEPDI protein disulf-TRUNCATED-
MZ00038066	CD440371	TM00038066	12.39	-1.061	0.0127	0.156861	glyceraldehyde-3-phosphate dehydrogenase (phosphorylating) (EC 1.2.1.12) GAPC4 - maize {Zea mays;} ^|^GB|AAA87580.1|1184776|ZMU45857 cytosolic glyceroldehyde-3-phosphate dehydrogenase GAPC4 {Zea mays;} -TRUNCATED-
MZ00012856	TC267988	TM00012856	15.5	-1.063	0.00283	0.134439	hypothetical protein similar to Arabidopsis thaliana chromosome 1, At1g29195 {Oryza sativa (japonica cultivar-group);}
MZ00032319	TC256724	TM00032319	14.5	-1.063	0.00064	0.134439	putative SEB4D {Oryza sativa (japonica cultivar-group);} ^|^GB|BAD35379.1|51090851|AP003539 putative SEB4D {Oryza sativa (japonica cultivar-group);}
MZ00024089	TC249210	TM00024089	10.45	-1.065	0.00819	0.144704	DNA topoisomerase II {Nicotiana tabacum;} ^|^GB|AAN85207.1|26984133|AY169238 DNA topoisomerase II {Nicotiana tabacum;}
MZ00026396	TC271404	TM00026396	11.76	-1.067	0.00607	0.139561	auxin response factor 6b {Oryza sativa;}
MZ00043630	TC250105	TM00043630	18.39	-1.069	0.00062	0.134439	putative beta-glucosidase aggregating factor {Oryza sativa (japonica cultivar-group);}
MZ00055021	PUEIP48TD	TM00055021	13.6	-1.07	0.00111	0.134439	hypothetical protein [imported] - Arabidopsis thaliana {Arabidopsis thaliana;} ^|^GB|AAF63149.1|7523710|AC011001 Similar to phytoene dehydrogenase; Highly similar to a hypothetical protein, gi|1001311 from S-TRUNCATED-
MZ00040778	NP671733	TM00040778	12.29	-1.072	0.00578	0.137414	Late embryogenesis abundant protein, group 3 (LEA). {Zea mays;} ^|^PIR|S41387|S41387 group 3 Lea protein MGL3 - maize {Zea mays;} ^|^GB|AAA83402.1|452560|ZMU05226 group 3 Lea protein MGL3 {Zea mays;} ^|^GB|C-TRUNCATED-
MZ00007083	CD435168	TM00007083	11.54	-1.073	0.00735	0.142966	unknown protein {Oryza sativa (japonica cultivar-group);}
MZ00042023	TC262070	TM00042023	13.4	-1.073	0.0075	0.143635	unnamed protein product; ESTs AU068544(C30430),C98487(E0325),D23445(C2825), AU068543(C30430),C71774(E0325),D22458(C11152) correspond to a region of the predicted gene. Similar to putative argonaute protein -TRUNCATED-
MZ00001703	AZM4_12967	TM00001703	11.29	-1.074	0.00082	0.134439	putative pectinesterase {Oryza sativa (japonica cultivar-group);}
MZ00037669	CA403811	TM00037669	13.9	-1.074	0.00171	0.134439	NA
MZ00025322	TC250041	TM00025322	16.78	-1.076	0.00029	0.134439	Ubiquinol-cytochrome c reductase iron-sulfur subunit, mitochondrialprecursor (EC 1.10.2.2) (Rieske iron-sulfur protein) (RISP). {Zea mays;} ^|^PIR|A41607|A41607 ubiquinol-cytochrome-c reductase (EC 1.10.2.2)-TRUNCATED-
MZ00021500	TC277539	TM00021500	15.71	-1.076	0.00037	0.134439	NA
MZ00056968	AZM4_45325	TM00056968	12.02	-1.083	0.00493	0.135238	gamma-tubulin interacting protein-like {Arabidopsis thaliana;} ^|^GB|BAB09802.1|9759296|AP002032 gamma-tubulin interacting protein-like {Arabidopsis thaliana;} ^|^GB|AAQ65168.1|34365713|BT010545 At5g06680 {A-TRUNCATED-
MZ00034992	AI065599	TM00034992	14.5	-1.087	0.00066	0.134439	NA
MZ00035832	AW600633	TM00035832	11.76	-1.087	0.00762	0.143703	NA
MZ00004054	BG833338	TM00004054	16.87	-1.09	0.00037	0.134439	unknown protein {Arabidopsis thaliana;}
MZ00023032	TC265845	TM00023032	10.98	-1.09	0.00062	0.134439	SPX domain containing protein {Oryza sativa (japonica cultivar-group);} ^|^GB|AAP50928.1|31415907|AC133932 putative SPX domain containing protein {Oryza sativa (japonica cultivar-group);}
MZ00001359	AW244911	TM00001359	12.08	-1.09	0.00648	0.139657	putative receptor kinase {Oryza sativa (japonica cultivar-group);} ^|^GB|BAD26041.1|49387695|AP005637 putative receptor kinase {Oryza sativa (japonica cultivar-group);}
MZ00043482	TC264580	TM00043482	18.33	-1.091	0.00048	0.134439	replication origin activator 3 {Zea mays;}
MZ00031310	TC266681	TM00031310	12.36	-1.095	0.00063	0.134439	putative calmodulin {Oryza sativa (japonica cultivar-group);}
MZ00018244	TC259903	TM00018244	14.73	-1.098	0.00044	0.134439	NA
MZ00017488	TC273512	TM00017488	15.48	-1.101	0.00026	0.134439	unknown protein {Oryza sativa (japonica cultivar-group);} ^|^GB|AAL59043.1|18087889|AC087182 unknown protein {Oryza sativa (japonica cultivar-group);}
MZ00012763	CF632423_root	TM00012763	17.72	-1.106	0.00061	0.134439	PRLI-interacting factor A {Arabidopsis thaliana;}
MZ00004060	BG833431	TM00004060	16.72	-1.107	0.00027	0.134439	hypothetical protein {Oryza sativa (japonica cultivar-group);}
MZ00004959	BM338578	TM00004959	17.03	-1.108	0.00027	0.134439	NA
MZ00015015	TC259473	TM00015015	11.74	-1.11	0.01379	0.158439	putative heat-shock protein {Oryza sativa (japonica cultivar-group);}
MZ00024687	TC260306	TM00024687	14.29	-1.111	0.00058	0.134439	contains ESTs EB4210(E4210),C73483(E4210),C91714(E31403) similar to Arabidopsis thaliana chromosome 3, F4P13.19 unknown protein {Oryza sativa (japonica cultivar-group);} ^|^GB|BAB89015.1|20146233|AP003238 -TRUNCATED-
MZ00039767	CF023791	TM00039767	13.57	-1.111	0.00134	0.134439	NA
MZ00003875	BG320871	TM00003875	11.56	-1.112	0.02731	0.185239	putative Bowman Birk trypsin inhibitor {Oryza sativa (japonica cultivar-group);}
MZ00005577	BM660216	TM00005577	11.7	-1.113	0.00286	0.134439	putative gag-pol precursor {Oryza sativa (japonica cultivar-group);}
MZ00004064	BG833525	TM00004064	16.33	-1.117	0.00203	0.134439	putative hydroxyproline-rich glycoprotein DZ-HRGP {Oryza sativa (japonica cultivar-group);} ^|^GB|BAD30150.1|50509090|AP003743 putative hydroxyproline-rich glycoprotein DZ-HRGP {Oryza sativa (japonica cultiv-TRUNCATED-
MZ00037645	CA403087	TM00037645	15.26	-1.117	0.0004	0.134439	ribosomal protein S21-like protein {Oryza sativa (japonica cultivar-group);} ^|^GB|BAD15528.1|46389907|AP004046 ribosomal protein S21-like protein {Oryza sativa (japonica cultivar-group);}
MZ00035882	AZM4_33237	TM00035882	12.94	-1.118	0.00037	0.134439	putative NAC domain protein NAC1 {Oryza sativa (japonica cultivar-group);} ^|^GB|BAD03222.1|38636961|AP004589 putative NAC domain protein NAC1 {Oryza sativa (japonica cultivar-group);}
MZ00036119	BE051285	TM00036119	16.26	-1.118	0.00029	0.134439	NA
MZ00055418	TC264574	TM00055418	12.86	-1.119	0.01206	0.15509	unknown protein {Oryza sativa (japonica cultivar-group);}
MZ00017755	TC252932	TM00017755	17.86	-1.121	0.00106	0.134439	putative leucine-rich repeat transmembrane protein kinase {Oryza sativa (japonica cultivar-group);}
MZ00031799	TC277836	TM00031799	13.05	-1.122	0.00088	0.134439	NA
MZ00056970	AZM4_48424	TM00056970	11.54	-1.122	0.00706	0.141764	unknown protein {Oryza sativa (japonica cultivar-group);}
MZ00041654	TC260700	TM00041654	14.82	-1.123	0.00041	0.134439	NA
MZ00050459	AZM4_59580	TM00050459	11.57	-1.125	0.01431	0.159399	putative beta 1,3-glucanase {Oryza sativa (japonica cultivar-group);}
MZ00020932	TC266650	TM00020932	14.39	-1.126	0.00084	0.134439	NA
MZ00023770	TC269793	TM00023770	13.46	-1.126	0.02332	0.177492	histone H1 - maize {Zea mays;} ^|^GB|CAA40362.1|22321|ZMH1HIS H1 histone {Zea mays;}
MZ00019906	TC271120	TM00019906	12.5	-1.128	0.00903	0.14762	putative protein phosphatase 2A B'kappa subunit {Oryza sativa (japonica cultivar-group);} ^|^GB|BAD34307.1|50725305|AP006149 putative protein phosphatase 2A B'kappa subunit {Oryza sativa (japonica cultivar-g-TRUNCATED-
MZ00041979	TC194811	TM00041979	11.14	-1.128	0.01826	0.168212	Calreticulin precursor. {Zea mays;} ^|^GB|AAF01470.1|6014707|AF190454 calreticulin {Zea mays;}
MZ00043636	TC248948	TM00043636	16.58	-1.133	0.00035	0.134439	beta-expansin 7 {Zea mays;}
MZ00000686	TC275769	TM00000686	12.65	-1.137	0.00805	0.144534	unknown protein {Oryza sativa (japonica cultivar-group);} ^|^GB|BAD23074.1|48716468|AP004861 unknown protein {Oryza sativa (japonica cultivar-group);}
MZ00057069	AZM4_60359	TM00057069	15.06	-1.138	0.00148	0.134439	OSJNBa0088H09.5 {Oryza sativa (japonica cultivar-group);}
MZ00056844	AZM4_3449	TM00056844	12.97	-1.14	0.0033	0.134439	putative cytochrome P450 71E1 {Oryza sativa (japonica cultivar-group);} ^|^GB|BAC55732.1|27817968|AP004346 putative cytochrome P450 71E1 {Oryza sativa (japonica cultivar-group);}
MZ00043533	TC260535	TM00043533	11.53	-1.142	0.01125	0.151931	putative transcription factor RAU1 {Oryza sativa (japonica cultivar-group);}
MZ00047992	AZM4_136322	TM00047992	11.75	-1.144	0.00178	0.134439	hypothetical protein AT4g30780 [imported] - Arabidopsis thaliana {Arabidopsis thaliana;} ^|^GB|CAB52451.1|5725442|ATT10C21 putative protein {Arabidopsis thaliana;} ^|^GB|CAB79796.1|7269979|ATCHRIV73 putative-TRUNCATED-
MZ00017278	TC196577	TM00017278	10.63	-1.145	0.02469	0.180541	putative exonuclease {Oryza sativa (japonica cultivar-group);} ^|^GB|AAK98687.1|15451563|AC021893 Putative exonuclease {Oryza sativa (japonica cultivar-group);}
MZ00051283	AZM4_74332	TM00051283	12.95	-1.148	0.00042	0.134439	putative PPR repeat containing protein {Oryza sativa (japonica cultivar-group);}
MZ00034987	AI065576	TM00034987	15.76	-1.149	0.00028	0.134439	NA
MZ00004573	BM074409	TM00004573	15.38	-1.156	0.00067	0.134439	NA
MZ00044179	TC262745	TM00044179	16.21	-1.162	0.00019	0.134439	unknown protein {Oryza sativa (japonica cultivar-group);}
MZ00023533	TC204865	TM00023533	11.38	-1.167	0.00147	0.134439	NA
MZ00019198	TC275282	TM00019198	17.62	-1.171	0.00048	0.134439	AT4g16570/dl4310w {Arabidopsis thaliana;} ^|^GB|AAN18172.1|23308405|BT000603 At4g16570/dl4310w {Arabidopsis thaliana;}
MZ00030177	TC254933	TM00030177	11.45	-1.174	0.01546	0.162115	putative carboxyl-terminal proteinase {Oryza sativa (japonica cultivar-group);}
MZ00029242	TC274634	TM00029242	13.56	-1.182	0.00045	0.134439	integral membrane protein, putative {Arabidopsis thaliana;}
MZ00047072	AZM4_11645	TM00047072	12.25	-1.182	0.02594	0.18335	OSJNBa0029H02.25 {Oryza sativa (japonica cultivar-group);}
MZ00038683	CD958015	TM00038683	16.93	-1.184	0.00024	0.134439	putative ATFP7 {Oryza sativa (japonica cultivar-group);} ^|^GB|BAD33452.1|50725924|AP005422 putative ATFP7 {Oryza sativa (japonica cultivar-group);}
MZ00028855	TC274398	TM00028855	13.9	-1.188	0.00034	0.134439	hypothetical protein {Oryza sativa (japonica cultivar-group);}
MZ00006935	CD052391	TM00006935	15.35	-1.191	0.00018	0.134439	OSJNBb0012E24.3 {Oryza sativa (japonica cultivar-group);}
MZ00018144	TC274251	TM00018144	13.99	-1.191	0.00395	0.134439	Similar to Prunus armeniaca ethylene-forming-enzyme-like dioxygenase. (U97530) {Oryza sativa (japonica cultivar-group);} ^|^GB|BAA95827.1|8096324|AP002069 Similar to Prunus armeniaca ethylene-forming-enzyme--TRUNCATED-
MZ00038522	CD950622	TM00038522	12.54	-1.192	0.01835	0.168624	putative transcription factor HBP-1a {Oryza sativa (japonica cultivar-group);} ^|^GB|BAD07975.1|41053045|AP004886 putative transcription factor HBP-1a {Oryza sativa (japonica cultivar-group);}
MZ00003754	BG316477	TM00003754	17	-1.195	0.00079	0.134439	contains similarity to ABC transporter, ATP-binding protein {Arabidopsis thaliana;} ^|^GB|BAC43332.1|26452494|AK118738 unknown protein {Arabidopsis thaliana;} ^|^GB|AAP04039.1|29824157|BT006054 putative ABC -TRUNCATED-
MZ00030257	TC265757	TM00030257	15.07	-1.196	0.00018	0.134439	unnamed protein product; gene_id:K16H17.4 ref|NP_056993.1 similar to unknown protein {Arabidopsis thaliana;}
MZ00038043	CD438232	TM00038043	13.21	-1.201	0.00272	0.134439	OSJNBa0088H09.13 {Oryza sativa (japonica cultivar-group);}
MZ00005983	BQ619118	TM00005983	11.69	-1.204	0.0014	0.134439	putative potassium transporter HAK2p {Oryza sativa (japonica cultivar-group);} ^|^GB|BAD15925.1|46390464|AP004888 putative potassium transporter HAK2p {Oryza sativa (japonica cultivar-group);}
MZ00043985	TC272688	TM00043985	14.35	-1.208	0.00035	0.134439	putative ribulose-1,5-bisphosphate carboxylase/oxygenase small subunit N-methyltransferase {Oryza sativa (japonica cultivar-group);} ^|^GB|BAD12920.1|45735887|AP004179 putative ribulose-1,5-bisph-TRUNCATED-
MZ00033188	TC253946	TM00033188	15.36	-1.213	0.00049	0.134439	putative chalcone synthase {Oryza sativa (japonica cultivar-group);} ^|^GB|BAC79571.1|33146463|AP003797 putative chalcone synthase {Oryza sativa (japonica cultivar-group);}
MZ00056028	TC264955	TM00056028	15.35	-1.217	0.00021	0.134439	NA
MZ00043660	TC250290	TM00043660	15.81	-1.221	0.00017	0.134439	NA
MZ00030126	TC264533	TM00030126	11.62	-1.223	0.01462	0.159896	hypothetical protein T21J18.150 - Arabidopsis thaliana {Arabidopsis thaliana;} ^|^GB|AAL85083.1|19310705|AY079352 unknown protein {Arabidopsis thaliana;} ^|^GB|AAK76650.1|15028347|AY045976 unknown protein {A-TRUNCATED-
MZ00026439	TC273214	TM00026439	11.56	-1.223	0.03414	0.199239	protein kinase AKINbetagamma-2 {Zea mays;}
MZ00048821	AZM4_25244	TM00048821	12.22	-1.229	0.02876	0.188382	putative oligosaccharyl transferase STT3 {Oryza sativa (japonica cultivar-group);} ^|^GB|AAT69659.1|50080325|AC130611 putative oligosaccharyl transferase STT3 subunit {Oryza sativa (japonica cultivar-group);-TRUNCATED-
MZ00025746	TC271740	TM00025746	12.37	-1.231	0.00285	0.134439	TMV-MP30 binding protein 2C-like {Oryza sativa (japonica cultivar-group);} ^|^GB|BAD33965.1|50726353|AP005759 TMV-MP30 binding protein 2C-like {Oryza sativa (japonica cultivar-group);}
MZ00024929	TC250076	TM00024929	15.49	-1.234	0.00062	0.134439	putative vesicle-associated membrane protein 725 (AtVAMP725) {Oryza sativa (japonica cultivar-group);}
MZ00013050	NP174416	TM00013050	12.16	-1.235	0.0004	0.134439	unknown {Zea mays;}
MZ00048172	AZM4_138693	TM00048172	15.13	-1.237	0.00034	0.134439	putative CTR1-like kinase kinase kinase {Oryza sativa (japonica cultivar-group);}
MZ00025223	TC260189	TM00025223	17.13	-1.25	0.00018	0.134439	putative DAZ associated protein 1 {Oryza sativa (japonica cultivar-group);}
MZ00027168	TC262567	TM00027168	14.64	-1.251	0.0004	0.134439	calmodulin-binding protein MPCBP {Zea mays;}
MZ00056703	AZM4_19648	TM00056703	14.89	-1.256	0.00018	0.134439	putative hydroxycinnamoyl transferase {Oryza sativa (japonica cultivar-group);}
MZ00040412	TC263219	TM00040412	13.59	-1.258	0.0169	0.165243	indeterminate spikelet 1 - maize {Zea mays;} ^|^GB|AAC05206.1|2944040|AF048900 indeterminate spikelet 1 {Zea mays;}
MZ00032537	TC255489	TM00032537	12.25	-1.259	0.02544	0.18205	cytochrome P450 {Oryza sativa (japonica cultivar-group);} ^|^GB|BAC45000.1|27127269|AB084385 cytochrome P450 {Oryza sativa (japonica cultivar-group);}
MZ00021669	TC273298	TM00021669	12.69	-1.26	0.01747	0.166378	putative nucleic acid binding (PHD-finger) protein {Oryza sativa (japonica cultivar-group);}
MZ00022726	TC257417	TM00022726	15.26	-1.262	0.00111	0.134439	NA
MZ00046488	AZM4_103637	TM00046488	12.4	-1.263	0.01375	0.158439	putative cellulase {Oryza sativa (japonica cultivar-group);} ^|^GB|AAK20055.1|13357258|AC025783 putative cellulase {Oryza sativa (japonica cultivar-group);}
MZ00042951	TC269616	TM00042951	12.97	-1.264	0.00373	0.134439	NA
MZ00023683	TC248902	TM00023683	12.94	-1.271	0.00097	0.134439	NA
MZ00015185	TC261236	TM00015185	15.01	-1.273	0.00029	0.134439	OJ000126_13.6 {Oryza sativa (japonica cultivar-group);}
MZ00004749	BM080749	TM00004749	16.58	-1.277	0.00018	0.134439	NA
MZ00027562	TC262690	TM00027562	10.89	-1.281	0.001	0.134439	nucleosome/chromatin assembly factor 104 {Zea mays;}
MZ00014792	TC249951	TM00014792	14.22	-1.282	0.00043	0.134439	putative alpha-coat protein {Oryza sativa (japonica cultivar-group);}
MZ00050287	AZM4_53361	TM00050287	11.75	-1.284	0.00021	0.134439	unnamed protein product; contains similarity to RNA-binding protein gene_id:MSJ1.23 {Arabidopsis thaliana;}
MZ00041447	CF051179	TM00041447	17.2	-1.289	0.00014	0.134439	NA
MZ00021174	TC255807	TM00021174	12.51	-1.297	0.01035	0.150703	At2g25140/F13D4.100 {Arabidopsis thaliana;} ^|^GB|AAN72234.1|25090122|BT002223 At2g25140/F13D4.100 {Arabidopsis thaliana;}
MZ00043553	TC249848	TM00043553	11.62	-1.299	0.01233	0.155877	high molecular weight glutenin subunit x-like protein {Oryza sativa (japonica cultivar-group);}
MZ00039285	CD991976	TM00039285	10.75	-1.299	0.02311	0.177212	NA
MZ00004412	BI478395	TM00004412	11.47	-1.304	0.01979	0.171641	NA
MZ00024013	TC205763	TM00024013	17.35	-1.305	0.00015	0.134439	cytosolic monodehydroascorbate reductase {Oryza sativa (japonica cultivar-group);}
MZ00003973	BG458957	TM00003973	11.35	-1.305	0.00136	0.134439	putative GTP-binding protein {Oryza sativa (japonica cultivar-group);}
MZ00039775	CF024252	TM00039775	15.49	-1.31	0.00035	0.134439	xylanase inhibitor protein I {Triticum aestivum;}
MZ00048190	AZM4_139130	TM00048190	12.06	-1.311	0.01	0.149612	Phosphoenolpyruvate carboxylase, housekeeping isozyme (EC 4.1.1.31)(PEPCase). {Saccharum sp.;} ^|^GB|AAC33164.1|169844|SCFSCPEPCD phosphoenolpyruvate carboxylase {Saccharum hybrid cultivar H32-8560;} -TRUNCATED-
MZ00033112	TC277310	TM00033112	13.45	-1.312	0.00131	0.134439	hypothetical protein T17F15.220 - Arabidopsis thaliana {Arabidopsis thaliana;} ^|^GB|CAB41148.1|4678337|ATT17F15 putative protein {Arabidopsis thaliana;}
MZ00019919	TC199815	TM00019919	11.88	-1.313	0.01454	0.159843	putative histone-lysine N-methyltransferase {Oryza sativa (japonica cultivar-group);} ^|^GB|BAC98666.1|37572974|AP005388 putative histone-lysine N-methyltransferase {Oryza sativa (japonica cultivar-group);}
MZ00034989	AI065584	TM00034989	12.23	-1.315	0.02612	0.183406	NA
MZ00025384	TC271773	TM00025384	13.42	-1.317	0.00041	0.134439	NA
MZ00031905	TC277464	TM00031905	13.93	-1.319	0.00036	0.134439	putative CCAAT displacement protein {Oryza sativa (japonica cultivar-group);}
MZ00027023	TC262615	TM00027023	14.66	-1.32	0.0002	0.134439	putative glutamine synthetase {Oryza sativa (japonica cultivar-group);}
MZ00033332	TC278717	TM00033332	15.38	-1.323	0.00023	0.134439	putative UVB-resistance protein UVR8 {Oryza sativa (japonica cultivar-group);}
MZ00000423	AI523021	TM00000423	18.67	-1.327	0.00012	0.134439	NA
MZ00030759	TC275924	TM00030759	14.42	-1.335	0.0002	0.134439	unknown protein {Arabidopsis thaliana;} ^|^GB|AAK76575.1|15028089|AY045901 unknown protein {Arabidopsis thaliana;}
MZ00055039	AZM4_12596	TM00055039	13.96	-1.342	0.00018	0.134439	putative protein kinase {Oryza sativa (japonica cultivar-group);} ^|^GB|AAT73640.1|50300497|AC118286 'unknown protein, contains protein kinase domain, PF00069' {Oryza sativa (japonica cultivar-group);} -TRUNCATED-
MZ00042154	TC251673	TM00042154	16.07	-1.344	0.00029	0.134439	putative amino acid transport protein {Oryza sativa (japonica cultivar-group);}
MZ00021444	TC265810	TM00021444	12.05	-1.346	0.00584	0.138072	iron-regulated transporter, putative {Oryza sativa (japonica cultivar-group);} ^|^GB|AAR87178.1|40538921|AC135792 putative metal transporter (with alternative splicing) {Oryza sativa (japonica cultivar-group-TRUNCATED-
MZ00021549	TC257585	TM00021549	13.63	-1.347	0.00034	0.134439	related to APG7 (component of the autophagic system) {Neurospora crassa;}
MZ00037911	CD001899	TM00037911	17.15	-1.356	0.00021	0.134439	unnamed protein product; ESTs AU068544(C30430),C98487(E0325),D23445(C2825), AU068543(C30430),C71774(E0325),D22458(C11152) correspond to a region of the predicted gene. Similar to putative argonaute protein -TRUNCATED-
MZ00041852	TC259844	TM00041852	14.28	-1.361	0.00021	0.134439	NA
MZ00042027	TC261686	TM00042027	13	-1.38	0.00078	0.134439	acc oxidase {Zea mays;}
MZ00026907	TC273106	TM00026907	13.32	-1.381	0.00222	0.134439	unknown protein {Arabidopsis thaliana;} ^|^GB|AAL38866.1|17529278|AY065425 unknown protein {Arabidopsis thaliana;}
MZ00037890	CB885299	TM00037890	17.79	-1.385	0.00016	0.134439	OSJNBa0084K01.15 {Oryza sativa (japonica cultivar-group);}
MZ00052136	AZM4_94272	TM00052136	17.76	-1.4	0.00013	0.134439	putative pectin methylesterase {Oryza sativa (japonica cultivar-group);} ^|^GB|AAK98683.1|15451559|AC021893 Putative pectin methylesterase {Oryza sativa (japonica cultivar-group);}
MZ00018606	TC263934	TM00018606	12.22	-1.435	0.01979	0.171641	putative serine carboxypeptidase {Oryza sativa (japonica cultivar-group);}
MZ00017311	TC252090	TM00017311	14.91	-1.438	0.00029	0.134439	unnamed protein product; emb|CAB86899.1 gene_id:MBA10.9 strong similarity to unknown protein {Arabidopsis thaliana;} ^|^GB|BAA96977.1|8777387|AB023037 unnamed protein product; emb|CAB86899.1 gene_id:MFB16.3 -TRUNCATED-
MZ00000595	AI677335	TM00000595	12.46	-1.44	0.01442	0.159742	hypothetical protein {Oryza sativa (japonica cultivar-group);}
MZ00032070	TC216421	TM00032070	10.62	-1.449	0.0312	0.193487	contains ESTs D24303(R1701),C26098(C11628) unknown protein {Oryza sativa (japonica cultivar-group);}
MZ00048196	CO521279	TM00048196	12.35	-1.451	0.00073	0.134439	similar to Arabidopsis thaliana chromosome 1, At1g15060 {Oryza sativa (japonica cultivar-group);}
MZ00050475	AZM4_59679	TM00050475	14.51	-1.459	0.00062	0.134439	unknown protein {Oryza sativa (japonica cultivar-group);}
MZ00021257	TC276501	TM00021257	14.23	-1.459	0.00066	0.134439	NA
MZ00013723	TC258578	TM00013723	12.21	-1.46	0.01022	0.149886	F13K23.12 protein - Arabidopsis thaliana {Arabidopsis thaliana;} ^|^GB|BAC42644.1|26451079|AK118011 putative bHLH transcription factor bHLH033 {Arabidopsis thaliana;} ^|^GB|AAF78492.1|8698734|F13K23 Contains-TRUNCATED-
MZ00003946	BG410557	TM00003946	12.35	-1.46	0.02472	0.180541	Putative cytochrome P450 {Oryza sativa (japonica cultivar-group);}
MZ00001837	AZM4_90598	TM00001837	17.27	-1.473	0.00023	0.134439	putative polygalacturonase {Oryza sativa (japonica cultivar-group);} ^|^GB|AAP21429.1|30103016|AC135958 putative polygalacturonase precursor {Oryza sativa (japonica cultivar-group);}
MZ00025822	TC261591	TM00025822	15.09	-1.48	8e-05	0.134439	salt-induced MAP kinase 1 {Zea mays;}
MZ00033680	BG320883	TM00033680	11.66	-1.489	0.00267	0.134439	NA
MZ00055932	AZM4_59795	TM00055932	13.19	-1.502	0.00102	0.134439	putative gag-pol polyprotein {Zea mays;}
MZ00037471	BQ635406	TM00037471	11.86	-1.508	0.03302	0.19673	NA
MZ00021618	TC202066	TM00021618	14.37	-1.522	0.00106	0.134439	NA
MZ00038501	CD949374	TM00038501	11.55	-1.525	0.00391	0.134439	NA
MZ00030757	TC266350	TM00030757	13.51	-1.528	0.00011	0.134439	probable splicing factor [imported] - Arabidopsis thaliana {Arabidopsis thaliana;}
MZ00029013	TC264264	TM00029013	12.86	-1.531	0.00091	0.134439	phosphoenolpyruvate carboxylase kinase {Sorghum bicolor;}
MZ00029928	TC275311	TM00029928	16.8	-1.551	0.00036	0.134439	hypothetical protein {Oryza sativa (japonica cultivar-group);}
MZ00003593	BE512267	TM00003593	13.22	-1.576	0.01158	0.153048	OSJNBa0006B20.8 {Oryza sativa (japonica cultivar-group);}
MZ00043803	CF056912	TM00043803	14.69	-1.601	0.00018	0.134439	histone deacetylase {Zea mays;}
MZ00044326	TC211712	TM00044326	15.68	-1.626	7e-05	0.134439	Peroxidase 6 precursor (EC 1.11.1.7) (Atperox P6). {Arabidopsis thaliana;} ^|^PIR|T00640|T00640 peroxidase homolog F3I6.3 - Arabidopsis thaliana {Arabidopsis thaliana;} ^|^GB|AAC00571.1|2829863|AC002396 Putative peroxidase {Arabidopsis thaliana;}
MZ00043618	TC270848	TM00043618	13.14	-1.627	6e-05	0.134439	unknown protein {Oryza sativa (japonica cultivar-group);} ^|^GB|AAS90636.1|46391109|AC105262 unknown protein {Oryza sativa (japonica cultivar-group);}
MZ00033082	TC277443	TM00033082	13.76	-1.634	0.01123	0.151738	unknown protein {Oryza sativa (japonica cultivar-group);}
MZ00017340	TC260282	TM00017340	13.35	-1.664	0.00023	0.134439	expressed protein {Oryza sativa (japonica cultivar-group);}
MZ00057098	AZM4_62769	TM00057098	15.46	-1.666	9e-05	0.134439	hypothetical protein {Oryza sativa (japonica cultivar-group);}
MZ00051332	AZM4_79154	TM00051332	13.74	-1.696	0.00024	0.134439	putative protein kinase {Oryza sativa (japonica cultivar-group);} ^|^GB|BAD25588.1|49388458|AP004868 putative protein kinase {Oryza sativa (japonica cultivar-group);}
MZ00036286	BE639740	TM00036286	17.28	-1.71	4e-05	0.128245	NA
MZ00040050	CF047427	TM00040050	12.71	-1.731	0.00471	0.135238	NA
MZ00025942	TC249384	TM00025942	13.06	-1.738	0.00437	0.135238	ESTs AU077636(E30684),AU064227(E20182), AU082144(E20182) correspond to a region of the predicted gene. hypothetical protein {Oryza sativa (japonica cultivar-group);}
MZ00004679	BM079334	TM00004679	13.63	-1.804	0.00365	0.134439	NA
MZ00000993	AI967140	TM00000993	12.17	-1.812	0.0344	0.199539	hypothetical protein similar to Arabidopsis thaliana chromosome 3, At3g55020 {Oryza sativa (japonica cultivar-group);}
MZ00019866	TC254907	TM00019866	11.73	-1.823	0.00122	0.134439	NA
MZ00024275	TC269845	TM00024275	15.31	-1.827	9e-05	0.134439	NA
MZ00023831	TC259661	TM00023831	15.14	-1.834	3e-05	0.126209	putative eukaryotic peptide chain release factor subunit 1-3 (eRF1-3) {Oryza sativa (japonica cultivar-group);} ^|^GB|BAC83252.1|34393599|AP003985 putative eukaryotic peptide chain release factor subunit 1-3-TRUNCATED-
MZ00022069	TC256751	TM00022069	14.9	-1.86	6e-05	0.134439	nucleotidase-like protein {Oryza sativa (japonica cultivar-group);}
MZ00029093	TC253965	TM00029093	16.97	-1.869	8e-05	0.134439	hypothetical protein AT4G25070 {Arabidopsis thaliana;}
MZ00029387	TC275436	TM00029387	14.54	-1.886	4e-05	0.126209	NA
MZ00048930	AZM4_27238	TM00048930	13.19	-1.908	0.01924	0.170971	DNA polymerase lambda {Oryza sativa (japonica cultivar-group);}
MZ00029917	TC253869	TM00029917	14.8	-1.932	3e-05	0.126209	AT3g04650/F7O18_13 {Arabidopsis thaliana;} ^|^GB|AAF04895.1|6175169|ATAC011437 unknown protein {Arabidopsis thaliana;} ^|^GB|AAO42761.1|28416461|BT004515 At3g04650/F7O18_13 {Arabidopsis thaliana;}
MZ00044731	TC278328	TM00044731	14.18	-1.938	0.0001	0.134439	NA
MZ00057053	AZM4_59458	TM00057053	17.13	-1.95	0.00059	0.134439	cysteine endopeptidase {Oryza sativa (japonica cultivar-group);} ^|^GB|BAA83473.1|5761329|AB004819 cysteine endopeptidase {Oryza sativa;}
MZ00029808	TC264673	TM00029808	16.28	-1.967	3e-05	0.126209	potential U2 snRNA pseudouridine synthase-like {Oryza sativa (japonica cultivar-group);}
MZ00028491	TC252611	TM00028491	16.14	-1.967	7e-05	0.134439	OCL1 homeobox protein {Zea mays;}
MZ00019177	TC264454	TM00019177	13.31	-2	0.00028	0.134439	putative monosaccharide transporter 3 {Oryza sativa (japonica cultivar-group);}
MZ00001238	AW120262	TM00001238	11.62	-2.001	0.00298	0.134439	OSJNBb0059K02.13 {Oryza sativa (japonica cultivar-group);}
MZ00051036	AZM4_70023	TM00051036	13.7	-2.013	0.0001	0.134439	putative arm repeat protein {Oryza sativa (japonica cultivar-group);} ^|^GB|AAG60190.1|12597882|AC084763 putative arm repeat protein {Oryza sativa (japonica cultivar-group);}
MZ00048899	AZM4_26519	TM00048899	10.33	-2.044	0.01607	0.163256	putative polygalacturonase {Oryza sativa (japonica cultivar-group);}
MZ00056396	AZM4_106850	TM00056396	15.85	-2.048	3e-05	0.126209	calmodulin-binding heat-shock-like protein - Arabidopsis thaliana {Arabidopsis thaliana;} ^|^GB|CAB62005.1|6522561|ATT2J13 calmodulin-binding heat-shock-like protein {Arabidopsis thaliana;} ^|^GB|AAP40348.1|-TRUNCATED-
MZ00033029	TC258858	TM00033029	17.08	-2.063	4e-05	0.126209	phytochrome C2 apoprotein {Zea mays;}
MZ00042013	TC272432	TM00042013	12.62	-2.085	0.00079	0.134439	contains EST AU063233(C53786) similar to Arabidopsis thaliana chromosome 1, MRC8.21 unknown protein {Oryza sativa (japonica cultivar-group);} ^|^GB|BAB44133.1|13873029|AP003144 contains EST AU063233(C53786) -TRUNCATED-
MZ00020508	TC265841	TM00020508	14.96	-2.087	2e-05	0.126209	NA
MZ00020931	TC266782	TM00020931	10.77	-2.092	0.01072	0.150867	OSJNBb0002J11.11 {Oryza sativa (japonica cultivar-group);} ^|^GB|CAE04715.1|32489512|OSJN00169 OSJNBa0043L24.3 {Oryza sativa (japonica cultivar-group);}
MZ00041894	TC259928	TM00041894	11.62	-2.098	0.00726	0.14254	NA
MZ00031239	TC266571	TM00031239	10.31	-2.125	0.01866	0.169441	OSJNBa0072F16.6 {Oryza sativa (japonica cultivar-group);}
MZ00055102	PUHOT45TD	TM00055102	14.77	-2.137	8e-05	0.134439	putative protein kinase {Oryza sativa (japonica cultivar-group);}
MZ00039357	CD997383	TM00039357	16.6	-2.159	3e-05	0.126209	NA
MZ00024946	TC268995	TM00024946	15.03	-2.184	0.00204	0.134439	AT5g11200/F2I11_90 {Arabidopsis thaliana;} ^|^GB|AAK96496.1|15450405|AY052303 AT5g11170/F2I11_60 {Arabidopsis thaliana;} ^|^GB|AAK55671.1|14190381|AF378868 AT5g11200/F2I11_90 {Arabidopsis thaliana;} ^|^GB|AA-TRUNCATED-
MZ00035786	AW461097	TM00035786	13.52	-2.192	0.00027	0.134439	NA
MZ00027838	TC210976	TM00027838	13.91	-2.377	0.0003	0.134439	contains ESTs AU077505(C52303),AU077504(C52303) unknown protein {Oryza sativa (japonica cultivar-group);}
MZ00044678	TC255485	TM00044678	14.75	-2.385	1e-05	0.126209	OSJNBa0060P14.16 {Oryza sativa (japonica cultivar-group);} ^|^GB|CAE04827.1|32492168|OSJN00104 OSJNBb0048E02.7 {Oryza sativa (japonica cultivar-group);}
MZ00016406	TC262100	TM00016406	14.64	-2.466	3e-05	0.126209	hypothetical protein F28N24.10 [imported] - Arabidopsis thaliana {Arabidopsis thaliana;} ^|^GB|AAF88117.1|9502418|AC021043 Hypothetical protein {Arabidopsis thaliana;}
MZ00014223	TC248063	TM00014223	15.99	-2.586	1e-05	0.126209	putative cytosolic chaperonin delta-subunit {Oryza sativa (japonica cultivar-group);}
MZ00036045	AZM4_527	TM00036045	14.59	-2.651	0.00011	0.134439	cinnamic acid 4-hydroxylase {Sorghum bicolor;}
MZ00013630	TC259372	TM00013630	15.56	-2.782	1e-05	0.126209	putative protein {Arabidopsis thaliana;} ^|^GB|AAL15273.1|16323077|AY057642 AT5g36230/T30G6_9 {Arabidopsis thaliana;}
MZ00024641	TC270912	TM00024641	13.58	-2.819	0.00501	0.135238	tonoplast membrane integral protein ZmTIP3-1 {Zea mays;}
MZ00025182	TC271073	TM00025182	12.62	-2.842	0.0045	0.135238	similar to phosphate/phosphoenolpyruvate translocator protein {Oryza sativa (japonica cultivar-group);} ^|^GB|BAB86434.1|19571007|AP003221 contains EST AU071043(R10645) similar to phosphate/phosphoenolpyruva-TRUNCATED-
MZ00029766	TC264764	TM00029766	12.56	-3.031	0.00406	0.134493	UbiE/COQ5 methyltransferase-like {Oryza sativa (japonica cultivar-group);}
MZ00019342	TC264733	TM00019342	14.83	-3.073	1e-05	0.126209	OSJNBa0084K01.2 {Oryza sativa (japonica cultivar-group);} ^|^GB|CAE54543.1|38345206|OSJN00056 OSJNBa0015K02.22 {Oryza sativa (japonica cultivar-group);}

## Sheet: KAR1-smoke 9h
ID	Name	TIGR ID	A	logFC	p	adj p	Putative annotation
MZ00013898	TC248743	TM00013898	10.18	3.908	0.01668	0.073768	unknown protein {Oryza sativa (japonica cultivar-group);}
MZ00041956	TC259609	TM00041956	10.86	2.875	0.00292	0.035119	OSJNBa0032F06.6 {Oryza sativa (japonica cultivar-group);}
MZ00049033	AZM4_32604	TM00049033	12.45	2.151	0.00048	0.029609	unknown protein {Oryza sativa (japonica cultivar-group);}
MZ00026153	TC271752	TM00026153	12.79	2.015	2e-05	0.029609	putative acetyl transferase {Oryza sativa (japonica cultivar-group);}
MZ00027665	TC273399	TM00027665	12.45	1.947	0.00047	0.029609	At2g32230 {Arabidopsis thaliana;}
MZ00033496	TC254806	TM00033496	11.55	1.877	0.00123	0.029609	hypothetical protein {Oryza sativa (japonica cultivar-group);}
MZ00051286	AZM4_74389	TM00051286	13.33	1.845	5e-05	0.029609	hypothetical protein At2g31400 [imported] - Arabidopsis thaliana {Arabidopsis thaliana;} ^|^GB|AAD26479.1|4589961|AC007169 unknown protein {Arabidopsis thaliana;}
MZ00023842	TC205453	TM00023842	12.99	1.832	7e-05	0.029609	Tubulin beta-6 chain (Beta-6 tubulin). {Zea mays;} ^|^PIR|S43327|S43327 beta-6 tubulin - maize {Zea mays;} ^|^GB|AAA20186.1|416147|MZEBTUB6A beta-6 tubulin {Zea mays;}
MZ00055349	TC264450	TM00055349	9.24	1.824	0.00158	0.030615	NA
MZ00016186	TC272518	TM00016186	10.48	1.735	0.00044	0.029609	OSJNBa0016O02.10 {Oryza sativa (japonica cultivar-group);}
MZ00056760	AZM4_24790	TM00056760	10.71	1.71	0.00748	0.049739	putative UDP-N-acetylmuramoylananyl-D-glutamate-2,6 -diaminopimelate ligase {Oryza sativa (japonica cultivar-group);} ^|^GB|AAK43503.1|13876527|AC020666 putative UDP-N-acetylmuramoylananyl-D-glut-TRUNCATED-
MZ00004789	BM267955	TM00004789	12.59	1.695	0.00059	0.029609	NA
MZ00055894	TC212425	TM00055894	13.66	1.687	0.0002	0.029609	NA
MZ00046586	AZM4_104877	TM00046586	11.34	1.668	9e-05	0.029609	hypothetical protein {Oryza sativa (japonica cultivar-group);}
MZ00048717	AZM4_24128	TM00048717	15.06	1.633	0.00016	0.029609	OJ991214_12.6 {Oryza sativa (japonica cultivar-group);}
MZ00024274	TC269842	TM00024274	13.61	1.621	9e-05	0.029609	NA
MZ00006879	CB924365	TM00006879	15.77	1.603	7e-05	0.029609	NA
MZ00029268	TC253413	TM00029268	10.55	1.592	0.00727	0.049132	putative growth-on protein GRO10 {Oryza sativa (japonica cultivar-group);}
MZ00017979	TC273974	TM00017979	10.64	1.591	0.01694	0.074335	Serine carboxypeptidase II-2 precursor (EC 3.4.16.6) (CP-MII.2)(Fragment). {Hordeum vulgare;} ^|^GB|CAB59202.1|6102957|HVACXPII2 serine carboxylase II-2 {Hordeum vulgare subsp. vulgare;}
MZ00044737	TC257157	TM00044737	10.71	1.559	0.00232	0.033257	transducin {Oryza sativa (japonica cultivar-group);} ^|^GB|BAD13020.1|45735991|AP005052 transducin {Oryza sativa (japonica cultivar-group);}
MZ00026199	TC271357	TM00026199	17.34	1.553	4e-05	0.029609	unknown protein {Arabidopsis thaliana;} ^|^GB|AAK76669.1|15028385|AY045995 putative elongin protein {Arabidopsis thaliana;} ^|^GB|BAB09760.1|9759236|AB016890 unnamed protein product; contains similarity to e-TRUNCATED-
MZ00037297	BM501301	TM00037297	13.15	1.538	0.00085	0.029609	TAK33 {Triticum aestivum;}
MZ00004679	BM079334	TM00004679	10.07	1.532	0.02181	0.085349	NA
MZ00019393	TC265119	TM00019393	15.05	1.526	6e-05	0.029609	putative chloroplast RelA {Oryza sativa (japonica cultivar-group);}
MZ00014109	TC259860	TM00014109	14.93	1.523	9e-05	0.029609	expressed protein {Oryza sativa (japonica cultivar-group);}
MZ00041866	TC250559	TM00041866	11.5	1.519	0.00108	0.029609	putative CER1 protein {Oryza sativa (japonica cultivar-group);} ^|^GB|BAD21539.1|47847762|AP004053 putative CER1 protein {Oryza sativa (japonica cultivar-group);}
MZ00051206	AZM4_72261	TM00051206	13	1.516	0.00031	0.029609	unknown protein {Oryza sativa (japonica cultivar-group);}
MZ00027740	TC273899	TM00027740	12.45	1.51	0.00023	0.029609	putative two-pore calcium channel {Oryza sativa;}
MZ00022461	TC267764	TM00022461	10.75	1.504	0.02278	0.087532	NA
MZ00028183	TC253098	TM00028183	12.13	1.49	0.00094	0.029609	putative GTPase-activating protein {Oryza sativa (japonica cultivar-group);}
MZ00018664	TC263559	TM00018664	17.88	1.486	0.00015	0.029609	NA
MZ00031011	TC265952	TM00031011	14.74	1.481	8e-05	0.029609	NA
MZ00025513	TC250177	TM00025513	12.67	1.481	0.00024	0.029609	cinnamic acid 4-hydroxylase {Sorghum bicolor;}
MZ00032877	TC265100	TM00032877	14.03	1.472	0.00012	0.029609	putative phi-1 {Oryza sativa (japonica cultivar-group);} ^|^GB|BAD17079.1|46805678|AP004814 putative phi-1 {Oryza sativa (japonica cultivar-group);}
MZ00052142	AZM4_94354	TM00052142	15.15	1.468	9e-05	0.029609	NA
MZ00048886	AZM4_26283	TM00048886	10.94	1.467	0.00111	0.029609	putative carbamoyl phosphate synthetase small subunit {Oryza sativa (japonica cultivar-group);}
MZ00032694	TC217342	TM00032694	17.87	1.465	9e-05	0.029609	putative GDSL-motif lipase/hydrolase protein {Oryza sativa (japonica cultivar-group);}
MZ00034995	AI065614	TM00034995	9.97	1.463	0.01424	0.067585	unnamed protein product; ESTs AU070430(S15424),AU082086(E11580) correspond to a region of the predicted gene. Similar to MF1. (AB011804) {Oryza sativa (japonica cultivar-group);} ^|^GB|BAA88530.1|6630684|AP000969 unnamed protein product; ESTs AU070430(S15424), AU082086(E11580) correspond to a region of the predicted gene. Similar to MF1. (AB011804) {Oryza sativa (japonica cultivar-group);}
MZ00055975	TC265673	TM00055975	10.67	1.459	0.0072	0.048894	NA
MZ00020521	TC255500	TM00020521	14.29	1.456	7e-05	0.029609	unknown {Arabidopsis thaliana;}
MZ00004540	BM073953	TM00004540	15.35	1.443	8e-05	0.029609	Putative glycosyl hydrolase {Oryza sativa (japonica cultivar-group);}
MZ00048966	AZM4_28032	TM00048966	13.03	1.441	0.00062	0.029609	contains EST AU062670(C30068) similar to Arabidopsis thaliana chromosome 2, At2g30500 unknown protein {Oryza sativa (japonica cultivar-group);} ^|^GB|BAB64818.1|15528776|AP003301 contains EST AU062670(C30068-TRUNCATED-
MZ00023514	TC248217	TM00023514	14.63	1.434	6e-05	0.029609	NA
MZ00000909	AI943855	TM00000909	11.9	1.432	0.00208	0.03235	NA
MZ00041902	TC270308	TM00041902	17.94	1.429	7e-05	0.029609	unknown protein {Oryza sativa (japonica cultivar-group);} ^|^GB|BAD45960.1|52076949|AP005090 unknown protein {Oryza sativa (japonica cultivar-group);}
MZ00033314	TC278981	TM00033314	11.26	1.427	0.0048	0.041615	NA
MZ00005850	BQ486948	TM00005850	12.53	1.427	0.02815	0.099389	hypothetical protein similar to Oryza sativa chromosome 1, P0665D10.16 {Oryza sativa (japonica cultivar-group);}
MZ00026282	TC272231	TM00026282	12.94	1.425	0.0001	0.029609	unnamed protein product; hypothetical protein {Oryza sativa (japonica cultivar-group);} ^|^GB|BAA88548.1|6630702|AP000969 unnamed protein product; hypothetical protein {Oryza sativa (japonica cultivar-group)-TRUNCATED-
MZ00013234	T15309	TM00013234	15.12	1.415	7e-05	0.029609	low-molecular-weight heat-shock protein - rice {Oryza sativa;} ^|^GB|AAC78393.1|1815662|OSU83670 low molecular mass heat shock protein Oshsp18.0 {Oryza sativa (japonica cultivar-group);}
MZ00004843	BM332210	TM00004843	11.99	1.41	0.01347	0.065597	conserved hypothetical protein; putative intracellular protease/amidase {Acinetobacter sp. ADP1;}
MZ00019307	TC275547	TM00019307	14.05	1.408	0.00021	0.029609	hypothetical protein similar to alpha galactosidase {Oryza sativa (japonica cultivar-group);}
MZ00037326	BM660148	TM00037326	14.79	1.403	0.0001	0.029609	NA
MZ00042789	TC276337	TM00042789	14.32	1.401	0.0001	0.029609	putative tubby protein {Oryza sativa (japonica cultivar-group);}
MZ00023704	TC259478	TM00023704	14.03	1.392	0.00015	0.029609	Putative serine palmitoyltransferase {Oryza sativa (japonica cultivar-group);}
MZ00014861	TC250094	TM00014861	12.86	1.376	0.00032	0.029609	putative ppf-1 protein {Oryza sativa (japonica cultivar-group);}
MZ00013877	TC270075	TM00013877	14.9	1.375	7e-05	0.029609	putative thioredoxin peroxidase {Oryza sativa (japonica cultivar-group);} ^|^GB|BAD27915.1|50251981|AP004753 putative thioredoxin peroxidase {Oryza sativa (japonica cultivar-group);}
MZ00020041	TC276033	TM00020041	15.48	1.373	8e-05	0.029609	Hypothetical protein {Oryza sativa (japonica cultivar-group);}
MZ00024729	TC249954	TM00024729	13.3	1.371	0.00013	0.029609	Possible apospory-associated protein C. {Pennisetum ciliare;} ^|^GB|AAA80575.1|549984|PCU13148 possible apospory-associated protein {Pennisetum ciliare;}
MZ00000870	AI920584	TM00000870	15.58	1.371	0.00016	0.029609	unknown protein {Oryza sativa (japonica cultivar-group);}
MZ00019827	TC265798	TM00019827	14.6	1.368	0.00028	0.029609	transcription factor MADS56 {Oryza sativa (japonica cultivar-group);}
MZ00039565	CF009938	TM00039565	14.77	1.365	0.00015	0.029609	NA
MZ00015231	TC261145	TM00015231	12.3	1.362	0.00118	0.029609	NADP-dependent glyceraldehyde-3-phosphate dehydrogenase (EC 1.2.1.9)(Non-phosphorylating glyceraldehyde 3-phosphate dehydrogenase)(Glyceraldehyde-3-phosphate dehydrogenase [NADP+]) (Triosephosphatedehydrogen-TRUNCATED-
MZ00037531	BU093272	TM00037531	12.64	1.362	0.0095	0.05541	diaphanous protein-like {Oryza sativa (japonica cultivar-group);}
MZ00023125	TC268091	TM00023125	13.63	1.347	0.00016	0.029609	contains ESTs C26691(C12839),AU092381(C12839) similar to Arabidopsis thaliana chromosome 5, At5g03160 unknown protein {Oryza sativa (japonica cultivar-group);}
MZ00046735	AZM4_112333	TM00046735	10.27	1.347	0.00725	0.04905	hypothetical protein {Oryza sativa (japonica cultivar-group);} ^|^GB|BAD21590.1|47847815|AP004081 hypothetical protein {Oryza sativa (japonica cultivar-group);}
MZ00005190	TC268585	TM00005190	10.34	1.343	0.00862	0.052793	putative phosphatidylserine synthase {Oryza sativa (japonica cultivar-group);}
MZ00030089	TC250843	TM00030089	11.32	1.339	0.01011	0.05709	putative protein phosphatase-2C {Oryza sativa (japonica cultivar-group);}
MZ00057138	AZM4_69148	TM00057138	15.35	1.336	0.00024	0.029609	OSJNBb0059K02.23 {Oryza sativa (japonica cultivar-group);} ^|^GB|CAE03539.2|38345895|OSJN00080 OSJNBa0060D06.5 {Oryza sativa (japonica cultivar-group);}
MZ00000494	AI629503	TM00000494	14.62	1.336	0.00031	0.029609	diphosphonucleotide phosphatase 1 {Lupinus luteus;}
MZ00024413	TC206401	TM00024413	14.21	1.334	0.00014	0.029609	EREBP-like protein {Oryza sativa (japonica cultivar-group);}
MZ00026484	TC272287	TM00026484	16.2	1.334	0.00013	0.029609	NA
MZ00055402	TC254952	TM00055402	14.55	1.33	0.00073	0.029609	unknow protein {Oryza sativa (japonica cultivar-group);}
MZ00032604	TC267766	TM00032604	14.73	1.326	0.0001	0.029609	putative transposase {Oryza sativa (japonica cultivar-group);}
MZ00016927	TC251486	TM00016927	16.08	1.318	0.00019	0.029609	knotted class 1 homeodomain protein liguleless3 {Zea mays;}
MZ00048827	AZM4_2532	TM00048827	8.88	1.318	0.01865	0.078444	putative PrMC3 {Oryza sativa (japonica cultivar-group);}
MZ00048779	AZM4_24835	TM00048779	13.77	1.316	0.0005	0.029609	Putative esterase PIR7B (EC 3.1.-.-). {Oryza sativa;} ^|^PIR|S47087|S47087 pir7b protein - rice {Oryza sativa;} ^|^GB|BAB64186.1|15408790|AP003266 pir7b protein (Pseudomonas inducible protein) {Oryza sativa -TRUNCATED-
MZ00015250	TC250130	TM00015250	10.65	1.315	0.00033	0.029609	hypothetical protein - maize {Zea mays;} ^|^GB|AAB06331.1|1498055|ZMU64437 novel protein {Zea mays;}
MZ00038874	CD966214	TM00038874	12.93	1.313	0.00092	0.029609	nucleosome/chromatin assembly factor group A {Zea mays;}
MZ00015332	TC261090	TM00015332	12.75	1.313	0.0012	0.029609	sucrase-like protein {Oryza sativa (japonica cultivar-group);} ^|^GB|BAD12919.1|45735886|AP004179 sucrase-like protein {Oryza sativa (japonica cultivar-group);}
MZ00026756	TC262037	TM00026756	11.94	1.311	0.00257	0.034082	putative anter-specific proline-rich protein APG {Oryza sativa (japonica cultivar-group);} ^|^GB|BAD28139.1|50252143|AP004858 putative anter-specific proline-rich protein APG {Oryza sativa (japonica cultivar-TRUNCATED-
MZ00031511	TC277007	TM00031511	10.69	1.309	0.00041	0.029609	NA
MZ00051988	AZM4_92305	TM00051988	15.47	1.303	9e-05	0.029609	NA
MZ00042229	TC249387	TM00042229	14.49	1.302	0.00023	0.029609	GTPase activating protein-like {Oryza sativa (japonica cultivar-group);}
MZ00043264	TC258409	TM00043264	10.98	1.302	0.01334	0.065327	putative RNA helicase {Oryza sativa (japonica cultivar-group);}
MZ00005212	TC266957	TM00005212	18.11	1.299	9e-05	0.029609	unknown protein {Oryza sativa (japonica cultivar-group);}
MZ00041206	TC191679	TM00041206	9.79	1.299	0.00412	0.039263	metallothioneine type2 {Hordeum vulgare subsp. vulgare;}
MZ00019771	TC274962	TM00019771	12.07	1.296	0.01596	0.072043	putative AMP-binding protein {Oryza sativa (japonica cultivar-group);}
MZ00004450	BI679593	TM00004450	9.43	1.294	0.01381	0.066466	WRKY transcription factor {Hordeum vulgare;}
MZ00039844	CF033104	TM00039844	12.12	1.292	0.00043	0.029609	NA
MZ00024167	TC269583	TM00024167	12.2	1.289	0.00092	0.029609	Erwinia induced protein 2 {Oryza sativa (japonica cultivar-group);}
MZ00038176	CD446187	TM00038176	12.1	1.288	0.00029	0.029609	NA
MZ00047906	AZM4_135452	TM00047906	14.72	1.288	0.0001	0.029609	putative leucine zipper-containing protein {Oryza sativa (japonica cultivar-group);}
MZ00019944	TC276178	TM00019944	13.07	1.287	0.00018	0.029609	hypothetical protein {Oryza sativa (japonica cultivar-group);} ^|^GB|BAB63685.1|15289990|AP003277 hypothetical protein {Oryza sativa (japonica cultivar-group);}
MZ00014002	TC259198	TM00014002	12.78	1.286	0.00073	0.029609	hypothetical protein F8K7.1 - Arabidopsis thaliana {Arabidopsis thaliana;} ^|^GB|AAM44921.1|21280837|AY113873 unknown protein {Arabidopsis thaliana;} ^|^GB|AAK96570.1|15450597|AY052666 At1g21600/F24J8.10 {Ar-TRUNCATED-
MZ00013248	T18679	TM00013248	12.02	1.281	0.00026	0.029609	NA
MZ00030186	TC254564	TM00030186	15.8	1.278	0.00064	0.029609	NA
MZ00027690	TC251469	TM00027690	16.21	1.271	0.00014	0.029609	hypothetical protein - Arabidopsis thaliana {Arabidopsis thaliana;} ^|^GB|CAB10446.1|2245026|ATFCA6 hypothetical protein {Arabidopsis thaliana;} ^|^GB|CAB78713.1|7268421|ATCHRIV44 hypothetical protein {Arabi-TRUNCATED-
MZ00039095	TC269738	TM00039095	13.49	1.268	0.00175	0.030972	Alanine aminotransferase 2 (EC 2.6.1.2) (GPT) (Glutamic--pyruvictransaminase 2) (Glutamic--alanine transaminase 2) (ALAAT-2). {Panicum miliaceum;} ^|^PIR|S28429|S28429 alanine transaminase (EC 2.6.1.2) - pro-TRUNCATED-
MZ00015027	TC248591	TM00015027	13.02	1.264	0.00027	0.029609	terpene synthase 5 {Zea mays;}
MZ00017885	TC252821	TM00017885	14.09	1.264	0.00011	0.029609	At1g10500 {Arabidopsis thaliana;} ^|^GB|AAR24672.1|38603854|BT010894 At1g10500 {Arabidopsis thaliana;}
MZ00013079	NP435714	TM00013079	11.08	1.264	0.00571	0.04459	typical P-type R2R3 Myb protein {Zea mays;}
MZ00012960	CF637412	TM00012960	16.13	1.263	0.0001	0.029609	putative obtusifoliol-14-demethylase {Oryza sativa (japonica cultivar-group);}
MZ00021579	TC267762	TM00021579	12.27	1.263	0.00322	0.036059	OSJNBa0063C18.19 {Oryza sativa (japonica cultivar-group);} ^|^GB|CAE01542.2|38344881|OSJN00009 OSJNBa0033G05.5 {Oryza sativa (japonica cultivar-group);}
MZ00055689	TC278669	TM00055689	15.63	1.262	0.00027	0.029609	NA
MZ00057114	AZM4_68276	TM00057114	15.09	1.26	0.00019	0.029609	putative WD domain containing protein {Oryza sativa (japonica cultivar-group);} ^|^GB|AAN05533.1|22758329|AC027038 putative WD domain containing protein {Oryza sativa (japonica cultivar-group);}
MZ00003490	BE056230	TM00003490	12.48	1.255	0.00025	0.029609	putative dihydrolipoamide acetyltransferase {Oryza sativa (japonica cultivar-group);} ^|^GB|BAC99341.1|37805924|AP003868 putative dihydrolipoamide acetyltransferase {Oryza sativa (japonica cultivar-group);} -TRUNCATED-
MZ00033590	AI966983	TM00033590	19.74	1.252	0.00015	0.029609	OSJNBa0064M23.12 {Oryza sativa (japonica cultivar-group);}
MZ00015813	TC261776	TM00015813	19.99	1.25	0.00021	0.029609	hypothetical protein At2g39580 [imported] - Arabidopsis thaliana {Arabidopsis thaliana;} ^|^GB|AAC27849.1|3355487|AC004218 unknown protein {Arabidopsis thaliana;}
MZ00038435	CD945565	TM00038435	13.52	1.249	0.00019	0.029609	NA
MZ00032281	TC268487	TM00032281	15.15	1.248	0.0002	0.029609	NA
MZ00029875	TC254546	TM00029875	13.14	1.248	0.00043	0.029609	hypothetical protein similar to Arabidopsis thaliana, F4D11.180 {Oryza sativa (japonica cultivar-group);}
MZ00004088	BG836276	TM00004088	14.66	1.248	0.0002	0.029609	NA
MZ00030783	TC276415	TM00030783	9.81	1.246	0.00776	0.05057	zinc finger-like {Oryza sativa (japonica cultivar-group);}
MZ00014388	TC270735	TM00014388	17.98	1.245	0.00014	0.029609	Putative hydroxymethylglutaryl coenzyme A synthase {Oryza sativa (japonica cultivar-group);}
MZ00036120	BE051351	TM00036120	11.02	1.243	0.00553	0.04391	NA
MZ00040275	TC268822	TM00040275	14.08	1.241	0.00011	0.029609	unnamed protein product; ESTs D39300(R3292),AU030751(E60187) correspond to a region of the predicted gene. Similar to peroxidase ATP6a. (X98774) {Oryza sativa (japonica cultivar-group);}
MZ00038933	CD969511	TM00038933	13.66	1.24	0.00013	0.029609	NA
MZ00030769	TC266308	TM00030769	10.91	1.24	0.00756	0.049937	NA
MZ00017820	TC252747	TM00017820	12.86	1.239	0.00016	0.029609	hypothetical protein {Oryza sativa (japonica cultivar-group);}
MZ00054874	TC266031	TM00054874	17.84	1.237	0.00011	0.029609	unknown protein {Oryza sativa (japonica cultivar-group);} ^|^GB|BAD35880.1|51091186|AP004755 unknown protein {Oryza sativa (japonica cultivar-group);}
MZ00029856	TC253495	TM00029856	13.16	1.235	0.00016	0.029609	putative zinc finger protein {Oryza sativa (japonica cultivar-group);}
MZ00037394	BQ162882	TM00037394	12.76	1.231	0.00032	0.029609	putative protein kinase Xa21 {Oryza sativa (japonica cultivar-group);}
MZ00019775	TC254681	TM00019775	12.89	1.228	0.0006	0.029609	putative CAAX amino terminal protease family protein {Solanum tuberosum;}
MZ00026490	TC261562	TM00026490	13.38	1.228	0.00018	0.029609	putative RNA and export factor binding protein {Oryza sativa (japonica cultivar-group);}
MZ00035853	AZM4_137220	TM00035853	12.79	1.226	0.00028	0.029609	CAA303718.1 protein {Oryza sativa;}
MZ00026230	TC271456	TM00026230	13.26	1.225	0.00031	0.029609	putative growth regulator {Oryza sativa (japonica cultivar-group);} ^|^GB|BAD07495.1|41052647|AP003983 putative growth regulator {Oryza sativa (japonica cultivar-group);}
MZ00018568	TC252910	TM00018568	13.57	1.225	0.00011	0.029609	NA
MZ00017383	TC196700	TM00017383	17.01	1.224	0.00018	0.029609	OSJNBa0010H02.7 {Oryza sativa (japonica cultivar-group);} ^|^GB|AAM73779.1|21666630|AF391108 beta-expansin {Oryza sativa;}
MZ00020267	TC254366	TM00020267	13.96	1.222	0.00012	0.029609	OSJNBa0043L24.25 {Oryza sativa (japonica cultivar-group);} ^|^GB|CAE03359.1|32488293|OSJN00068 OSJNBb0065L13.2 {Oryza sativa (japonica cultivar-group);}
MZ00016914	TC262692	TM00016914	13.38	1.22	0.00028	0.029609	unknown protein {Oryza sativa (japonica cultivar-group);}
MZ00056275	TC268313	TM00056275	14.54	1.22	0.00023	0.029609	hypothetical protein {Oryza sativa (japonica cultivar-group);} ^|^GB|BAD10794.1|42407562|AP006617 hypothetical protein {Oryza sativa (japonica cultivar-group);} ^|^GB|BAD10585.1|42407468|AP005730 hypothetica-TRUNCATED-
MZ00042468	TC251690	TM00042468	12.94	1.218	0.00021	0.029609	putative VIP1 protein {Oryza sativa (japonica cultivar-group);}
MZ00025575	TC271504	TM00025575	11.7	1.217	0.00025	0.029609	putative Clathrin coat assembly protein AP50 {Oryza sativa (japonica cultivar-group);}
MZ00003747	TC263270	TM00003747	11.84	1.217	0.00679	0.047873	putative molybdopterin synthase large subunit MOCS2B {Oryza sativa (japonica cultivar-group);}
MZ00022007	TC267916	TM00022007	10.55	1.214	0.0063	0.046271	At2g43020/MFL8.12 {Arabidopsis thaliana;}
MZ00017612	TC273361	TM00017612	14.79	1.213	0.0002	0.029609	glutathione S-transferase GST 28 {Zea mays;}
MZ00024865	TC270757	TM00024865	10.4	1.213	0.01821	0.077367	unknown protein {Oryza sativa (japonica cultivar-group);} ^|^GB|BAD08744.1|42407630|AP003857 unknown protein {Oryza sativa (japonica cultivar-group);}
MZ00026862	TC209756	TM00026862	10.37	1.212	0.02316	0.088497	quinone oxidoreductase homolog - cowpea {Vigna unguiculata;} ^|^GB|CAA69914.1|1617036|VUTED2 Ted2 {Vigna unguiculata;}
MZ00004717	BM080168	TM00004717	10.62	1.211	0.00024	0.029609	putative subtilisin-like serine proteinase {Oryza sativa (japonica cultivar-group);}
MZ00035230	AI745738	TM00035230	10.49	1.211	0.01249	0.063452	global transcription factor group E {Zea mays;}
MZ00031676	TC265921	TM00031676	12.24	1.21	0.00113	0.029609	putative amino acid transport protein {Oryza sativa (japonica cultivar-group);}
MZ00019088	TC253844	TM00019088	15.92	1.21	0.00013	0.029609	unknown protein {Oryza sativa (japonica cultivar-group);} ^|^GB|AAM18168.1|20270080|AC092172 Unknown protein {Oryza sativa (japonica cultivar-group);}
MZ00043594	TC260158	TM00043594	12.72	1.208	0.0008	0.029609	hypothetical protein T5L19.200 - Arabidopsis thaliana {Arabidopsis thaliana;} ^|^GB|CAB39631.1|4539010|ATT5L19 putative DNA-directed RNA polymerase {Arabidopsis thaliana;} ^|^GB|CAB78130.1|7267703|ATCHRIV28 -TRUNCATED-
MZ00013411	TC248613	TM00013411	13.69	1.205	0.00012	0.029609	translation elongation factor eEF-1 beta - rice {Oryza sativa;} ^|^GB|BAC16499.1|23237926|AP005198 elongation factor 1 beta {Oryza sativa (japonica cultivar-group);} ^|^GB|BAA04903.1|432368|RICEF1BRB elongat-TRUNCATED-
MZ00018535	TC253131	TM00018535	16.39	1.205	0.00013	0.029609	putative cytochrome P450 {Oryza sativa (japonica cultivar-group);}
MZ00035184	AI667837	TM00035184	14.54	1.204	0.00022	0.029609	NA
MZ00030225	TC213920	TM00030225	11.9	1.202	0.00022	0.029609	OSJNBb0022F23.8 {Oryza sativa (japonica cultivar-group);}
MZ00020242	TC263630	TM00020242	13.67	1.201	0.00155	0.030543	CONSTANS-like protein CO8 {Hordeum vulgare subsp. vulgare;}
MZ00023408	TC248006	TM00023408	15.81	1.198	0.00015	0.029609	putative histone H2A {Oryza sativa (japonica cultivar-group);}
MZ00056647	AZM4_13808	TM00056647	11.73	1.198	0.00446	0.040545	contains ESTs AU056548(S20673),AU056923(S20984),AU056924(S20984), AU056549(S20673) similar to Oryza sativa chromosome 1, P0712E02.23 unknown protein {Oryza sativa (japonica cultivar-group);}
MZ00055340	TC263646	TM00055340	9.89	1.197	0.01148	0.060773	putative atypical receptor-like kinase MARK {Oryza sativa (japonica cultivar-group);}
MZ00055070	PUGKG51TD	TM00055070	12.6	1.193	0.00051	0.029609	unknown protein {Oryza sativa (japonica cultivar-group);}
MZ00040409	CF626641	TM00040409	14.04	1.191	0.00076	0.029609	OSJNBa0068L06.8 {Oryza sativa (japonica cultivar-group);}
MZ00039405	CF000516	TM00039405	11.05	1.191	0.0206	0.082705	zein Zd1, 19K - maize {Zea mays;} ^|^GB|CAA47640.1|535021|ZMZEINZD1 zein Zd1 (19 kDa zein) {Zea mays;}
MZ00014355	TC260261	TM00014355	15.68	1.189	0.00028	0.029609	Putative ubiquitin-conjugating enzyme {Oryza sativa (japonica cultivar-group);}
MZ00028825	TC264233	TM00028825	15	1.187	0.00016	0.029609	NA
MZ00040592	ZRSiTETN0020003	TM00040592	10.4	1.186	0.00855	0.052598	ORF 1. {Zea mays;}
MZ00018833	TC264531	TM00018833	14.76	1.184	0.00013	0.029609	NA
MZ00000556	AI665554	TM00000556	12.49	1.184	0.0002	0.029609	hypothetical protein F8M12.9 - Arabidopsis thaliana {Arabidopsis thaliana;} ^|^GB|AAC33954.1|3513738|F8M12 similar to the GDSL family of lipolytic enzymes {Arabidopsis thaliana;}
MZ00014639	TC270592	TM00014639	12.62	1.177	0.00023	0.029609	pyruvate kinase-like {Deschampsia antarctica;}
MZ00032908	TC278542	TM00032908	12.93	1.177	0.00025	0.029609	putative oxidase-like {Oryza sativa (japonica cultivar-group);}
MZ00037023	BM341416	TM00037023	13.65	1.175	0.00013	0.029609	hypothetical protein similar to Arabidopsis thaliana chromosome 3, At3g23610 {Oryza sativa (japonica cultivar-group);}
MZ00031470	TC256084	TM00031470	12.9	1.175	0.00062	0.029609	NA
MZ00026121	TC251085	TM00026121	13.22	1.173	0.00015	0.029609	putative tubby protein {Oryza sativa (japonica cultivar-group);}
MZ00022742	TC257389	TM00022742	12.47	1.172	0.00056	0.029609	NA
MZ00025735	TC269681	TM00025735	13.2	1.168	0.00016	0.029609	OSJNBb0065L13.12 {Oryza sativa (japonica cultivar-group);}
MZ00040667	AZM4_68834	TM00040667	20.55	1.166	0.00021	0.029609	beta-expansin 5 {Zea mays;}
MZ00044096	TC262324	TM00044096	11.43	1.165	0.00014	0.029609	putative holocarboxylase synthetase {Oryza sativa (japonica cultivar-group);}
MZ00051373	TC257293	TM00051373	12.08	1.165	0.00089	0.029609	unknown protein {Oryza sativa (japonica cultivar-group);} ^|^GB|BAD16883.1|46805382|AP004068 unknown protein {Oryza sativa (japonica cultivar-group);}
MZ00032274	TC277861	TM00032274	13.45	1.162	0.00035	0.029609	unnamed protein product; Similar to Zea mays putative AC transposase (P08770) {Oryza sativa (japonica cultivar-group);}
MZ00019803	TC253917	TM00019803	14.45	1.162	0.00018	0.029609	unknown protein {Oryza sativa (japonica cultivar-group);}
MZ00015997	TC272140	TM00015997	14.71	1.161	0.00015	0.029609	putative Ubiquitin ligase SINAT5 {Oryza sativa (japonica cultivar-group);}
MZ00031283	TC266639	TM00031283	19.06	1.16	0.00014	0.029609	NA
MZ00013199	NP671322	TM00013199	13.63	1.158	0.00016	0.029609	unknown protein {Oryza sativa (japonica cultivar-group);}
MZ00017313	TC273485	TM00017313	12.12	1.157	0.00343	0.036735	unknown protein {Oryza sativa (japonica cultivar-group);}
MZ00026418	TC209166	TM00026418	13.02	1.155	0.00047	0.029609	putative neutral invertase {Oryza sativa (japonica cultivar-group);} ^|^GB|BAB55792.1|14164543|AP003143 putative neutral invertase {Oryza sativa (japonica cultivar-group);}
MZ00056246	TC268373	TM00056246	14.68	1.154	0.00055	0.029609	NA
MZ00021871	TC256285	TM00021871	10.93	1.151	0.00055	0.029609	putative auxin response factor {Oryza sativa (japonica cultivar-group);}
MZ00031812	TC256743	TM00031812	13.93	1.151	0.00471	0.041321	putative DNA-binding protein, 5'-partial {Oryza sativa (japonica cultivar-group);}
MZ00032432	TC257148	TM00032432	13.82	1.15	0.00021	0.029609	hypothetical protein At2g42700 [imported] - Arabidopsis thaliana {Arabidopsis thaliana;} ^|^GB|AAM15390.1|20198081|AC007087 unknown protein {Arabidopsis thaliana;} ^|^GB|AAD21736.1|4512682|AC006931 unknown p-TRUNCATED-
MZ00045568	gi|3452300|gb|AF050447.1|AF050447	TM00045568	14.07	1.148	0.00019	0.029609	NA
MZ00016739	TC262493	TM00016739	11.91	1.148	0.00087	0.029609	unknown protein {Oryza sativa (japonica cultivar-group);} ^|^GB|BAC79672.1|33146526|AP003960 unknown protein {Oryza sativa (japonica cultivar-group);}
MZ00036585	TC254459	TM00036585	13.31	1.145	0.00015	0.029609	hypothetical protein {Oryza sativa (japonica cultivar-group);}
MZ00023238	TC257587	TM00023238	14.06	1.144	0.00022	0.029609	putative queuine tRNA-ribosyltransferase {Oryza sativa (japonica cultivar-group);} ^|^GB|BAD19755.1|47497688|AP005399 putative queuine tRNA-ribosyltransferase {Oryza sativa (japonica cultivar-group);} -TRUNCATED-
MZ00022030	TC276119	TM00022030	13.16	1.144	0.00028	0.029609	hypothetical protein {Oryza sativa (japonica cultivar-group);}
MZ00029021	TC273946	TM00029021	9.1	1.144	0.01902	0.079284	aldo/keto reductase family-like protein {Oryza sativa (japonica cultivar-group);} ^|^GB|BAC19952.1|23495741|AP003824 aldo/keto reductase family-like protein {Oryza sativa (japonica cultivar-group);} -TRUNCATED-
MZ00031916	TC256275	TM00031916	11.82	1.143	0.00124	0.029609	putative pyrophosphate--fructose-6-phosphate 1-phosphotransferase {Oryza sativa (japonica cultivar-group);} ^|^GB|AAK98672.1|15451548|AC021893 Putative pyrophosphate--fructose-6-phosphate 1-phosphotransferas-TRUNCATED-
MZ00020236	TC274947	TM00020236	15.49	1.143	0.00466	0.041183	unknown protein {Oryza sativa (japonica cultivar-group);} ^|^GB|BAD27789.1|50251860|AP004139 unknown protein {Oryza sativa (japonica cultivar-group);}
MZ00039371	CD998283	TM00039371	10.65	1.142	0.02078	0.083043	OSJNBa0072F16.12 {Oryza sativa (japonica cultivar-group);}
MZ00021772	TC202326	TM00021772	11.04	1.141	0.00292	0.035119	Probable nonspecific lipid-transfer protein 2 (LTP 2). {Zea mays;}
MZ00033424	TC279127	TM00033424	15	1.14	0.00023	0.029609	NA
MZ00044168	TC258971	TM00044168	9.13	1.14	0.00837	0.052153	NA
MZ00019248	TC275406	TM00019248	12.76	1.139	0.00047	0.029609	putative growth-on protein GRO10 {Oryza sativa (japonica cultivar-group);}
MZ00001529	AW400049	TM00001529	12.63	1.139	0.00119	0.029609	histone deacetylase 2 isoform b {Zea mays;}
MZ00024211	TC270512	TM00024211	13.38	1.139	0.00183	0.031145	NA
MZ00014676	TC271099	TM00014676	15.78	1.138	0.00021	0.029609	putative TCP-1/cpn60 chaperonin family protein {Oryza sativa (japonica cultivar-group);}
MZ00022126	TC256470	TM00022126	13.79	1.137	0.00019	0.029609	putative lipin 2 {Oryza sativa (japonica cultivar-group);} ^|^GB|AAT39187.1|47900357|AC108876 putative lipin 2 {Oryza sativa (japonica cultivar-group);}
MZ00036183	BE238545	TM00036183	19.01	1.136	0.00027	0.029609	NA
MZ00018885	AZM4_41313	TM00018885	13.65	1.135	0.00054	0.029609	unknown protein {Oryza sativa (japonica cultivar-group);}
MZ00039093	CD978311	TM00039093	11.74	1.134	0.00092	0.029609	60S ribosomal protein L17. {Zea mays;} ^|^PIR|T01410|T01410 ribosomal protein L17 - maize {Zea mays;} ^|^GB|AAB88619.1|2668748|AF034948 ribosomal protein L17 {Zea mays;}
MZ00041845	TC250394	TM00041845	13.6	1.131	0.0003	0.029609	probable bis(5''-nucleosyl)-tetraphosphatase (asymmetrical) (EC 3.6.1.17) - barley {Hordeum vulgare;} ^|^GB|CAB17083.1|2564253|HVZ99996 diadenosine 5',5'''-P1,P4-tetraphosphate hydrolase {Hordeum vulgare sub-TRUNCATED-
MZ00020757	TC276131	TM00020757	15.28	1.13	0.00017	0.029609	putative anthocyanin-related membrane protein 1 (Anm1) {Oryza sativa (japonica cultivar-group);}
MZ00035473	TC249010	TM00035473	13.65	1.13	0.00015	0.029609	high-glucose-regulated protein 8-like {Oryza sativa (japonica cultivar-group);}
MZ00044758	TC257888	TM00044758	14.46	1.128	0.00026	0.029609	NA
MZ00012683	AZM4_39349	TM00012683	16.6	1.128	0.00073	0.029609	senescence-associated protein-like {Oryza sativa (japonica cultivar-group);}
MZ00018178	TC263799	TM00018178	11.82	1.128	0.00799	0.05115	hypothetical protein {Oryza sativa (japonica cultivar-group);}
MZ00016998	TC261915	TM00016998	15.56	1.127	0.00029	0.029609	EF-hand Ca2+-binding protein CCD1 {Triticum aestivum;}
MZ00019203	TC254138	TM00019203	13.54	1.125	0.00029	0.029609	contains ESTs AU031904(R2484),D24746(R2484) hypothetical protein {Oryza sativa (japonica cultivar-group);} ^|^GB|BAB84385.1|18461188|AP003223 contains ESTs AU031904(R2484),D24746(R2484) hypothetical protein -TRUNCATED-
MZ00036488	TC272026	TM00036488	12.56	1.123	0.01	0.056764	putative vesicle-associated membrane protein-associated protein {Oryza sativa (japonica cultivar-group);}
MZ00014804	TC270873	TM00014804	14.64	1.121	0.00058	0.029609	NA
MZ00021565	TC256884	TM00021565	12.09	1.12	0.00041	0.029609	hypothetical protein {Oryza sativa (japonica cultivar-group);}
MZ00056698	AZM4_1749	TM00056698	20.19	1.12	0.00023	0.029609	unknown protein {Oryza sativa (japonica cultivar-group);}
MZ00055146	PUJBC01TB	TM00055146	12.83	1.119	0.00221	0.032803	contains EST C26242(C11933) unknown protein {Oryza sativa (japonica cultivar-group);}
MZ00019097	TC274978	TM00019097	10.97	1.118	0.00502	0.042341	NA
MZ00018878	TC274615	TM00018878	20.49	1.116	0.00256	0.034082	NA
MZ00051327	AZM4_79015	TM00051327	14.74	1.114	0.00018	0.029609	unnamed protein product; contains similarity to RNaseP protein p30 gene_id:MMN10.23 {Arabidopsis thaliana;}
MZ00037540	BU098720	TM00037540	13.41	1.114	0.00124	0.029609	NA
MZ00052210	AZM4_96150	TM00052210	9.47	1.114	0.00094	0.029609	putative cytokinin-regulated kinase 1 {Oryza sativa (japonica cultivar-group);}
MZ00025941	TC250910	TM00025941	13.81	1.114	0.00082	0.029609	OJ000315_02.1 {Oryza sativa (japonica cultivar-group);} ^|^GB|CAD40677.2|38346148|OSJN00124 OSJNBb0118P14.8 {Oryza sativa (japonica cultivar-group);}
MZ00014566	TC260101	TM00014566	12.25	1.112	0.00241	0.033535	hypothetical protein {Oryza sativa (japonica cultivar-group);}
MZ00054996	PUDGI02TD	TM00054996	9.97	1.112	0.00488	0.041787	putative pattern formation protein GNOM {Oryza sativa (japonica cultivar-group);} ^|^GB|BAD15695.1|46390266|AP004789 putative pattern formation protein GNOM {Oryza sativa (japonica cultivar-group);} -TRUNCATED-
MZ00044078	TC262425	TM00044078	11.48	1.112	0.00522	0.042934	NA
MZ00019257	TC275423	TM00019257	12.16	1.111	0.00048	0.029609	putative transposon protein, 5'-partial {Oryza sativa (japonica cultivar-group);}
MZ00024382	TC247906	TM00024382	11.17	1.111	0.01155	0.060991	Protein transport protein SEC61 gamma subunit. {Oryza sativa;} ^|^GB|BAD27997.1|50252067|AP004840 transport protein SEC61 {Oryza sativa (japonica cultivar-group);}
MZ00043634	TC207201	TM00043634	10.88	1.11	0.00177	0.031034	NA
MZ00032126	TC267298	TM00032126	13.74	1.109	0.00039	0.029609	OSJNBa0033G16.3 {Oryza sativa (japonica cultivar-group);} ^|^GB|CAE01527.2|38344035|OSJN00010 OJ991214_12.16 {Oryza sativa (japonica cultivar-group);}
MZ00056016	TC255683	TM00056016	18.66	1.108	0.00027	0.029609	NA
MZ00056339	AZM4_102093	TM00056339	17.35	1.107	0.0002	0.029609	putative endopeptidase {Oryza sativa (japonica cultivar-group);}
MZ00012708	CF631240	TM00012708	13.82	1.106	0.00018	0.029609	unknown protein {Oryza sativa (japonica cultivar-group);}
MZ00022652	TC264968	TM00022652	12.14	1.106	0.00112	0.029609	loricrin-like {Oryza sativa (japonica cultivar-group);} ^|^GB|BAD20066.1|47497882|AP005803 loricrin-like {Oryza sativa (japonica cultivar-group);}
MZ00027032	TC262750	TM00027032	13.01	1.105	0.00024	0.029609	hypothetical protein T18K17.13 [imported] - Arabidopsis thaliana {Arabidopsis thaliana;} ^|^GB|AAG52130.1|12324321|AC010556 hypothetical protein; 41134-44253 {Arabidopsis thaliana;}
MZ00026068	TC250885	TM00026068	14.78	1.105	0.0002	0.029609	OSJNBa0011F23.20 {Oryza sativa (japonica cultivar-group);} ^|^GB|CAE02890.2|38345197|OSJN00056 OSJNBa0015K02.7 {Oryza sativa (japonica cultivar-group);}
MZ00040839	T20388	TM00040839	17.26	1.104	0.0002	0.029609	NA
MZ00005390	TC261123	TM00005390	13.14	1.098	0.00034	0.029609	phosphate transport protein {Zea mays;}
MZ00031185	TC215171	TM00031185	14.78	1.098	0.00069	0.029609	65kD microtubule associated protein {Daucus carota;}
MZ00056440	AZM4_114366	TM00056440	12.84	1.098	0.00026	0.029609	hypothetical protein {Oryza sativa (japonica cultivar-group);} ^|^GB|BAB86542.1|19571118|AP003566 hypothetical protein {Oryza sativa (japonica cultivar-group);} ^|^GB|BAB64118.1|15408712|AP003235 hypothetica-TRUNCATED-
MZ00023645	TC205099	TM00023645	11.89	1.098	0.0113	0.060246	ADP-ribosylation factor. {Zea mays;}
MZ00027769	TC263232	TM00027769	11.87	1.098	0.01199	0.062106	unknown protein; 37802-35617 {Arabidopsis thaliana;}
MZ00039200	CD986847	TM00039200	15.87	1.097	0.00018	0.029609	putative succinate dehydrogenase flavoprotein alpha subunit {Oryza sativa (japonica cultivar-group);}
MZ00020260	AZM4_93754	TM00020260	13.59	1.097	0.00033	0.029609	putative glycine-rich protein {Oryza sativa (japonica cultivar-group);}
MZ00041772	TC260761	TM00041772	11.93	1.097	0.00414	0.039277	Transcription initiation factor IIA gamma chain (TFIIA-gamma). {Oryza sativa;} ^|^GB|AAU44131.1|52353565|AC129716 putative transcription initiation factor IIA gamma chain {Oryza sativa (japonica cultivar-gro-TRUNCATED-
MZ00043398	TC258718	TM00043398	14.19	1.096	0.00275	0.034625	hypothetical protein [imported] - Arabidopsis thaliana {Arabidopsis thaliana;} ^|^GB|AAM83243.1|22022573|AY127019 At1g09430/F19J9_9 {Arabidopsis thaliana;} ^|^GB|AAO23582.1|27764922|BT003017 At1g09430/F19J9_-TRUNCATED-
MZ00025616	TC271802	TM00025616	10.99	1.095	0.00488	0.041787	putative transposase {Oryza sativa (japonica cultivar-group);} ^|^GB|AAM47612.1|21326484|AC122147 Putative transposase {Oryza sativa (japonica cultivar-group);} ^|^GB|AAM23241.1|20514796|AC092553 Putative tr-TRUNCATED-
MZ00020733	TC253052	TM00020733	16.15	1.094	0.00045	0.029609	putative myb-related transcription factor {Oryza sativa (japonica cultivar-group);} ^|^GB|BAD33318.1|50725788|AP005092 putative myb-related transcription factor {Oryza sativa (japonica cultivar-group);} -TRUNCATED-
MZ00055836	TC273419	TM00055836	14.56	1.093	0.00035	0.029609	unknown protein {Oryza sativa (japonica cultivar-group);} ^|^GB|BAD28715.1|50252541|AP005562 unknown protein {Oryza sativa (japonica cultivar-group);}
MZ00040539	NP003385|D87044.1|BAA13234.1	TM00040539	13.02	1.092	0.00028	0.029609	calcium-dependent protein kinase (EC 2.7.1.-) - maize (fragment) {Zea mays;} ^|^GB|BAA13234.1|4432983|D87044 protein kinase catalytic domain (fragment) {Zea mays;}
MZ00042710	TC254348	TM00042710	12.82	1.09	0.0006	0.029609	unknown protein {Oryza sativa (japonica cultivar-group);} ^|^GB|BAD45846.1|52075900|AP004744 unknown protein {Oryza sativa (japonica cultivar-group);}
MZ00039983	CF043169	TM00039983	12.15	1.09	0.00323	0.036059	probable replication protein A1 - rice {Oryza sativa;} ^|^GB|AAB71836.1|2258469|AF009179 replication protein A1 {Oryza sativa (indica cultivar-group);}
MZ00019668	TC275066	TM00019668	14.29	1.089	0.00043	0.029609	putative NEP1-interacting protein {Oryza sativa (japonica cultivar-group);}
MZ00012907	TC267943	TM00012907	14.29	1.087	0.00031	0.029609	unknown protein {Oryza sativa (japonica cultivar-group);}
MZ00017816	TC252826	TM00017816	12.65	1.086	0.00088	0.029609	putative ATP/GTP-binding protein {Oryza sativa (japonica cultivar-group);}
MZ00005115	BM378337	TM00005115	15.4	1.086	0.0002	0.029609	NA
MZ00031099	TC265191	TM00031099	14.04	1.085	0.00028	0.029609	receptor protein kinase. {Zea mays;}
MZ00033473	TC267674	TM00033473	16.03	1.085	0.0002	0.029609	NA
MZ00028265	TC253280	TM00028265	14.42	1.085	0.00148	0.030087	NA
MZ00022116	TC277604	TM00022116	11.57	1.085	0.00165	0.030783	extra-large G-protein-like {Oryza sativa (japonica cultivar-group);} ^|^GB|BAD45677.1|52075850|AP004328 extra-large G-protein-like {Oryza sativa (japonica cultivar-group);}
MZ00018453	TC253434	TM00018453	15.11	1.084	0.00046	0.029609	putative elicitor inducible beta-1,3-glucanase {Oryza sativa (japonica cultivar-group);}
MZ00004237	BG842337	TM00004237	12.5	1.083	0.00106	0.029609	NA
MZ00022815	TC252017	TM00022815	12.23	1.083	0.00206	0.032243	OSJNBa0067K08.3 {Oryza sativa (japonica cultivar-group);}
MZ00033522	TC252678	TM00033522	12.49	1.079	0.00083	0.029609	OSJNBb0004G23.3 {Oryza sativa (japonica cultivar-group);} ^|^GB|CAD39348.2|38346210|OSJN00146 OSJNBa0094O15.17 {Oryza sativa (japonica cultivar-group);}
MZ00038384	CD943049	TM00038384	13.27	1.079	0.00019	0.029609	14-3-3-like protein GF14-6. {Zea mays;} ^|^PIR|T01752|T01752 GF14-6 protein - maize {Zea mays;} ^|^GB|AAB33304.1|998430|S77133 GF14-6 {Zea mays;}
MZ00028941	TC274986	TM00028941	20.4	1.075	0.00213	0.032538	putative iron/ascorbate-dependent oxidoreductase {Oryza sativa (japonica cultivar-group);} ^|^GB|BAB89620.1|20160676|AP003258 putative iron/ascorbate-dependent oxidoreductase {Oryza sativa (japonica -TRUNCATED-
MZ00025855	TC248653	TM00025855	12.05	1.075	0.00228	0.033111	phragmoplast-associated kinesin-related protein 1 {Oryza sativa (japonica cultivar-group);}
MZ00047174	AZM4_11923	TM00047174	13.52	1.074	0.00054	0.029609	putative SP2G {Oryza sativa (japonica cultivar-group);}
MZ00015044	TC260898	TM00015044	16.51	1.073	0.00029	0.029609	putative peroxisomal membrane protein(22-kDa)(PMP22) {Oryza sativa (japonica cultivar-group);}
MZ00019617	TC275653	TM00019617	11.19	1.073	0.01504	0.069742	NA
MZ00044719	TC267374	TM00044719	13.23	1.072	0.00032	0.029609	OSJNBa0064M23.7 {Oryza sativa (japonica cultivar-group);}
MZ00020368	TC255046	TM00020368	16.43	1.072	0.00074	0.029609	hypothetical protein {Oryza sativa (japonica cultivar-group);} ^|^GB|BAB67980.1|15623924|AP003331 hypothetical protein {Oryza sativa (japonica cultivar-group);}
MZ00032724	TC257450	TM00032724	15.93	1.072	0.00019	0.029609	Profilin (Pollen allergen Cyn d 12). {Cynodon dactylon;} ^|^GB|CAA69670.1|2154730|CDY08390 profilin 1 {Cynodon dactylon;} ^|^GB|CAA69669.1|2154728|CDY08389 profilin 2 {Cynodon dactylon;}
MZ00025423	TC261070	TM00025423	11.8	1.071	0.00898	0.053899	putative SNF2 domain-containing protein {Oryza sativa (japonica cultivar-group);}
MZ00056255	TC257495	TM00056255	15.11	1.07	0.00023	0.029609	NA
MZ00022714	TC277283	TM00022714	12.47	1.07	0.00028	0.029609	putative polygalacturonase {Oryza sativa (japonica cultivar-group);}
MZ00033400	TC278455	TM00033400	15.71	1.069	0.00023	0.029609	OSJNBa0089N06.7 {Oryza sativa (japonica cultivar-group);}
MZ00037153	BM381938	TM00037153	15.08	1.068	0.00128	0.029609	putative photosystem II core complex proteins psbY, chloroplast precursor (L-arginine metabolising enzyme) (L-AME) {Oryza sativa (japonica cultivar-group);}
MZ00024490	TC260292	TM00024490	13.38	1.067	0.00037	0.029609	putative defensin {Oryza sativa (japonica cultivar-group);}
MZ00019892	TC274876	TM00019892	14.02	1.067	0.0002	0.029609	Hypothetical protein {Oryza sativa (japonica cultivar-group);}
MZ00015123	TC250331	TM00015123	13.33	1.067	0.00042	0.029609	fiber protein Fb2 {Gossypium barbadense;}
MZ00029763	TC275386	TM00029763	13.99	1.065	0.00124	0.029609	putative flowering-time gene protein {Oryza sativa (japonica cultivar-group);} ^|^GB|AAK27800.1|13489166|AC022457 putative flowering-time gene protein {Oryza sativa (japonica cultivar-group);}
MZ00017346	TC196660	TM00017346	12.45	1.064	0.0006	0.029609	putative phenylcoumaran benzylic ether reductase PT1 {Oryza sativa (japonica cultivar-group);} ^|^GB|BAD08033.1|41053090|AP005323 putative phenylcoumaran benzylic ether reductase PT1 {Oryza sativa (japonica cultivar-group);}
MZ00023654	TC247955	TM00023654	12.57	1.063	0.00021	0.029609	putative 60S ribosomal protein L22 {Oryza sativa (japonica cultivar-group);} ^|^GB|BAC83533.1|34393853|AP004343 putative 60S ribosomal protein L22 {Oryza sativa (japonica cultivar-group);}
MZ00023812	AZM4_33439	TM00023812	15.99	1.061	0.00037	0.029609	DNA-directed RNA polymerase beta'' chain (EC 2.7.7.6) (PEP) (Plastid-encoded RNA polymerase beta'' subunit) (RNA polymerase beta''subunit). {Zea mays;} ^|^PIR|S12802|RNZMB2 DNA-directed RNA polymerase (EC 2.-TRUNCATED-
MZ00028644	TC211945	TM00028644	12.68	1.061	0.00063	0.029609	PTEN-like protein {Arabidopsis thaliana;}
MZ00020280	TC254795	TM00020280	10.78	1.06	0.00095	0.029609	unnamed protein product; ESTs AU068544(C30430),C98487(E0325),D23445(C2825), AU068543(C30430),C71774(E0325),D22458(C11152) correspond to a region of the predicted gene. Similar to putative argonaute protein -TRUNCATED-
MZ00018327	TC253494	TM00018327	12.32	1.06	0.00039	0.029609	putative protein kinase {Oryza sativa (japonica cultivar-group);}
MZ00047928	CK986141	TM00047928	15.6	1.06	0.00061	0.029609	putative serine/threonine-specific protein kinase {Oryza sativa (japonica cultivar-group);} ^|^GB|BAD25532.1|49388396|AP004839 putative serine/threonine-specific protein kinase {Oryza sativa (japonica -TRUNCATED-
MZ00014396	TC249110	TM00014396	14.46	1.059	0.00024	0.029609	glucose-6-phosphate/phosphate-translocator precursor, plastid - maize {Zea mays;} ^|^GB|AAC08524.1|2997589|AF020813 glucose-6-phosphate/phosphate-translocator precursor {Zea mays;}
MZ00032776	TC267812	TM00032776	13.79	1.058	0.00039	0.029609	putative disease resistance response protein {Oryza sativa (japonica cultivar-group);} ^|^GB|AAN34945.1|23477805|AC134517 Putative disease resistance response protein {Oryza sativa (japonica cultivar-group);-TRUNCATED-
MZ00023889	TC259115	TM00023889	11.71	1.058	0.00199	0.031936	putative NADH dehydrogenase {Oryza sativa (japonica cultivar-group);}
MZ00030446	TC275938	TM00030446	12.65	1.058	0.00251	0.03404	Putative NAM (no apical meristem) protein {Oryza sativa (japonica cultivar-group);}
MZ00030611	TC265686	TM00030611	18.05	1.057	0.00085	0.029609	hypothetical protein {Oryza sativa (japonica cultivar-group);}
MZ00003765	BG317014	TM00003765	10.96	1.055	0.00154	0.030543	nuclear protein-like {Arabidopsis thaliana;}
MZ00033048	TC257761	TM00033048	12.44	1.055	0.00254	0.034073	MutT/nudix protein-like {Oryza sativa (japonica cultivar-group);} ^|^GB|BAD19191.1|47497142|AP004054 MutT/nudix protein-like {Oryza sativa (japonica cultivar-group);}
MZ00040401	TC266295	TM00040401	13.45	1.052	0.00102	0.029609	putative AP2 domain transcription factor {Oryza sativa (japonica cultivar-group);}
MZ00047886	AZM4_135254	TM00047886	10.61	1.052	0.00757	0.049963	embryogenesis transmembrane protein-like {Oryza sativa (japonica cultivar-group);}
MZ00039144	CD982958	TM00039144	10.75	1.052	0.02696	0.096685	NA
MZ00028478	TC273885	TM00028478	16.44	1.051	0.0002	0.029609	unknown protein {Arabidopsis thaliana;}
MZ00041093	TC258467	TM00041093	12.89	1.05	0.00064	0.029609	NA
MZ00025844	TC250998	TM00025844	13.57	1.05	0.00075	0.029609	putative ADP-ribosylation factor {Oryza sativa (japonica cultivar-group);} ^|^GB|AAG46163.1|12039377|AC018727 putative ADP-ribosylation factor {Oryza sativa (japonica cultivar-group);}
MZ00031276	TC266136	TM00031276	13.48	1.05	0.00031	0.029609	EST D25093(R3139) corresponds to a region of the predicted gene. Similar to Arabidopsis thaliana BAC T12H20; isp4-like protein (AF080119) {Oryza sativa (japonica cultivar-group);}
MZ00026498	TC258337	TM00026498	13.39	1.049	0.00031	0.029609	Beta-glucosidase, chloroplast precursor (EC 3.2.1.21) (Gentiobiase)(Cellobiase) (Beta-D-glucoside glucohydrolase). {Zea mays;} ^|^GB|AAB03266.1|1399390|ZMU44773 beta-D-glucosidase {Zea mays;} ^|^GB|AAD10503.-TRUNCATED-
MZ00034946	AI065449	TM00034946	16.76	1.049	0.0002	0.029609	OSJNBb0070J16.13 {Oryza sativa (japonica cultivar-group);} ^|^GB|CAE02348.2|32482944|OSJN00273 OSJNBb0072M01.9 {Oryza sativa (japonica cultivar-group);}
MZ00039949	CF040877	TM00039949	15.99	1.049	0.00056	0.029609	protein kinase C inhibitor - maize {Zea mays;}
MZ00044508	TC268629	TM00044508	15.71	1.049	0.00031	0.029609	NA
MZ00033761	BM500694	TM00033761	15.63	1.049	0.00028	0.029609	putative chalcone synthase {Oryza sativa (japonica cultivar-group);}
MZ00052221	AZM4_97265	TM00052221	11.25	1.049	0.0093	0.054862	subtilisin-like serine protease AIR3-like protein {Oryza sativa (japonica cultivar-group);}
MZ00054987	PUDAT68TD	TM00054987	11.16	1.047	0.00079	0.029609	hypothetical protein {Oryza sativa (japonica cultivar-group);} ^|^GB|AAM92816.1|22128704|AC068950 hypothetical protein {Oryza sativa (japonica cultivar-group);}
MZ00052408	BG517754	TM00052408	12.4	1.046	0.00111	0.029609	NA
MZ00004546	BM074043	TM00004546	12.33	1.046	0.00243	0.033669	NA
MZ00032130	TC253424	TM00032130	14.95	1.045	0.0007	0.029609	putative trehalose-6-phosphate synthase/phosphatase {Oryza sativa (japonica cultivar-group);}
MZ00043360	TC270432	TM00043360	14.93	1.044	0.00044	0.029609	unknown protein {Oryza sativa (japonica cultivar-group);}
MZ00023525	TC204846	TM00023525	13.76	1.044	0.00049	0.029609	NA
MZ00032071	TC276848	TM00032071	14.69	1.043	0.0003	0.029609	unknown {Oryza sativa (japonica cultivar-group);}
MZ00026839	TC251943	TM00026839	14.81	1.041	0.00056	0.029609	short-chain dehydrogenase/reductase protein-like {Oryza sativa (japonica cultivar-group);}
MZ00047642	AZM4_12829	TM00047642	12.21	1.041	0.00293	0.035119	Putative disease resistance response protein {Oryza sativa (japonica cultivar-group);}
MZ00020356	TC200367	TM00020356	13.45	1.041	0.00549	0.043824	hypothetical protein {Oryza sativa (japonica cultivar-group);} ^|^GB|BAB67927.1|15623869|AP003272 hypothetical protein {Oryza sativa (japonica cultivar-group);}
MZ00024651	TC260476	TM00024651	14.54	1.04	0.00021	0.029609	OSJNBb0059K02.15 {Oryza sativa (japonica cultivar-group);}
MZ00042605	TC266257	TM00042605	14.41	1.039	0.00029	0.029609	putative ABC transporter {Oryza sativa (japonica cultivar-group);} ^|^GB|BAB89586.1|20160641|AP003252 putative ABC transporter {Oryza sativa (japonica cultivar-group);}
MZ00003899	BG321264	TM00003899	9.83	1.039	0.01277	0.063989	contains EST D40276(S2139) similar to Arabidopsis thaliana chromosome 1, T14P4.10 unknown protein {Oryza sativa (japonica cultivar-group);} ^|^GB|BAB20639.1|12060510|AP002871 contains EST D40276(S2139) -TRUNCATED-
MZ00035687	AW288592	TM00035687	16.78	1.038	0.00047	0.029609	putative helicase {Arabidopsis thaliana;}
MZ00055726	TC269534	TM00055726	13.34	1.037	0.00052	0.029609	NA
MZ00031078	TC255324	TM00031078	14.82	1.037	0.00023	0.029609	putative PPR-repeat containing protein {Oryza sativa (japonica cultivar-group);} ^|^GB|AAN05571.1|22758367|AC084023 putative PPR repeat containing protein {Oryza sativa (japonica cultivar-group);}
MZ00039954	CF041531	TM00039954	10.69	1.037	0.00148	0.030137	ribosomal Pr 117 {Triticum aestivum;}
MZ00018388	TC264124	TM00018388	11.1	1.036	0.00027	0.029609	putative leucine-rich repeat transmembrane protein kinase 1 {Oryza sativa (japonica cultivar-group);}
MZ00030575	TC275750	TM00030575	13.11	1.036	0.00129	0.029609	hypothetical protein {Oryza sativa (japonica cultivar-group);} ^|^GB|AAK20044.1|13357247|AC025783 hypothetical protein {Oryza sativa (japonica cultivar-group);}
MZ00025517	TC250545	TM00025517	11.33	1.036	0.00592	0.045126	putative heat-shock protein {Oryza sativa (japonica cultivar-group);}
MZ00028792	TC263920	TM00028792	17.86	1.035	0.00042	0.029609	putative threonine synthase {Oryza sativa (japonica cultivar-group);}
MZ00004199	TC279214	TM00004199	14.25	1.035	0.00027	0.029609	NA
MZ00001092	AW055531	TM00001092	12.44	1.035	0.01165	0.061271	NA
MZ00005509	BM501213	TM00005509	17.02	1.034	0.00027	0.029609	MCB2 protein {Hordeum vulgare subsp. vulgare;}
MZ00004167	BG837985	TM00004167	14.97	1.033	0.00021	0.029609	putative bHLH protein {Oryza sativa (japonica cultivar-group);} ^|^GB|BAC78588.1|32352190|AB110196 hypothetical protein {Oryza sativa (japonica cultivar-group);}
MZ00023498	TC259228	TM00023498	15.37	1.033	0.00026	0.029609	RNA recognition motif (RRM)-containing protein-like {Oryza sativa (japonica cultivar-group);} ^|^GB|BAC92448.1|35215091|AP004561 RNA recognition motif (RRM)-containing protein-like {Oryza sativa (japonica -TRUNCATED-
MZ00028053	TC263282	TM00028053	10.22	1.033	0.00325	0.036075	putative nuclear protein NAP {Oryza sativa (japonica cultivar-group);}
MZ00040067	CF048588	TM00040067	13.37	1.032	0.00037	0.029609	NA
MZ00023650	TC259378	TM00023650	14.11	1.032	0.00022	0.029609	Nucleoside diphosphate kinase I (EC 2.7.4.6) (NDK I) (NDP kinase I)(PP18). {Saccharum officinarum;} ^|^GB|AAB40609.1|1777930|SOU55019 nucleoside diphosphate kinase {Saccharum officinarum;}
MZ00039211	CD987478	TM00039211	11.3	1.032	0.01046	0.058043	NA
MZ00056876	AZM4_37530	TM00056876	15.01	1.031	0.00026	0.029609	OSJNBb0103I08.11 {Oryza sativa (japonica cultivar-group);}
MZ00033370	TC278592	TM00033370	16.43	1.031	0.00026	0.029609	NA
MZ00024988	BE055943	TM00024988	13.27	1.03	0.00077	0.029609	cytochrome b561 {Zea mays;}
MZ00028465	TC274189	TM00028465	12.78	1.03	0.00069	0.029609	hypothetical protein F26P21.80 - Arabidopsis thaliana {Arabidopsis thaliana;} ^|^GB|CAA21205.1|3688177|ATF26P21 putative protein {Arabidopsis thaliana;} ^|^GB|CAB80013.1|7270243|ATCHRIV78 putative protein {A-TRUNCATED-
MZ00014092	TC269304	TM00014092	11.77	1.03	0.0022	0.032787	NA
MZ00033430	TC279113	TM00033430	11.13	1.03	0.01202	0.062179	putative O-methyltransferase {Oryza sativa (japonica cultivar-group);} ^|^GB|BAD37839.1|51535782|AP004862 putative O-methyltransferase {Oryza sativa (japonica cultivar-group);}
MZ00029719	TC265051	TM00029719	19.35	1.026	0.00023	0.029609	NA
MZ00039561	CF009626	TM00039561	15.27	1.025	0.00082	0.029609	NA
MZ00027867	TC263601	TM00027867	14.05	1.025	0.00175	0.030993	unknown {Oryza sativa (japonica cultivar-group);}
MZ00007192	CD437858	TM00007192	17.29	1.023	0.00025	0.029609	hypothetical protein {Magnetococcus sp. MC-1;}
MZ00022385	TC268464	TM00022385	11.35	1.023	0.01453	0.068381	NA
MZ00046740	AZM4_112427	TM00046740	14.42	1.021	0.00132	0.029609	putative AUX1-like permease {Oryza sativa (japonica cultivar-group);}
MZ00057237	AZM4_81747	TM00057237	14.16	1.021	0.00077	0.029609	contains ESTs AU030536(E51208),AU030535(E51208) unknown protein {Oryza sativa (japonica cultivar-group);} ^|^GB|BAB89428.1|20160476|AP003201 contains ESTs AU030536(E51208),AU030535(E51208) similar to -TRUNCATED-
MZ00056023	TC265915	TM00056023	12.9	1.019	0.0005	0.029609	NA
MZ00025042	TC260906	TM00025042	15.35	1.019	0.00038	0.029609	blue copper-binding protein -like {Oryza sativa (japonica cultivar-group);} ^|^GB|BAD46622.1|52076109|AP006162 blue copper-binding protein -like {Oryza sativa (japonica cultivar-group);}
MZ00023075	TC276208	TM00023075	17.9	1.019	0.0008	0.029609	At1g27460/F17L21_26 {Arabidopsis thaliana;} ^|^GB|AAQ22600.1|33589668|BT010131 At1g27460/F17L21_26 {Arabidopsis thaliana;} ^|^GB|AAF99738.1|9802536|AC004557 F17L21.25 {Arabidopsis thaliana;}
MZ00025828	TC271847	TM00025828	15.53	1.018	0.0005	0.029609	MADS box protein 2 {Zea mays;}
MZ00023717	TC259521	TM00023717	16.55	1.018	0.00044	0.029609	unknown protein {Oryza sativa (japonica cultivar-group);} ^|^GB|BAC79611.1|33146502|AP003822 unknown protein {Oryza sativa (japonica cultivar-group);}
MZ00043530	TC260311	TM00043530	14.13	1.018	0.00293	0.035119	unknown protein {Oryza sativa (japonica cultivar-group);} ^|^GB|AAL87162.1|19387250|AF480496 unknown {Oryza sativa (japonica cultivar-group);}
MZ00023909	TC249060	TM00023909	10.9	1.018	0.02598	0.094735	Probable NADH-ubiquinone oxidoreductase 18 kDa subunit, mitochondrialprecursor (EC 1.6.5.3) (EC 1.6.99.3) (Complex I-18Kd) (CI-18Kd). {Arabidopsis thaliana;} ^|^GB|AAL79599.1|18958052|AY079117 AT5g52840/MXC2-TRUNCATED-
MZ00019135	TC274722	TM00019135	12.36	1.017	0.00029	0.029609	guanine nucleotide-exchange protein GEP1 {Oryza sativa;} ^|^GB|AAR87177.1|40538920|AC135792 putative apical-basal pattern formation protein {Oryza sativa (japonica cultivar-group);}
MZ00052196	AZM4_95617	TM00052196	12.88	1.017	0.00059	0.029609	probable 2,3-bisphosphoglycerate-independent phosphoglycerate mutase (EC 5.4.2.1) - Arabidopsis thaliana {Arabidopsis thaliana;} ^|^GB|CAB78075.1|7267647|ATCHRIV27 putative protein {Arabidopsis thaliana;} -TRUNCATED-
MZ00040661	ZRSiTERTOOT0322	TM00040661	14.42	1.015	0.00052	0.029609	putative gag protein {Zea mays;}
MZ00018128	TC274187	TM00018128	12.04	1.015	0.00026	0.029609	hydroxyproline-rich glycoprotein DZ-HRGP {Volvox carteri f. nagariensis;}
MZ00014160	TC249308	TM00014160	10.47	1.015	0.01557	0.071092	putative ubiquinol-cytochrome C reductase complex 7.8 kDa protein {Oryza sativa (japonica cultivar-group);} ^|^GB|BAD28073.1|50251293|AP004847 putative ubiquinol-cytochrome C reductase complex 7.8 kDa protei-TRUNCATED-
MZ00038025	CD437026	TM00038025	15.46	1.014	0.00036	0.029609	putative small nuclear ribonucleoprotein polypeptide G {Oryza sativa (japonica cultivar-group);}
MZ00001090	AW054341	TM00001090	14.95	1.013	0.00123	0.029609	NA
MZ00044097	TC262325	TM00044097	9.45	1.013	0.01975	0.080902	putative holocarboxylase synthetase {Oryza sativa (japonica cultivar-group);}
MZ00037720	CA405264	TM00037720	15.07	1.012	0.0005	0.029609	alpha 2 subunit of 20S proteasome {Oryza sativa (japonica cultivar-group);}
MZ00035881	AZM4_40527	TM00035881	13.49	1.012	0.00249	0.033986	unnamed protein product; Similar to geranylgeranyl hydrogenase. (AF069318) {Oryza sativa (japonica cultivar-group);} ^|^GB|BAA90346.1|6815059|AP001080 unnamed protein product; Similar to geranylgeranyl hydro-TRUNCATED-
MZ00023628	TC269341	TM00023628	10.9	1.012	0.00474	0.041481	Glyceraldehyde 3-phosphate dehydrogenase, cytosolic 1 (EC 1.2.1.12). {Zea mays;} ^|^GB|CAA33620.1|295853|ZMGPC1 GAPDH {Zea mays;}
MZ00016727	TC272944	TM00016727	10.96	1.011	0.00531	0.043237	serine/threonine phosphatase PP7-related-like {Oryza sativa (japonica cultivar-group);}
MZ00015938	TC271495	TM00015938	12.28	1.01	0.00177	0.031034	Oleosin Zm-II (Oleosin 18 kDa) (Lipid body-associated protein L2). {Zea mays;} ^|^PIR|A35040|A35040 oleosin 18 - maize {Zea mays;} ^|^GB|AAA67699.1|168509|MZEKD18 oleosin KD18 (L2) {Zea mays;}
MZ00055423	TC254606	TM00055423	19.24	1.009	0.00037	0.029609	NA
MZ00015569	TC271505	TM00015569	15.53	1.009	0.00043	0.029609	unknown protein {Oryza sativa (japonica cultivar-group);} ^|^GB|AAP03409.1|29788863|AC118133 unknown protein {Oryza sativa (japonica cultivar-group);}
MZ00040786	ZRSiTERTOOT0150	TM00040786	13.21	1.009	0.00185	0.031192	putative retrotransposon RIRE1 poly protein {Zea mays;}
MZ00024633	TC249784	TM00024633	13.41	1.007	0.00025	0.029609	putative permease 1 {Oryza sativa (japonica cultivar-group);}
MZ00013504	TC259244	TM00013504	16.32	1.007	0.00053	0.029609	At5g64970 {Arabidopsis thaliana;} ^|^GB|AAP40437.1|30793972|BT008613 putative mitochondrial carrier protein {Arabidopsis thaliana;} ^|^GB|BAA97309.1|8843761|AB019236 mitochondrial carrier protein-like {Arabi-TRUNCATED-
MZ00000472	AI621549	TM00000472	19.09	1.006	0.00023	0.029609	NA
MZ00031013	TC266391	TM00031013	16.31	1.005	0.00035	0.029609	PDR-like ABC transporter {Oryza sativa (japonica cultivar-group);}
MZ00007216	CD438204	TM00007216	18.4	1.005	0.00056	0.029609	salt-induced MAP kinase 1 {Zea mays;}
MZ00018106	TC274012	TM00018106	12.25	1.005	0.02241	0.086637	putative sphingosine-1-phosphate lyase {Oryza sativa (japonica cultivar-group);}
MZ00038880	CD966586	TM00038880	12.81	1.004	0.00057	0.029609	translation elongation factor eEF-2 - common tobacco (fragment) {Nicotiana tabacum;} ^|^GB|CAA71882.1|1841462|NTELONFAC Elongation factor 2 {Nicotiana tabacum;}
MZ00003884	BG320984	TM00003884	11.93	1.004	0.00049	0.029609	H+-transporting two-sector ATPase (EC 3.6.3.14) delta chain - maize (fragment) {Zea mays;} ^|^GB|CAA46804.1|311237|ZMATPD H(+)-transporting ATP synthase {Zea mays;}
MZ00023146	TC204234	TM00023146	12.78	1.004	0.00194	0.031661	NA
MZ00057109	AZM4_65340	TM00057109	14.18	1.003	0.00025	0.029609	phosphatidylinositol 3,5-kinase-like {Oryza sativa (japonica cultivar-group);}
MZ00051046	AZM4_70136	TM00051046	11.28	1.003	0.00672	0.047562	putative WRKY DNA-binding protein {Oryza sativa (japonica cultivar-group);}
MZ00036966	BM332662	TM00036966	11.78	1.002	0.00068	0.029609	NA
MZ00048533	AZM4_2220	TM00048533	15.81	1.002	0.00042	0.029609	putative AFG1-like ATPase {Oryza sativa (japonica cultivar-group);}
MZ00015497	TC248873	TM00015497	12.36	1.002	0.0003	0.029609	putative ubiquitin-conjugating enzyme {Oryza sativa (japonica cultivar-group);}
MZ00056735	AZM4_235	TM00056735	12.58	-1.001	0.00043	0.029609	finger protein pcp1-like {Oryza sativa (japonica cultivar-group);}
MZ00003736	BG267039	TM00003736	15.23	-1.001	0.00089	0.029609	susceptibility homeodomain transciption factor {Oryza sativa;}
MZ00031100	TC255811	TM00031100	11.25	-1.001	0.01351	0.065723	NA
MZ00043407	TC270661	TM00043407	12.7	-1.002	0.00092	0.029609	contains ESTs D46018(S10396),AU057865(S21855) similar to Arabidopsis thaliana chromosome 3, At3g56290 unknown protein {Oryza sativa (japonica cultivar-group);}
MZ00014647	TC271095	TM00014647	14.06	-1.003	0.00085	0.029609	cycloartenol synthase {Avena strigosa;}
MZ00003969	BG458833	TM00003969	14.97	-1.003	0.00024	0.029609	NA
MZ00037048	BM349189	TM00037048	15.22	-1.004	0.00028	0.029609	NA
MZ00043270	TC205774	TM00043270	15.35	-1.004	0.00041	0.029609	probable 26S proteasome non-ATPase chain S5a [imported] - rice {Oryza sativa;} ^|^GB|BAB78488.1|17297981|AB037151 26S proteasome regulatory particle non-ATPase subunit10 {Oryza sativa (japonica cultivar-group);} ^|^GB|BAA32704.1|3550985|AB010740 OsS5a {Oryza sativa (japonica cultivar-group);}
MZ00003786	TC276119	TM00003786	14.2	-1.004	0.00025	0.029609	hypothetical protein {Oryza sativa (japonica cultivar-group);}
MZ00027510	TC273705	TM00027510	16.22	-1.004	0.00027	0.029609	putative alpha6 proteasome subunit {Nicotiana tabacum;}
MZ00055051	PUGDI79TD	TM00055051	12.04	-1.004	0.00025	0.029609	OSJNBa0055C08.1 {Oryza sativa (japonica cultivar-group);}
MZ00016033	TC261983	TM00016033	11.79	-1.004	0.00911	0.054299	putative ethylene-responsive element binding factor {Oryza sativa (japonica cultivar-group);} ^|^GB|AAT10384.1|47087871|AY576527 ethylene-responsive element binding factor {Oryza sativa;}
MZ00001858	AZM4_1826	TM00001858	14.87	-1.006	0.00024	0.029609	hypothetical protein {Oryza sativa (japonica cultivar-group);}
MZ00040902	TC268846	TM00040902	12.9	-1.006	0.00026	0.029609	elongation factor 1-alpha {Zea mays;}
MZ00020276	TC264289	TM00020276	10.88	-1.007	0.0103	0.057714	beta Galactosidase-like protein {Oryza sativa (japonica cultivar-group);}
MZ00044326	TC211712	TM00044326	14.87	-1.011	0.00048	0.029609	Peroxidase 6 precursor (EC 1.11.1.7) (Atperox P6). {Arabidopsis thaliana;} ^|^PIR|T00640|T00640 peroxidase homolog F3I6.3 - Arabidopsis thaliana {Arabidopsis thaliana;} ^|^GB|AAC00571.1|2829863|AC002396 Putative peroxidase {Arabidopsis thaliana;}
MZ00051197	AZM4_72163	TM00051197	13.29	-1.012	0.00029	0.029609	putative cadmium resistance protein {Oryza sativa (japonica cultivar-group);} ^|^GB|BAD45628.1|52076715|AP003935 putative cadmium resistance protein {Oryza sativa (japonica cultivar-group);}
MZ00036531	BG458988	TM00036531	14.6	-1.013	0.00028	0.029609	hypothetical protein {Oryza sativa (japonica cultivar-group);}
MZ00004243	BG842391	TM00004243	11.9	-1.013	0.00097	0.029609	NA
MZ00007550	CD444000	TM00007550	15.18	-1.013	0.00086	0.029609	putative anthocyanidin-3-glucoside rhamnosyltransferase {Oryza sativa (japonica cultivar-group);} ^|^GB|AAL83350.1|18997233|AC074282 Putative anthocyanidin-3-glucoside rhamnosyltransferase {Oryza sativa -TRUNCATED-
MZ00030790	TC275665	TM00030790	11.04	-1.014	0.01336	0.065372	putative oxidoreductase {Oryza sativa (japonica cultivar-group);} ^|^GB|AAM74281.1|21671919|AC083943 Putative oxidoreductase {Oryza sativa (japonica cultivar-group);}
MZ00015874	TC261096	TM00015874	14.68	-1.015	0.00076	0.029609	unknown {Arabidopsis thaliana;}
MZ00031019	TC274092	TM00031019	10.58	-1.015	0.00827	0.051858	putative receptor protein kinase {Oryza sativa (japonica cultivar-group);}
MZ00021171	TC255861	TM00021171	16.12	-1.016	0.00078	0.029609	putative ABC transporter {Oryza sativa (japonica cultivar-group);}
MZ00036564	BG833378	TM00036564	13.37	-1.016	0.00033	0.029609	NA
MZ00016448	TC251513	TM00016448	16.35	-1.016	0.0005	0.029609	putative splicing factor {Oryza sativa (japonica cultivar-group);}
MZ00012868	TC257305	TM00012868	14.7	-1.016	0.0014	0.029953	hypothetical protein similar to Arabidopsis thaliana chromosome 4, At3g43920At4g12690 {Oryza sativa (japonica cultivar-group);}
MZ00019854	TC265570	TM00019854	12.85	-1.017	0.00109	0.029609	SMC6 protein {Oryza sativa;}
MZ00027078	TC252070	TM00027078	12.16	-1.018	0.00035	0.029609	unknown protein {Oryza sativa (japonica cultivar-group);}
MZ00029685	TC275646	TM00029685	16.38	-1.018	0.00088	0.029609	hypothetical protein similar to Arabidopsis thaliana chromosome 5, AAD29063.1 {Oryza sativa (japonica cultivar-group);} ^|^GB|BAB67914.1|15623855|AP003237 hypothetical protein similar to Arabidopsis thaliana-TRUNCATED-
MZ00040693	ZRSiTERTOOT0170	TM00040693	13.51	-1.019	0.00105	0.029609	putative gypsy-type retrotransposon RIRE2 {Zea mays;}
MZ00057096	AZM4_6257	TM00057096	14.8	-1.02	0.00037	0.029609	putative retrotransposon protein {Zea mays;}
MZ00043078	TC269814	TM00043078	10.65	-1.02	0.00221	0.032788	putative nucleic acid binding protein {Oryza sativa (japonica cultivar-group);}
MZ00045649	ZRSiTERTOOT0101	TM00045649	16.44	-1.021	0.00043	0.029609	NA
MZ00005081	BM349808	TM00005081	16.88	-1.023	0.00022	0.029609	putative 4-coumarate-CoA ligase {Oryza sativa (japonica cultivar-group);} ^|^GB|BAB89960.1|20161027|AP003313 putative 4-coumarate-CoA ligase {Oryza sativa (japonica cultivar-group);}
MZ00036757	TC251038	TM00036757	12.45	-1.023	0.00047	0.029609	hypothetical protein M3E9.200 {Sorghum bicolor;}
MZ00032466	TC278706	TM00032466	15.52	-1.024	0.00112	0.029609	NA
MZ00043229	TC258115	TM00043229	13.64	-1.024	0.00025	0.029609	putative glycine-rich protein {Oryza sativa (japonica cultivar-group);}
MZ00037611	CA401082	TM00037611	15.75	-1.024	0.00064	0.029609	NA
MZ00029637	TC254485	TM00029637	19.92	-1.024	0.00031	0.029609	NA
MZ00003807	BG320037	TM00003807	13.21	-1.026	0.00052	0.029609	unknown protein {Arabidopsis thaliana;} ^|^GB|BAB03115.1|10998144|AP002040 unnamed protein product; gene_id:MEC18.16 unknown protein {Arabidopsis thaliana;} ^|^GB|BAC42907.1|26451620|AK118289 unknown protein {Arabidopsis thaliana;} ^|^GB|AAG51041.1|12322003|AC069473 unknown protein; 47077-47667 {Arabidopsis thaliana;}
MZ00041943	TC259510	TM00041943	15.75	-1.027	0.00031	0.029609	contains EST AU096506(S14064) unknown protein {Oryza sativa (japonica cultivar-group);} ^|^GB|BAB43982.1|13872875|AP002540 contains EST AU096506(S14064) unknown protein {Oryza sativa (japonica cultivar-group-TRUNCATED-
MZ00020580	TC254264	TM00020580	13.53	-1.027	0.00064	0.029609	RNA binding protein-like {Arabidopsis thaliana;} ^|^GB|AAT71967.1|50253530|BT015095 At3g46020 {Arabidopsis thaliana;} ^|^GB|AAT06405.1|46931202|BT012586 At3g46020 {Arabidopsis thaliana;}
MZ00033809	CD442535	TM00033809	13.91	-1.027	0.0005	0.029609	progesterone 5-beta-reductase, putative {Oryza sativa (japonica cultivar-group);} ^|^GB|AAU89226.1|53370731|AC147802 expressed protein {Oryza sativa (japonica cultivar-group);}
MZ00039987	CF043657	TM00039987	17.7	-1.028	0.00033	0.029609	NA
MZ00031614	TC266636	TM00031614	15.75	-1.028	0.00055	0.029609	NA
MZ00032314	TC267563	TM00032314	17.22	-1.028	0.00022	0.029609	NA
MZ00013039	ZRSiTETN0010006	TM00013039	13.29	-1.028	0.00035	0.029609	Putative AC9 transposase. {Zea mays;} ^|^PIR|A03540|TQZMCA probable transposase - maize transposon Ac9 {Zea mays;}
MZ00031994	TC266931	TM00031994	13.3	-1.029	0.00068	0.029609	DNA binding protein-like {Oryza sativa (japonica cultivar-group);}
MZ00047961	AZM4_135940	TM00047961	12.51	-1.031	0.00086	0.029609	putative peroxidase {Oryza sativa (japonica cultivar-group);} ^|^GB|AAL79697.1|18855005|AC087599 putative peroxidase {Oryza sativa (japonica cultivar-group);}
MZ00050445	AZM4_59401	TM00050445	13.61	-1.032	0.00022	0.029609	F10B6.25 {Arabidopsis thaliana;}
MZ00019856	TC265330	TM00019856	15.6	-1.033	0.00084	0.029609	hypothetical protein {Oryza sativa (japonica cultivar-group);}
MZ00013601	TC248070	TM00013601	12.79	-1.035	0.00072	0.029609	putative 60S ribosomal protein L1 {Oryza sativa (japonica cultivar-group);} ^|^GB|AAT76413.1|50400025|AC092076 putative 60S ribosomal protein L1 {Oryza sativa (japonica cultivar-group);}
MZ00020658	TC255816	TM00020658	12.18	-1.038	0.00104	0.029609	serine/threonine-protein kinase bub1,checkpoint-associated-like protein {Oryza sativa (japonica cultivar-group);}
MZ00047067	AZM4_116392	TM00047067	13.98	-1.038	0.01195	0.062055	unnamed protein product; EST C98176(C0955) corresponds to a region of the predicted gene. Similar to Arabidopsis thaliana chromosome II BAC F13A10; putative cellular apoptosis susceptibility protein. (AC0064-TRUNCATED-
MZ00032061	TC271626	TM00032061	13.37	-1.039	0.00073	0.029609	putative ADP-glucose pyrophosphorylase {Oryza sativa (japonica cultivar-group);}
MZ00041636	TC193125	TM00041636	13.67	-1.039	0.00116	0.029609	acyl-[acyl-carrier protein] thioesterase {Triticum aestivum;}
MZ00036517	BG354430	TM00036517	12.68	-1.041	0.00022	0.029609	gigantea homologue {Oryza sativa;}
MZ00018016	TC274176	TM00018016	12.49	-1.041	0.00844	0.052279	Putative transporter {Oryza sativa (japonica cultivar-group);}
MZ00043727	TC261093	TM00043727	11.84	-1.042	0.00028	0.029609	nucleosome/chromatin assembly factor A {Zea mays;}
MZ00005327	BM417347	TM00005327	14.43	-1.042	0.00048	0.029609	hypothetical protein similar to Arabidopsis thaliana chromosome 5, T21H19_130 {Oryza sativa (japonica cultivar-group);}
MZ00052164	AZM4_94725	TM00052164	11.22	-1.042	0.01037	0.057837	unknown protein {Arabidopsis thaliana;} ^|^GB|AAO64875.1|29028992|BT005940 At5g27920 {Arabidopsis thaliana;}
MZ00005265	BM381583	TM00005265	12.27	-1.043	0.00122	0.029609	putative helix-loop-helix DNA-binding protein {Oryza sativa (japonica cultivar-group);}
MZ00020921	TC276381	TM00020921	10.83	-1.043	0.0007	0.029609	bHLH transcription factor(GBOF-1)-like {Oryza sativa (japonica cultivar-group);}
MZ00044033	TC272595	TM00044033	10.22	-1.043	0.01215	0.062538	unnamed protein product {Arabidopsis thaliana;}
MZ00022133	TC256854	TM00022133	16.56	-1.044	0.00028	0.029609	NA
MZ00030722	TC266248	TM00030722	16.46	-1.044	0.00028	0.029609	minus agglutinin {Chlamydomonas reinhardtii;}
MZ00025989	TC251125	TM00025989	16.4	-1.044	0.00025	0.029609	tubulin-specific chaperone C-like protein {Oryza sativa (japonica cultivar-group);}
MZ00041914	TC194415	TM00041914	12.45	-1.046	0.0011	0.029609	probable glutaredoxin [imported] - Arabidopsis thaliana {Arabidopsis thaliana;} ^|^GB|AAM20192.1|20465465|AY096542 putative glutaredoxin protein {Arabidopsis thaliana;} ^|^GB|AAL38818.1|17529184|AY065377 putative glutaredoxin protein {Arabidopsis thaliana;} ^|^GB|AAG29202.1|11079490|AC078898 glutaredoxin, putative {Arabidopsis thaliana;}
MZ00013842	TC259558	TM00013842	10.63	-1.046	0.00116	0.029609	putative phospho-2-dehydro-3-deoxyheptonate aldolase 1, chloroplast precursor {Oryza sativa (japonica cultivar-group);}
MZ00017668	TC253040	TM00017668	10.84	-1.046	0.00308	0.035622	putative calmodulin-binding protein phosphatase {Oryza sativa (japonica cultivar-group);}
MZ00004573	BM074409	TM00004573	14.66	-1.047	0.00065	0.029609	NA
MZ00031105	TC277224	TM00031105	15.28	-1.049	0.00042	0.029609	At3g09550 {Arabidopsis thaliana;} ^|^GB|AAF23286.1|6682234|AC016661 putative ankyrin {Arabidopsis thaliana;}
MZ00027351	TC251683	TM00027351	21.01	-1.049	0.00029	0.029609	hypothetical protein similar to Arabidopsis thaliana chromosome 2, At2g46910/F14M4.26 {Oryza sativa (japonica cultivar-group);}
MZ00037479	BQ703299	TM00037479	15.41	-1.049	0.00071	0.029609	glutathione S-transferase GST 41 {Zea mays;}
MZ00035609	AW224942	TM00035609	13.52	-1.05	0.00044	0.029609	sterol 24-C-methyltransferase (EC 2.1.1.41) ESMT1, endosperm - maize {Zea mays;} ^|^GB|AAB70886.1|1899060|ZMU79669 endosperm C-24 sterol methyltransferase {Zea mays;}
MZ00030127	TC254497	TM00030127	12.22	-1.05	0.00033	0.029609	putative tubby protein {Oryza sativa (japonica cultivar-group);}
MZ00023823	TC259137	TM00023823	13.82	-1.053	0.00051	0.029609	NA
MZ00013861	TC191869	TM00013861	11.61	-1.054	0.00126	0.029609	putative transcription factor BTF3 {Oryza sativa (japonica cultivar-group);}
MZ00029356	TC253923	TM00029356	14.47	-1.054	0.00021	0.029609	putative MtN3 {Oryza sativa (japonica cultivar-group);} ^|^GB|BAD13102.1|45736077|AP005439 putative MtN3 {Oryza sativa (japonica cultivar-group);}
MZ00026719	TC258878	TM00026719	14.3	-1.054	0.00195	0.03171	putative integral membrane Yip1 family protein {Oryza sativa (japonica cultivar-group);}
MZ00055281	TC252222	TM00055281	10.63	-1.055	0.00347	0.036819	unknown protein {Arabidopsis thaliana;}
MZ00025813	TC250766	TM00025813	15.73	-1.056	0.00111	0.029609	protein phosphatase 2A B'kappa subunit {Oryza sativa (japonica cultivar-group);} ^|^GB|CAC85920.1|21530782|OSA312313 protein phosphatase 2A B'kappa subunit {Oryza sativa (japonica cultivar-group);}
MZ00041533	TC260337	TM00041533	13.72	-1.056	0.00021	0.029609	proliferating cell nuclear antigen {Zea mays;}
MZ00016335	TC272395	TM00016335	14.19	-1.056	0.00082	0.029609	putative transcription initiation factor {Oryza sativa (japonica cultivar-group);}
MZ00017755	TC252932	TM00017755	17.8	-1.057	0.00092	0.029609	putative leucine-rich repeat transmembrane protein kinase {Oryza sativa (japonica cultivar-group);}
MZ00007519	CD443525	TM00007519	18.95	-1.059	0.00023	0.029609	Putative nucleotide binding protein {Oryza sativa (japonica cultivar-group);} ^|^GB|AAM19136.1|20330773|AC103891 Putative nucleotide binding protein {Oryza sativa (japonica cultivar-group);}
MZ00007026	CD433728	TM00007026	17.11	-1.059	0.00023	0.029609	chaperone protein dnaJ-like {Oryza sativa (japonica cultivar-group);}
MZ00023149	TC204238	TM00023149	11.33	-1.059	0.00201	0.031993	NA
MZ00041503	TC249680	TM00041503	15.96	-1.063	0.00027	0.029609	putative BRI1-KD interacting protein {Oryza sativa (japonica cultivar-group);} ^|^GB|BAD25207.1|49389245|AP004126 putative BRI1-KD interacting protein {Oryza sativa (japonica cultivar-group);}
MZ00001872	AZM4_49500	TM00001872	14.45	-1.064	0.00043	0.029609	Putative DNA cytosine methyltransferase MET2a {Oryza sativa (japonica cultivar-group);}
MZ00018850	TC274849	TM00018850	12.8	-1.065	0.00036	0.029609	hypothetical protein {Sorghum bicolor;}
MZ00000423	AI523021	TM00000423	16.9	-1.065	0.00021	0.029609	NA
MZ00014531	TC259626	TM00014531	14.87	-1.065	0.00026	0.029609	light induced protein like protein {Oryza sativa (japonica cultivar-group);}
MZ00020774	TC266691	TM00020774	15.08	-1.066	0.0002	0.029609	NA
MZ00029273	TC253637	TM00029273	13.59	-1.066	0.00137	0.029731	zinc finger (C3HC4-type RING finger)-like protein {Oryza sativa (japonica cultivar-group);}
MZ00004648	BM078808	TM00004648	15.95	-1.067	0.00022	0.029609	NA
MZ00038937	CD969980	TM00038937	14.16	-1.068	0.0002	0.029609	NA
MZ00018144	TC274251	TM00018144	13.13	-1.068	0.00088	0.029609	Similar to Prunus armeniaca ethylene-forming-enzyme-like dioxygenase. (U97530) {Oryza sativa (japonica cultivar-group);} ^|^GB|BAA95827.1|8096324|AP002069 Similar to Prunus armeniaca ethylene-forming-enzyme--TRUNCATED-
MZ00055357	TC274930	TM00055357	10.7	-1.068	0.01467	0.068749	NA
MZ00000836	AI881975	TM00000836	10.61	-1.069	0.00081	0.029609	NA
MZ00039775	CF024252	TM00039775	14.84	-1.069	0.00026	0.029609	xylanase inhibitor protein I {Triticum aestivum;}
MZ00014391	TC270736	TM00014391	13.79	-1.075	0.00052	0.029609	transportin {Oryza sativa (indica cultivar-group);}
MZ00026363	TC272577	TM00026363	13.36	-1.075	0.00027	0.029609	putative step II splicing factor SLU7 {Oryza sativa (japonica cultivar-group);}
MZ00036538	BG517359	TM00036538	12.92	-1.078	0.00071	0.029609	subtilisin/chymotrypsin inhibitor - maize {Zea mays;} ^|^GB|CAA57677.1|559538|ZMPIS7 substilin {Zea mays;} ^|^GB|CAA55588.1|475253|ZMMPI proteinase inhibitor {Zea mays;} ^|^GB|CAA49593.1|475922|ZMCIMS proteinase inhibitor {Zea mays;}
MZ00016821	TC273150	TM00016821	14.64	-1.078	0.00024	0.029609	ATP-binding region, ATPase-like domain-containing protein-like {Oryza sativa (japonica cultivar-group);}
MZ00030325	TC253986	TM00030325	21.12	-1.079	0.00022	0.029609	putative phosphatidylglycerolphosphate synthase {Oryza sativa (japonica cultivar-group);}
MZ00012763	CF632423_root	TM00012763	16.72	-1.08	0.00018	0.029609	PRLI-interacting factor A {Arabidopsis thaliana;}
MZ00044282	TC274061	TM00044282	15.36	-1.08	0.0022	0.032788	NA
MZ00014345	TC260271	TM00014345	15.05	-1.081	0.00067	0.029609	Proteasome subunit alpha type 7 {Oryza sativa (japonica cultivar-group);} ^|^GB|BAD34241.1|50726607|AP006067 Proteasome subunit alpha type 7 {Oryza sativa (japonica cultivar-group);}
MZ00019574	TC274009	TM00019574	16.2	-1.081	0.00085	0.029609	hypothetical protein F19B15.90 - Arabidopsis thaliana {Arabidopsis thaliana;} ^|^GB|AAL10483.1|15983773|AY056792 AT4g29060/F19B15_90 {Arabidopsis thaliana;} ^|^GB|CAB43920.1|4972052|ATF19B15 putative protein-TRUNCATED-
MZ00024078	TC249177	TM00024078	15	-1.081	0.00027	0.029609	NA
MZ00048288	AZM4_1442	TM00048288	14.97	-1.081	0.00032	0.029609	putative dehydration-responsive element binding protein 3 {Oryza sativa (japonica cultivar-group);}
MZ00027385	TC273183	TM00027385	13.39	-1.081	0.0053	0.043215	putative silverleaf whitefly-induced protein 1 {Oryza sativa (japonica cultivar-group);}
MZ00032761	TC278169	TM00032761	14.61	-1.083	0.00049	0.029609	NA
MZ00042477	TC263172	TM00042477	11.92	-1.083	0.00079	0.029609	P-type ATPase {Hordeum vulgare;}
MZ00020166	TC263091	TM00020166	10.78	-1.083	0.01248	0.063439	prolyl 4-hydroxylase alpha-1 subunit precursor-like protein {Oryza sativa (japonica cultivar-group);} ^|^GB|BAD30161.1|50509101|AP003743 prolyl 4-hydroxylase alpha-1 subunit precursor-like protein {Oryza sat-TRUNCATED-
MZ00025271	AZM4_10487	TM00025271	20.19	-1.087	0.00031	0.029609	OSJNBb0038F03.5 {Oryza sativa (japonica cultivar-group);}
MZ00033644	BE344925	TM00033644	12.14	-1.088	0.00026	0.029609	OSJNBb0091E11.22 {Oryza sativa (japonica cultivar-group);}
MZ00015849	TC271887	TM00015849	15.29	-1.089	0.00021	0.029609	putative RNA helicase, DRH1 {Oryza sativa (japonica cultivar-group);}
MZ00047048	AZM4_1161	TM00047048	18.04	-1.089	0.00059	0.029609	'unknown protein, contains f-box domain' {Oryza sativa (japonica cultivar-group);}
MZ00024351	TC249514	TM00024351	13.24	-1.089	0.0003	0.029609	B1358B12.20 {Oryza sativa (japonica cultivar-group);} ^|^GB|CAD41042.1|21741992|OSJN00149 OSJNBa0060P14.1 {Oryza sativa (japonica cultivar-group);} ^|^GB|BAD11023.1|42543939|AB116721 anthranilate synthase be-TRUNCATED-
MZ00044153	TC252128	TM00044153	15.9	-1.089	0.0016	0.030717	NA
MZ00041224	TC259655	TM00041224	13.44	-1.091	0.00027	0.029609	NA
MZ00017398	TC262678	TM00017398	15.51	-1.095	0.00041	0.029609	putative leishmanolysin-like protein {Oryza sativa (japonica cultivar-group);}
MZ00014441	TC249751	TM00014441	14.68	-1.097	0.00021	0.029609	putative zinc-finger protein {Oryza sativa (japonica cultivar-group);} ^|^GB|BAD53990.1|53791868|AP004278 putative zinc-finger protein {Oryza sativa (japonica cultivar-group);}
MZ00030458	TC264816	TM00030458	12.25	-1.097	0.00203	0.032107	contains EST AU056142(S20326) unknown protein {Oryza sativa (japonica cultivar-group);} ^|^GB|BAC00724.1|21328145|AP004357 contains EST AU056142(S20326) unknown protein {Oryza sativa (japonica cultivar-group-TRUNCATED-
MZ00028335	TC273719	TM00028335	15.59	-1.098	0.00066	0.029609	B1358B12.17 {Oryza sativa (japonica cultivar-group);}
MZ00026411	TC261656	TM00026411	10.54	-1.099	0.01082	0.058992	hypothetical protein [imported] - Arabidopsis thaliana {Arabidopsis thaliana;} ^|^GB|AAC17938.1|3169719|AF007109 similar to yeast dcp1 {Arabidopsis thaliana;}
MZ00040354	CF244919	TM00040354	13.84	-1.1	0.00026	0.029609	OSJNBa0027G07.27 {Oryza sativa (japonica cultivar-group);} ^|^GB|CAE02565.2|32480295|OSJN00224 OSJNBa0006M15.8 {Oryza sativa (japonica cultivar-group);}
MZ00018179	TC197685	TM00018179	14.7	-1.104	0.00021	0.029609	multidrug resistance-associated protein MRP1 {Triticum aestivum;}
MZ00040569	ZRSgTERT00100432	TM00040569	14.92	-1.104	0.00017	0.029609	Gag and Pol {Zea mays;}
MZ00043311	TC205912	TM00043311	13.13	-1.105	0.00024	0.029609	patatin-like protein {Sorghum bicolor;}
MZ00042093	TC258542	TM00042093	18.03	-1.105	0.00069	0.029609	metallothionein 2a {Populus balsamifera subsp. trichocarpa x Populus deltoides;}
MZ00005464	BM500984	TM00005464	18.05	-1.105	0.00055	0.029609	putative cytochrome P450-like protein {Sorghum bicolor;}
MZ00043619	TC260656	TM00043619	13.57	-1.106	0.00032	0.029609	putative fibroblast growth factor 2-interacting factor {Oryza sativa (japonica cultivar-group);}
MZ00040631	NP161447	TM00040631	15	-1.106	0.00036	0.029609	R2R3MYB-domain protein {Zea mays;}
MZ00042816	TC204540	TM00042816	13.75	-1.107	0.00024	0.029609	metallothionein-like protein {Typha latifolia;}
MZ00019039	TC252702	TM00019039	13.4	-1.109	0.00089	0.029609	unknown protein {Oryza sativa (japonica cultivar-group);} ^|^GB|BAD35198.1|51091929|AP003458 unknown protein {Oryza sativa (japonica cultivar-group);}
MZ00041170	TC259352	TM00041170	15.44	-1.11	0.00041	0.029609	putative exopolygalacturonase precursor {Oryza sativa (japonica cultivar-group);} ^|^GB|BAD25264.1|49388133|AP004184 putative exopolygalacturonase precursor {Oryza sativa (japonica cultivar-group);} -TRUNCATED-
MZ00056646	AZM4_138068	TM00056646	15.68	-1.111	0.00016	0.029609	putative receptor protein kinase {Oryza sativa (japonica cultivar-group);} ^|^GB|BAC06203.1|21952787|AP003227 putative receptor protein kinase {Oryza sativa (japonica cultivar-group);}
MZ00016795	TC262185	TM00016795	14.83	-1.111	0.00016	0.029609	hypothetical protein {Phaseolus vulgaris;}
MZ00030343	TC253856	TM00030343	19.62	-1.112	0.00019	0.029609	putative plasma membrane associated protein {Oryza sativa (japonica cultivar-group);}
MZ00019417	TC254045	TM00019417	12.74	-1.112	0.00083	0.029609	hypothetical protein AT4g03180 [imported] - Arabidopsis thaliana {Arabidopsis thaliana;} ^|^GB|AAM66022.1|21594566|AY088486 unknown {Arabidopsis thaliana;} ^|^GB|CAB77803.1|7270188|ATCHRIV8 predicted protein-TRUNCATED-
MZ00022493	TC267903	TM00022493	12.32	-1.113	0.00027	0.029609	putative protein kinase {Oryza sativa (japonica cultivar-group);}
MZ00038072	CD440673	TM00038072	16.5	-1.114	0.0002	0.029609	cdc2Pnc {Pinus contorta;}
MZ00056389	AZM4_105009	TM00056389	18.43	-1.115	0.00109	0.029609	At1g48520/T1N15_12 {Arabidopsis thaliana;} ^|^GB|AAL06883.1|15809911|AY054223 At1g48520/T1N15_12 {Arabidopsis thaliana;} ^|^GB|AAG29096.1|11078540|AF239836 Glu-tRNA(Gln) amidotransferase subunit B {Arabidops-TRUNCATED-
MZ00036589	TC256168	TM00036589	10.35	-1.115	0.00812	0.051387	OSJNBb0020J19.4 {Oryza sativa (japonica cultivar-group);}
MZ00038236	CD447556	TM00038236	10.7	-1.115	0.02603	0.094783	zein {Zea mays;}
MZ00031424	TC258192	TM00031424	14.6	-1.118	0.00017	0.029609	At2g32810/F24L7.5 {Arabidopsis thaliana;} ^|^GB|AAN72290.1|25090389|BT002279 At2g32810/F24L7.5 {Arabidopsis thaliana;}
MZ00025427	TC261105	TM00025427	18.36	-1.118	0.00028	0.029609	putative reductase {Oryza sativa (japonica cultivar-group);}
MZ00038077	CD440998	TM00038077	13.25	-1.118	0.00043	0.029609	hypothetical protein {Oryza sativa (japonica cultivar-group);}
MZ00039600	CF012590	TM00039600	12.23	-1.119	0.00032	0.029609	NA
MZ00030945	TC253395	TM00030945	16	-1.12	0.00059	0.029609	putative nucleosid phosphatase {Oryza sativa (japonica cultivar-group);} ^|^GB|AAM74442.1|21672080|AC123594 Putative nucleosid phosphatase {Oryza sativa (japonica cultivar-group);}
MZ00026525	TC261856	TM00026525	15.52	-1.12	0.00018	0.029609	putative SLT1 protein (ion homeostasis related protein) {Oryza sativa (japonica cultivar-group);} ^|^GB|BAB67895.1|15623836|AP003231 putative SLT1 protein (ion homeostasis related protein) {Oryza sativa (jap-TRUNCATED-
MZ00014346	TC260272	TM00014346	13.82	-1.121	0.00017	0.029609	NA
MZ00041116	TC259365	TM00041116	15.08	-1.123	0.00034	0.029609	putative protein {Arabidopsis thaliana;} ^|^GB|AAL15273.1|16323077|AY057642 AT5g36230/T30G6_9 {Arabidopsis thaliana;}
MZ00014080	TC249331	TM00014080	12.05	-1.124	0.0027	0.034513	phytoene synthase 2 {Zea mays;}
MZ00007305	CD439450	TM00007305	13.93	-1.125	0.00018	0.029609	putative SMA-9 class B {Oryza sativa (japonica cultivar-group);}
MZ00029152	TC253823	TM00029152	14.86	-1.126	0.00024	0.029609	putative disease resistance protein Hcr2-5D {Oryza sativa (japonica cultivar-group);}
MZ00024687	TC260306	TM00024687	13.67	-1.129	0.00042	0.029609	contains ESTs EB4210(E4210),C73483(E4210),C91714(E31403) similar to Arabidopsis thaliana chromosome 3, F4P13.19 unknown protein {Oryza sativa (japonica cultivar-group);} ^|^GB|BAB89015.1|20146233|AP003238 -TRUNCATED-
MZ00048744	AZM4_24408	TM00048744	14.79	-1.131	0.00018	0.029609	NA
MZ00055289	TC263207	TM00055289	11.93	-1.132	0.00018	0.029609	NA
MZ00013922	TC248272	TM00013922	10.14	-1.133	0.00107	0.029609	putative poly(A)-binding protein {Oryza sativa (japonica cultivar-group);}
MZ00042457	TC252488	TM00042457	14.22	-1.133	0.00031	0.029609	unknown protein {Arabidopsis thaliana;}
MZ00050518	AZM4_60047	TM00050518	15.15	-1.133	0.00019	0.029609	aluminum-activated malate transporter-like {Oryza sativa (japonica cultivar-group);} ^|^GB|BAD27825.1|50251239|AP004160 aluminum-activated malate transporter-like {Oryza sativa (japonica cultivar-group);} -TRUNCATED-
MZ00056845	AZM4_34551	TM00056845	12.51	-1.134	0.00018	0.029609	OSJNBa0088I22.7 {Oryza sativa (japonica cultivar-group);}
MZ00014896	AZM4_123052	TM00014896	13.53	-1.135	0.00128	0.029609	signal peptidase protein-like protein {Cucumis melo;}
MZ00055039	AZM4_12596	TM00055039	14.86	-1.136	0.00273	0.034529	putative protein kinase {Oryza sativa (japonica cultivar-group);} ^|^GB|AAT73640.1|50300497|AC118286 'unknown protein, contains protein kinase domain, PF00069' {Oryza sativa (japonica cultivar-group);} -TRUNCATED-
MZ00016428	TC262960	TM00016428	13.55	-1.137	0.00083	0.029609	centromeric histone H3-like protein {Zea mays;}
MZ00051216	AZM4_72564	TM00051216	12.12	-1.138	0.00016	0.029609	putative heat shock protein {Oryza sativa (japonica cultivar-group);}
MZ00028329	TC252980	TM00028329	14.22	-1.138	0.00016	0.029609	unknown protein {Oryza sativa (japonica cultivar-group);} ^|^GB|AAN04146.1|22655729|AC116600 Unknown protein {Oryza sativa;} ^|^GB|AAN04206.1|22655789|AC098696 Unknown protein {Oryza sativa (japonica cultiva-TRUNCATED-
MZ00056583	AZM4_13308	TM00056583	13.84	-1.139	0.00026	0.029609	hypothetical protein {Oryza sativa (japonica cultivar-group);}
MZ00019000	TC264627	TM00019000	13.16	-1.139	0.00396	0.038685	unknown protein {Oryza sativa (japonica cultivar-group);}
MZ00005765	BQ164163	TM00005765	12.53	-1.141	0.00015	0.029609	unknown protein {Arabidopsis thaliana;} ^|^GB|AAL59897.1|18175616|AY072074 unknown protein {Arabidopsis thaliana;}
MZ00020732	TC255676	TM00020732	13.5	-1.141	0.00024	0.029609	NA
MZ00005130	TC248236	TM00005130	15.16	-1.142	0.00023	0.029609	putative chlorophyll a/b-binding protein 2 {Oryza sativa (japonica cultivar-group);}
MZ00030723	TC214568	TM00030723	17.83	-1.145	0.00018	0.029609	Putative protein kinase {Oryza sativa (japonica cultivar-group);}
MZ00043816	TC271922	TM00043816	13.36	-1.147	0.00024	0.029609	pyruvate dehydrogenase E1 beta subunit isoform 2 {Zea mays;}
MZ00025322	TC250041	TM00025322	15.88	-1.148	0.00029	0.029609	Ubiquinol-cytochrome c reductase iron-sulfur subunit, mitochondrialprecursor (EC 1.10.2.2) (Rieske iron-sulfur protein) (RISP). {Zea mays;} ^|^PIR|A41607|A41607 ubiquinol-cytochrome-c reductase (EC 1.10.2.2)-TRUNCATED-
MZ00029144	TC274778	TM00029144	14.17	-1.148	0.00052	0.029609	putative GTPase activating protein {Oryza sativa (japonica cultivar-group);}
MZ00023070	TC258050	TM00023070	14.52	-1.149	0.00034	0.029609	unknown protein {Oryza sativa (japonica cultivar-group);}
MZ00035092	AI491305	TM00035092	12.85	-1.15	0.00025	0.029609	hypothetical protein similar to Drosophila melanogaster chromosome 3L, CG10171 gene product {Oryza sativa (japonica cultivar-group);} ^|^GB|BAB07977.1|9711883|AP002524 hypothetical protein similar to Drosoph-TRUNCATED-
MZ00019919	TC199815	TM00019919	10.26	-1.15	0.00952	0.05547	putative histone-lysine N-methyltransferase {Oryza sativa (japonica cultivar-group);} ^|^GB|BAC98666.1|37572974|AP005388 putative histone-lysine N-methyltransferase {Oryza sativa (japonica cultivar-group);}
MZ00057445	PUIFC23TD	TM00057445	13.66	-1.153	0.00024	0.029609	pentatricopeptide repeat-containing protein -like protein {Oryza sativa (japonica cultivar-group);} ^|^GB|BAD30402.1|50509198|AP003864 pentatricopeptide repeat-containing protein -like protein {Oryza sativa -TRUNCATED-
MZ00020180	TC265262	TM00020180	13.52	-1.154	0.00029	0.029609	NA
MZ00040412	TC263219	TM00040412	11.31	-1.155	0.00023	0.029609	indeterminate spikelet 1 - maize {Zea mays;} ^|^GB|AAC05206.1|2944040|AF048900 indeterminate spikelet 1 {Zea mays;}
MZ00004579	BM074501	TM00004579	14.06	-1.156	0.00148	0.030087	OSJNBa0088K19.7 {Oryza sativa (japonica cultivar-group);}
MZ00022356	CD052319	TM00022356	13.71	-1.157	0.00016	0.029609	NA
MZ00031198	TC276438	TM00031198	15.7	-1.158	0.00043	0.029609	OSJNBa0080E14.9 {Oryza sativa (japonica cultivar-group);}
MZ00026661	TC247999	TM00026661	12.43	-1.158	0.00022	0.029609	putative NAC-domain protein {Oryza sativa (japonica cultivar-group);} ^|^GB|AAT02360.1|46849874|AY596808 NAC transcription factor {Oryza sativa (japonica cultivar-group);}
MZ00037265	BM500875	TM00037265	15.49	-1.158	0.00014	0.029609	putative nematode-resistance protein {Oryza sativa (japonica cultivar-group);} ^|^GB|BAC03314.1|21743320|AP003415 putative nematode resistance-like protein {Oryza sativa (japonica cultivar-group);}
MZ00015703	TC260274	TM00015703	10.27	-1.158	0.0006	0.029609	Luminal binding protein 3 precursor (BiP3). {Zea mays;} ^|^PIR|T04080|T04080 dnaK-type molecular chaperone cBiPe3 - maize {Zea mays;} ^|^GB|AAC49900.1|1575130|ZMU58209 lumenal binding protein cBiPe3 {Zea may-TRUNCATED-
MZ00005193	BM379675	TM00005193	13.92	-1.16	0.0002	0.029609	SWI/SNF-related matrix-associated actin-dependent regulator of chromatin a-like {Oryza sativa (japonica cultivar-group);}
MZ00018189	TC263243	TM00018189	16.59	-1.161	0.0004	0.029609	unknown protein {Oryza sativa (japonica cultivar-group);}
MZ00037158	BM382115	TM00037158	14.23	-1.161	0.0003	0.029609	unknown protein {Oryza sativa (japonica cultivar-group);} ^|^GB|BAD28432.1|50251405|AP005110 unknown protein {Oryza sativa (japonica cultivar-group);}
MZ00016096	TC261930	TM00016096	15.03	-1.163	0.00014	0.029609	putative CLB1 protein {Oryza sativa (japonica cultivar-group);} ^|^GB|BAD34386.1|50726668|AP006174 putative CLB1 protein {Oryza sativa (japonica cultivar-group);} ^|^GB|BAD34271.1|50725269|AP006149 putative -TRUNCATED-
MZ00014916	TC269755	TM00014916	12.93	-1.163	0.00055	0.029609	ATP synthase beta chain, mitochondrial precursor (EC 3.6.3.14). {Zea mays;} ^|^PIR|S11491|S11491 H+-transporting two-sector ATPase (EC 3.6.3.14) beta chain, mitochondrial - maize {Zea mays;} ^|^GB|CAA38140.1-TRUNCATED-
MZ00015065	TC270216	TM00015065	11.33	-1.164	0.00471	0.041318	M14 {Zea mays;}
MZ00016072	TC272315	TM00016072	15.07	-1.165	0.00041	0.029609	Pyruvate decarboxylase isozyme 2 (EC 4.1.1.1) (PDC) (Fragment). {Zea mays;} ^|^PIR|S35258|S35258 pyruvate decarboxylase (EC 4.1.1.1) 2 - maize (fragment) {Zea mays;} ^|^GB|CAA79818.1|22763|ZMPDC2 pyruvate de-TRUNCATED-
MZ00042578	TC255532	TM00042578	12.96	-1.165	0.00023	0.029609	unknown protein {Oryza sativa (japonica cultivar-group);}
MZ00018218	TC273529	TM00018218	12.34	-1.166	0.00033	0.029609	hypothetical protein {Oryza sativa (japonica cultivar-group);}
MZ00019595	TC199410	TM00019595	12.45	-1.167	0.00079	0.029609	OSJNBa0089N06.12 {Oryza sativa (japonica cultivar-group);}
MZ00044190	TC271827	TM00044190	12.8	-1.169	0.00105	0.029609	allene oxide synthase {Zea mays;}
MZ00051080	AZM4_70592	TM00051080	15.54	-1.169	0.00022	0.029609	monosaccharide transporter 4 {Oryza sativa (japonica cultivar-group);}
MZ00027731	TC273814	TM00027731	15.99	-1.17	0.00027	0.029609	NA
MZ00019757	TC276126	TM00019757	18.9	-1.17	0.00014	0.029609	auxin-induced protein IAA18 [imported] - Arabidopsis thaliana (fragment) {Arabidopsis thaliana;} ^|^GB|AAB84355.1|2618725|ATU49074 IAA18 {Arabidopsis thaliana;}
MZ00055584	TC277312	TM00055584	13.63	-1.174	0.00018	0.029609	NA
MZ00024992	TC271195	TM00024992	21.18	-1.174	0.0009	0.029609	Unknown protein {Oryza sativa (japonica cultivar-group);}
MZ00016120	TC261639	TM00016120	15.44	-1.178	0.00046	0.029609	oxidoreductase-like {Oryza sativa (japonica cultivar-group);}
MZ00036838	BI542860	TM00036838	13.22	-1.178	0.00165	0.030783	unknown protein {Oryza sativa (japonica cultivar-group);} ^|^GB|BAD16878.1|46805377|AP004068 unknown protein {Oryza sativa (japonica cultivar-group);}
MZ00044467	TC275277	TM00044467	15.84	-1.18	0.0002	0.029609	unknown protein {Oryza sativa (japonica cultivar-group);} ^|^GB|BAD35523.1|51090918|AP003626 unknown protein {Oryza sativa (japonica cultivar-group);}
MZ00041122	TC259781	TM00041122	15.09	-1.182	0.00033	0.029609	Zm13. {Zea mays;}
MZ00051961	AZM4_91952	TM00051961	13.95	-1.182	0.00043	0.029609	unknown protein {Oryza sativa (japonica cultivar-group);}
MZ00048832	AZM4_25394	TM00048832	15.63	-1.183	0.00016	0.029609	RNA binding protein {Homo sapiens;}
MZ00056578	AZM4_132081	TM00056578	16.31	-1.183	0.00022	0.029609	NA
MZ00007340	CD439940	TM00007340	18.32	-1.184	0.00013	0.029609	OSJNBa0063C18.9 {Oryza sativa (japonica cultivar-group);} ^|^GB|CAD41855.2|38344911|OSJN00015 OSJNBb0079B02.14 {Oryza sativa (japonica cultivar-group);}
MZ00044395	TC212639	TM00044395	12.53	-1.184	0.00229	0.033142	Bronze-2 protein - maize {Zea mays;} ^|^GB|CAA57496.1|23304519|ZMBZ2GENE Bz2 (Bronze2) {Zea mays;}
MZ00012912	TC278387	TM00012912	15.41	-1.186	0.00019	0.029609	putative puromycin-sensitive aminopeptidase {Oryza sativa (japonica cultivar-group);}
MZ00041146	TC191507	TM00041146	15.32	-1.188	0.00014	0.029609	proline-rich protein {Zea mays;}
MZ00040262	CF060676	TM00040262	13.11	-1.188	0.00053	0.029609	Hypothetical UPF0222 protein P0519E12.3. {Oryza sativa;} ^|^GB|BAC10134.1|22296365|AP004339 unknown protein {Oryza sativa (japonica cultivar-group);}
MZ00018291	TC273680	TM00018291	15.82	-1.189	0.00042	0.029609	NA
MZ00030992	TC276431	TM00030992	14.31	-1.19	0.00024	0.029609	Dof zinc finger protein {Oryza sativa (japonica cultivar-group);}
MZ00028408	TC211664	TM00028408	15.66	-1.191	0.00031	0.029609	unknown protein {Arabidopsis thaliana;} ^|^GB|AAM91571.1|22135978|AY128368 unknown protein {Arabidopsis thaliana;}
MZ00003564	BE510773	TM00003564	20.04	-1.192	0.0002	0.029609	NA
MZ00024904	OGAGX53TC	TM00024904	11.4	-1.192	0.0061	0.045653	OSJNBa0058K23.19 {Oryza sativa (japonica cultivar-group);}
MZ00031518	TC277076	TM00031518	12.58	-1.197	0.01278	0.06405	putative protein {Arabidopsis thaliana;}
MZ00041140	TC248276	TM00041140	15.3	-1.199	0.00014	0.029609	putative Aconitate hydratase {Oryza sativa (japonica cultivar-group);}
MZ00001177	AW066353	TM00001177	14.52	-1.199	0.00017	0.029609	putative glycosyl hydrolase family 35 (beta-galactosidase) {Oryza sativa (japonica cultivar-group);}
MZ00037261	BM500790	TM00037261	12.56	-1.2	0.00028	0.029609	MDR-like ABC transporter {Oryza sativa (japonica cultivar-group);}
MZ00018611	TC252869	TM00018611	16.79	-1.2	0.00017	0.029609	similar to formyl transferase {Oryza sativa (japonica cultivar-group);}
MZ00018046	TC274381	TM00018046	16.46	-1.2	0.0002	0.029609	Cingulin-like {Oryza sativa (japonica cultivar-group);}
MZ00021500	TC277539	TM00021500	15.99	-1.201	0.0002	0.029609	NA
MZ00005106	TC257650	TM00005106	15.27	-1.202	0.00016	0.029609	NA
MZ00020157	TC270137	TM00020157	12.78	-1.203	0.00014	0.029609	auxin response factor 1 {Oryza sativa (japonica cultivar-group);}
MZ00032678	TC268307	TM00032678	13.26	-1.204	0.00013	0.029609	NA
MZ00033693	TC254037	TM00033693	10.47	-1.204	0.00982	0.056214	At4g17070/dl4565c {Arabidopsis thaliana;} ^|^GB|AAL08294.1|15912321|AY056438 AT4g17070/dl4565c {Arabidopsis thaliana;}
MZ00032490	TC279074	TM00032490	15.56	-1.205	0.00014	0.029609	NA
MZ00013818	TC258770	TM00013818	16.54	-1.206	0.00017	0.029609	putative tubby protein {Oryza sativa (japonica cultivar-group);} ^|^GB|AAT07575.1|46981257|AC105318 putative tubby protein {Oryza sativa (japonica cultivar-group);}
MZ00041164	TC259444	TM00041164	15.34	-1.208	0.00014	0.029609	NA
MZ00036292	BE640083	TM00036292	12.87	-1.209	0.00072	0.029609	NA
MZ00050497	AZM4_59863	TM00050497	13.55	-1.209	0.00018	0.029609	putative organic solute transporter {Oryza sativa (japonica cultivar-group);}
MZ00038102	CD441660	TM00038102	13.26	-1.21	0.00018	0.029609	Phosphoglucomutase, cytoplasmic 1 (EC 5.4.2.2) (Glucose phosphomutase1) (PGM 1). {Zea mays;} ^|^PIR|T04326|T04326 phosphoglucomutase (EC 5.4.2.2) 1 - maize {Zea mays;} ^|^GB|AAC50048.1|3294467|ZMU89341 phosp-TRUNCATED-
MZ00045650	gi|3452300|gb|AF050447.1|AF050447	TM00045650	12.17	-1.211	0.00017	0.029609	NA
MZ00041860	TC261307	TM00041860	17.23	-1.212	0.00052	0.029609	putative IDN3 protein isoform A {Oryza sativa (japonica cultivar-group);}
MZ00046565	AZM4_104459	TM00046565	9.19	-1.213	0.01453	0.068381	OSJNBb0065L13.4 {Oryza sativa (japonica cultivar-group);}
MZ00018250	TC253138	TM00018250	13	-1.215	0.00014	0.029609	hypothetical protein {Oryza sativa (japonica cultivar-group);}
MZ00043047	TC205136	TM00043047	17.04	-1.216	0.00028	0.029609	cyclophilin {Triticum aestivum;} ^|^GB|AAP76508.1|32351008|AY290733 cyclophilin {Triticum aestivum;}
MZ00029093	TC253965	TM00029093	16.01	-1.217	0.00013	0.029609	hypothetical protein AT4G25070 {Arabidopsis thaliana;}
MZ00016086	TC251368	TM00016086	21.04	-1.217	0.00175	0.030972	putative respiratory burst oxidase protein E {Oryza sativa (japonica cultivar-group);} ^|^GB|BAD36069.1|51091334|AP005424 putative respiratory burst oxidase protein E {Oryza sativa (japonica cultivar-group);-TRUNCATED-
MZ00033680	BG320883	TM00033680	9.77	-1.222	0.00046	0.029609	NA
MZ00013324	TC1797_root	TM00013324	18.72	-1.222	0.00026	0.029609	OSJNBb0065L13.6 {Oryza sativa (japonica cultivar-group);}
MZ00030549	TC254159	TM00030549	15.76	-1.225	0.00011	0.029609	unknown protein {Oryza sativa (japonica cultivar-group);}
MZ00052332	BE639792	TM00052332	11.1	-1.225	0.01025	0.057524	NA
MZ00042849	TC258616	TM00042849	16.59	-1.226	0.00034	0.029609	10.8kD photosystem I protein. {Hordeum vulgare subsp. vulgare;}
MZ00030445	TC264067	TM00030445	13.56	-1.226	0.00058	0.029609	ethylene-responsive factor-like protein 1 {Zea mays;}
MZ00030788	TC255598	TM00030788	13.45	-1.226	0.00078	0.029609	putative mannose-6-phosphate isomerase {Oryza sativa (japonica cultivar-group);}
MZ00048674	AZM4_23531	TM00048674	13.46	-1.226	0.00012	0.029609	unknown protein {Oryza sativa (japonica cultivar-group);} ^|^GB|AAM92825.1|22128713|AC068950 unknown protein {Oryza sativa (japonica cultivar-group);}
MZ00023485	TC259101	TM00023485	17.06	-1.228	0.0002	0.029609	Phospholipase D alpha 2 {Oryza sativa (japonica cultivar-group);}
MZ00036665	BG837254	TM00036665	10.56	-1.228	0.00442	0.040412	contains EST nohit hypothetical protein {Oryza sativa (japonica cultivar-group);}
MZ00021933	TC259271	TM00021933	10.44	-1.229	0.00654	0.047052	putative serine/threonine-specific protein kinase(gi|7488195|) {Oryza sativa (japonica cultivar-group);}
MZ00035775	AW453114	TM00035775	16.25	-1.23	0.00016	0.029609	NA
MZ00028959	TC253761	TM00028959	15.9	-1.232	0.00015	0.029609	putative dynamin protein ADL2 {Arabidopsis thaliana;} ^|^GB|AAK59412.1|14334428|AY034905 putative dynamin protein ADL2 {Arabidopsis thaliana;}
MZ00012856	TC267988	TM00012856	14.16	-1.232	0.00726	0.049091	hypothetical protein similar to Arabidopsis thaliana chromosome 1, At1g29195 {Oryza sativa (japonica cultivar-group);}
MZ00048993	AZM4_29805	TM00048993	15.82	-1.233	0.00014	0.029609	putative amino acid transporter {Oryza sativa (japonica cultivar-group);}
MZ00057053	AZM4_59458	TM00057053	16.21	-1.233	0.00016	0.029609	cysteine endopeptidase {Oryza sativa (japonica cultivar-group);} ^|^GB|BAA83473.1|5761329|AB004819 cysteine endopeptidase {Oryza sativa;}
MZ00052032	AZM4_92796	TM00052032	12.01	-1.239	0.0002	0.029609	oligopeptide transporter OPT-like {Oryza sativa (japonica cultivar-group);}
MZ00025022	TC260881	TM00025022	10.75	-1.241	0.00732	0.049261	putative RNA helicase, DRH1 {Oryza sativa (japonica cultivar-group);}
MZ00022777	TC267677	TM00022777	19.65	-1.243	0.00027	0.029609	NA
MZ00004662	BM079030	TM00004662	21.51	-1.244	0.00127	0.029609	putative SWI/SNF complex protein {Oryza sativa (japonica cultivar-group);}
MZ00000595	AI677335	TM00000595	11.6	-1.244	0.00083	0.029609	hypothetical protein {Oryza sativa (japonica cultivar-group);}
MZ00034255	TC195325	TM00034255	18.47	-1.244	0.00011	0.029609	hypothetical protein similar to Arabidopsis thaliana chromosome 5, At5g24710 {Oryza sativa (japonica cultivar-group);}
MZ00036119	BE051285	TM00036119	15.73	-1.247	0.00019	0.029609	NA
MZ00004593	BM075044	TM00004593	15.67	-1.25	0.00022	0.029609	NAC transcription factor {Hordeum vulgare subsp. vulgare;}
MZ00029888	TC213489	TM00029888	10.24	-1.25	0.00179	0.031105	putative polypyrimidine tract-binding protein homolog {Oryza sativa (japonica cultivar-group);}
MZ00039056	CD976429	TM00039056	12.66	-1.251	0.00014	0.029609	auxin response factor 2 {Oryza sativa;}
MZ00033002	TC278668	TM00033002	12.72	-1.253	0.0004	0.029609	ATPase, calcium-transporting {Arabidopsis thaliana;}
MZ00030338	PUIKR55TB	TM00030338	13.46	-1.254	0.00016	0.029609	putative iron superoxide dismutase {Oryza sativa (japonica cultivar-group);}
MZ00055153	AZM4_125447	TM00055153	15.07	-1.258	0.00013	0.029609	putative serine/threonine protein kinase {Oryza sativa (japonica cultivar-group);}
MZ00057372	OGUEI61TH	TM00057372	16.26	-1.259	0.00017	0.029609	NA
MZ00031649	TC266577	TM00031649	13.63	-1.261	0.00018	0.029609	ESTs AU032452(S10068),C23571(S10068) correspond to a region of the predicted gene. Similar to P.trichocarpa x P. deltoides vegetative storage protein mRNA, 3' end. (L20233) {Oryza sativa (japonica cultivar-g-TRUNCATED-
MZ00032040	TC267404	TM00032040	12.21	-1.262	0.00016	0.029609	PPR protein {Oryza sativa (indica cultivar-group);}
MZ00014014	TC259028	TM00014014	11.23	-1.262	0.00118	0.029609	GTP-binding nuclear protein RAN-B1 {Oryza sativa (japonica cultivar-group);} ^|^GB|BAB82438.1|18146760|AB015972 small GTP-binding protein (Ran2) {Oryza sativa (japonica cultivar-group);} ^|^GB|BA-TRUNCATED-
MZ00012886	CF635716	TM00012886	15.01	-1.263	0.00023	0.029609	unknown protein {Oryza sativa (japonica cultivar-group);} ^|^GB|BAC21285.1|24060169|AP005828 contains EST AU173909(S20694) similar to Arabidopsis thaliana chromosome 1,T6D22.10 unknown protien {Oryza sativa -TRUNCATED-
MZ00025469	TC248131	TM00025469	16.02	-1.266	0.00015	0.029609	ethylene receptor {Zea mays;}
MZ00027848	TC263340	TM00027848	11.81	-1.267	0.00013	0.029609	BRUSHY1-like {Oryza sativa (japonica cultivar-group);}
MZ00025385	TC207785	TM00025385	16.37	-1.271	0.00019	0.029609	putative replication factor {Oryza sativa (japonica cultivar-group);}
MZ00024850	TC260528	TM00024850	18.37	-1.272	0.00017	0.029609	putative small zinc finger-related protein {Oryza sativa (japonica cultivar-group);} ^|^GB|BAD01221.1|38175528|AP004464 putative small zinc finger-related protein {Oryza sativa (japonica cultivar-group);} -TRUNCATED-
MZ00033029	TC258858	TM00033029	15.83	-1.276	0.00011	0.029609	phytochrome C2 apoprotein {Zea mays;}
MZ00012918	TC256632	TM00012918	10.01	-1.279	0.00871	0.05305	putative ATP-dependent Clp protease regulatory subunit CLPX {Oryza sativa (japonica cultivar-group);} ^|^GB|BAC00633.1|21328048|AP003346 putative ATP-dependent Clp protease regulatory subunit CLPX {Oryza sat-TRUNCATED-
MZ00038008	CD436617	TM00038008	15.67	-1.28	0.00053	0.029609	50kD gamma zein {Zea mays;}
MZ00025346	TC271457	TM00025346	10.32	-1.285	0.01754	0.075816	putative protein phosphatase {Oryza sativa (japonica cultivar-group);} ^|^GB|BAD28714.1|50252540|AP005562 putative protein phosphatase {Oryza sativa (japonica cultivar-group);}
MZ00024579	TC206642	TM00024579	12.52	-1.287	0.00049	0.029609	Alcohol dehydrogenase class III (EC 1.1.1.1) (Glutathione-dependentformaldehyde dehydrogenase) (EC 1.2.1.1) (FDH) (FALDH) (GSH-FDH). {Zea mays;} ^|^PIR|T03289|T03289 formaldehyde dehydrogenase (glutathione) (EC 1.2.1.1) - maize {Zea mays;} ^|^GB|CAA71913.1|1841502|ZMFDH glutothione-dependent formaldehyde dehydrogenase {Zea mays;}
MZ00040148	CF053514	TM00040148	15.86	-1.291	0.00031	0.029609	Hox10 {Oryza sativa (indica cultivar-group);}
MZ00004967	BM338985	TM00004967	15.53	-1.293	0.00017	0.029609	putative glucosyl transferase {Sorghum bicolor;}
MZ00042901	TC248658	TM00042901	16.3	-1.296	0.00017	0.029609	unknown {Zea mays;} ^|^GB|AAN40686.1|23955914|AF548024 translationally controlled tumor protein-like protein {Zea mays;}
MZ00048640	AZM4_23166	TM00048640	12.35	-1.297	0.00089	0.029609	cytochrome P450-like protein - Arabidopsis thaliana {Arabidopsis thaliana;} ^|^GB|AAU94404.1|53828589|BT015841 At3g48520 {Arabidopsis thaliana;} ^|^GB|AAU05455.1|51536434|BT015332 At3g48520 {Arabidopsis -TRUNCATED-
MZ00039433	CF002588	TM00039433	16.49	-1.301	0.00071	0.029609	rapamycin-binding protein-like {Oryza sativa (japonica cultivar-group);}
MZ00029178	TC253857	TM00029178	16.9	-1.306	0.0001	0.029609	NA
MZ00030757	TC266350	TM00030757	13.1	-1.307	9e-05	0.029609	probable splicing factor [imported] - Arabidopsis thaliana {Arabidopsis thaliana;}
MZ00039357	CD997383	TM00039357	15.7	-1.308	0.00011	0.029609	NA
MZ00041249	TC249034	TM00041249	14.86	-1.308	0.00015	0.029609	NA
MZ00026632	TC259508	TM00026632	10.31	-1.308	0.01528	0.070367	Hypothetical protein {Oryza sativa;}
MZ00030771	TC276827	TM00030771	15.67	-1.314	0.00012	0.029609	NA
MZ00044425	TC254025	TM00044425	16.83	-1.314	0.00016	0.029609	NA
MZ00020485	TC254943	TM00020485	17.16	-1.314	9e-05	0.029609	NA
MZ00020214	TC263280	TM00020214	13.48	-1.317	0.00012	0.029609	mitochondrial aspartate-glutamate carrier protein-like {Oryza sativa (japonica cultivar-group);}
MZ00030705	TC261183	TM00030705	16.81	-1.318	8e-05	0.029609	hypothetical protein T10B6_50 - Arabidopsis thaliana {Arabidopsis thaliana;} ^|^GB|CAC01734.1|9755762|ATT10B6 putative protein {Arabidopsis thaliana;}
MZ00042277	TC273989	TM00042277	12.17	-1.321	0.00084	0.029609	response regulator 8 {Zea mays;}
MZ00001367	AW256102	TM00001367	10.14	-1.323	0.01321	0.064974	hypothetical protein {Oryza sativa (japonica cultivar-group);}
MZ00038752	CD961304	TM00038752	14.52	-1.331	0.00011	0.029609	NA
MZ00035884	AZM4_13152	TM00035884	10.03	-1.333	0.00218	0.03267	receptor-like protein kinase 3 {Glycine max;}
MZ00033763	BM500843	TM00033763	17.57	-1.345	8e-05	0.029609	putative cytochrome P450 {Oryza sativa (japonica cultivar-group);}
MZ00034231	TC271734	TM00034231	14.54	-1.35	0.00123	0.029609	putative ankyrin protein {Oryza sativa (japonica cultivar-group);} ^|^GB|AAG46181.1|12039395|AC018727 putative ankyrin protein {Oryza sativa (japonica cultivar-group);} ^|^GB|BAC78565.1|32352144|AB110173 ank-TRUNCATED-
MZ00047690	TC248822	TM00047690	13.01	-1.356	0.00071	0.029609	putative prolylcarboxypeptidase isoform 1 {Oryza sativa (japonica cultivar-group);}
MZ00055021	PUEIP48TD	TM00055021	14.59	-1.359	7e-05	0.029609	hypothetical protein [imported] - Arabidopsis thaliana {Arabidopsis thaliana;} ^|^GB|AAF63149.1|7523710|AC011001 Similar to phytoene dehydrogenase; Highly similar to a hypothetical protein, gi|1001311 from S-TRUNCATED-
MZ00022324	TC257920	TM00022324	9.42	-1.36	0.00057	0.029609	transport inhibitor response-like protein {Arabidopsis thaliana;} ^|^GB|AAQ56839.1|34098913|BT010396 At3g26830 {Arabidopsis thaliana;} ^|^GB|BAB01228.1|9279671|AB016889 transport inhibitor response-like prot-TRUNCATED-
MZ00031922	TC277402	TM00031922	12.5	-1.362	0.00014	0.029609	NA
MZ00032992	TC217767	TM00032992	13.17	-1.367	0.00058	0.029609	putative GDSL-motif lipase/hydrolase {Oryza sativa (japonica cultivar-group);}
MZ00048196	CO521279	TM00048196	11.67	-1.367	0.0123	0.06294	similar to Arabidopsis thaliana chromosome 1, At1g15060 {Oryza sativa (japonica cultivar-group);}
MZ00051277	AZM4_74219	TM00051277	13.4	-1.37	0.00022	0.029609	NA
MZ00006005	BQ619427	TM00006005	16.53	-1.37	8e-05	0.029609	UDP-glucosyltransferase BX9 {Zea mays;}
MZ00030532	AZM4_58926	TM00030532	10.28	-1.37	0.01966	0.080742	putative protease inhibitor {Oryza sativa (japonica cultivar-group);}
MZ00013239	T18379	TM00013239	14.38	-1.372	0.00995	0.056609	NA
MZ00019909	TC254935	TM00019909	15.38	-1.373	7e-05	0.029609	NA
MZ00036045	AZM4_527	TM00036045	14.28	-1.375	0.00043	0.029609	cinnamic acid 4-hydroxylase {Sorghum bicolor;}
MZ00021257	TC276501	TM00021257	14.13	-1.376	0.0001	0.029609	NA
MZ00047797	AZM4_134215	TM00047797	14.1	-1.378	0.00011	0.029609	phox (PX) domain-containing protein-like {Oryza sativa (japonica cultivar-group);}
MZ00038218	TC269656	TM00038218	11.64	-1.379	0.00237	0.033518	Glutelin 2 precursor (Zein-gamma) (27 kDa zein) (Alcohol-solublereduced glutelin) (ASG) (Zein ZC2). {Zea mays;} ^|^PIR|A93557|ZMZM19 glutelin 2 precursor (clone pME119) - maize {Zea mays;} ^|^GB|AAL16977.1|1-TRUNCATED-
MZ00030363	TC265607	TM00030363	13.05	-1.38	0.00014	0.029609	putative ZEITLUPE {Oryza sativa (japonica cultivar-group);}
MZ00032332	TC267548	TM00032332	15.47	-1.381	0.00027	0.029609	NA
MZ00039457	CF004335	TM00039457	17.78	-1.384	0.0001	0.029609	unknown protein {Arabidopsis thaliana;} ^|^GB|AAK59532.1|14334708|AY035027 unknown protein {Arabidopsis thaliana;} ^|^GB|AAP04171.1|29824423|BT006188 unknown protein {Arabidopsis thaliana;} ^|^GB|AAP06824.1|-TRUNCATED-
MZ00038345	CD940765	TM00038345	12.25	-1.388	0.0001	0.029609	ubiquitin extension protein {Heterodera schachtii;}
MZ00041889	TC261523	TM00041889	12.49	-1.389	0.00044	0.029609	unknown protein {Oryza sativa (japonica cultivar-group);}
MZ00027161	TC273325	TM00027161	12.44	-1.392	0.00022	0.029609	putative nuclear protein p30 {Oryza sativa (japonica cultivar-group);}
MZ00026431	TC261831	TM00026431	16.28	-1.398	0.0002	0.029609	At5g65410 {Arabidopsis thaliana;} ^|^GB|AAO00745.1|27311559|BT002385 putative protein {Arabidopsis thaliana;} ^|^GB|BAB11563.1|9759621|AB011479 unnamed protein product; contains similarity to unknown protein-TRUNCATED-
MZ00012616	TC268021	TM00012616	14.65	-1.401	0.0011	0.029609	UDP-glycosyltransferase 79A2 {Stevia rebaudiana;}
MZ00036481	BG321167	TM00036481	12.96	-1.401	0.00034	0.029609	NA
MZ00036566	BG833392	TM00036566	14.98	-1.416	0.00016	0.029609	unknown protein {Arabidopsis thaliana;}
MZ00003925	TC263701	TM00003925	8.87	-1.42	0.02665	0.096074	Probable WRKY transcription factor 39 (WRKY DNA-binding protein 39). {Arabidopsis thaliana;} ^|^GB|AAM91416.1|22137142|AY133586 AT3g04670/F7O18_30 {Arabidopsis thaliana;} ^|^GB|AAK96650.1|15450757|AY053420 A-TRUNCATED-
MZ00012690	CF630945_root	TM00012690	13.44	-1.421	0.00028	0.029609	putative bHLH transcription factor {Arabidopsis thaliana;}
MZ00019550	TC258794	TM00019550	13.5	-1.432	0.00036	0.029609	Ocs-element binding factor 1 (OCSBF-1). {Zea mays;} ^|^PIR|T03642|T03642 ocs-binding factor 1 - maize {Zea mays;} ^|^GB|CAA44607.1|444047|ZMOCSBFA ocs-binding factor 1 {Zea mays;}
MZ00019438	TC264772	TM00019438	15.34	-1.435	8e-05	0.029609	hsr201 -like {Oryza sativa (japonica cultivar-group);} ^|^GB|BAD44842.1|52075672|AP002818 hsr201 -like {Oryza sativa (japonica cultivar-group);}
MZ00029583	TC264571	TM00029583	15.31	-1.437	7e-05	0.029609	unknown protein {Oryza sativa (japonica cultivar-group);}
MZ00035627	AW231383	TM00035627	16.06	-1.438	0.00025	0.029609	putative DNA damage binding protein 1 {Oryza sativa (japonica cultivar-group);}
MZ00019791	TC274161	TM00019791	12.01	-1.444	0.00081	0.029609	carbonyl reductase -like protein {Oryza sativa (japonica cultivar-group);} ^|^GB|BAD30279.1|50509139|AP003813 carbonyl reductase -like protein {Oryza sativa (japonica cultivar-group);}
MZ00056710	AZM4_22422	TM00056710	12.88	-1.446	0.00041	0.029609	high mobility group I/Y-2 {Zea mays;}
MZ00024397	TC269445	TM00024397	15.37	-1.449	0.0001	0.029609	actin {Oryza sativa (japonica cultivar-group);}
MZ00029917	TC253869	TM00029917	14.68	-1.456	6e-05	0.029609	AT3g04650/F7O18_13 {Arabidopsis thaliana;} ^|^GB|AAF04895.1|6175169|ATAC011437 unknown protein {Arabidopsis thaliana;} ^|^GB|AAO42761.1|28416461|BT004515 At3g04650/F7O18_13 {Arabidopsis thaliana;}
MZ00029825	TC261372	TM00029825	14.43	-1.456	8e-05	0.029609	F12K11.12 {Arabidopsis thaliana;}
MZ00026302	TC272458	TM00026302	15.52	-1.461	6e-05	0.029609	putative vesicle-associated membrane protein-associated protein {Oryza sativa (japonica cultivar-group);}
MZ00018547	TC274517	TM00018547	17.72	-1.466	0.00017	0.029609	putative heat-shock protein {Oryza sativa (japonica cultivar-group);} ^|^GB|BAB32902.1|13122421|AP003047 putative heat-shock protein {Oryza sativa (japonica cultivar-group);}
MZ00018244	TC259903	TM00018244	14.65	-1.468	9e-05	0.029609	NA
MZ00019472	TC253734	TM00019472	21.26	-1.495	6e-05	0.029609	hypothetical protein similar to Arabidopsis thaliana chromosome 5, MCO15.5 {Oryza sativa (japonica cultivar-group);}
MZ00039101	CD978915	TM00039101	16.61	-1.495	9e-05	0.029609	putative 60S ribosomal protein {Sorghum bicolor;}
MZ00042154	TC251673	TM00042154	15.07	-1.496	9e-05	0.029609	putative amino acid transport protein {Oryza sativa (japonica cultivar-group);}
MZ00044494	TC213871	TM00044494	13.02	-1.512	0.00044	0.029609	thylakoid-bound ascorbate peroxidase {Oryza sativa (japonica cultivar-group);}
MZ00020897	TC266359	TM00020897	13.18	-1.514	0.00044	0.029609	unknown protein {Oryza sativa (japonica cultivar-group);} ^|^GB|BAD28146.1|50252150|AP004858 unknown protein {Oryza sativa (japonica cultivar-group);}
MZ00039339	CD995856	TM00039339	16.95	-1.517	9e-05	0.029609	NA
MZ00024060	TC270254	TM00024060	18.15	-1.524	6e-05	0.029609	putative mitochondrial F0 ATP synthase D chain {Oryza sativa (japonica cultivar-group);} ^|^GB|BAC78567.1|32352148|AB110175 hypothetical protein {Oryza sativa (japonica cultivar-group);}
MZ00025071	TC250085	TM00025071	9.97	-1.533	0.00186	0.031296	CSLF6 {Oryza sativa;}
MZ00033621	AZM4_92254	TM00033621	12.84	-1.538	0.00038	0.029609	unknown protein {Oryza sativa (japonica cultivar-group);}
MZ00025719	TC208234	TM00025719	17.57	-1.539	7e-05	0.029609	serine proteinase homolog F6G3.50 - Arabidopsis thaliana {Arabidopsis thaliana;} ^|^GB|AAO64757.1|29028756|BT005822 AT4g30020/F6G3_50 {Arabidopsis thaliana;} ^|^GB|AAM98098.1|22655014|AY139780 AT4g30020/F6G3_50 {Arabidopsis thaliana;} ^|^GB|CAB43837.1|4938478|ATF6G3 proteinase-like protein {Arabidopsis thaliana;} ^|^GB|CAB80995.1|7269902|ATCHRIV72 EST GB:N37377 spans last intron and 3'''' end of …
MZ00048930	AZM4_27238	TM00048930	12.17	-1.545	0.00894	0.053818	DNA polymerase lambda {Oryza sativa (japonica cultivar-group);}
MZ00048429	AZM4_16934	TM00048429	10.12	-1.545	0.01533	0.070501	SWP1 protein-like {Oryza sativa (japonica cultivar-group);} ^|^GB|BAD01688.1|38424028|AP004256 SWP1 protein-like {Oryza sativa (japonica cultivar-group);}
MZ00034417	TC274356	TM00034417	16.59	-1.547	7e-05	0.029609	Anthocyanin regulatory R-S protein. {Zea mays;} ^|^PIR|S06072|S06072 regulatory protein R-S - maize {Zea mays;} ^|^GB|CAA33805.1|22472|ZMRS unnamed protein product; R-S protein (AA 1-612) {Zea mays;} -TRUNCATED-
MZ00055291	TC263333	TM00055291	13.27	-1.548	8e-05	0.029609	NA
MZ00042945	TC269578	TM00042945	15.39	-1.557	0.00035	0.029609	NA
MZ00052315	BE519208	TM00052315	19.3	-1.557	0.00011	0.029609	putative senescence-associated protein {Pisum sativum;}
MZ00027202	TC251641	TM00027202	12.34	-1.559	0.00078	0.029609	hypothetical protein At2g34690 [imported] - Arabidopsis thaliana {Arabidopsis thaliana;} ^|^GB|AAS76271.1|45752746|BT012177 At2g34690 {Arabidopsis thaliana;} ^|^GB|AAC16265.1|3132476|AC003096 unknown protein-TRUNCATED-
MZ00005999	BQ619282	TM00005999	16.55	-1.56	5e-05	0.029609	Putative serine/threonine kinase {Oryza sativa (japonica cultivar-group);}
MZ00056367	AZM4_103509	TM00056367	13.11	-1.562	7e-05	0.029609	Putative mandelonitrile lyase {Oryza sativa (japonica cultivar-group);}
MZ00050287	AZM4_53361	TM00050287	10.38	-1.573	0.01865	0.078429	unnamed protein product; contains similarity to RNA-binding protein gene_id:MSJ1.23 {Arabidopsis thaliana;}
MZ00025746	TC271740	TM00025746	11.53	-1.574	0.00098	0.029609	TMV-MP30 binding protein 2C-like {Oryza sativa (japonica cultivar-group);} ^|^GB|BAD33965.1|50726353|AP005759 TMV-MP30 binding protein 2C-like {Oryza sativa (japonica cultivar-group);}
MZ00013330	TC268300	TM00013330	15.42	-1.578	7e-05	0.029609	B1160F02.17 {Oryza sativa (japonica cultivar-group);}
MZ00028997	TC262913	TM00028997	8.78	-1.599	0.0244	0.091131	unnamed protein product; contains similarity to unknown protein gb|AAD10690.1 gene_id:K9L2.2 {Arabidopsis thaliana;}
MZ00015973	TC251311	TM00015973	10.46	-1.605	0.0013	0.029609	hypothetical protein similar to Arabidopsis thaliana, F15N18.40 {Oryza sativa (japonica cultivar-group);}
MZ00019816	TC265213	TM00019816	17.95	-1.606	7e-05	0.029609	unknown protein {Arabidopsis thaliana;}
MZ00003593	BE512267	TM00003593	11.34	-1.613	0.00774	0.050518	OSJNBa0006B20.8 {Oryza sativa (japonica cultivar-group);}
MZ00003730	TC267649	TM00003730	14.02	-1.622	4e-05	0.029609	putative gag-pol precursor -orf2 {Zea mays;}
MZ00017403	TC252097	TM00017403	13.25	-1.622	5e-05	0.029609	unknown protein {Oryza sativa (japonica cultivar-group);} ^|^GB|AAT01336.1|46575975|AC093952 unknown protein {Oryza sativa (japonica cultivar-group);}
MZ00042978	TC247945	TM00042978	13.08	-1.628	0.0001	0.029609	LHCII type III chlorophyll a/b binding protein {Vigna radiata;}
MZ00032085	TC267277	TM00032085	10.2	-1.638	0.00311	0.035751	unknown protein {Arabidopsis thaliana;} ^|^GB|AAP78935.1|32306503|BT009667 At4g01860 {Arabidopsis thaliana;}
MZ00005674	BM895909	TM00005674	16.35	-1.639	8e-05	0.029609	PHD finger protein-like {Oryza sativa (japonica cultivar-group);}
MZ00031423	TC277287	TM00031423	10.72	-1.642	0.01175	0.061535	NA
MZ00019027	TC264078	TM00019027	10.4	-1.651	5e-05	0.029609	GAMYB-binding protein {Hordeum vulgare subsp. vulgare;}
MZ00018856	TC253745	TM00018856	14.36	-1.665	4e-05	0.029609	unknown protein {Oryza sativa (japonica cultivar-group);}
MZ00020508	TC265841	TM00020508	14.55	-1.672	5e-05	0.029609	NA
MZ00022463	TC279061	TM00022463	11.75	-1.674	0.00051	0.029609	NA
MZ00030439	TC214189	TM00030439	14.95	-1.675	7e-05	0.029609	OSJNBb0118P14.13 {Oryza sativa (japonica cultivar-group);}
MZ00046677	AZM4_107733	TM00046677	14.38	-1.69	9e-05	0.029609	hypothetical protein similar to Arabidopsis thaliana chromosome 2, At2g42960 {Oryza sativa (japonica cultivar-group);}
MZ00048043	AZM4_136870	TM00048043	13.41	-1.7	8e-05	0.029609	putative Sec61 alpha form 2 {Oryza sativa (japonica cultivar-group);} ^|^GB|BAD28481.1|50252374|AP005313 putative Sec61 alpha form 2 {Oryza sativa (japonica cultivar-group);}
MZ00027672	TC273791	TM00027672	12.68	-1.707	0.00101	0.029609	putative leucine zipper protein {Oryza sativa (japonica cultivar-group);}
MZ00028491	TC252611	TM00028491	15.79	-1.716	4e-05	0.029609	OCL1 homeobox protein {Zea mays;}
MZ00049495	AZM4_38588	TM00049495	17.49	-1.73	0.0001	0.029609	unnamed protein product; ESTs C19814(E10971),AU090481(E10971) correspond to a region of the predicted gene. Similar to Arabidopsis thaliana chromosome 2, sequence from clones T3F17, F11C10, F13A10; auxin-res-TRUNCATED-
MZ00034982	AI065546	TM00034982	17.15	-1.739	7e-05	0.029609	FEN-1 {Oryza sativa (japonica cultivar-group);}
MZ00001693	AZM4_51339	TM00001693	16.56	-1.744	3e-05	0.029609	putative leucine-rich repeat receptor-like kinase {Oryza sativa (indica cultivar-group);}
MZ00014763	TC249747	TM00014763	10.05	-1.756	0.00111	0.029609	putative aminopropyl transferase {Oryza sativa (japonica cultivar-group);} ^|^GB|BAD28219.1|50252211|AP004875 putative aminopropyl transferase {Oryza sativa (japonica cultivar-group);}
MZ00014098	TC270404	TM00014098	18.46	-1.768	4e-05	0.029609	Sgt1 {Oryza sativa (japonica cultivar-group);}
MZ00023292	TC204422	TM00023292	14.52	-1.771	3e-05	0.029609	NA
MZ00029387	TC275436	TM00029387	13.92	-1.835	2e-05	0.029609	NA
MZ00006961	CD058813	TM00006961	21.43	-1.846	0.00047	0.029609	NA
MZ00025890	TC261542	TM00025890	14.97	-1.885	2e-05	0.029609	OSJNBb0034I13.6 {Oryza sativa (japonica cultivar-group);}
MZ00027305	TC251956	TM00027305	12.33	-1.926	2e-05	0.029609	bHLH protein family-like {Oryza sativa (japonica cultivar-group);} ^|^GB|BAD34354.1|50726634|AP006169 bHLH protein family-like {Oryza sativa (japonica cultivar-group);} ^|^GB|BAD33962.1|50726350|AP005759 bHL-TRUNCATED-
MZ00004912	BM336101	TM00004912	14.59	-1.938	3e-05	0.029609	NA
MZ00038200	CD446812	TM00038200	10.53	-2.043	0.00117	0.029609	elongation factor 1-alpha {Zea mays;}
MZ00039272	TC254996	TM00039272	8.76	-2.095	0.00178	0.031061	unknown protein {Arabidopsis thaliana;}
MZ00031963	BG833655	TM00031963	11.47	-2.114	0.00063	0.029609	NA
MZ00051831	AZM4_90446	TM00051831	15.71	-2.118	2e-05	0.029609	membrane-anchored endo-1,4-beta-glucanase {Gossypium hirsutum;}
MZ00021392	TC266283	TM00021392	13.49	-2.157	2e-05	0.029609	hypothetical protein {Oryza sativa (japonica cultivar-group);} ^|^GB|BAD09766.1|42408589|AP004643 hypothetical protein {Oryza sativa (japonica cultivar-group);}
MZ00003973	BG458957	TM00003973	10.26	-2.161	0.01705	0.074604	putative GTP-binding protein {Oryza sativa (japonica cultivar-group);}
MZ00026765	TC262399	TM00026765	9.97	-2.246	0.00742	0.049532	unknown protein {Oryza sativa (japonica cultivar-group);}
MZ00032553	TC276465	TM00032553	9.74	-2.263	0.00816	0.05151	unknown protein {Oryza sativa (japonica cultivar-group);}
MZ00018984	TC274979	TM00018984	11.63	-2.414	1e-05	0.029609	putative polyprotein {Zea mays;}
MZ00032070	TC216421	TM00032070	8.61	-2.427	0.0206	0.082701	contains ESTs D24303(R1701),C26098(C11628) unknown protein {Oryza sativa (japonica cultivar-group);}
MZ00033581	AI670241	TM00033581	9.91	-2.711	0.00023	0.029609	NA
MZ00025182	TC271073	TM00025182	11.39	-2.727	0.00026	0.029609	similar to phosphate/phosphoenolpyruvate translocator protein {Oryza sativa (japonica cultivar-group);} ^|^GB|BAB86434.1|19571007|AP003221 contains EST AU071043(R10645) similar to phosphate/phosphoenolpyruva-TRUNCATED-
MZ00031239	TC266571	TM00031239	8.82	-3.177	0.02324	0.088618	OSJNBa0072F16.6 {Oryza sativa (japonica cultivar-group);}
MZ00024641	TC270912	TM00024641	13.96	-3.507	0.00056	0.029609	tonoplast membrane integral protein ZmTIP3-1 {Zea mays;}
MZ00000491	AI629451	TM00000491	13.39	-3.547	1e-05	0.029609	NA
MZ00028534	TC264083	TM00028534	9.81	2.902	0.05433	0.148412	hypothetical protein {Oryza sativa (japonica cultivar-group);} ^|^GB|BAD30356.1|50508110|AP003840 hypothetical protein {Oryza sativa (japonica cultivar-group);}
MZ00036993	BM336387	TM00036993	11.32	1.992	0.06679	0.169195	NA
MZ00018785	TC252846	TM00018785	9.97	1.92	0.02904	0.101194	zinc finger POZ domain protein-like {Oryza sativa (japonica cultivar-group);} ^|^GB|BAD45423.1|52076546|AP003633 zinc finger POZ domain protein-like {Oryza sativa (japonica cultivar-group);}
MZ00055804	TC271313	TM00055804	10.88	1.834	0.07934	0.188742	NA
MZ00035866	AZM4_104391	TM00035866	11.22	1.759	0.06494	0.166005	cytochrome P450 monooxygenase CYP92A1 {Zea mays;}
MZ00048869	AZM4_26008	TM00048869	8.26	1.696	0.08567	0.198325	OSJNBa0093F12.11 {Oryza sativa (japonica cultivar-group);} ^|^GB|CAE03937.3|39545859|OSJN00129 OSJNBa0093F12.11 {Oryza sativa (japonica cultivar-group);}
MZ00042890	TC269396	TM00042890	10.38	1.66	0.04431	0.130854	putative 60S RIBOSOMAL PROTEIN L36 {Oryza sativa (japonica cultivar-group);}
MZ00042212	TC252368	TM00042212	12.34	1.643	0.03915	0.120833	cytochrome P450 {Zea mays;}
MZ00046619	AZM4_105635	TM00046619	10.52	1.611	0.03877	0.120115	hypothetical protein F13K23.10 [imported] - Arabidopsis thaliana {Arabidopsis thaliana;} ^|^GB|AAF78490.1|8698732|F13K23 Contains weak similarity to LIP1 gene product gi|7297743 from Drosophila melanogaster -TRUNCATED-
MZ00004056	BG833359	TM00004056	10.91	1.534	0.07672	0.184713	NA
MZ00041936	TC271966	TM00041936	7.9	1.516	0.05984	0.157725	OSJNBb0103I08.16 {Oryza sativa (japonica cultivar-group);}
MZ00007556	CD444115	TM00007556	8.65	1.513	0.07064	0.175507	NA
MZ00016675	TC269356	TM00016675	13.25	1.475	0.03936	0.121218	putative ubiquitin protein {Oryza sativa (japonica cultivar-group);} ^|^GB|AAG13589.1|10140758|AC051633 putative ubiquitin protein {Oryza sativa (japonica cultivar-group);}
MZ00024668	TC260472	TM00024668	12.24	1.463	0.06279	0.162372	putative calcium ATPase {Oryza sativa (japonica cultivar-group);}
MZ00037892	TC263951	TM00037892	14.07	1.437	0.0609	0.15938	hypothetical protein {Oryza sativa (japonica cultivar-group);} ^|^GB|BAB84390.1|18461193|AP003279 hypothetical protein {Oryza sativa (japonica cultivar-group);}
MZ00030021	TC275636	TM00030021	11.51	1.384	0.08343	0.194934	P450 {Oryza sativa (japonica cultivar-group);}
MZ00029626	TC264698	TM00029626	11.2	1.378	0.0456	0.133104	OSJNBa0017B10.5 {Oryza sativa (japonica cultivar-group);}
MZ00048618	AZM4_23005	TM00048618	15.9	1.337	0.07712	0.185314	hypothetical protein {Oryza sativa (japonica cultivar-group);}
MZ00015223	TC249782	TM00015223	11.51	1.336	0.08549	0.19803	calmodulin-binding protein - maize (fragment) {Zea mays;} ^|^GB|AAA33447.1|483412|MZECMBPB calmodulin-binding protein {Zea mays;}
MZ00042095	TC195592	TM00042095	12.51	1.321	0.05732	0.153403	NA
MZ00015899	TC259585	TM00015899	10.38	1.295	0.03868	0.119962	cinnamoyl CoA reductase - maize {Zea mays;} ^|^GB|CAA74071.1|2239260|ZMCCRGENE cinnamoyl CoA reductase {Zea mays;}
MZ00001248	AW146551	TM00001248	11.06	1.265	0.04882	0.138775	putative growth regulator {Oryza sativa (japonica cultivar-group);} ^|^GB|BAD07495.1|41052647|AP003983 putative growth regulator {Oryza sativa (japonica cultivar-group);}
MZ00026306	TC249730	TM00026306	12.03	1.262	0.05815	0.154716	putative 3-isopropylmalate dehydratase large subunit {Oryza sativa (japonica cultivar-group);}
MZ00056475	AZM4_118803	TM00056475	8.27	1.24	0.05889	0.15604	Putative AC transposase (ORFA). {Zea mays;}
MZ00025829	TC271848	TM00025829	12.03	1.223	0.04222	0.126889	NA
MZ00005285	BM382066	TM00005285	11.54	1.219	0.07487	0.182005	putative calcineurin {Oryza sativa (japonica cultivar-group);} ^|^GB|AAG60198.1|12597890|AC084763 putative calcineurin {Oryza sativa (japonica cultivar-group);}
MZ00041570	TC259625	TM00041570	14.22	1.218	0.07148	0.176895	light induced protein like protein {Oryza sativa (japonica cultivar-group);}
MZ00019516	TC264951	TM00019516	11.46	1.216	0.05605	0.151266	hydroxyproline-rich glycoprotein-like protein {Oryza sativa (japonica cultivar-group);} ^|^GB|BAD38036.1|51535954|AP005393 hydroxyproline-rich glycoprotein-like protein {Oryza sativa (japonica cultivar-group-TRUNCATED-
MZ00025434	TC260609	TM00025434	11.37	1.21	0.04594	0.133796	putative threonine synthase {Oryza sativa (japonica cultivar-group);}
MZ00015447	TC250605	TM00015447	13.75	1.199	0.07218	0.177957	putative signal recognition particle 54K protein {Oryza sativa (japonica cultivar-group);} ^|^GB|BAC03250.1|21743252|AP003265 putative signal recognition particle 54kD protein {Oryza sativa (japonica cultiva-TRUNCATED-
MZ00025266	TC271254	TM00025266	10.2	1.183	0.04037	0.123265	putative flavoprotein alpha-subunit, having alternative splicing products {Oryza sativa (japonica cultivar-group);}
MZ00047118	AZM4_11721	TM00047118	11.45	1.18	0.0605	0.158729	putative phosphatase (with alternative splicing) {Oryza sativa (japonica cultivar-group);}
MZ00019089	TC253938	TM00019089	11.73	1.179	0.04923	0.139416	NA
MZ00015781	TC250888	TM00015781	10.44	1.177	0.03474	0.112352	proline-rich protein-like {Oryza sativa (japonica cultivar-group);}
MZ00055366	TC275026	TM00055366	12.24	1.163	0.08068	0.190759	NA
MZ00050391	AZM4_58820	TM00050391	11.24	1.158	0.04243	0.127302	NA
MZ00004443	BI679381	TM00004443	12.92	1.138	0.06719	0.169764	putative GTPase {Oryza sativa (japonica cultivar-group);} ^|^GB|BAD07538.1|41052546|AP004049 putative GTPase {Oryza sativa (japonica cultivar-group);}
MZ00018248	TC253261	TM00018248	10.69	1.137	0.07267	0.17865	bzip-like transcription factor-like {Oryza sativa (japonica cultivar-group);} ^|^GB|BAD34305.1|50725303|AP006149 bzip-like transcription factor-like {Oryza sativa (japonica cultivar-group);} ^|^G-TRUNCATED-
MZ00027543	TC210599	TM00027543	12.39	1.125	0.03214	0.107324	unknown protein {Arabidopsis thaliana;} ^|^GB|AAM64827.1|21592877|AY087274 unknown {Arabidopsis thaliana;} ^|^GB|AAL24373.1|16649043|AY059891 Unknown protein {Arabidopsis thaliana;} ^|^GB|AAC09038.2|20197034|AC003673 expressed protein {Arabidopsis thaliana;}
MZ00000736	AI795566	TM00000736	10.85	1.124	0.04258	0.12755	NA
MZ00001842	AZM4_24098	TM00001842	10.52	1.118	0.04013	0.122774	hypothetical protein similar to Arabidopsis thaliana chromosome 4, F16G20.140 {Oryza sativa (japonica cultivar-group);} ^|^GB|BAB61209.1|14587298|AP003256 hypothetical protein similar to Arabidopsis thaliana-TRUNCATED-
MZ00022522	TC257409	TM00022522	11.06	1.117	0.06231	0.161576	NA
MZ00003903	BG321310	TM00003903	14.35	1.109	0.0334	0.109649	protein kinase-like {Oryza sativa (japonica cultivar-group);}
MZ00048469	AZM4_1897	TM00048469	11.82	1.105	0.0513	0.143106	contains EST D41293(S3679) unknown protein {Oryza sativa (japonica cultivar-group);} ^|^GB|BAB90012.1|20161082|AP003335 contains EST D41293(S3679) unknown protein {Oryza sativa (japonica cultivar-group);} -TRUNCATED-
MZ00050404	AZM4_58963	TM00050404	11.37	1.077	0.03835	0.119417	quinone-oxidoreductase QR1 {Triphysaria versicolor;}
MZ00020426	TC265016	TM00020426	11.18	1.075	0.0491	0.139198	hypothetical protein {Oryza sativa (japonica cultivar-group);}
MZ00028821	TC253128	TM00028821	11.61	1.071	0.04782	0.136825	putative plastidic phosphoglucomutase {Oryza sativa (japonica cultivar-group);}
MZ00040418	CF627474_root	TM00040418	10.83	1.069	0.04453	0.131171	hypothetical protein T7H20.110 - Arabidopsis thaliana {Arabidopsis thaliana;} ^|^GB|CAB82979.1|7340680|ATT7H20 putative protein {Arabidopsis thaliana;}
MZ00016892	TC273192	TM00016892	10.6	1.066	0.02937	0.101748	hypothetical protein similar to Arabidopsis thaliana chromosome 3, T17B22.4 {Oryza sativa (japonica cultivar-group);}
MZ00004876	BM334276	TM00004876	9.83	1.057	0.07434	0.181147	NA
MZ00056546	AZM4_12664	TM00056546	11.47	1.043	0.05371	0.147183	hypothetical protein similar to Arabidopsis thaliana chromosome 1, F16A14.24 {Oryza sativa (japonica cultivar-group);} ^|^GB|BAB39917.1|13486680|AP002912 hypothetical protein similar to Arabidopsis thaliana -TRUNCATED-
MZ00013063	ZRSiTERTOOT0282	TM00013063	12	1.033	0.05978	0.157616	pol protein homolog - maize retrotransposon Opie-2 {Zea mays;} ^|^GB|AAC49502.1|3645899|ZMU68408 5' end not determined experimentally {Zea mays;}
MZ00017761	TC263368	TM00017761	10.27	1.024	0.04105	0.124681	glutaredoxin-like {Oryza sativa (japonica cultivar-group);}
MZ00049047	AZM4_32698	TM00049047	11.08	1.018	0.02956	0.102099	unknown protein {Oryza sativa (japonica cultivar-group);} ^|^GB|AAT07572.1|46981254|AC105318 unknown protein {Oryza sativa (japonica cultivar-group);}
MZ00000570	AI668200	TM00000570	10.95	1.016	0.06	0.157939	unknown protein {Oryza sativa (japonica cultivar-group);}
MZ00017551	TC273546	TM00017551	11.21	1.013	0.03861	0.119883	putative NADPH HC toxin reductase {Oryza sativa (japonica cultivar-group);} ^|^GB|BAC81169.1|33354188|AP003840 putative NADPH HC toxin reductase {Oryza sativa (japonica cultivar-group);}
MZ00024058	TC258938	TM00024058	11.14	1.007	0.04031	0.123147	lipid transfer protein-like protein {Oryza sativa (japonica cultivar-group);} ^|^GB|CAE01698.2|38345484|OSJN00060 OSJNBa0010H02.22 {Oryza sativa (japonica cultivar-group);}
MZ00035331	AI941995	TM00035331	11.05	1.007	0.05677	0.152406	ankyrin-like protein {Arabidopsis thaliana;}
MZ00048061	AZM4_136957	TM00048061	10.67	1.006	0.04321	0.128785	putative stress-related protein {Oryza sativa (japonica cultivar-group);}
MZ00027688	TC263319	TM00027688	12.55	-1.002	0.02993	0.102907	putative protein kinase {Oryza sativa (japonica cultivar-group);} ^|^GB|AAR01726.1|37718855|AC120505 putative protein kinase {Oryza sativa (japonica cultivar-group);}
MZ00046962	TC276735	TM00046962	11.4	-1.006	0.08484	0.197063	putative trehalose-phosphatase {Oryza sativa (japonica cultivar-group);}
MZ00034989	AI065584	TM00034989	10.98	-1.018	0.0729	0.179021	NA
MZ00044152	TC262415	TM00044152	10.83	-1.027	0.07427	0.181016	putative zinc finger protein {Oryza sativa (japonica cultivar-group);} ^|^GB|BAC66728.1|29467558|AP004635 putative zinc finger protein {Oryza sativa (japonica cultivar-group);}
MZ00047969	AZM4_136024	TM00047969	14.86	-1.033	0.03685	0.116512	putative monooxygenase 2 {Oryza sativa (japonica cultivar-group);} ^|^GB|BAC83300.1|34393624|AP004051 putative monooxygenase 2 {Oryza sativa (japonica cultivar-group);}
MZ00026412	TC265954	TM00026412	11.55	-1.049	0.03457	0.112064	glutamine synthetase {Zea mays;}
MZ00029858	TC264704	TM00029858	10.62	-1.057	0.05071	0.142188	putative serine/threonine protein kinase {Oryza sativa (japonica cultivar-group);}
MZ00039569	CF010417	TM00039569	10.4	-1.058	0.0791	0.188355	unnamed protein product {Homo sapiens;}
MZ00041488	TC251794	TM00041488	11.14	-1.069	0.0421	0.126664	hypothetical protein {Oryza sativa (japonica cultivar-group);} ^|^GB|AAK92653.1|15217309|AC079634 Hypothetical protein {Oryza sativa (japonica cultivar-group);}
MZ00022737	TC257391	TM00022737	10.69	-1.077	0.04386	0.13003	unknown protein {Oryza sativa (japonica cultivar-group);}
MZ00022892	TC203875	TM00022892	10.43	-1.082	0.02909	0.101241	OSJNBa0043L09.1 {Oryza sativa (japonica cultivar-group);}
MZ00027478	TC252447	TM00027478	10.29	-1.082	0.04495	0.131921	NA
MZ00056131	TC267024	TM00056131	10.51	-1.086	0.0286	0.100354	vacuolar ATPase:SUBUNIT=G. {Manduca sexta;}
MZ00022073	TC278351	TM00022073	9.87	-1.088	0.05306	0.146046	putative DNA binding domain containing protein {Oryza sativa (japonica cultivar-group);} ^|^GB|AAN05531.1|22758327|AC027038 putative DNA binding domain containing protein {Oryza sativa (japonica cultivar-gro-TRUNCATED-
MZ00021313	TC272055	TM00021313	10.28	-1.09	0.0403	0.123117	putative HSPC058 {Oryza sativa (japonica cultivar-group);}
MZ00020646	TC254890	TM00020646	10.1	-1.142	0.04678	0.135142	unknown protein {Oryza sativa (japonica cultivar-group);}
MZ00013193	NP671001	TM00013193	10.3	-1.149	0.04305	0.128522	NA
MZ00055461	TC266167	TM00055461	10.33	-1.149	0.0758	0.183342	putative glycosyl hydrolase family 35 (beta-galactosidase) {Oryza sativa (japonica cultivar-group);}
MZ00033255	TC267218	TM00033255	10.47	-1.15	0.06044	0.158621	putative transcription factor(auxin response factor) {Oryza sativa (japonica cultivar-group);}
MZ00026800	TC259623	TM00026800	10.56	-1.154	0.0755	0.182953	putative THO complex 3 {Oryza sativa (japonica cultivar-group);}
MZ00056976	AZM4_49750	TM00056976	9.99	-1.166	0.06251	0.161916	Cytochrome P450 88A1 (EC 1.14.-.-) (Dwarf3 protein). {Zea mays;} ^|^PIR|T02263|T02263 cytochrome P450 DWARF3 - maize {Zea mays;} ^|^GB|AAC49067.1|987267|ZMU32579 DWARF3 {Zea mays;}
MZ00035350	AI944181	TM00035350	10.72	-1.176	0.05701	0.152881	NA
MZ00022684	BG874121	TM00022684	11.27	-1.182	0.05004	0.141011	NA
MZ00036293	BE640084	TM00036293	11.52	-1.183	0.06412	0.164642	OSJNBa0087O24.9 {Oryza sativa (japonica cultivar-group);}
MZ00015918	TC251039	TM00015918	10.33	-1.187	0.04078	0.12413	unknown protein {Oryza sativa (japonica cultivar-group);} ^|^GB|BAC57311.1|28411836|AP004708 unknown protein {Oryza sativa (japonica cultivar-group);}
MZ00035757	AW424693	TM00035757	10.92	-1.271	0.08464	0.196721	NA
MZ00013647	TC191488	TM00013647	11.01	-1.3	0.05469	0.148999	NA
MZ00006875	CB924355	TM00006875	11.63	-1.357	0.0588	0.15593	NA
MZ00035015	AI065765	TM00035015	11.14	-1.377	0.0753	0.182663	NA
MZ00017043	TC250801	TM00017043	9.9	-1.398	0.04602	0.133913	mitochondrial uncoupling protein 4 {Saccharum officinarum;}
MZ00021010	TC256042	TM00021010	10.53	-1.428	0.07693	0.185061	sucrose-phosphate synthase {Saccharum officinarum;}
MZ00031548	TC266745	TM00031548	9.77	-1.433	0.03784	0.118329	putative cyclic nucleotide gated channel homolog {Oryza sativa (japonica cultivar-group);}
MZ00014292	TC192561	TM00014292	10.88	-1.453	0.04095	0.124465	phenylalanine ammonia-lyase {Zea mays;}
MZ00032046	TC216378	TM00032046	10.1	-1.536	0.07199	0.177698	NA
MZ00057074	TC261876	TM00057074	14.24	-1.71	0.03238	0.107856	putative DNA primase large subunit {Oryza sativa (japonica cultivar-group);} ^|^GB|BAD31369.1|50510201|AP005438 putative DNA primase large subunit {Oryza sativa (japonica cultivar-group);}
MZ00019211	TC275583	TM00019211	11.56	-1.779	0.05157	0.143533	contains ESTs AU031644(R0117),D23771(R0117) similar to Arabidopsis thaliana chromosome 1, F23N20.18 unknown protein {Oryza sativa (japonica cultivar-group);}
MZ00016282	TC250593	TM00016282	11.52	-1.789	0.0617	0.16071	receptor-protein kinase-like protein {Arabidopsis thaliana;}
MZ00049679	AZM4_40685	TM00049679	9.21	-1.797	0.03899	0.120588	putative Peroxidase 1 precursor {Oryza sativa (japonica cultivar-group);}
MZ00029766	TC264764	TM00029766	8.88	-1.936	0.04734	0.136043	UbiE/COQ5 methyltransferase-like {Oryza sativa (japonica cultivar-group);}

## Sheet: KAR1-smoke 12h
ID	Name	TIGR ID	A	logFC	p	adj p	Putative annotation
MZ00033003	TC278672	TM00033003	10.38	2.534	0.00484	0.066476	hypothetical protein {Sorghum bicolor;}
MZ00028534	TC264083	TM00028534	10.08	2.219	0.00348	0.062775	hypothetical protein {Oryza sativa (japonica cultivar-group);} ^|^GB|BAD30356.1|50508110|AP003840 hypothetical protein {Oryza sativa (japonica cultivar-group);}
MZ00003585	TC273740	TM00003585	11.51	2.195	0.01632	0.096332	unknown protein {Oryza sativa (japonica cultivar-group);}
MZ00041918	TC261608	TM00041918	10.71	2.173	0.00345	0.062775	unknown protein {Oryza sativa (japonica cultivar-group);}
MZ00001142	AW065635	TM00001142	11.13	2.058	0.01664	0.097224	NA
MZ00021644	TC254208	TM00021644	11.3	2.057	0.00032	0.060392	AT5g19150/T24G5_50 {Arabidopsis thaliana;} ^|^GB|AAK82488.1|15081666|AY048225 AT5g19150/T24G5_50 {Arabidopsis thaliana;}
MZ00040023	CF045618	TM00040023	10.07	2.056	0.00031	0.060392	ribosomal protein {Bromus inermis;}
MZ00022014	TC256638	TM00022014	10.17	2.054	0.00414	0.064093	putative LRR receptor-like protein kinase {Oryza sativa (japonica cultivar-group);}
MZ00050588	AZM4_60751	TM00050588	10.37	2.024	0.00735	0.073306	hypothetical protein At2g28370 [imported] - Arabidopsis thaliana {Arabidopsis thaliana;} ^|^GB|AAN28894.1|23506069|AY143955 At2g28370/T1B3.11 {Arabidopsis thaliana;} ^|^GB|AAM62472.1|21553379|AY085240 unknow-TRUNCATED-
MZ00038061	CD439954	TM00038061	11.97	1.931	0.00241	0.060787	contains ESTs AU030293(E50868),AU030294(E50868) similar to Arabidopsis thaliana chromosome 4, F9D16.100 unknown protein {Oryza sativa (japonica cultivar-group);} ^|^GB|BAB92114.1|20804416|AP002900 contains E-TRUNCATED-
MZ00023735	TC269236	TM00023735	11.24	1.908	0.00354	0.062775	putative beta 4 proteasome subunit {Zea mays;}
MZ00022073	TC278351	TM00022073	10.36	1.847	0.0001	0.060392	putative DNA binding domain containing protein {Oryza sativa (japonica cultivar-group);} ^|^GB|AAN05531.1|22758327|AC027038 putative DNA binding domain containing protein {Oryza sativa (japonica cultivar-gro-TRUNCATED-
MZ00020111	TC200056	TM00020111	12.67	1.781	0.00868	0.076493	4-coumarate--CoA ligase 4CL1 {Lolium perenne;}
MZ00038850	CD965435	TM00038850	9.59	1.774	0.00201	0.060392	putative Pyrophosphate--fructose 6-phosphate 1-phosphotransferase alpha subunit {Oryza sativa (japonica cultivar-group);}
MZ00027356	TC273053	TM00027356	11.75	1.771	0.00262	0.06086	contains ESTs C98798(E13109),C98799(E13109) similar to Arabidopsis thaliana chromosome 3, MGD8.17 unknown protein {Oryza sativa (japonica cultivar-group);}
MZ00015994	TC261672	TM00015994	12.85	1.737	0.00555	0.068389	expressed protein {Oryza sativa (japonica cultivar-group);}
MZ00056897	TC273284	TM00056897	12.54	1.735	0.00112	0.060392	NADP malic enzyme {Oryza sativa (japonica cultivar-group);}
MZ00039630	CF015120	TM00039630	12.99	1.701	0.00026	0.060392	unnamed protein product; gene_id:F1D9.26 unknown protein {Arabidopsis thaliana;}
MZ00056164	TC253555	TM00056164	10.47	1.699	0.00031	0.060392	contains ESTs AU082681(E30131),AU029305(E30131) unknown protein {Oryza sativa (japonica cultivar-group);} ^|^GB|BAB92660.1|20804984|AP003433 contains ESTs AU082681(E30131),AU029305(E30131) unknown protein -TRUNCATED-
MZ00026586	AZM4_92227	TM00026586	11.02	1.676	0.01031	0.080886	putative GAMYB-binding protein {Oryza sativa (japonica cultivar-group);}
MZ00016434	AZM4_34197	TM00016434	13	1.675	0.00076	0.060392	putative auxin response factor {Oryza sativa (japonica cultivar-group);} ^|^GB|BAD45527.1|52076626|AP003728 putative auxin response factor {Oryza sativa (japonica cultivar-group);}
MZ00050563	TC264366	TM00050563	11.4	1.67	0.00735	0.073296	extensin homolog T9E8.80 - Arabidopsis thaliana {Arabidopsis thaliana;} ^|^GB|CAB40769.1|4584539|ATT9E8 extensin-like protein {Arabidopsis thaliana;} ^|^GB|CAB78376.1|7268037|ATCHRIV36 extensin-like protein -TRUNCATED-
MZ00022353	TC278516	TM00022353	11.33	1.649	0.0007	0.060392	hypothetical protein {Oryza sativa (japonica cultivar-group);} ^|^GB|AAG13576.1|10140744|AC037425 hypothetical protein {Oryza sativa (japonica cultivar-group);}
MZ00033249	TC258032	TM00033249	13.95	1.624	0.00176	0.060392	putative NEP1-interacting protein {Oryza sativa (japonica cultivar-group);}
MZ00041362	TC270181	TM00041362	12.45	1.611	0.00694	0.072566	putative Avr9/Cf-9 rapidly elicited protein {Oryza sativa (japonica cultivar-group);} ^|^GB|BAC66766.1|29467539|AP005506 putative Avr9/Cf-9 rapidly elicited protein {Oryza sativa (japonica cultivar-group);} -TRUNCATED-
MZ00006983	CD219457	TM00006983	11.82	1.594	0.00037	0.060392	OJ000126_13.13 {Oryza sativa (japonica cultivar-group);} ^|^GB|CAE01512.2|32479725|OSJN00010 OJ991214_12.1 {Oryza sativa (japonica cultivar-group);}
MZ00019004	TC264388	TM00019004	11.06	1.565	0.00962	0.079111	hypothetical protein {Arabidopsis thaliana;}
MZ00043723	TC260465	TM00043723	11.42	1.557	0.01032	0.08092	histone H1 - maize {Zea mays;} ^|^GB|CAA40362.1|22321|ZMH1HIS H1 histone {Zea mays;}
MZ00025856	TC271893	TM00025856	15.36	1.531	0.00014	0.060392	unnamed protein product; ESTs D40069(S1808),D40089(S1834),AU083572(S1834) correspond to a region of the predicted gene. Similar to Citrus limon vacuolar V-H+ATPase subunit E (AF165939) {Oryza sativa (japonic-TRUNCATED-
MZ00044343	TC274599	TM00044343	11.49	1.499	0.00078	0.060392	NA
MZ00035267	AI834415	TM00035267	12.48	1.498	0.00036	0.060392	NA
MZ00013898	TC248743	TM00013898	15.48	1.482	7e-05	0.060392	unknown protein {Oryza sativa (japonica cultivar-group);}
MZ00047740	AZM4_1323	TM00047740	10.57	1.478	0.00641	0.070803	transducin family protein {Oryza sativa (japonica cultivar-group);}
MZ00046619	AZM4_105635	TM00046619	11.46	1.433	0.00069	0.060392	hypothetical protein F13K23.10 [imported] - Arabidopsis thaliana {Arabidopsis thaliana;} ^|^GB|AAF78490.1|8698732|F13K23 Contains weak similarity to LIP1 gene product gi|7297743 from Drosophila melanogaster -TRUNCATED-
MZ00024057	TC258926	TM00024057	12.1	1.43	0.00202	0.060392	lipid transfer protein-like protein {Oryza sativa (japonica cultivar-group);} ^|^GB|CAE01698.2|38345484|OSJN00060 OSJNBa0010H02.22 {Oryza sativa (japonica cultivar-group);}
MZ00027394	TC262987	TM00027394	14.01	1.414	0.00051	0.060392	putative protein kinase {Oryza sativa (japonica cultivar-group);}
MZ00017015	TC262590	TM00017015	16.23	1.411	0.00013	0.060392	contains ESTs AU070282(S21326),C26605(C12676),C72475(E1678),D15872 (C1448),AU091541(C12676) unknown protein {Oryza sativa (japonica cultivar-group);} ^|^GB|BAB03412.1|9558493|AP002816 unnamed protein -TRUNCATED-
MZ00042226	TC254056	TM00042226	11.52	1.397	0.00137	0.060392	putative peroxidase {Oryza sativa (japonica cultivar-group);}
MZ00022489	TC257469	TM00022489	15.78	1.397	0.00013	0.060392	NA
MZ00018209	TC253047	TM00018209	17.01	1.396	0.00051	0.060392	shrunken seed protein (SSE1) {Arabidopsis thaliana;} ^|^GB|AAM14899.1|20197055|AC003680 expressed protein {Arabidopsis thaliana;}
MZ00026206	TC260663	TM00026206	11.02	1.389	0.00066	0.060392	auxilin-like protein {Arabidopsis thaliana;} ^|^GB|AAP81797.1|32441244|BT009679 At4g12780 {Arabidopsis thaliana;}
MZ00005675	BM895987	TM00005675	17.74	1.388	7e-05	0.060392	NA
MZ00013974	TC248252	TM00013974	15.43	1.383	0.00117	0.060392	NADH-ubiquinone oxidoreductase-related-like protein {Oryza sativa (japonica cultivar-group);}
MZ00000758	AI834087	TM00000758	12.18	1.379	0.00217	0.060392	OSJNBa0059D20.8 {Oryza sativa (japonica cultivar-group);}
MZ00043542	TC260539	TM00043542	12.93	1.374	0.0119	0.08515	Mitochondrial import inner membrane translocase subunit Tim9. {Oryza sativa;} ^|^PIR|T51188|T51188 small zinc finger-like protein [imported] - rice {Oryza sativa;} ^|^GB|AAD40019.1|5107214|AF150113 small zin-TRUNCATED-
MZ00046534	AZM4_104195	TM00046534	13.92	1.37	0.01748	0.099092	unknown protein {Oryza sativa (japonica cultivar-group);} ^|^GB|BAD21518.1|47847740|AP004028 unknown protein {Oryza sativa (japonica cultivar-group);}
MZ00055936	TC254270	TM00055936	14.84	1.367	0.00015	0.060392	OSJNBa0038O10.9 {Oryza sativa (japonica cultivar-group);}
MZ00041599	TC193002	TM00041599	21.3	1.366	7e-05	0.060392	DEAD-Box RNA helicase-like protein {Arabidopsis thaliana;} ^|^GB|AAL32580.1|17064852|AY062502 DEAD-Box RNA helicase-like protein {Arabidopsis thaliana;} ^|^GB|BAB01770.1|9293867|AB022215 DEAD-Box RNA helicase-like protein {Arabidopsis thaliana;}
MZ00015483	TC252593	TM00015483	15.4	1.364	8e-05	0.060392	origin recognition complex subunit 1 {Zea mays;}
MZ00030526	TC275513	TM00030526	12.15	1.364	0.01528	0.093952	putative epsin 2a {Oryza sativa (japonica cultivar-group);} ^|^GB|AAK98696.1|15451572|AC069158 Putative epsin {Oryza sativa (japonica cultivar-group);}
MZ00004563	BM074280	TM00004563	19.7	1.357	0.00023	0.060392	NA
MZ00040276	CF063264	TM00040276	12.39	1.354	0.00131	0.060392	NA
MZ00030083	TC254232	TM00030083	16.23	1.346	0.00023	0.060392	unknown protein {Oryza sativa (japonica cultivar-group);}
MZ00031548	TC266745	TM00031548	11.21	1.346	0.00033	0.060392	putative cyclic nucleotide gated channel homolog {Oryza sativa (japonica cultivar-group);}
MZ00020242	TC263630	TM00020242	14.7	1.345	0.00011	0.060392	CONSTANS-like protein CO8 {Hordeum vulgare subsp. vulgare;}
MZ00019787	TC275018	TM00019787	12.83	1.333	0.00029	0.060392	putative myb-related transcription activator {Oryza sativa (japonica cultivar-group);} ^|^GB|BAB16456.1|10798825|AP002483 putative myb-related transcription activator {Oryza sativa (japonica cultivar-group);-TRUNCATED-
MZ00022662	TC255908	TM00022662	15.27	1.331	0.00029	0.060392	putative CTP synthase {Oryza sativa (japonica cultivar-group);}
MZ00021579	TC267762	TM00021579	14.1	1.327	0.00018	0.060392	OSJNBa0063C18.19 {Oryza sativa (japonica cultivar-group);} ^|^GB|CAE01542.2|38344881|OSJN00009 OSJNBa0033G05.5 {Oryza sativa (japonica cultivar-group);}
MZ00017156	TC260695	TM00017156	11.68	1.32	0.01634	0.096406	hypothetical protein {Oryza sativa (japonica cultivar-group);}
MZ00023811	TC248857	TM00023811	16.36	1.304	0.00018	0.060392	putative ribosomal protein L27a {Oryza sativa (japonica cultivar-group);}
MZ00049087	AZM4_32991	TM00049087	16.74	1.298	0.00025	0.060392	unknown protein {Oryza sativa (japonica cultivar-group);}
MZ00007300	CD439386	TM00007300	11.98	1.297	0.00095	0.060392	plasma membrane proton-ATPase gene OSA3 {Oryza sativa (japonica cultivar-group);}
MZ00019141	TC198844	TM00019141	12.74	1.292	0.01581	0.095044	unknown protein {Oryza sativa (japonica cultivar-group);}
MZ00017460	TC252549	TM00017460	13.29	1.291	9e-05	0.060392	putative cyclin-dependent kinase inhibitor {Oryza sativa (japonica cultivar-group);} ^|^GB|AAG16867.1|10440629|AC069145 putative cyclin-dependent kinase inhibitor {Oryza sativa (japonica cultivar-group);} -TRUNCATED-
MZ00018131	TC263309	TM00018131	11.94	1.29	0.00092	0.060392	THA4 {Zea mays;}
MZ00048476	AZM4_1927	TM00048476	14.07	1.289	0.00144	0.060392	hypothetical protein {Oryza sativa (japonica cultivar-group);} ^|^GB|BAB86541.1|19571117|AP003566 hypothetical protein {Oryza sativa (japonica cultivar-group);} ^|^GB|BAB64117.1|15408711|AP003235 hypothetica-TRUNCATED-
MZ00047858	AZM4_134925	TM00047858	14.69	1.289	0.00026	0.060392	ankyrin repeat protein family-like protein {Oryza sativa (japonica cultivar-group);} ^|^GB|BAC83641.1|34393906|AP004990 ankyrin repeat protein family-like protein {Oryza sativa (japonica cultivar-group);} -TRUNCATED-
MZ00025548	TC250653	TM00025548	10.5	1.289	0.01681	0.097432	unnamed protein product; ESTs AU097577(C62003),C28669(C62003) correspond to a region of the predicted gene. Similar to Arabidopsis thaliana DNA chromosome 5, BAC clone F18O22; putative protein (AL163817) {Or-TRUNCATED-
MZ00048421	AZM4_16776	TM00048421	11.13	1.287	0.00638	0.070717	putative polypyrimidine tract-binding protein {Arabidopsis thaliana;} ^|^GB|AAN65126.1|24899823|BT001239 putative polypyrimidine tract-binding protein {Arabidopsis thaliana;}
MZ00023136	TC272963	TM00023136	14.12	1.271	0.00014	0.060392	pumilio-like {Oryza sativa (japonica cultivar-group);}
MZ00015940	TC261968	TM00015940	17.64	1.26	0.0013	0.060392	putative ethylene-responsive elongation factor EF-Ts precursor {Oryza sativa (japonica cultivar-group);}
MZ00014765	TC249748	TM00014765	12.13	1.249	0.00392	0.063584	putative aminopropyl transferase {Oryza sativa (japonica cultivar-group);} ^|^GB|BAD28219.1|50252211|AP004875 putative aminopropyl transferase {Oryza sativa (japonica cultivar-group);}
MZ00031222	TC265500	TM00031222	15.87	1.247	0.0001	0.060392	OSJNBa0058K23.11 {Oryza sativa (japonica cultivar-group);}
MZ00057273	AZM4_90100	TM00057273	14.7	1.246	0.00062	0.060392	ring-H2 zinc finger protein {Zea mays;}
MZ00019880	TC265327	TM00019880	12.64	1.242	0.00198	0.060392	NA
MZ00033536	W21699	TM00033536	10.58	1.24	0.00615	0.069799	NA
MZ00019417	TC254045	TM00019417	15.69	1.239	0.00026	0.060392	hypothetical protein AT4g03180 [imported] - Arabidopsis thaliana {Arabidopsis thaliana;} ^|^GB|AAM66022.1|21594566|AY088486 unknown {Arabidopsis thaliana;} ^|^GB|CAB77803.1|7270188|ATCHRIV8 predicted protein-TRUNCATED-
MZ00020263	TC276135	TM00020263	14.95	1.232	0.00093	0.060392	hypothetical protein {Oryza sativa (japonica cultivar-group);}
MZ00020239	TC265496	TM00020239	16.47	1.231	0.00052	0.060392	NA
MZ00023704	TC259478	TM00023704	15.98	1.229	0.00027	0.060392	Putative serine palmitoyltransferase {Oryza sativa (japonica cultivar-group);}
MZ00035378	AI948394	TM00035378	15.04	1.226	0.00011	0.060392	NA
MZ00044485	TC254639	TM00044485	21.4	1.224	0.00013	0.060392	putative GTPase activating protein {Oryza sativa (japonica cultivar-group);}
MZ00043994	TC272489	TM00043994	14.81	1.218	0.00118	0.060392	putative serine protease {Oryza sativa (japonica cultivar-group);}
MZ00055090	PUHJI82TB	TM00055090	11.39	1.213	0.00064	0.060392	putative beta-galactosidase {Oryza sativa (japonica cultivar-group);}
MZ00038918	CD967868	TM00038918	16.25	1.209	0.00083	0.060392	putative calcium-dependent protein kinase {Oryza sativa (japonica cultivar-group);}
MZ00024217	TC259931	TM00024217	17.16	1.208	0.00023	0.060392	expressed protein {Oryza sativa (japonica cultivar-group);} ^|^GB|AAT77085.1|50428734|AC135228 expressed protein {Oryza sativa (japonica cultivar-group);}
MZ00043741	TC271624	TM00043741	12.21	1.202	0.00285	0.061415	hypothetical protein T20L15.10 - Arabidopsis thaliana {Arabidopsis thaliana;} ^|^GB|AAL91620.1|19715593|AY075604 AT5g01740/T20L15_10 {Arabidopsis thaliana;} ^|^GB|CAB82744.1|7329647|ATT20L15 putative protein-TRUNCATED-
MZ00048827	AZM4_2532	TM00048827	10.37	1.2	0.00825	0.075592	putative PrMC3 {Oryza sativa (japonica cultivar-group);}
MZ00019007	TC264453	TM00019007	19.36	1.198	0.00066	0.060392	pentatricopeptide (PPR) repeat-containing protein-like {Oryza sativa (japonica cultivar-group);} ^|^GB|BAC22304.1|24414055|AP003874 pentatricopeptide (PPR) repeat-containing protein-like {Oryza sativa (japon-TRUNCATED-
MZ00004806	BM268947	TM00004806	15.44	1.193	0.00137	0.060392	OHP2 protein - maize {Zea mays;} ^|^GB|AAA33439.1|168428|MZEBZIP opaque2 heterodimerizing protein 2 {Zea mays;}
MZ00014332	TC270569	TM00014332	16.59	1.191	0.00045	0.060392	putative pectin methylesterase {Oryza sativa (japonica cultivar-group);}
MZ00021294	TC255487	TM00021294	16	1.191	0.00012	0.060392	putative sugar transporter protein {Zea mays;}
MZ00051126	AZM4_71148	TM00051126	12.11	1.187	0.00687	0.072323	putative ripening regulated protein DDTFR18 {Oryza sativa (japonica cultivar-group);}
MZ00000443	AI600464	TM00000443	14.4	1.183	0.00496	0.066885	NA
MZ00033761	BM500694	TM00033761	17.16	1.181	0.00071	0.060392	putative chalcone synthase {Oryza sativa (japonica cultivar-group);}
MZ00048153	AZM4_1384	TM00048153	13.12	1.178	0.00717	0.073039	putative GDSL-motif lipase/hydrolase {Oryza sativa (japonica cultivar-group);}
MZ00021074	TC276975	TM00021074	10.95	1.176	0.00115	0.060392	NA
MZ00030112	TC213782	TM00030112	11.39	1.173	0.01632	0.096332	chromodomain-helicase-DNA-binding protein-like protein {Oryza sativa (japonica cultivar-group);}
MZ00030089	TC250843	TM00030089	13.25	1.172	0.00798	0.074849	putative protein phosphatase-2C {Oryza sativa (japonica cultivar-group);}
MZ00022499	TC268030	TM00022499	12.13	1.171	0.00021	0.060392	NA
MZ00019230	TC274996	TM00019230	13.23	1.169	0.00032	0.060392	putative calcium-dependent protein kinase 2 {Oryza sativa (japonica cultivar-group);}
MZ00048282	AZM4_14392	TM00048282	13.81	1.169	0.00059	0.060392	SBP-domain protein-like {Oryza sativa (japonica cultivar-group);}
MZ00005233	BM380813	TM00005233	12.36	1.169	0.0039	0.063569	phospholipase D nu-2 {Oryza sativa;}
MZ00046442	AZM4_103125	TM00046442	12.01	1.168	0.00245	0.060787	putative protein kinase {Arabidopsis thaliana;}
MZ00042849	TC258616	TM00042849	18.14	1.162	0.00037	0.060392	10.8kD photosystem I protein. {Hordeum vulgare subsp. vulgare;}
MZ00000494	AI629503	TM00000494	16.51	1.162	0.00193	0.060392	diphosphonucleotide phosphatase 1 {Lupinus luteus;}
MZ00018208	TC253139	TM00018208	14.18	1.161	0.00025	0.060392	unknown protein {Oryza sativa (japonica cultivar-group);}
MZ00018218	TC273529	TM00018218	14.07	1.16	0.00181	0.060392	hypothetical protein {Oryza sativa (japonica cultivar-group);}
MZ00036398	BG319752	TM00036398	13.33	1.157	0.00097	0.060392	xyloglucan endotransglycosylase homolog. {Zea mays;}
MZ00052342	BF728429	TM00052342	11.92	1.157	0.00237	0.060787	NA
MZ00013002	CF638270	TM00013002	16.13	1.156	0.00016	0.060392	hypothetical protein F18O21.190 - Arabidopsis thaliana {Arabidopsis thaliana;} ^|^GB|BAD44062.1|51970740|AK176299 putative protein {Arabidopsis thaliana;} ^|^GB|CAB87422.1|7572921|ATF18O21 putative protein {-TRUNCATED-
MZ00025384	TC271773	TM00025384	15.27	1.155	0.00024	0.060392	NA
MZ00021278	TC201598	TM00021278	12.84	1.155	0.00475	0.066099	transcription factor OBF3.1 - maize {Zea mays;} ^|^GB|CAA48905.1|297020|ZMOCSBFC ocs-element binding factor 3.1 {Zea mays;}
MZ00015332	TC261090	TM00015332	14.67	1.152	0.00042	0.060392	sucrase-like protein {Oryza sativa (japonica cultivar-group);} ^|^GB|BAD12919.1|45735886|AP004179 sucrase-like protein {Oryza sativa (japonica cultivar-group);}
MZ00024318	TC206261	TM00024318	10.49	1.151	0.00354	0.062775	Rieske Fe-S precursor protein {Oryza sativa;}
MZ00024851	TC207049	TM00024851	14.68	1.146	0.00021	0.060392	putative syntaxin of plants 52 {Oryza sativa (japonica cultivar-group);}
MZ00030062	TC254972	TM00030062	13.62	1.145	0.00043	0.060392	unnamed protein product; gb|AAF23287.1 gene_id:MBD2.6 strong similarity to unknown protein {Arabidopsis thaliana;}
MZ00037992	CD436382	TM00037992	13.82	1.141	0.00017	0.060392	zein {Zea mays;}
MZ00032733	TC278383	TM00032733	15.4	1.14	0.00079	0.060392	NA
MZ00027425	TC250811	TM00027425	13.12	1.14	0.00078	0.060392	NA
MZ00014515	TC249835	TM00014515	15.11	1.14	0.00018	0.060392	Eukaryotic initiation factor 4A (eIF4A) (eIF-4A). {Zea mays;} ^|^GB|AAA82736.1|603190|ZMU17979 translation initiation factor eIF-4A {Zea mays;}
MZ00020437	TC200472	TM00020437	15.38	1.136	0.00034	0.060392	O-methyltransferase ZRP4 (EC 2.1.1.-) (OMT). {Zea mays;} ^|^PIR|JQ2268|JQ2268 O-methyltransferase (EC 2.1.1.-) - maize {Zea mays;} ^|^GB|AAA18532.1|404070|MZEOMT O-methyltransferase {Zea mays;}
MZ00044372	TC212240	TM00044372	8.69	1.133	0.00179	0.060392	OSJNBb0050O03.8 {Oryza sativa (japonica cultivar-group);}
MZ00042576	TC201441	TM00042576	16.48	1.132	0.00014	0.060392	putative histidine amino acid transporter {Oryza sativa (japonica cultivar-group);}
MZ00017042	TC273375	TM00017042	18.83	1.132	0.0003	0.060392	sigma factor SIG2A {Zea mays;}
MZ00014046	TC259745	TM00014046	16.76	1.13	0.0033	0.062621	Induced stolen tip protein TUB8 (Fragment). {Solanum tuberosum;} ^|^PIR|S28046|S28046 TUB8 protein - potato (fragment) {Solanum tuberosum;} ^|^GB|CAA77741.1|21483|STISTPA induced stolon tip protein {Solanum -TRUNCATED-
MZ00013718	TC258671	TM00013718	13.37	1.126	0.0022	0.060392	wali7 gene. {Triticum aestivum;}
MZ00030214	TC265816	TM00030214	14.89	1.124	0.0003	0.060392	expressed protein {Oryza sativa (japonica cultivar-group);}
MZ00021510	TC265584	TM00021510	16.04	1.124	0.00021	0.060392	putative IAA amidohydrolase {Oryza sativa (japonica cultivar-group);} ^|^GB|AAR88567.1|40714661|AC092557 putative amidohydrolase {Oryza sativa (japonica cultivar-group);}
MZ00048134	AZM4_13801	TM00048134	10.9	1.122	0.00681	0.071967	unknown {Oryza sativa (japonica cultivar-group);}
MZ00041833	TC261267	TM00041833	19.64	1.121	0.00046	0.060392	NA
MZ00001674	AW927389	TM00001674	9.99	1.12	0.00308	0.061806	probable kinesin heavy chain [imported] - Arabidopsis thaliana {Arabidopsis thaliana;} ^|^GB|AAC62860.1|2529677|AC002535 putative kinesin heavy chain {Arabidopsis thaliana;}
MZ00020521	TC255500	TM00020521	16.75	1.119	0.00017	0.060392	unknown {Arabidopsis thaliana;}
MZ00048645	AZM4_23216	TM00048645	18.31	1.118	0.00015	0.060392	putative ubiquitin C-terminal hydrolase {Oryza sativa (japonica cultivar-group);}
MZ00048570	AZM4_22598	TM00048570	13.12	1.117	0.00035	0.060392	OSJNBa0018M05.15 {Oryza sativa (japonica cultivar-group);}
MZ00042586	TC264553	TM00042586	13.18	1.116	0.00195	0.060392	hypothetical protein F5K20.80 - Arabidopsis thaliana {Arabidopsis thaliana;} ^|^GB|CAB88340.1|7629998|ATF5K20 putative protein {Arabidopsis thaliana;}
MZ00041668	TC249256	TM00041668	11.87	1.115	0.0117	0.08468	maize 20S proteasome alpha subunit {Zea mays;}
MZ00030835	TC214708	TM00030835	11.69	1.114	0.00153	0.060392	putative GTP-BINDING PROTEIN YPTV3 {Oryza sativa (japonica cultivar-group);} ^|^GB|AAL01181.1|15528856|AC079843 Putative GTP-BINDING PROTEIN YPTV3 {Oryza sativa;}
MZ00042956	AZM4_39947	TM00042956	14.09	1.113	0.00266	0.061051	Heat shock protein 82. {Oryza sativa;} ^|^PIR|S25541|S25541 heat shock protein 82 - rice (strain Taichung Native One) {Oryza sativa;} ^|^GB|BAD08897.1|42407751|AP003892 heat shock protein 82 {Oryza sativa (j-TRUNCATED-
MZ00029097	TC274801	TM00029097	12.12	1.108	0.00112	0.060392	putative Splicing factor 3B subunit 3 {Oryza sativa (japonica cultivar-group);}
MZ00026966	TC251931	TM00026966	14.34	1.108	0.0007	0.060392	Putative sulfate transporter {Oryza sativa (japonica cultivar-group);}
MZ00025499	TC271755	TM00025499	12.51	1.105	0.00666	0.07152	putative inosine monophosphate dehydrogenase {Oryza sativa (japonica cultivar-group);}
MZ00032352	TC266570	TM00032352	11.44	1.104	0.01744	0.099033	OSJNBb0002J11.24 {Oryza sativa (japonica cultivar-group);} ^|^GB|CAE04726.1|32489523|OSJN00169 OSJNBa0043L24.14 {Oryza sativa (japonica cultivar-group);}
MZ00042951	TC269616	TM00042951	13.55	1.102	0.00048	0.060392	NA
MZ00046681	AZM4_107936	TM00046681	13.41	1.1	0.00035	0.060392	probable DNA polymerase zeta catalytic subunit F12B7.5 [imported] - Arabidopsis thaliana {Arabidopsis thaliana;} ^|^GB|AAG52299.1|12324676|AC011020 putative DNA polymerase zeta catalytic subunit {Arabidopsis-TRUNCATED-
MZ00007205	CD438071	TM00007205	17.56	1.099	0.00095	0.060392	putative sac domain-containing inositol phosphatase 3 {Oryza sativa (japonica cultivar-group);}
MZ00047124	AZM4_117282	TM00047124	11.46	1.095	0.00444	0.064973	leaf senescence protein-like {Oryza sativa (japonica cultivar-group);}
MZ00023629	TC269023	TM00023629	16.32	1.093	0.00025	0.060392	polyubiquitin (ubq10) [imported] - Arabidopsis thaliana {Arabidopsis thaliana;} ^|^GB|CAB81074.1|7267292|ATCHRIV15 polyubiquitin (ubq10) {Arabidopsis thaliana;}
MZ00000723	AI770926	TM00000723	12.35	1.093	0.0121	0.085656	putative alcohol dehydrogenase homolog {Oryza sativa (japonica cultivar-group);}
MZ00023404	TC258888	TM00023404	18.58	1.091	0.00022	0.060392	S-adenosylmethionine decarboxylase leader {Narcissus pseudonarcissus;}
MZ00017887	TC274142	TM00017887	17.16	1.087	0.0003	0.060392	Putative DHHC-type zinc finger protein {Oryza sativa (japonica cultivar-group);}
MZ00019248	TC275406	TM00019248	14.99	1.084	0.00281	0.061415	putative growth-on protein GRO10 {Oryza sativa (japonica cultivar-group);}
MZ00015691	TC272001	TM00015691	13.3	1.079	0.00047	0.060392	kinesin-like protein {Oryza sativa (japonica cultivar-group);} ^|^GB|AAG13527.1|10140692|AC068924 kinesin-like protein {Oryza sativa (japonica cultivar-group);}
MZ00031193	TC255921	TM00031193	13.28	1.079	0.00033	0.060392	cathepsin L-like protease {Helicoverpa armigera;}
MZ00018634	TC274717	TM00018634	13.4	1.079	0.0006	0.060392	unknown protein {Oryza sativa (japonica cultivar-group);} ^|^GB|BAD09764.1|42408587|AP004643 unknown protein {Oryza sativa (japonica cultivar-group);}
MZ00039016	CD974099	TM00039016	11.65	1.079	0.00219	0.060392	NA
MZ00035116	AI603778	TM00035116	11.74	1.077	0.0026	0.06086	NA
MZ00037097	TC278353	TM00037097	11.71	1.077	0.00318	0.062167	At1g72060 {Arabidopsis thaliana;}
MZ00038880	CD966586	TM00038880	14.77	1.076	0.00053	0.060392	translation elongation factor eEF-2 - common tobacco (fragment) {Nicotiana tabacum;} ^|^GB|CAA71882.1|1841462|NTELONFAC Elongation factor 2 {Nicotiana tabacum;}
MZ00025069	TC270956	TM00025069	11.27	1.076	0.00118	0.060392	probable receptor-like protein kinase [imported] - Arabidopsis thaliana {Arabidopsis thaliana;} ^|^GB|AAD15451.1|4263791|AC006068 putative receptor-like protein kinase {Arabidopsis thaliana;}
MZ00039093	CD978311	TM00039093	13.62	1.075	0.00057	0.060392	60S ribosomal protein L17. {Zea mays;} ^|^PIR|T01410|T01410 ribosomal protein L17 - maize {Zea mays;} ^|^GB|AAB88619.1|2668748|AF034948 ribosomal protein L17 {Zea mays;}
MZ00030163	TC276138	TM00030163	11.95	1.075	0.00337	0.062656	putative rubredoxin {Oryza sativa (japonica cultivar-group);}
MZ00056246	TC268373	TM00056246	16.71	1.072	0.00022	0.060392	NA
MZ00021234	TC261346	TM00021234	10.8	1.071	0.00081	0.060392	putative PH domain containing protein {Oryza sativa (japonica cultivar-group);}
MZ00048758	AZM4_24563	TM00048758	17.12	1.069	0.00062	0.060392	fringe-related protein-like {Oryza sativa (japonica cultivar-group);}
MZ00056631	AZM4_136345	TM00056631	16.59	1.068	0.00023	0.060392	unknown protein {Oryza sativa (japonica cultivar-group);}
MZ00020177	TC263619	TM00020177	16.63	1.068	0.00033	0.060392	putative zinc-finger protein {Oryza sativa (japonica cultivar-group);}
MZ00003798	BG319961	TM00003798	16.24	1.064	0.00063	0.060392	putative gag-pol polyprotein {Oryza sativa (japonica cultivar-group);} ^|^GB|AAG13508.1|10140673|AC068924 putative gag-pol polyprotein {Oryza sativa (japonica cultivar-group);}
MZ00006946	CD052483	TM00006946	11.8	1.061	0.0003	0.060392	NA
MZ00036172	BE186424	TM00036172	14.29	1.057	0.00022	0.060392	NA
MZ00051286	AZM4_74389	TM00051286	14.95	1.057	0.00413	0.064093	hypothetical protein At2g31400 [imported] - Arabidopsis thaliana {Arabidopsis thaliana;} ^|^GB|AAD26479.1|4589961|AC007169 unknown protein {Arabidopsis thaliana;}
MZ00055145	TC251260	TM00055145	13.77	1.055	0.00073	0.060392	unknown protein {Oryza sativa (japonica cultivar-group);}
MZ00034920	transgene7	TM00034920	14.49	1.052	0.0009	0.060392	Pesticidial crystal protein cry1Ac (Insecticidal delta-endotoxinCryIA(c)) (Crystaline entomocidal protoxin) (133 kDa crystal protein). {Bacillus thuringiensis serovar kurstaki;}
MZ00024340	TC249489	TM00024340	13.96	1.046	0.0019	0.060392	putative PKG-Ib {Oryza sativa (japonica cultivar-group);} ^|^GB|BAD28553.1|50252397|AP005398 putative PKG-Ib {Oryza sativa (japonica cultivar-group);}
MZ00021792	TC256704	TM00021792	19.17	1.045	0.00055	0.060392	unknown protein {Arabidopsis thaliana;} ^|^GB|AAL38755.1|17529090|AY065279 unknown protein {Arabidopsis thaliana;}
MZ00027700	TC210801	TM00027700	15.44	1.045	0.00236	0.060787	putative endoplasmic reticulum membrane fusion protein {Oryza sativa (japonica cultivar-group);}
MZ00000472	AI621549	TM00000472	20.88	1.044	0.00078	0.060392	NA
MZ00032992	TC217767	TM00032992	15.46	1.043	0.00027	0.060392	putative GDSL-motif lipase/hydrolase {Oryza sativa (japonica cultivar-group);}
MZ00019892	TC274876	TM00019892	16.04	1.04	0.00032	0.060392	Hypothetical protein {Oryza sativa (japonica cultivar-group);}
MZ00052044	AZM4_92917	TM00052044	14.54	1.038	0.00033	0.060392	putative monosaccharide transporter {Oryza sativa (japonica cultivar-group);}
MZ00051206	AZM4_72261	TM00051206	14.9	1.038	0.00057	0.060392	unknown protein {Oryza sativa (japonica cultivar-group);}
MZ00004148	TC258358	TM00004148	13.21	1.038	0.00123	0.060392	unknown protein {Oryza sativa (japonica cultivar-group);} ^|^GB|BAD30185.1|50508335|AP003753 unknown protein {Oryza sativa (japonica cultivar-group);}
MZ00029184	TC264472	TM00029184	20.04	1.037	0.00049	0.060392	exonuclease-like protein {Arabidopsis thaliana;}
MZ00022969	TC256283	TM00022969	12.59	1.037	0.00316	0.062167	putative phosphate transporter {Oryza sativa (japonica cultivar-group);} ^|^GB|BAD19144.1|47497093|AP003996 putative phosphate transporter {Oryza sativa (japonica cultivar-group);}
MZ00019650	TC275487	TM00019650	14.18	1.036	0.00033	0.060392	unknown protein {Oryza sativa (japonica cultivar-group);}
MZ00041950	TC270215	TM00041950	12.28	1.035	0.00069	0.060392	m24 {Zea mays;}
MZ00042834	TC258869	TM00042834	15.88	1.034	0.00021	0.060392	S-adenosylmethionine decarboxylase proenzyme (EC 4.1.1.50) (AdoMetDC)(SamDC) [Contains: S-adenosylmethionine decarboxylase alpha chain; S-adenosylmethionine decarboxylase beta chain]. {Zea mays;} ^|^PIR|T039-TRUNCATED-
MZ00027065	TC273195	TM00027065	13.47	1.034	0.0003	0.060392	KNOX family class 2 homeodomain protein {Oryza sativa (japonica cultivar-group);}
MZ00019845	TC276221	TM00019845	14.56	1.034	0.00362	0.063006	putative protein phosphatase 2A 48 kDa regulatory subunit isoform 1 {Oryza sativa (japonica cultivar-group);}
MZ00023851	TC249030	TM00023851	15.64	1.033	0.00021	0.060392	dehydroascorbate reductase {Oryza sativa (japonica cultivar-group);} ^|^GB|AAL71856.1|28192425|AY074786 dehydroascorbate reductase {Oryza sativa;}
MZ00051889	AZM4_91011	TM00051889	13.9	1.032	0.00699	0.072638	ABC1-like {Oryza sativa (japonica cultivar-group);}
MZ00022292	TC277106	TM00022292	13.5	1.032	0.01039	0.081005	putative WIP1 protein {Oryza sativa (japonica cultivar-group);} ^|^GB|BAD35514.1|51090909|AP003626 putative WIP1 protein {Oryza sativa (japonica cultivar-group);}
MZ00025422	TC260085	TM00025422	12.54	1.03	0.00111	0.060392	contains EST D15156(C0179) unknown protein {Oryza sativa (japonica cultivar-group);}
MZ00037835	CB329426	TM00037835	14.13	1.03	0.00094	0.060392	NA
MZ00017313	TC273485	TM00017313	13.21	1.03	0.00588	0.069018	unknown protein {Oryza sativa (japonica cultivar-group);}
MZ00031011	TC265952	TM00031011	16.03	1.029	0.00148	0.060392	NA
MZ00039357	CD997383	TM00039357	19.02	1.027	0.0007	0.060392	NA
MZ00052305	BE512201	TM00052305	15.52	1.026	0.00035	0.060392	NA
MZ00029389	TC264996	TM00029389	15.8	1.025	0.0013	0.060392	putative auxin-induced protein {Oryza sativa (japonica cultivar-group);}
MZ00040313	TC271363	TM00040313	11.75	1.024	0.00062	0.060392	endosperm specific protein SC3 - maize {Zea mays;} ^|^GB|AAC49869.1|2104712|ZMU95180 endosperm specific protein {Zea mays;}
MZ00014453	TC270864	TM00014453	12.71	1.022	0.00254	0.060787	ARG1-like protein {Oryza sativa (japonica cultivar-group);} ^|^GB|BAD37859.1|51535147|AP004994 ARG1-like protein {Oryza sativa (japonica cultivar-group);}
MZ00031484	TC277149	TM00031484	15.07	1.02	0.0005	0.060392	contains ESTs AU093602(C53057),AU093601(C53057),C27131(C51046) unknown protein {Oryza sativa (japonica cultivar-group);} ^|^GB|BAB86419.1|19570992|AP003221 contains ESTs AU093602(C53057),AU093601-TRUNCATED-
MZ00051814	AZM4_90270	TM00051814	12.24	1.018	0.00782	0.074315	putative galactoside 2-alpha-L-fucosyltransferase {Oryza sativa (japonica cultivar-group);} ^|^GB|BAD35178.1|51091909|AP003458 putative galactoside 2-alpha-L-fucosyltransferase {Oryza sativa (japonica -TRUNCATED-
MZ00001179	AW066386	TM00001179	10.95	1.017	0.00077	0.060392	putative GTP-binding protein (extra large) {Arabidopsis thaliana;}
MZ00004078	BG836023	TM00004078	15.08	1.016	0.0005	0.060392	cinnamoyl CoA reductase {Oryza sativa (japonica cultivar-group);} ^|^GB|CAD21520.1|18307514|OSA428493 cinnamoyl CoA reductase {Oryza sativa;}
MZ00005316	BM382802	TM00005316	11.25	1.016	0.00539	0.06825	NA
MZ00024027	TC260317	TM00024027	14.07	1.015	0.01104	0.082662	S28 ribosomal protein {Triticum aestivum;}
MZ00024953	TC207188	TM00024953	14.77	1.014	0.00022	0.060392	beta-galactosidase {Oryza sativa (japonica cultivar-group);} ^|^GB|AAM22973.1|20514290|AF499737 beta-galactosidase {Oryza sativa (japonica cultivar-group);}
MZ00035097	AI491425	TM00035097	14.51	1.011	0.00041	0.060392	unknown {Zea mays;}
MZ00031096	TC255855	TM00031096	13.32	1.011	0.00417	0.064093	expressed protein (with alternative splicing) {Oryza sativa (japonica cultivar-group);}
MZ00013065	ZRSiTERTOOT0193	TM00013065	14.15	1.008	0.00023	0.060392	putative gypsy-type retrotransposon RIRE2 {Zea mays;}
MZ00001323	AW225158	TM00001323	11.96	1.008	0.01191	0.085157	NA
MZ00022968	TC266676	TM00022968	17.13	1.006	0.00027	0.060392	putative DEAD/H box polypeptide 36 protein {Oryza sativa (japonica cultivar-group);}
MZ00019101	TC275022	TM00019101	11.33	1.006	0.0126	0.087055	putative serine palmitoyltransferase {Oryza sativa (japonica cultivar-group);}
MZ00055080	CO520385	TM00055080	14.97	1.005	0.00038	0.060392	putative Kelch motif containing protein {Oryza sativa (japonica cultivar-group);}
MZ00026622	TC261836	TM00026622	14.55	1.005	0.00031	0.060392	protein kinase-like protein {Arabidopsis thaliana;} ^|^GB|AAM12977.1|20260158|AY092978 protein kinase-like protein {Arabidopsis thaliana;}
MZ00051022	AZM4_6990	TM00051022	14.52	1.005	0.00097	0.060392	OSJNBa0093O08.1 {Oryza sativa (japonica cultivar-group);}
MZ00018497	TC273376	TM00018497	15.28	1.003	0.00033	0.060392	nuclear protein-like {Oryza sativa (japonica cultivar-group);}
MZ00046669	AZM4_107137	TM00046669	13.68	1.002	0.00024	0.060392	putative adaptor protein/ adaptin-like {Oryza sativa (japonica cultivar-group);} ^|^GB|BAB63694.1|15289999|AP003277 putative adaptor protein/ adaptin-like {Oryza sativa (japonica cultivar-group);}
MZ00039546	CF008345	TM00039546	16.81	1.001	0.00061	0.060392	NA
MZ00005850	BQ486948	TM00005850	13.88	1.001	0.00025	0.060392	hypothetical protein similar to Oryza sativa chromosome 1, P0665D10.16 {Oryza sativa (japonica cultivar-group);}
MZ00019910	TC199803	TM00019910	17.2	1.001	0.00042	0.060392	NA
MZ00016146	TC271936	TM00016146	16.76	1.001	0.00055	0.060392	unknown protein {Oryza sativa (japonica cultivar-group);} ^|^GB|CAE04844.2|38346076|OSJN00127 OSJNBa0084K01.16 {Oryza sativa (japonica cultivar-group);}
MZ00001569	AW438209	TM00001569	11.68	-1.006	0.0008	0.060392	putative ADP-glucose pyrophosphorylase {Oryza sativa (japonica cultivar-group);}
MZ00015466	TC271337	TM00015466	12.02	-1.007	0.00027	0.060392	peroxidase {Asparagus officinalis;}
MZ00028367	TC274399	TM00028367	14.2	-1.008	0.00038	0.060392	putative DNA repair protein rhp54 {Oryza sativa (japonica cultivar-group);}
MZ00037669	CA403811	TM00037669	13.02	-1.008	0.01191	0.085157	NA
MZ00043946	TC250794	TM00043946	14.11	-1.015	0.00076	0.060392	OSJNBa0043A12.21 {Oryza sativa (japonica cultivar-group);}
MZ00025883	TC269888	TM00025883	14.99	-1.015	0.0008	0.060392	unknown protein {Oryza sativa (japonica cultivar-group);}
MZ00014464	TC249335	TM00014464	18.59	-1.015	0.00045	0.060392	ESTs AU082452(S2330),AU058131(S5384),D40386(S2330), D23841(R0349) correspond to a region of the predicted gene. hypothetical protein {Oryza sativa (japonica cultivar-group);}
MZ00034324	TC260342	TM00034324	11.97	-1.017	0.0142	0.091428	sulfate adenylyltransferase (EC 2.7.7.4) - maize {Zea mays;} ^|^GB|AAB94542.1|2738750|AF016305 ATP sulfurylase {Zea mays;}
MZ00039698	CF019183	TM00039698	15.01	-1.028	0.00026	0.060392	hypothetical protein T1K7.26 - Arabidopsis thaliana {Arabidopsis thaliana;} ^|^GB|AAF98579.1|9797761|T1K7 Contains similarity to PIR7A protein from Oryza sativa gb|Z34271 and contains an alpha/beta hydrolase-TRUNCATED-
MZ00035576	AW171847	TM00035576	17.51	-1.033	0.00073	0.060392	NA
MZ00029556	TC264743	TM00029556	16.65	-1.034	0.00032	0.060392	NA
MZ00024960	TC250476	TM00024960	17.72	-1.034	0.00023	0.060392	aldehyde oxidase (EC 1.2.3.1) 2 - maize {Zea mays;} ^|^GB|BAA23227.1|2589164|D88452 aldehyde oxidase-2 {Zea mays;}
MZ00028559	TC274663	TM00028559	14.26	-1.036	0.00033	0.060392	potential autophagy related protein-like {Oryza sativa (japonica cultivar-group);}
MZ00000955	AI948137	TM00000955	11.87	-1.039	0.00727	0.073254	NA
MZ00000718	AI770850	TM00000718	16.38	-1.042	0.00049	0.060392	CAA30379.1 protein {Oryza sativa;}
MZ00041066	TC268771	TM00041066	11.23	-1.042	0.00029	0.060392	unknown protein {Oryza sativa (japonica cultivar-group);}
MZ00019987	AZM4_126068	TM00019987	11.15	-1.044	0.01272	0.087247	unknown protein {Oryza sativa (japonica cultivar-group);}
MZ00055487	TC272150	TM00055487	15.83	-1.047	0.00022	0.060392	OSJNBb0034G17.8 {Oryza sativa (japonica cultivar-group);}
MZ00020931	TC266782	TM00020931	11.6	-1.047	0.01382	0.090265	OSJNBb0002J11.11 {Oryza sativa (japonica cultivar-group);} ^|^GB|CAE04715.1|32489512|OSJN00169 OSJNBa0043L24.3 {Oryza sativa (japonica cultivar-group);}
MZ00023700	TC248906	TM00023700	15.56	-1.049	0.00024	0.060392	putative ribosomal protein {Oryza sativa (japonica cultivar-group);}
MZ00014292	TC192561	TM00014292	12.5	-1.049	0.01256	0.087007	phenylalanine ammonia-lyase {Zea mays;}
MZ00013841	TC259558	TM00013841	14.54	-1.05	0.0005	0.060392	putative phospho-2-dehydro-3-deoxyheptonate aldolase 1, chloroplast precursor {Oryza sativa (japonica cultivar-group);}
MZ00012856	TC267988	TM00012856	15.47	-1.052	0.00287	0.061415	hypothetical protein similar to Arabidopsis thaliana chromosome 1, At1g29195 {Oryza sativa (japonica cultivar-group);}
MZ00047666	AZM4_128762	TM00047666	19.88	-1.054	0.00068	0.060392	hypothetical protein similar to Arabidopsis thaliana chromosome 5, MXC9.22 {Oryza sativa (japonica cultivar-group);} ^|^GB|BAB39953.1|13486718|AP003018 hypothetical protein similar to Arabidopsis thaliana ch-TRUNCATED-
MZ00018611	TC252869	TM00018611	17.15	-1.055	0.00042	0.060392	similar to formyl transferase {Oryza sativa (japonica cultivar-group);}
MZ00037673	CA403842	TM00037673	12.11	-1.061	0.001	0.060392	NA
MZ00004130	TC263736	TM00004130	13.77	-1.061	0.00251	0.060787	AT5g20070/F28I16_220 {Arabidopsis thaliana;} ^|^GB|AAK83622.1|15146278|AY049280 AT5g20070/F28I16_220 {Arabidopsis thaliana;}
MZ00056460	CF273184	TM00056460	15.28	-1.063	0.00037	0.060392	NA
MZ00032401	TC267840	TM00032401	14.62	-1.065	0.00047	0.060392	putative ethylene-induced esterase {Oryza sativa (japonica cultivar-group);}
MZ00020463	TC274993	TM00020463	13.61	-1.07	0.00588	0.069018	hypothetical protein similar to Arabidopsis thaliana chromosome 3, T18N14.110 {Oryza sativa (japonica cultivar-group);} ^|^GB|BAB39899.1|13486662|AP002912 hypothetical protein similar to Arabidopsis thaliana-TRUNCATED-
MZ00014599	TC249409	TM00014599	15.42	-1.072	0.00045	0.060392	Knotted-1 gene. {Zea mays;}
MZ00027319	TC262823	TM00027319	16.34	-1.074	0.00038	0.060392	contains ESTs AU101831(S15718),AU032879(S15718) similar to Arabidopsis thaliana chromosome 2,At2g35830 unknown protein {Oryza sativa (japonica cultivar-group);}
MZ00036566	BG833392	TM00036566	16.55	-1.076	0.00021	0.060392	unknown protein {Arabidopsis thaliana;}
MZ00020485	TC254943	TM00020485	17.82	-1.079	0.00038	0.060392	NA
MZ00033489	TC257018	TM00033489	15.32	-1.081	0.00024	0.060392	putative peroxidase {Oryza sativa (japonica cultivar-group);} ^|^GB|AAL58120.1|18057097|AC092697 putative peroxidase {Oryza sativa (japonica cultivar-group);} ^|^GB|AAM76348.1|21717155|AC074196 putative pero-TRUNCATED-
MZ00004564	BM074287	TM00004564	14.67	-1.083	0.00037	0.060392	NA
MZ00014005	TC259916	TM00014005	11.25	-1.093	0.00921	0.077994	unknown protein {Oryza sativa (japonica cultivar-group);} ^|^GB|AAT58768.1|49328068|AC108503 unknown protein {Oryza sativa (japonica cultivar-group);}
MZ00026056	TC272238	TM00026056	14.57	-1.093	0.00988	0.079668	probable phosphatidate cytidylyltransferase [imported] - Arabidopsis thaliana {Arabidopsis thaliana;} ^|^GB|AAD32822.1|4895237|AC007659 putative phosphatidate cytidylyltransferase {Arabidopsis thaliana;} -TRUNCATED-
MZ00031199	TC276565	TM00031199	11.95	-1.099	0.00625	0.070119	NA
MZ00022000	TC256508	TM00022000	17.47	-1.1	0.0002	0.060392	hypothetical protein {Oryza sativa (japonica cultivar-group);}
MZ00005983	BQ619118	TM00005983	11.52	-1.101	0.00047	0.060392	putative potassium transporter HAK2p {Oryza sativa (japonica cultivar-group);} ^|^GB|BAD15925.1|46390464|AP004888 putative potassium transporter HAK2p {Oryza sativa (japonica cultivar-group);}
MZ00036609	BG836519	TM00036609	17.55	-1.102	0.00057	0.060392	solute carrier family 35, member F5-like {Oryza sativa (japonica cultivar-group);}
MZ00007543	CD443877	TM00007543	14.34	-1.104	0.00061	0.060392	putative polyprotein {Zea mays;}
MZ00026905	TC251731	TM00026905	11.65	-1.104	0.00651	0.071184	putative aminoalcoholphosphotransferase {Zea mays;}
MZ00017224	TC248091	TM00017224	10.93	-1.114	0.00332	0.062621	dehydration-responsive family protein-like {Oryza sativa (japonica cultivar-group);}
MZ00006942	CD052461	TM00006942	11.41	-1.118	0.00713	0.072941	NA
MZ00040710	NP501291|AY071866.1|AAL60592.1	TM00040710	14.16	-1.136	0.00225	0.060732	cytochrome P450 monooxygenase CYP72A26 {Zea mays;}
MZ00024581	TC260218	TM00024581	12.21	-1.14	0.00623	0.070066	unknown protein {Oryza sativa (japonica cultivar-group);} ^|^GB|BAD15426.1|46390050|AP003990 unknown protein {Oryza sativa (japonica cultivar-group);}
MZ00042648	CD954018	TM00042648	12.06	-1.141	0.00872	0.076626	NA
MZ00043078	TC269814	TM00043078	11.89	-1.142	0.00102	0.060392	putative nucleic acid binding protein {Oryza sativa (japonica cultivar-group);}
MZ00021308	TC275789	TM00021308	9.07	-1.144	0.00381	0.063378	NA
MZ00028264	TC274360	TM00028264	11.67	-1.163	0.00556	0.068389	unknown protein {Arabidopsis thaliana;} ^|^GB|BAC42433.1|26450643|AK117786 unknown protein {Arabidopsis thaliana;} ^|^GB|AAK44088.1|13878021|AF370273 unknown protein {Arabidopsis thaliana;} ^|^GB|AAM15211.1|-TRUNCATED-
MZ00052214	AZM4_96488	TM00052214	18.58	-1.164	0.00054	0.060392	F10B6.25 {Arabidopsis thaliana;}
MZ00021520	TC255959	TM00021520	17.76	-1.175	0.00012	0.060392	unknown protein {Oryza sativa (japonica cultivar-group);} ^|^GB|BAD17401.1|46806188|AP005591 unknown protein {Oryza sativa (japonica cultivar-group);}
MZ00033782	BQ280282	TM00033782	12.33	-1.179	0.00068	0.060392	OSJNBb0038F03.19 {Oryza sativa (japonica cultivar-group);} ^|^GB|CAE04352.2|32488971|OSJN00102 OSJNBb0038F03.16 {Oryza sativa (japonica cultivar-group);} ^|^GB|CAD41459.2|21741511|OSJN00126 OSJNBa0079A21.3 {Oryza sativa (japonica cultivar-group);}
MZ00027270	TC250948	TM00027270	15.77	-1.18	0.00045	0.060392	putative Importin 7<Ran-binding protein 7 {Oryza sativa (japonica cultivar-group);}
MZ00016372	TC271156	TM00016372	17.67	-1.185	0.00027	0.060392	unnamed protein product; ESTs D23839(R0339),AU082696(E61918) correspond to a region of the predicted gene. Similar to Arabidopsis thaliana chromosome 4 BAC clone F28J12; putative protein. (AL021710) {Oryza s-TRUNCATED-
MZ00020803	TC276421	TM00020803	11.4	-1.185	0.00899	0.077409	putative WD-40 repeat protein {Oryza sativa (japonica cultivar-group);}
MZ00022327	TC267179	TM00022327	11.55	-1.185	0.01624	0.096151	NA
MZ00042190	TC196344	TM00042190	17.02	-1.188	0.00016	0.060392	ZmNAS2 {Zea mays;}
MZ00004717	BM080168	TM00004717	11.91	-1.191	0.01042	0.081125	putative subtilisin-like serine proteinase {Oryza sativa (japonica cultivar-group);}
MZ00052374	BG320222	TM00052374	17.05	-1.195	0.00019	0.060392	NA
MZ00031450	TC255898	TM00031450	11.64	-1.204	0.00076	0.060392	putative CLAVATA1 receptor kinase {Oryza sativa (japonica cultivar-group);}
MZ00044455	TC274355	TM00044455	10.92	-1.209	0.00023	0.060392	contains ESTs C97001(C50460),C26925(C50460) unknown protein {Oryza sativa (japonica cultivar-group);}
MZ00031647	TC276259	TM00031647	16.68	-1.213	0.00028	0.060392	NA
MZ00000412	AI491299	TM00000412	11.59	-1.215	0.00157	0.060392	NA
MZ00014888	TC260596	TM00014888	13.16	-1.218	0.00151	0.060392	putative z-protein {Oryza sativa (japonica cultivar-group);} ^|^GB|BAD30317.1|50509166|AP003826 putative z-protein {Oryza sativa (japonica cultivar-group);}
MZ00000636	AI715037	TM00000636	11.89	-1.219	0.00638	0.070717	NA
MZ00007369	CD440501	TM00007369	16.5	-1.236	0.00032	0.060392	NA
MZ00023445	TC268883	TM00023445	17.01	-1.238	0.0006	0.060392	Conserved hypothetical protein {Oryza sativa (japonica cultivar-group);} ^|^GB|AAK51570.1|13992676|AC022352 Conserved hypothetical protein {Oryza sativa (japonica cultivar-group);}
MZ00027400	TC252273	TM00027400	14.74	-1.256	0.00024	0.060392	Wee1-like protein {Zea mays;}
MZ00029029	TC252535	TM00029029	11.86	-1.264	0.00335	0.062656	unknown protein {Oryza sativa (japonica cultivar-group);}
MZ00038592	CD953735	TM00038592	11.38	-1.275	0.00013	0.060392	SPBC409.22c {Schizosaccharomyces pombe;}
MZ00038378	CD942645	TM00038378	12.7	-1.282	0.01067	0.081608	NA
MZ00042793	TC268280	TM00042793	12.05	-1.284	0.00108	0.060392	NA
MZ00024051	TC249157	TM00024051	13.08	-1.291	0.01696	0.097827	putative hydroxyproline-rich glycoprotein {Oryza sativa (japonica cultivar-group);}
MZ00044596	TC277026	TM00044596	11.76	-1.296	0.00147	0.060392	R2R3MYB-domain protein {Zea mays;} ^|^GB|AAF04688.1|6165764|AF099413 R2R3MYB-domain protein {Zea mays;}
MZ00015487	TC271421	TM00015487	11.78	-1.298	0.00635	0.070587	putative RAD23 protein {Oryza sativa (japonica cultivar-group);}
MZ00004972	TC255682	TM00004972	11.64	-1.303	0.00426	0.064372	Similar to Arabidopsis thaliana DNA chromosome 4, ESSA I contig fragment No. 6, membrane protein homolog. (Z97341) {Oryza sativa (japonica cultivar-group);}
MZ00003593	BE512267	TM00003593	12.73	-1.304	0.00527	0.06776	OSJNBa0006B20.8 {Oryza sativa (japonica cultivar-group);}
MZ00038791	CD963070	TM00038791	12.74	-1.312	0.00723	0.073254	gibberellin-induced receptor-like kinase TMK {Oryza sativa (japonica cultivar-group);}
MZ00033038	TC257297	TM00033038	13.65	-1.317	0.00759	0.073845	putative anther ethylene-upregulated protein ER1 {Oryza sativa (japonica cultivar-group);}
MZ00043533	TC260535	TM00043533	11.71	-1.323	0.01026	0.080809	putative transcription factor RAU1 {Oryza sativa (japonica cultivar-group);}
MZ00051883	AZM4_90963	TM00051883	15.11	-1.327	0.00019	0.060392	putative flavonoid glucosyl-transferase {Oryza sativa (japonica cultivar-group);}
MZ00003692	BE640566	TM00003692	19.33	-1.348	0.00017	0.060392	NA
MZ00057323	AZM4_92283	TM00057323	12.15	-1.445	0.00115	0.060392	putative 2-oxoglutarate-dependent oxygenase {Oryza sativa (japonica cultivar-group);}
MZ00020897	TC266359	TM00020897	14.59	-1.462	8e-05	0.060392	unknown protein {Oryza sativa (japonica cultivar-group);} ^|^GB|BAD28146.1|50252150|AP004858 unknown protein {Oryza sativa (japonica cultivar-group);}
MZ00044515	TC254722	TM00044515	9.2	-1.474	0.00012	0.060392	NA
MZ00042604	TC255920	TM00042604	11.69	-1.474	0.00665	0.07152	NA
MZ00001547	TC268166	TM00001547	11.07	-1.476	0.00751	0.07366	NA
MZ00032114	TC277737	TM00032114	11.3	-1.503	0.00403	0.063859	NA
MZ00001129	AZM4_14864	TM00001129	13.36	-1.503	0.01277	0.087362	NA
MZ00022965	TC257235	TM00022965	10.6	-1.514	0.01695	0.097816	NA
MZ00048930	AZM4_27238	TM00048930	12.95	-1.526	0.00043	0.060392	DNA polymerase lambda {Oryza sativa (japonica cultivar-group);}
MZ00027672	TC273791	TM00027672	13.87	-1.587	0.00622	0.070042	putative leucine zipper protein {Oryza sativa (japonica cultivar-group);}
MZ00017559	TC263123	TM00017559	16.12	-1.59	5e-05	0.060392	putative Potential phospholipid-transporting ATPase 8 {Oryza sativa (japonica cultivar-group);}
MZ00034992	AI065599	TM00034992	14.08	-1.602	0.00053	0.060392	NA
MZ00038155	CD444627	TM00038155	12.51	-1.613	0.00732	0.073254	NA
MZ00006961	CD058813	TM00006961	21.76	-1.648	0.00184	0.060392	NA
MZ00000595	AI677335	TM00000595	12.28	-1.674	0.00797	0.074841	hypothetical protein {Oryza sativa (japonica cultivar-group);}
MZ00047826	AZM4_13456	TM00047826	11.42	-1.681	0.00028	0.060392	putative anthocyanidine rhamnosyl-transferase {Oryza sativa (japonica cultivar-group);}
MZ00028207	TC252694	TM00028207	11.75	-1.686	0.01137	0.083613	contains ESTs AU069422(C61435),AU070154(E61375) unknown protein {Oryza sativa (japonica cultivar-group);}
MZ00033365	TC268268	TM00033365	11.69	-1.695	0.00834	0.075657	NA
MZ00055165	PUJET72TB	TM00055165	13.55	-1.731	0.00018	0.060392	hypothetical protein {Oryza sativa (japonica cultivar-group);} ^|^GB|AAT47044.1|48843785|AC105769 hypothetical protein {Oryza sativa (japonica cultivar-group);}
MZ00014392	TC249673	TM00014392	13	-1.734	0.00401	0.063859	putative glyceraldehyde-3-phosphate dehydrogenase {Oryza sativa (japonica cultivar-group);} ^|^GB|BAD25194.1|49388082|AP004113 putative glyceraldehyde-3-phosphate dehydrogenase {Oryza sativa (japonica -TRUNCATED-
MZ00038343	CD940762	TM00038343	11.54	-1.745	0.01225	0.086117	OSJNBa0081C01.11 {Oryza sativa (japonica cultivar-group);} ^|^GB|CAD41212.2|38346629|OSJN00177 OSJNBa0074L08.23 {Oryza sativa (japonica cultivar-group);}
MZ00033664	BG319827	TM00033664	11.21	-1.751	5e-05	0.060392	plastocyanin precursor [validated] - rice {Oryza sativa;} ^|^GB|AAB63590.1|2267595|AF009412 plastocyanin precursor {Oryza sativa (indica cultivar-group);}
MZ00026827	TC261358	TM00026827	12.34	-1.872	0.00133	0.060392	OSJNBa0070C17.13 {Oryza sativa (japonica cultivar-group);}
MZ00004016	BG517916	TM00004016	10.78	-1.94	0.00302	0.061439	unknown protein {Arabidopsis thaliana;} ^|^GB|AAM14827.1|20196897|AC002339 Expressed protein {Arabidopsis thaliana;}
MZ00013681	TC191555	TM00013681	11.14	-1.99	0.00444	0.064973	OSJNBa0005N02.3 {Oryza sativa (japonica cultivar-group);}
MZ00022455	TC264631	TM00022455	12.27	-2.282	0.00481	0.066418	putative coiled-coil protein {Oryza sativa (japonica cultivar-group);}
MZ00019177	TC264454	TM00019177	13.18	-2.37	0.00014	0.060392	putative monosaccharide transporter 3 {Oryza sativa (japonica cultivar-group);}
MZ00025182	TC271073	TM00025182	12.72	-2.381	0.00388	0.063523	similar to phosphate/phosphoenolpyruvate translocator protein {Oryza sativa (japonica cultivar-group);} ^|^GB|BAB86434.1|19571007|AP003221 contains EST AU071043(R10645) similar to phosphate/phosphoenolpyruva-TRUNCATED-
MZ00019919	TC199815	TM00019919	11.27	-2.521	0.0006	0.060392	putative histone-lysine N-methyltransferase {Oryza sativa (japonica cultivar-group);} ^|^GB|BAC98666.1|37572974|AP005388 putative histone-lysine N-methyltransferase {Oryza sativa (japonica cultivar-group);}
MZ00033680	BG320883	TM00033680	11.68	-2.559	0.00051	0.060392	NA
MZ00000993	AI967140	TM00000993	10.45	-3.221	0.00019	0.060392	hypothetical protein similar to Arabidopsis thaliana chromosome 3, At3g55020 {Oryza sativa (japonica cultivar-group);}
MZ00024641	TC270912	TM00024641	14.73	-3.714	2e-05	0.060392	tonoplast membrane integral protein ZmTIP3-1 {Zea mays;}
MZ00050287	AZM4_53361	TM00050287	10.48	-3.942	0.00018	0.060392	unnamed protein product; contains similarity to RNA-binding protein gene_id:MSJ1.23 {Arabidopsis thaliana;}
MZ00020646	TC254890	TM00020646	11.75	-4.359	0.00738	0.073346	unknown protein {Oryza sativa (japonica cultivar-group);}
MZ00046565	AZM4_104459	TM00046565	11.72	2.386	0.02739	0.122308	OSJNBb0065L13.4 {Oryza sativa (japonica cultivar-group);}
MZ00055168	PUJEX50TD	TM00055168	12.22	2.359	0.02764	0.122688	hypothetical protein F23H11.8 [imported] - Arabidopsis thaliana {Arabidopsis thaliana;} ^|^GB|BAD44599.1|51971869|AK176836 hypothetical protein {Arabidopsis thaliana;} ^|^GB|AAD39319.1|5080810|AC007258 Very -TRUNCATED-
MZ00040450	CF634230	TM00040450	11.52	2.334	0.01843	0.101545	zinc finger (C3HC4-type RING finger)-like {Oryza sativa (japonica cultivar-group);} ^|^GB|BAD07693.1|41053267|AP004118 zinc finger (C3HC4-type RING finger)-like {Oryza sativa (japonica cultivar-group);} -TRUNCATED-
MZ00042649	TC272104	TM00042649	12.96	2.316	0.03017	0.127799	beta-1,3-glucanase-like protein {Oryza sativa (japonica cultivar-group);} ^|^GB|BAB93128.1|21104533|AP003196 beta-1,3-glucanase-like protein {Oryza sativa (japonica cultivar-group);}
MZ00023207	TC268134	TM00023207	11.33	2.011	0.04775	0.162869	NA
MZ00049490	AZM4_38524	TM00049490	13.14	1.976	0.02702	0.121647	chitinase {Tripsacum dactyloides;}
MZ00041705	TC260801	TM00041705	11.51	1.948	0.06479	0.19212	putative delta 1-pyrroline-5-carboxylate synthetase {Oryza sativa (japonica cultivar-group);}
MZ00031083	TC255318	TM00031083	12.41	1.891	0.0459	0.159281	pasticcino 1-A {Arabidopsis thaliana;}
MZ00048348	AZM4_15235	TM00048348	12.23	1.888	0.0184	0.101493	NA
MZ00017963	TC252424	TM00017963	11.07	1.869	0.03347	0.134829	putative retinoblastoma binding protein {Oryza sativa (japonica cultivar-group);} ^|^GB|AAL58187.1|18057164|AC027037 putative retinoblastoma binding protein {Oryza sativa (japonica cultivar-group);} -TRUNCATED-
MZ00007525	CD443623	TM00007525	11.91	1.819	0.05144	0.169333	50kD gamma zein {Zea mays;}
MZ00042748	TC267003	TM00042748	11.11	1.753	0.02675	0.120981	contains ESTs C73990(E30106),AU029295(E30106) unknown protein {Oryza sativa (japonica cultivar-group);} ^|^GB|BAB91753.1|20521237|AP003287 contains ESTs C73990(E30106),AU029295(E30106) unknown protein {Oryza-TRUNCATED-
MZ00013169	NP669485	TM00013169	11.93	1.718	0.03007	0.127553	C2H2-type zinc finger protein-like protein {Oryza sativa (japonica cultivar-group);}
MZ00019351	TC274987	TM00019351	11.37	1.676	0.04833	0.163816	Hypothetical protein {Oryza sativa (japonica cultivar-group);}
MZ00036447	BG320678	TM00036447	10.95	1.658	0.01902	0.102886	type II light-harvesting chlorophyll a {Zea mays;}
MZ00039778	CF024360	TM00039778	10.57	1.643	0.01934	0.103624	putative zinc finger POZ domain protein {Oryza sativa (japonica cultivar-group);}
MZ00052319	BE553071	TM00052319	10.73	1.643	0.02437	0.115597	NA
MZ00042339	TC253382	TM00042339	12.39	1.642	0.05028	0.167188	hypothetical protein similar to Arabidopsis thaliana chromosome 3,At3g54500 {Oryza sativa (japonica cultivar-group);} ^|^GB|BAC03335.1|21743342|AP004224 hypothetical protein similar to Arabidopsis thaliana c-TRUNCATED-
MZ00031448	TC255734	TM00031448	11.05	1.64	0.02208	0.110643	putative UVB-resistance protein UVR8 {Oryza sativa (japonica cultivar-group);}
MZ00023628	TC269341	TM00023628	12.7	1.614	0.02134	0.108652	Glyceraldehyde 3-phosphate dehydrogenase, cytosolic 1 (EC 1.2.1.12). {Zea mays;} ^|^GB|CAA33620.1|295853|ZMGPC1 GAPDH {Zea mays;}
MZ00049837	AZM4_43639	TM00049837	12.47	1.481	0.01864	0.102025	D1 protease-like protein precursor {Triticum aestivum;}
MZ00039267	TC270249	TM00039267	12.34	1.449	0.03474	0.137594	putative oligouridylate binding protein {Zea mays;}
MZ00051171	AZM4_71773	TM00051171	9.83	1.426	0.03857	0.145107	unnamed protein product; gb|AAB97010.1 gene_id:MJE7.16 similar to unknown protein {Arabidopsis thaliana;}
MZ00052271	BE224844	TM00052271	9.65	1.413	0.06751	0.196599	NA
MZ00039979	CF043076	TM00039979	11.52	1.398	0.05543	0.175961	OSJNBb0015N08.12 {Oryza sativa (japonica cultivar-group);} ^|^GB|CAD41784.2|38346541|OSJN00168 OSJNBa0035M09.2 {Oryza sativa (japonica cultivar-group);}
MZ00017804	TC262737	TM00017804	11.33	1.395	0.01834	0.101313	beta-glucosidase BGQ60 precursor - barley {Hordeum vulgare;} ^|^GB|AAA87339.1|804656|BLYBGQ6 beta-glucosidase {Hordeum vulgare;}
MZ00048655	AZM4_23308	TM00048655	11.76	1.381	0.03126	0.130527	protein kinase homolog T1F15.2 - Arabidopsis thaliana {Arabidopsis thaliana;} ^|^GB|AAC18784.1|3176660|T1F15 Similar to ERECTA receptor protein kinase gb|U47029 from A. thaliana. {Arabidopsis thaliana;} ^|^G-TRUNCATED-
MZ00024382	TC247906	TM00024382	12.28	1.376	0.02338	0.113628	Protein transport protein SEC61 gamma subunit. {Oryza sativa;} ^|^GB|BAD27997.1|50252067|AP004840 transport protein SEC61 {Oryza sativa (japonica cultivar-group);}
MZ00014072	TC249234	TM00014072	11.83	1.353	0.03222	0.132635	light-inducible protein ATLS1 - Arabidopsis thaliana {Arabidopsis thaliana;} ^|^GB|AAM10137.1|20148493|AY081575 light-inducible protein ATLS1 {Arabidopsis thaliana;} ^|^GB|AAL32937.1|17065566|AY062859 light--TRUNCATED-
MZ00001553	AW424556	TM00001553	11.83	1.347	0.03438	0.136793	elicitor-responsive gene 3 [imported] - rice {Oryza sativa;} ^|^GB|AAC35866.1|3603473|AF090698 elicitor-responsive gene-3 {Oryza sativa (indica cultivar-group);} ^|^GB|CAE03867.2|38346762|OSJN00183 OSJNBa008-TRUNCATED-
MZ00025616	TC271802	TM00025616	12.71	1.305	0.02857	0.124668	putative transposase {Oryza sativa (japonica cultivar-group);} ^|^GB|AAM47612.1|21326484|AC122147 Putative transposase {Oryza sativa (japonica cultivar-group);} ^|^GB|AAM23241.1|20514796|AC092553 Putative tr-TRUNCATED-
MZ00042144	TC262493	TM00042144	12.67	1.294	0.05205	0.170199	unknown protein {Oryza sativa (japonica cultivar-group);} ^|^GB|BAC79672.1|33146526|AP003960 unknown protein {Oryza sativa (japonica cultivar-group);}
MZ00022227	TC266521	TM00022227	11.57	1.283	0.03884	0.145681	putative Arginyl-tRNA synthetase {Oryza sativa (japonica cultivar-group);}
MZ00036993	BM336387	TM00036993	12.66	1.27	0.02711	0.121789	NA
MZ00029548	TC213054	TM00029548	13.03	1.233	0.05995	0.183943	Serine/threonine protein phosphatase PP2A-4 catalytic subunit(EC 3.1.3.16). {Oryza sativa;} ^|^GB|AAD48068.1|5714762|AF173881 serine/threonine protein phosphatase PP2A-4 catalytic subunit {Oryza sativa (indica cultivar-group);}
MZ00013711	TC259499	TM00013711	11.66	1.23	0.04678	0.160966	NA
MZ00005754	BQ163816	TM00005754	11.25	1.215	0.05063	0.167844	putative external rotenone-insensitive NADPH dehydrogenase {Oryza sativa (japonica cultivar-group);}
MZ00017993	TC197457	TM00017993	11.63	1.212	0.01822	0.100926	putative cell division protein {Arabidopsis thaliana;}
MZ00041810	TC269870	TM00041810	10.87	1.212	0.02385	0.11465	putative caffeoyl-CoA O-methyltransferase 1 {Oryza sativa (japonica cultivar-group);} ^|^GB|AAT68023.1|49618877|AY644637 caffeoyl-CoA O-methyltransferase {Oryza sativa (japonica cultivar-group);} -TRUNCATED-
MZ00039314	CD994679	TM00039314	13.82	1.212	0.05398	0.173444	Eukaryotic translation initiation factor 5A (eIF-5A) (eIF-4D). {Zea mays;} ^|^PIR|T01355|T01355 translation initiation factor eIF-5A [similarity] - maize {Zea mays;} ^|^GB|AAB88614.1|2668738|AF034943 transla-TRUNCATED-
MZ00056048	TC266662	TM00056048	12.87	1.21	0.03693	0.142238	NA
MZ00055952	TC265181	TM00055952	12.01	1.205	0.01959	0.104265	NA
MZ00043059	TC258604	TM00043059	11.57	1.202	0.06559	0.193544	NA
MZ00040392	CF273478	TM00040392	12.35	1.196	0.05177	0.169843	unknown protein {Oryza sativa (japonica cultivar-group);}
MZ00056825	AZM4_33624	TM00056825	12.56	1.196	0.05843	0.180881	unknown protein {Oryza sativa (japonica cultivar-group);}
MZ00048229	AZM4_14013	TM00048229	11.91	1.194	0.02561	0.11834	putative polynucleotide phosphorylase {Oryza sativa (japonica cultivar-group);}
MZ00042076	TC261846	TM00042076	13.09	1.178	0.01899	0.102829	putative brix domain-containing protein {Oryza sativa (japonica cultivar-group);}
MZ00022754	TC256994	TM00022754	12.43	1.175	0.05625	0.177291	unnamed protein product; gene_id:F10E10.3 unknown protein {Arabidopsis thaliana;}
MZ00033521	TC253852	TM00033521	10.78	1.164	0.0214	0.108809	Hypothetical protein {Oryza sativa (japonica cultivar-group);}
MZ00012920	TC264438	TM00012920	12.74	1.157	0.06621	0.19455	hypothetical protein {Oryza sativa (japonica cultivar-group);} ^|^GB|BAC06289.1|21952874|AP003854 hypothetical protein similar to Oryza sativa chromosome 1,P0443E07.21 {Oryza sativa (japonica cultivar-group)-TRUNCATED-
MZ00021498	TC201884	TM00021498	11.39	1.127	0.0326	0.133497	NA
MZ00013916	TC191950	TM00013916	14.05	1.125	0.03104	0.129965	putative actin-depolymerizing factor {Oryza sativa (japonica cultivar-group);}
MZ00020206	TC262830	TM00020206	12.13	1.125	0.06175	0.187134	NA
MZ00046965	CO522077	TM00046965	11.61	1.123	0.02423	0.115446	putative BAG domain containing protein {Oryza sativa (japonica cultivar-group);}
MZ00020083	TC264587	TM00020083	12.22	1.118	0.01959	0.104265	branched silkless1 {Zea mays;} ^|^GB|AAO21119.1|27802487|AY178191 branched silkless1 {Zea mays;}
MZ00028200	TC263779	TM00028200	11.2	1.108	0.04699	0.1614	NA
MZ00024956	TC260829	TM00024956	12.89	1.078	0.05604	0.176958	probable phosphodiesterase I (EC 3.1.4.1) / nucleotide diphosphatase (EC 3.6.1.9) - rice {Oryza sativa;} ^|^GB|BAB56086.1|14209591|AP003244 nucleotide pyrophosphatase homolog {Oryza sativa (japonica cultivar-TRUNCATED-
MZ00013374	TC269274	TM00013374	12.17	1.07	0.04403	0.155777	NA
MZ00020184	TC255171	TM00020184	12.53	1.065	0.03696	0.142285	NA
MZ00026079	TC261491	TM00026079	11.81	1.061	0.04717	0.161741	unknown protein {Oryza sativa (japonica cultivar-group);}
MZ00017949	TC263478	TM00017949	11.6	1.052	0.02669	0.120913	unknown protein {Oryza sativa (japonica cultivar-group);}
MZ00020237	TC272229	TM00020237	11.79	1.042	0.06252	0.188399	hypothetical protein At2g37550 [imported] - Arabidopsis thaliana {Arabidopsis thaliana;} ^|^GB|AAM65362.1|21655301|AY103310 At2g37550/F13M22.5 {Arabidopsis thaliana;} ^|^GB|AAL34251.1|17104725|AY063077 putat-TRUNCATED-
MZ00041725	TC269827	TM00041725	11.21	1.034	0.04228	0.152612	Putative DNA repair protein RAD23-4 (RAD23-like protein 4) (AtRAD23-4). {Arabidopsis thaliana;} ^|^GB|AAM65106.1|21593157|AY087564 DNA repair protein RAD23 homolog {Arabidopsis thaliana;} ^|^GB|AAL87405.1|19-TRUNCATED-
MZ00055349	TC264450	TM00055349	10.64	1.032	0.01815	0.100806	NA
MZ00019913	TC265352	TM00019913	12.49	1.032	0.02396	0.114927	NA
MZ00038645	CD956208	TM00038645	12.57	1.028	0.01784	0.100029	NA
MZ00056786	AZM4_27216	TM00056786	11.71	1.015	0.03605	0.140548	hypothetical protein {Oryza sativa (japonica cultivar-group);}
MZ00019065	TC261155	TM00019065	11.89	1.008	0.04957	0.166019	diaminopimelate epimerase-like protein - Arabidopsis thaliana {Arabidopsis thaliana;} ^|^GB|AAN28810.1|23505901|AY143871 At3g53580/F4P12_280 {Arabidopsis thaliana;} ^|^GB|AAM83223.1|22022530|AY126996 AT3g535-TRUNCATED-
MZ00022509	TC252156	TM00022509	11.24	1.002	0.02115	0.108139	hypothetical protein {Oryza sativa (japonica cultivar-group);} ^|^GB|BAD15739.1|46390289|AP004800 hypothetical protein {Oryza sativa (japonica cultivar-group);}
MZ00020949	TC265250	TM00020949	11.64	1.001	0.06669	0.195414	contains ESTs C28373(C60860),AU092907(C60860) similar to Arabidopsis thaliana chromosome 4, AT4g28590 unknown protein {Oryza sativa (japonica cultivar-group);} ^|^GB|BAB89578.1|20160633|AP003252 contains EST-TRUNCATED-
MZ00000810	AI881481	TM00000810	11.92	-1.001	0.02111	0.108122	hypothetical protein similar to Arabidopsis thaliana, F4D11.180 {Oryza sativa (japonica cultivar-group);}
MZ00040649	NP229344	TM00040649	13.54	-1.002	0.01975	0.104629	WD-repeat protein RBAP1 {Zea mays;}
MZ00033082	TC277443	TM00033082	13.64	-1.019	0.02258	0.111683	unknown protein {Oryza sativa (japonica cultivar-group);}
MZ00056582	AZM4_132856	TM00056582	11.78	-1.02	0.02401	0.114964	NA
MZ00026000	TC272009	TM00026000	11.69	-1.022	0.05867	0.181279	unknown protein {Oryza sativa (japonica cultivar-group);}
MZ00038755	CD961631	TM00038755	10.12	-1.042	0.02201	0.110487	NA
MZ00032553	TC276465	TM00032553	11.76	-1.055	0.04268	0.153193	unknown protein {Oryza sativa (japonica cultivar-group);}
MZ00022876	TC254729	TM00022876	11.64	-1.062	0.05884	0.181667	hypothetical protein {Oryza sativa (japonica cultivar-group);}
MZ00003579	AZM4_123446	TM00003579	11.7	-1.068	0.03818	0.144464	hypothetical protein At2g33220 [imported] - Arabidopsis thaliana {Arabidopsis thaliana;} ^|^GB|AAM14256.1|20259081|AY091317 unknown protein {Arabidopsis thaliana;} ^|^GB|AAM67106.1|21618056|AY088795 unknown -TRUNCATED-
MZ00052042	AZM4_92903	TM00052042	11.92	-1.071	0.06682	0.195514	hypothetical protein At2g13370 [imported] - Arabidopsis thaliana {Arabidopsis thaliana;} ^|^GB|AAD28668.1|4733988|AC007209 putative chromodomain-helicase-DNA-binding protein {Arabidopsis thaliana;}
MZ00031262	TC276823	TM00031262	11.97	-1.091	0.0516	0.169512	expressed protein {Oryza sativa (japonica cultivar-group);}
MZ00025767	TC272107	TM00025767	11.29	-1.097	0.03556	0.139389	unnamed protein product; gene_id:F24B18.6 unknown protein {Arabidopsis thaliana;}
MZ00004348	TC278198	TM00004348	11.99	-1.097	0.04106	0.150002	putative ZmGR1a {Oryza sativa (japonica cultivar-group);} ^|^GB|BAD27674.1|50251741|AP004037 putative ZmGR1a {Oryza sativa (japonica cultivar-group);}
MZ00000422	AI491664	TM00000422	11.75	-1.099	0.0259	0.119035	mucin-like glycoprotein 900 - Cryptosporidium parvum {Cryptosporidium parvum;} ^|^GB|AAC98153.1|4063042|AF068065 GP900 {Cryptosporidium parvum;}
MZ00005956	TC250557	TM00005956	11.27	-1.106	0.05565	0.176317	OSJNBb0079B02.2 {Oryza sativa (japonica cultivar-group);}
MZ00042740	TC256336	TM00042740	11.73	-1.108	0.02308	0.112843	NA
MZ00055693	TC257838	TM00055693	11.33	-1.11	0.02266	0.11186	NA
MZ00048179	AZM4_138820	TM00048179	12.19	-1.113	0.02231	0.111178	putative S_TKc, Serine/Threonine protein kinases, catalytic domain {Oryza sativa (japonica cultivar-group);}
MZ00013589	TC258496	TM00013589	13.2	-1.113	0.02335	0.113584	NA
MZ00026538	TC272736	TM00026538	11.36	-1.137	0.02561	0.11834	Unknown protein {Oryza sativa (japonica cultivar-group);} ^|^GB|AAO13484.1|27436765|AC125472 Unknown protein {Oryza sativa (japonica cultivar-group);}
MZ00019000	TC264627	TM00019000	13.71	-1.141	0.02276	0.112115	unknown protein {Oryza sativa (japonica cultivar-group);}
MZ00049694	AZM4_40849	TM00049694	12.02	-1.152	0.02662	0.120797	putative gag-pol polyprotein {Zea mays;}
MZ00037529	BU093192	TM00037529	11.48	-1.157	0.04607	0.15962	putative RNA-binding protein {Oryza sativa (japonica cultivar-group);} ^|^GB|AAK52118.1|14018055|AC079936 Conserved unknown protein with similarity to putitive RNA-binding proteins {Oryza sativa;}
MZ00031100	TC255811	TM00031100	11.86	-1.16	0.04203	0.152016	NA
MZ00047707	AZM4_13002	TM00047707	11.65	-1.166	0.05169	0.169693	kinesin-related centromere protein-like {Arabidopsis thaliana;}
MZ00026189	TC269474	TM00026189	12	-1.171	0.01829	0.101157	brain protein 44-like {Oryza sativa (japonica cultivar-group);}
MZ00015403	TC271188	TM00015403	13.19	-1.177	0.02104	0.107896	alcohol dehydrogenase ADH {Lycopersicon esculentum;}
MZ00046783	AZM4_112884	TM00046783	11.52	-1.182	0.06781	0.197158	putative peptidyl-tRNA hydrolase (PTH) {Oryza sativa (japonica cultivar-group);}
MZ00024797	TC250033	TM00024797	11.24	-1.188	0.01931	0.103568	putative chloroplast outer envelope 86-like protein {Oryza sativa (japonica cultivar-group);}
MZ00055777	TC271479	TM00055777	13.16	-1.194	0.05407	0.17366	NA
MZ00000582	AI670508	TM00000582	11.62	-1.236	0.03842	0.144827	similar to Plasmodium falciparum. Hypothetical protein {Dictyostelium discoideum;}
MZ00042013	TC272432	TM00042013	13	-1.249	0.02983	0.127208	contains EST AU063233(C53786) similar to Arabidopsis thaliana chromosome 1, MRC8.21 unknown protein {Oryza sativa (japonica cultivar-group);} ^|^GB|BAB44133.1|13873029|AP003144 contains EST AU063233(C53786) -TRUNCATED-
MZ00020688	TC255197	TM00020688	11.75	-1.25	0.04583	0.159206	NA
MZ00055932	AZM4_59795	TM00055932	13.15	-1.264	0.02236	0.111229	putative gag-pol polyprotein {Zea mays;}
MZ00047779	AZM4_133959	TM00047779	12.34	-1.266	0.02491	0.116718	putative lectin-like protein kinase {Oryza sativa (japonica cultivar-group);}
MZ00022491	TC278539	TM00022491	11.48	-1.294	0.04604	0.159579	NA
MZ00033578	AI622138	TM00033578	11.62	-1.307	0.05342	0.172565	NA
MZ00039483	CF004460	TM00039483	11.86	-1.315	0.04907	0.165183	NA
MZ00020445	TC265530	TM00020445	11.27	-1.355	0.03905	0.146202	OSJNBa0055C08.5 {Oryza sativa (japonica cultivar-group);}
MZ00034989	AI065584	TM00034989	12.02	-1.366	0.0328	0.133798	NA
MZ00040552	NP003694	TM00040552	11.82	-1.384	0.04363	0.154951	Nitrate reductase [NAD(P)H] (EC 1.7.1.2) (NR) (Fragment). {Zea mays;} ^|^PIR|S24544|S24544 nitrate reductase [NAD(P)H] (EC 1.7.1.2) - maize (fragment) {Zea mays;} ^|^GB|CAA45776.1|22377|ZMNADH nitrate reduct-TRUNCATED-
MZ00016662	TC259785	TM00016662	12.23	-1.385	0.02301	0.112714	OSJNBa0071I13.13 {Oryza sativa (japonica cultivar-group);}
MZ00055044	PUFLW48TD	TM00055044	11.16	-1.386	0.05947	0.182931	putative delta 1-pyrroline-5-carboxylate synthetase {Oryza sativa (japonica cultivar-group);}
MZ00026411	TC261656	TM00026411	10.37	-1.389	0.05414	0.173779	hypothetical protein [imported] - Arabidopsis thaliana {Arabidopsis thaliana;} ^|^GB|AAC17938.1|3169719|AF007109 similar to yeast dcp1 {Arabidopsis thaliana;}
MZ00014714	TC250014	TM00014714	11.99	-1.446	0.02237	0.111229	Actin-depolymerizing factor 1 (ADF 1) (ZmABP1) (ZmADF1). {Zea mays;} ^|^PIR|T02882|T02882 actin-depolymerizing factor 1 - maize {Zea mays;} ^|^GB|CAA56786.1|929918|ZMABP1F actin-depolymerizing factor {Zea ma-TRUNCATED-
MZ00044433	TC254055	TM00044433	11.39	-1.461	0.05064	0.167844	NA
MZ00043127	TC249043	TM00043127	10.75	-1.473	0.0269	0.121388	contains ESTs AU029333(E30170),C74020(E30170),AU077501(C52290),AU077500 (C52290) unknown protein {Oryza sativa (japonica cultivar-group);} ^|^GB|BAA92191.2|11320826|AP001278 unnamed protein product; ESTs -TRUNCATED-
MZ00037219	BM500294	TM00037219	11.29	-1.486	0.02584	0.11886	putative NADPH HC toxin reductase {Oryza sativa (japonica cultivar-group);} ^|^GB|BAC81169.1|33354188|AP003840 putative NADPH HC toxin reductase {Oryza sativa (japonica cultivar-group);}
MZ00037615	TC251845	TM00037615	11.46	-1.521	0.02245	0.111372	putative NLI interacting factor {Oryza sativa (japonica cultivar-group);} ^|^GB|AAO37958.1|28269415|AC092559 putative NLI-interacting factor {Oryza sativa (japonica cultivar-group);}
MZ00001850	AZM4_90482	TM00001850	13.48	-1.53	0.04979	0.166319	receptor protein kinase-like {Arabidopsis thaliana;}
MZ00039346	CD996811	TM00039346	10.17	-1.6	0.06735	0.196406	NA
MZ00007083	CD435168	TM00007083	12.11	-1.61	0.06368	0.190492	unknown protein {Oryza sativa (japonica cultivar-group);}
MZ00025746	TC271740	TM00025746	12.64	-1.644	0.02158	0.109315	TMV-MP30 binding protein 2C-like {Oryza sativa (japonica cultivar-group);} ^|^GB|BAD33965.1|50726353|AP005759 TMV-MP30 binding protein 2C-like {Oryza sativa (japonica cultivar-group);}
MZ00013491	TC259253	TM00013491	12.26	-1.644	0.06912	0.199615	40S ribosomal protein S14 {Oryza sativa (japonica cultivar-group);} ^|^GB|BAD27798.1|50251870|AP004156 40S ribosomal protein S14 {Oryza sativa (japonica cultivar-group);} ^|^GB|CAE02065.2|38346327|OSJN00141 -TRUNCATED-
MZ00004297	TC263766	TM00004297	11.48	-1.649	0.04711	0.161666	unknown protein {Arabidopsis thaliana;} ^|^GB|AAL14415.1|16209720|AY057620 At2g35880/F11F19.21 {Arabidopsis thaliana;} ^|^GB|AAD21469.2|20197995|AC007017 expressed protein {Arabidopsis thaliana;}
MZ00031423	TC277287	TM00031423	11.47	-1.661	0.03395	0.135905	NA
MZ00043076	TC259475	TM00043076	12.52	-1.696	0.03121	0.130352	putative serine palmitoyltransferase LCB1 subunit {Oryza sativa (japonica cultivar-group);}
MZ00019031	TC253765	TM00019031	12.05	-1.724	0.02073	0.107201	NA
MZ00004412	BI478395	TM00004412	10.53	-1.771	0.05155	0.169435	NA
MZ00037713	CA405225	TM00037713	12.12	-1.775	0.04333	0.154413	putative gag-pol polyprotein {Zea mays;}
MZ00041609	TC260445	TM00041609	12.24	-1.783	0.06805	0.1976	putative serine-threonine rich antigen {Oryza sativa (japonica cultivar-group);} ^|^GB|BAD15732.1|46390282|AP004800 putative serine-threonine rich antigen {Oryza sativa (japonica cultivar-group);}
MZ00037755	TC258406	TM00037755	11.83	-1.819	0.04246	0.152902	NA
MZ00003973	BG458957	TM00003973	11.73	-1.88	0.06657	0.195297	putative GTP-binding protein {Oryza sativa (japonica cultivar-group);}
MZ00039543	CF008113	TM00039543	11.17	-1.907	0.06659	0.195309	Superoxide dismutase [Cu-Zn], chloroplast precursor (EC 1.15.1.1). {Oryza sativa;} ^|^PIR|T03685|T03685 probable superoxide dismutase (EC 1.15.1.1) (Cu-Zn) precursor, chloroplast - rice {Oryza-TRUNCATED-
MZ00056131	TC267024	TM00056131	10.81	-1.985	0.02662	0.120797	vacuolar ATPase:SUBUNIT=G. {Manduca sexta;}
MZ00031583	TC274598	TM00031583	12.18	-2.077	0.03955	0.14709	hypothetical protein {Oryza sativa (japonica cultivar-group);}
MZ00056257	TC268168	TM00056257	10.56	-2.126	0.01909	0.10311	NA
MZ00052419	BG836157	TM00052419	13.75	-2.155	0.02271	0.111977	NA
MZ00016033	TC261983	TM00016033	12.37	-3.427	0.02369	0.114298	putative ethylene-responsive element binding factor {Oryza sativa (japonica cultivar-group);} ^|^GB|AAT10384.1|47087871|AY576527 ethylene-responsive element binding factor {Oryza sativa;}

## Sheet: KAR1-smoke 24h
ID	Name	TIGR ID	A	logFC	p	adj p	Putative annotation
MZ00024528	TC258094	TM00024528	11.15	2.866	2e-05	0.078928	putative 40S ribosomal protein S25 (RPS25B) {Oryza sativa (japonica cultivar-group);}
MZ00032147	TC216532	TM00032147	12.95	2.233	2e-05	0.078928	putative ABC transporter {Oryza sativa (japonica cultivar-group);}
MZ00005675	BM895987	TM00005675	19.89	1.827	0.00021	0.078928	NA
MZ00005956	TC250557	TM00005956	13.37	1.694	0.00737	0.097089	OSJNBb0079B02.2 {Oryza sativa (japonica cultivar-group);}
MZ00048476	AZM4_1927	TM00048476	17.23	1.666	0.00011	0.078928	hypothetical protein {Oryza sativa (japonica cultivar-group);} ^|^GB|BAB86541.1|19571117|AP003566 hypothetical protein {Oryza sativa (japonica cultivar-group);} ^|^GB|BAB64117.1|15408711|AP003235 hypothetica-TRUNCATED-
MZ00039040	CD975581	TM00039040	10.9	1.651	0.00378	0.084569	aspartic proteinase oryzasin 1 precursor {Oryza sativa (japonica cultivar-group);}
MZ00019803	TC253917	TM00019803	16.29	1.63	3e-05	0.078928	unknown protein {Oryza sativa (japonica cultivar-group);}
MZ00019827	TC265798	TM00019827	16.21	1.611	3e-05	0.078928	transcription factor MADS56 {Oryza sativa (japonica cultivar-group);}
MZ00046681	AZM4_107936	TM00046681	15.22	1.498	3e-05	0.078928	probable DNA polymerase zeta catalytic subunit F12B7.5 [imported] - Arabidopsis thaliana {Arabidopsis thaliana;} ^|^GB|AAG52299.1|12324676|AC011020 putative DNA polymerase zeta catalytic subunit {Arabidopsis-TRUNCATED-
MZ00013199	NP671322	TM00013199	14.73	1.444	5e-05	0.078928	unknown protein {Oryza sativa (japonica cultivar-group);}
MZ00015877	TC261122	TM00015877	14.38	1.428	9e-05	0.078928	phosphate transport protein {Zea mays;}
MZ00028231	TC253086	TM00028231	15.29	1.396	5e-05	0.078928	putative leucine-rich repeat transmembrane protein kinase {Oryza sativa (japonica cultivar-group);}
MZ00051293	AZM4_74772	TM00051293	12.11	1.381	0.00254	0.080532	putative NF-E2 inducible protein {Oryza sativa (japonica cultivar-group);}
MZ00024318	TC206261	TM00024318	11.71	1.378	0.00109	0.078928	Rieske Fe-S precursor protein {Oryza sativa;}
MZ00017265	TC252555	TM00017265	12.79	1.36	0.00026	0.078928	AT3g14770/T21E2_2 {Arabidopsis thaliana;} ^|^GB|AAL06889.1|15809923|AY054229 AT3g14770/T21E2_2 {Arabidopsis thaliana;} ^|^GB|BAB02642.1|11994587|AP002061 MtN3-like protein {Arabidopsis thaliana;}
MZ00025856	TC271893	TM00025856	15.87	1.346	0.0001	0.078928	unnamed protein product; ESTs D40069(S1808),D40089(S1834),AU083572(S1834) correspond to a region of the predicted gene. Similar to Citrus limon vacuolar V-H+ATPase subunit E (AF165939) {Oryza sativa (japonic-TRUNCATED-
MZ00027305	TC251956	TM00027305	17.22	1.346	0.00027	0.078928	bHLH protein family-like {Oryza sativa (japonica cultivar-group);} ^|^GB|BAD34354.1|50726634|AP006169 bHLH protein family-like {Oryza sativa (japonica cultivar-group);} ^|^GB|BAD33962.1|50726350|AP005759 bHL-TRUNCATED-
MZ00044165	TC210163	TM00044165	12.49	1.346	0.00015	0.078928	extensin-like protein {Oryza sativa (japonica cultivar-group);}
MZ00020489	TC255506	TM00020489	14.42	1.32	0.00086	0.078928	similar to receptor protein kinase {Oryza sativa (japonica cultivar-group);}
MZ00037030	BM347319	TM00037030	11.93	1.253	0.00523	0.090619	60S ribosomal protein L13, BBC1 protein {Arabidopsis thaliana;}
MZ00034341	TC206410	TM00034341	17.16	1.245	0.00022	0.078928	phosphoethanolamine methyltransferase {Triticum aestivum;}
MZ00021590	TC256209	TM00021590	21.46	1.222	0.00029	0.078928	putative villin 2 {Oryza sativa (japonica cultivar-group);} ^|^GB|BAD38345.1|51536172|AP005760 putative villin 2 {Oryza sativa (japonica cultivar-group);}
MZ00007563	CD444272	TM00007563	14.35	1.22	0.00013	0.078928	NHL repeat-containing protein-like {Oryza sativa (japonica cultivar-group);}
MZ00057369	AZM4_112578	TM00057369	12.77	1.219	0.0005	0.078928	1-phosphatidylinositol-4-phosphate 5-kinase-like protein {Oryza sativa (japonica cultivar-group);}
MZ00020838	TC276427	TM00020838	11.38	1.21	0.00466	0.087663	putative SET domain-containing protein SET104 {Oryza sativa (japonica cultivar-group);}
MZ00032992	TC217767	TM00032992	17.12	1.196	8e-05	0.078928	putative GDSL-motif lipase/hydrolase {Oryza sativa (japonica cultivar-group);}
MZ00041704	TC193418	TM00041704	14.04	1.195	9e-05	0.078928	Delta 1-pyrroline-5-carboxylate synthetase (P5CS) [Includes: Glutamate5-kinase (EC 2.7.2.11) (Gamma-glutamyl kinase) (GK); Gamma-glutamylphosphate reductase (GPR) (EC 1.2.1.41) (Glutamate-5-semialdehydedehydrogenase) (Glutamyl-gamma-semialdehyde dehydrogenase)]. {Oryza sativa;} ^|^PIR|T03695|T03695 delta l pyrroline-5-carboxylate synthetase - rice {Oryza sativa;} ^|^GB|BAA19916.1|2081612|D49714 d…
MZ00034329	TC270467	TM00034329	15.86	1.183	8e-05	0.078928	putative coatmer beta subunit (beta-coat protein) (beta-COP) {Oryza sativa (japonica cultivar-group);} ^|^GB|BAB17749.1|11138076|AP002862 putative coatmer beta subunit (beta-coat protein) (beta-COP) {Oryza s-TRUNCATED-
MZ00042849	TC258616	TM00042849	18.02	1.169	9e-05	0.078928	10.8kD photosystem I protein. {Hordeum vulgare subsp. vulgare;}
MZ00048101	AZM4_13765	TM00048101	15.9	1.153	0.00014	0.078928	putative early-responsive to dehydration stress protein {Oryza sativa (japonica cultivar-group);}
MZ00031222	TC265500	TM00031222	16.06	1.15	0.00012	0.078928	OSJNBa0058K23.11 {Oryza sativa (japonica cultivar-group);}
MZ00030526	TC275513	TM00030526	11.33	1.147	0.00683	0.09566	putative epsin 2a {Oryza sativa (japonica cultivar-group);} ^|^GB|AAK98696.1|15451572|AC069158 Putative epsin {Oryza sativa (japonica cultivar-group);}
MZ00022875	TC278661	TM00022875	16.94	1.146	0.0001	0.078928	OSJNBa0035B13.1 {Oryza sativa (japonica cultivar-group);}
MZ00029858	TC264704	TM00029858	13.5	1.13	0.00043	0.078928	putative serine/threonine protein kinase {Oryza sativa (japonica cultivar-group);}
MZ00018889	TC253706	TM00018889	14.37	1.122	0.00011	0.078928	NA
MZ00006041	BQ778812	TM00006041	21.59	1.118	0.00129	0.078928	hypothetical protein similar to Arabidopsis thaliana chromosome 1, At1g22030 {Oryza sativa (japonica cultivar-group);} ^|^GB|BAB92443.1|20804758|AP003297 hypothetical protein {Oryza sativa (japonica cultivar-TRUNCATED-
MZ00045568	gi|3452300|gb|AF050447.1|AF050447	TM00045568	14.32	1.108	0.00011	0.078928	NA
MZ00044336	TC253475	TM00044336	17.95	1.108	0.00023	0.078928	NA
MZ00055080	CO520385	TM00055080	15.03	1.099	0.0004	0.078928	putative Kelch motif containing protein {Oryza sativa (japonica cultivar-group);}
MZ00052058	AZM4_93113	TM00052058	13.84	1.094	0.00046	0.078928	expressed protein {Oryza sativa (japonica cultivar-group);}
MZ00057273	AZM4_90100	TM00057273	14.36	1.091	0.00127	0.078928	ring-H2 zinc finger protein {Zea mays;}
MZ00042157	TC272771	TM00042157	16.31	1.085	0.00731	0.097086	NA
MZ00037514	TC268158	TM00037514	11.86	1.078	0.00093	0.078928	NA
MZ00027296	TC273418	TM00027296	13.52	1.074	0.00612	0.093502	putative ETTIN-like auxin response factor {Oryza sativa (japonica cultivar-group);}
MZ00020902	TC276366	TM00020902	18.43	1.069	0.00014	0.078928	hypothetical protein similar to Arabidopsis thaliana chromosome 3, T20N10.150 {Oryza sativa (japonica cultivar-group);}
MZ00017899	TC274047	TM00017899	17.23	1.067	0.00091	0.078928	hypothetical protein similar to Arabidopsis thaliana chromosome 5, At5g48340 {Oryza sativa (japonica cultivar-group);}
MZ00023524	TC269551	TM00023524	15.7	1.064	0.00036	0.078928	NA
MZ00029184	TC264472	TM00029184	21.19	1.063	0.00047	0.078928	exonuclease-like protein {Arabidopsis thaliana;}
MZ00044330	TC252493	TM00044330	17.23	1.061	0.00018	0.078928	pentatricopeptide (PPR) repeat-containing protein-like {Oryza sativa (japonica cultivar-group);}
MZ00018634	TC274717	TM00018634	14.53	1.056	0.00015	0.078928	unknown protein {Oryza sativa (japonica cultivar-group);} ^|^GB|BAD09764.1|42408587|AP004643 unknown protein {Oryza sativa (japonica cultivar-group);}
MZ00029791	TC248179	TM00029791	15.76	1.055	0.00025	0.078928	putative ascorbate oxidase AO4 {Oryza sativa (japonica cultivar-group);}
MZ00021789	TC202350	TM00021789	14.49	1.054	0.001	0.078928	NA
MZ00020324	TC276059	TM00020324	15.53	1.053	0.00045	0.078928	myb-like protein {Oryza sativa (japonica cultivar-group);} ^|^GB|BAA94769.1|7630236|AP001859 unnamed protein product; Similar to Arabidopsis thaliana chromosome 4, BAC clone F4D11; putative myb-protein. (AL0-TRUNCATED-
MZ00055072	AZM4_137178	TM00055072	16.53	1.048	0.00029	0.078928	putative 5-3 exoribonuclease {Oryza sativa (japonica cultivar-group);} ^|^GB|BAB86550.1|19571126|AP003566 putative 5-3 exoribonuclease {Oryza sativa (japonica cultivar-group);}
MZ00017617	TC272880	TM00017617	12.21	1.046	0.006	0.093097	putative WD-repeat protein 12 {Oryza sativa (japonica cultivar-group);}
MZ00057302	TC248720	TM00057302	18.81	1.036	0.00025	0.078928	22kD alpha zein 4 {Zea mays;}
MZ00007076	CD434995	TM00007076	16.32	1.032	0.0002	0.078928	RNA recognition motif (RRM)-containing protein-like {Oryza sativa (japonica cultivar-group);}
MZ00041062	TC191288	TM00041062	15.16	1.032	0.00025	0.078928	ubiquitin-conjugating enzyme OsUBC5a {Oryza sativa (japonica cultivar-group);}
MZ00029064	TC212476	TM00029064	12.44	1.025	0.00401	0.085442	putative RNA recognition motif (RRM)-containing protein {Oryza sativa (japonica cultivar-group);}
MZ00026805	TC262446	TM00026805	16.37	1.021	0.00031	0.078928	gravity and root development protein {Oryza sativa (japonica cultivar-group);} ^|^GB|BAB93246.1|21104655|AP003246 hypothetical protein {Oryza sativa (japonica cultivar-group);}
MZ00001115	TC267547	TM00001115	17.96	1.019	0.00133	0.078928	OSJNBa0035M09.18 {Oryza sativa (japonica cultivar-group);}
MZ00038466	CD947401	TM00038466	15.99	1.019	0.00033	0.078928	NA
MZ00031989	TC216298	TM00031989	14.68	1.019	0.00375	0.084376	NA
MZ00031313	TC266547	TM00031313	16.61	1.011	0.00025	0.078928	hypothetical protein At2g20650 [imported] - Arabidopsis thaliana {Arabidopsis thaliana;}
MZ00017413	TC252117	TM00017413	18.46	1.009	0.00054	0.078928	OSJNBa0029H02.20 {Oryza sativa (japonica cultivar-group);}
MZ00049085	AZM4_32983	TM00049085	16.62	1.009	0.00044	0.078928	NA
MZ00036223	gi|13397940|emb|AJ309824.2|ZMA309824	TM00036223	15.32	1.008	0.00045	0.078928	putative senescence-associated protein {Pisum sativum;}
MZ00035788	AW461127	TM00035788	14.73	1.006	0.00033	0.078928	NA
MZ00015027	TC248591	TM00015027	13.64	1.003	0.00319	0.082391	terpene synthase 5 {Zea mays;}
MZ00031689	TC256431	TM00031689	15.11	1.002	0.00022	0.078928	NA
MZ00023554	TC248295	TM00023554	10.98	1.002	0.00458	0.087619	Heat shock protein 82. {Oryza sativa;} ^|^PIR|S25541|S25541 heat shock protein 82 - rice (strain Taichung Native One) {Oryza sativa;} ^|^GB|BAD08897.1|42407751|AP003892 heat shock protein 82 {Oryza sativa (j-TRUNCATED-
MZ00056251	TC217720	TM00056251	11.11	-1.003	0.00075	0.078928	NA
MZ00020029	TC275714	TM00020029	18.57	-1.005	0.0002	0.078928	NA
MZ00030748	TC265286	TM00030748	15.57	-1.007	0.0002	0.078928	putative LOB domain protein 17 {Oryza sativa (japonica cultivar-group);}
MZ00016448	TC251513	TM00016448	20.12	-1.009	0.00031	0.078928	putative splicing factor {Oryza sativa (japonica cultivar-group);}
MZ00035378	AI948394	TM00035378	14.9	-1.012	0.00044	0.078928	NA
MZ00040774	NP671379	TM00040774	13.59	-1.016	0.00046	0.078928	unknown protein {Arabidopsis thaliana;} ^|^GB|AAO22665.1|27754434|BT002847 unknown protein {Arabidopsis thaliana;} ^|^GB|BAB08424.1|9757936|AB017067 unnamed protein product; gene_id:MJC20.1 similar to unknow-TRUNCATED-
MZ00055782	TC269350	TM00055782	12.2	-1.026	0.00095	0.078928	unnamed protein product {Homo sapiens;}
MZ00040631	NP161447	TM00040631	18.31	-1.026	0.00016	0.078928	R2R3MYB-domain protein {Zea mays;}
MZ00005288	BM382100	TM00005288	15.63	-1.033	0.00023	0.078928	putative anthranilate phosphoribosyltransferase {Oryza sativa (japonica cultivar-group);}
MZ00003731	BG266408	TM00003731	16.07	-1.033	0.00039	0.078928	NA
MZ00030532	AZM4_58926	TM00030532	12.89	-1.035	0.00809	0.099681	putative protease inhibitor {Oryza sativa (japonica cultivar-group);}
MZ00028067	TC252888	TM00028067	16.19	-1.039	0.00016	0.078928	contains ESTs C26359(C12174),AU091532(C12174) hypothetical protein {Oryza sativa (japonica cultivar-group);}
MZ00026516	TC209311	TM00026516	16.69	-1.041	0.00041	0.078928	putative ripening regulated protein DDTFR18 {Oryza sativa (japonica cultivar-group);}
MZ00048196	CO521279	TM00048196	14.97	-1.041	0.00071	0.078928	similar to Arabidopsis thaliana chromosome 1, At1g15060 {Oryza sativa (japonica cultivar-group);}
MZ00026117	TC272318	TM00026117	16.44	-1.042	0.00014	0.078928	putative ubiquitin carboxyl terminal hydrolase {Oryza sativa (japonica cultivar-group);} ^|^GB|AAN04210.1|22655793|AC098696 Putative ubiquitin carboxyl terminal hydrolase {Oryza sativa (japonica cultivar-gro-TRUNCATED-
MZ00037327	BM660153	TM00037327	19.23	-1.047	0.00023	0.078928	NA
MZ00021587	TC278026	TM00021587	11.96	-1.049	0.00019	0.078928	cell wall invertase {Zea mays;}
MZ00026922	TC262541	TM00026922	16.74	-1.051	0.00026	0.078928	long chain acyl-CoA synthetase {Brassica napus;}
MZ00042188	TC250813	TM00042188	19.29	-1.053	0.00014	0.078928	expressed protein {Oryza sativa (japonica cultivar-group);}
MZ00016952	TC251099	TM00016952	12.28	-1.053	0.00014	0.078928	ankyrin-like protein {Oryza sativa (japonica cultivar-group);}
MZ00014622	TC260435	TM00014622	16.21	-1.057	0.00032	0.078928	putative phosphatidylinositol/ phophatidylcholine transfer protein {Oryza sativa (japonica cultivar-group);}
MZ00032320	TC256732	TM00032320	15.08	-1.058	0.00022	0.078928	unknown protein {Oryza sativa (japonica cultivar-group);}
MZ00038406	CD943999	TM00038406	17.07	-1.058	0.00037	0.078928	NA
MZ00006007	BQ619468	TM00006007	15.85	-1.061	0.00052	0.078928	trehalose-6-phosphate phosphatase {Oryza sativa (japonica cultivar-group);} ^|^GB|BAD25622.1|49388498|AP004883 trehalose-6-phosphate phosphatase {Oryza sativa (japonica cultivar-group);} ^|^GB|BA-TRUNCATED-
MZ00033789	TC273302	TM00033789	13.97	-1.062	0.00036	0.078928	bZIP-like protein {Oryza sativa (japonica cultivar-group);}
MZ00043200	TC205594	TM00043200	17.49	-1.066	0.00015	0.078928	At4g31290 {Arabidopsis thaliana;}
MZ00000654	AI734502	TM00000654	11.39	-1.066	0.00625	0.093691	putative phosphatase (with alternative splicing) {Oryza sativa (japonica cultivar-group);}
MZ00037669	CA403811	TM00037669	18.03	-1.069	0.00029	0.078928	NA
MZ00004671	TC256686	TM00004671	13.46	-1.077	0.002	0.07963	putative potassium transporter {Oryza sativa (japonica cultivar-group);} ^|^GB|CAD20999.1|18250702|OSA427978 putative potasium transporter {Oryza sativa (japonica cultivar-group);}
MZ00025390	TC250502	TM00025390	12.83	-1.078	0.0065	0.094397	serine/threonine protein kinase {Oryza sativa (japonica cultivar-group);} ^|^GB|BAC75840.1|30060379|AP003799 putative serine/threonine protein kinase {Oryza sativa (japonica cultivar-group);} ^|^GB|AAT66414.-TRUNCATED-
MZ00054955	PUBHG37TD	TM00054955	13.14	-1.081	0.00033	0.078928	putative cadmium resistance protein {Oryza sativa (japonica cultivar-group);} ^|^GB|BAD45628.1|52076715|AP003935 putative cadmium resistance protein {Oryza sativa (japonica cultivar-group);}
MZ00033532	W21632	TM00033532	15.2	-1.081	0.00012	0.078928	NA
MZ00019215	TC275346	TM00019215	17.68	-1.082	0.00036	0.078928	unknown protein {Arabidopsis thaliana;} ^|^GB|AAO50545.1|28827402|BT005012 unknown protein {Arabidopsis thaliana;}
MZ00037483	BQ744607	TM00037483	15.36	-1.084	0.00186	0.07963	NA
MZ00042360	TC274907	TM00042360	16.78	-1.099	0.00088	0.078928	unnamed protein product; gene_id:MDF20.1 unknown protein {Arabidopsis thaliana;}
MZ00043101	TC269965	TM00043101	17.25	-1.107	0.00012	0.078928	gibberellin response modulator {Zea mays;}
MZ00044273	TC252828	TM00044273	16.92	-1.112	0.00091	0.078928	NA
MZ00048320	AZM4_14797	TM00048320	15.1	-1.114	0.0007	0.078928	putative dex1 protein {Oryza sativa (japonica cultivar-group);}
MZ00015034	TC260974	TM00015034	16.65	-1.117	0.00053	0.078928	putative dipeptidyl peptidase IV {Oryza sativa (japonica cultivar-group);} ^|^GB|BAD21742.1|47847952|AP004168 putative dipeptidyl peptidase IV {Oryza sativa (japonica cultivar-group);}
MZ00023136	TC272963	TM00023136	18.97	-1.124	0.00037	0.078928	pumilio-like {Oryza sativa (japonica cultivar-group);}
MZ00036404	BG319811	TM00036404	17.67	-1.132	0.00011	0.078928	putative ubiquitin-specific protease {Oryza sativa (japonica cultivar-group);}
MZ00020829	TC265906	TM00020829	14.54	-1.132	0.00011	0.078928	benzothiadiazole-induced homeodomain protein 1 {Oryza sativa (indica cultivar-group);}
MZ00021308	TC275789	TM00021308	10.25	-1.134	0.0071	0.096297	NA
MZ00031032	TC266654	TM00031032	18.09	-1.135	0.00015	0.078928	putative PRLI-interacting factor N {Oryza sativa (japonica cultivar-group);} ^|^GB|BAB92100.1|20804402|AP002900 putative PRLI-interacting factor N {Oryza sativa (japonica cultivar-group);}
MZ00040568	NP004062	TM00040568	13.95	-1.137	0.00012	0.078928	transcriptional regulator {Zea mays;}
MZ00034927	AA051881	TM00034927	18.29	-1.139	0.00023	0.078928	cellulose synthase catalytic subunit 11 {Zea mays;}
MZ00034209	TC249950	TM00034209	14.14	-1.152	0.00089	0.078928	putative alpha-coat protein {Oryza sativa (japonica cultivar-group);}
MZ00035342	AI943680	TM00035342	17.32	-1.157	0.00035	0.078928	putative 60S ribosomal protein L31 {Oryza sativa (japonica cultivar-group);} ^|^GB|BAD08833.1|42407684|AP003883 putative 60S ribosomal protein L31 {Oryza sativa (japonica cultivar-group);}
MZ00020981	TC255859	TM00020981	16.72	-1.159	0.00011	0.078928	putative protein {Oryza sativa;}
MZ00014292	TC192561	TM00014292	11.76	-1.159	0.00027	0.078928	phenylalanine ammonia-lyase {Zea mays;}
MZ00047660	AZM4_128616	TM00047660	14.04	-1.163	0.00045	0.078928	OSJNBa0072F16.13 {Oryza sativa (japonica cultivar-group);}
MZ00035355	AI947479	TM00035355	16.03	-1.168	0.00016	0.078928	nonclathrin coat protein zeta2-COP {Zea mays;}
MZ00004784	BM267628	TM00004784	14.53	-1.169	0.00034	0.078928	NA
MZ00012611	CF629011	TM00012611	14.91	-1.173	0.0001	0.078928	hypothetical protein F13B4.7 - Arabidopsis thaliana {Arabidopsis thaliana;} ^|^GB|AAF99825.1|9802756|AC027134 Highly similar to fungal resistance protein Asc; Highly similar to Alternaria stem canker (Asc) l-TRUNCATED-
MZ00044255	TC249964	TM00044255	16.71	-1.175	0.0002	0.078928	putative 40S ribosomal protein S24 {Oryza sativa (japonica cultivar-group);} ^|^GB|BAB89495.1|20160546|AP003229 putative 40S ribosomal protein S24 {Oryza sativa (japonica cultivar-group);}
MZ00023118	TC278817	TM00023118	19.51	-1.178	0.00019	0.078928	NA
MZ00040805	AZM4_13201	TM00040805	11.25	-1.178	0.00779	0.09867	histidine kinase 1 {Zea mays;}
MZ00020560	TC252551	TM00020560	14.63	-1.183	9e-05	0.078928	hypothetical protein 110K5.12 [imported] - sorghum (fragment) {Sorghum bicolor;} ^|^GB|AAD43042.1|5410348|AF124045 unknown {Sorghum bicolor;}
MZ00028953	TC253799	TM00028953	11.73	-1.198	0.00365	0.083975	hypothetical protein AT4g30310 [imported] - Arabidopsis thaliana {Arabidopsis thaliana;} ^|^GB|CAB81024.1|7269931|ATCHRIV72 putative protein {Arabidopsis thaliana;}
MZ00044303	TC253180	TM00044303	17.37	-1.201	0.0002	0.078928	OSJNBa0035B13.5 {Oryza sativa (japonica cultivar-group);}
MZ00055416	TC254876	TM00055416	12.83	-1.211	0.00457	0.087619	contains EST AU162202(E4377) unknown protein {Oryza sativa (japonica cultivar-group);} ^|^GB|BAB32981.1|13161411|AP003105 contains EST AU162202(E4377) unknown protein {Oryza sativa (japonica cultivar-group);-TRUNCATED-
MZ00013621	TC268729	TM00013621	18.24	-1.212	0.00016	0.078928	methionine synthase protein {Sorghum bicolor;}
MZ00036184	BE238591	TM00036184	14.12	-1.213	0.00271	0.08112	putative GAP SH3 binding protein {Oryza sativa (japonica cultivar-group);} ^|^GB|AAP44616.1|31126693|AC137992 putative GAP SH3 binding protein {Oryza sativa (japonica cultivar-group);}
MZ00027790	TC259118	TM00027790	16.64	-1.217	8e-05	0.078928	m23 {Zea mays;}
MZ00033038	TC257297	TM00033038	13.43	-1.224	0.00141	0.078928	putative anther ethylene-upregulated protein ER1 {Oryza sativa (japonica cultivar-group);}
MZ00048926	AZM4_27173	TM00048926	11.45	-1.225	0.00668	0.095247	unknown protein {Oryza sativa (japonica cultivar-group);}
MZ00014888	TC260596	TM00014888	13.23	-1.227	0.00068	0.078928	putative z-protein {Oryza sativa (japonica cultivar-group);} ^|^GB|BAD30317.1|50509166|AP003826 putative z-protein {Oryza sativa (japonica cultivar-group);}
MZ00016465	TC262148	TM00016465	15.15	-1.229	0.0001	0.078928	NA
MZ00020956	TC265711	TM00020956	15.17	-1.23	0.00038	0.078928	T7-like RNA polymerase {Zea mays;}
MZ00004457	BI992412	TM00004457	16.14	-1.233	0.00016	0.078928	putative 9-cis-epoxycarotenoid dioxygenase {Oryza sativa (japonica cultivar-group);}
MZ00016285	TC261652	TM00016285	14.7	-1.238	0.00023	0.078928	putative aldose 1-epimerase - like protein {Oryza sativa (japonica cultivar-group);} ^|^GB|AAM46059.1|21306610|AC122145 Putative aldose 1-epimerase - like protein {Oryza sativa (japonica cultivar-group);} -TRUNCATED-
MZ00000488	AI622632	TM00000488	12.3	-1.254	0.00351	0.083404	NA
MZ00048104	AZM4_137680	TM00048104	15.61	-1.281	0.00181	0.079513	putative auxin-regulated protein {Oryza sativa (japonica cultivar-group);}
MZ00036348	TC254400	TM00036348	11.98	-1.287	0.00084	0.078928	response regulator 4 {Zea mays;}
MZ00030409	TC254642	TM00030409	10.12	-1.287	0.00343	0.083026	NA
MZ00052400	BG462239	TM00052400	18.79	-1.291	0.00013	0.078928	NA
MZ00036884	TC275194	TM00036884	16.04	-1.326	8e-05	0.078928	Probable disease resistance protein At5g04720. {Arabidopsis thaliana;} ^|^PIR|T48468|T48468 disease resistance-like protein - Arabidopsis thaliana {Arabidopsis thaliana;} ^|^GB|AAM45000.1|21281177|AY113952 p-TRUNCATED-
MZ00046532	AZM4_104168	TM00046532	13.91	-1.329	0.00011	0.078928	putative purple acid phosphatase {Arabidopsis thaliana;} ^|^GB|AAN41277.1|24030193|BT000877 putative purple acid phosphatase {Arabidopsis thaliana;}
MZ00035917	TC260141	TM00035917	15.38	-1.331	0.00017	0.078928	probable AUX1-like permease, 10674-8589 [imported] - Arabidopsis thaliana {Arabidopsis thaliana;} ^|^GB|AAN02284.1|22724920|AY127575 putative AUX1-like permease {Arabidopsis thaliana;} ^|^GB|AAL06925.1|15809-TRUNCATED-
MZ00013499	TC258367	TM00013499	14.27	-1.336	5e-05	0.078928	putative DNA binding protein {Oryza sativa (japonica cultivar-group);} ^|^GB|AAN09856.1|22857582|AC104322 putative DNA binding protein {Oryza sativa (japonica cultivar-group);}
MZ00016711	TC262731	TM00016711	11.58	-1.345	0.00031	0.078928	NA
MZ00022369	TC268469	TM00022369	12.07	-1.353	0.00026	0.078928	NA
MZ00021625	TC267405	TM00021625	18.63	-1.364	0.0001	0.078928	Putative homeodomain protein {Oryza sativa (japonica cultivar-group);}
MZ00055278	TC272024	TM00055278	16.7	-1.366	5e-05	0.078928	unknown protein {Oryza sativa (japonica cultivar-group);}
MZ00042604	TC255920	TM00042604	12.09	-1.37	0.00036	0.078928	NA
MZ00038111	CD441822	TM00038111	14.45	-1.378	0.00031	0.078928	Zein-alpha precursor (19 kDa) (Clone 19D1). {Zea mays;} ^|^PIR|G24557|ZIZMD1 19K zein precursor (clone cZ19D1) - maize {Zea mays;} ^|^GB|AAA33531.1|168682|MZEZE19D1 19 kDa zein protein {Zea mays;}
MZ00015564	TC261402	TM00015564	18.84	-1.396	0.00017	0.078928	putative spliceosomal protein {Oryza sativa (japonica cultivar-group);}
MZ00057005	TC258078	TM00057005	15.75	-1.397	0.00032	0.078928	putative 60S ribosomal protein L28 {Oryza sativa (japonica cultivar-group);} ^|^GB|BAD22882.1|48716267|AP004020 putative 60S ribosomal protein L28 {Oryza sativa (japonica cultivar-group);}
MZ00057023	AZM4_53448	TM00057023	16.57	-1.428	0.00013	0.078928	40S ribosomal protein S7. {Secale cereale;} ^|^GB|AAD26256.1|4588906|AF118149 ribosomal protein S7 {Secale cereale;}
MZ00038218	TC269656	TM00038218	16.79	-1.431	0.00013	0.078928	Glutelin 2 precursor (Zein-gamma) (27 kDa zein) (Alcohol-solublereduced glutelin) (ASG) (Zein ZC2). {Zea mays;} ^|^PIR|A93557|ZMZM19 glutelin 2 precursor (clone pME119) - maize {Zea mays;} ^|^GB|AAL16977.1|1-TRUNCATED-
MZ00040952	TC191044	TM00040952	18.64	-1.436	5e-05	0.078928	60S ribosomal protein L17. {Zea mays;} ^|^PIR|T01410|T01410 ribosomal protein L17 - maize {Zea mays;} ^|^GB|AAB88619.1|2668748|AF034948 ribosomal protein L17 {Zea mays;}
MZ00026878	TC251920	TM00026878	17.74	-1.448	0.00011	0.078928	unknown protein {Oryza sativa (japonica cultivar-group);}
MZ00035366	TC269738	TM00035366	16.55	-1.458	5e-05	0.078928	Alanine aminotransferase 2 (EC 2.6.1.2) (GPT) (Glutamic--pyruvictransaminase 2) (Glutamic--alanine transaminase 2) (ALAAT-2). {Panicum miliaceum;} ^|^PIR|S28429|S28429 alanine transaminase (EC 2.6.1.2) - pro-TRUNCATED-
MZ00020768	TC265066	TM00020768	17.53	-1.463	7e-05	0.078928	putative cytochrome P450 {Oryza sativa (japonica cultivar-group);}
MZ00015771	TC194680	TM00015771	11.59	-1.464	0.00263	0.080936	putative transaldolase ToTAL2 {Oryza sativa (japonica cultivar-group);}
MZ00029585	TC275177	TM00029585	14.95	-1.472	7e-05	0.078928	unknown protein {Oryza sativa (japonica cultivar-group);}
MZ00034989	AI065584	TM00034989	12.26	-1.473	0.00068	0.078928	NA
MZ00025641	TC250724	TM00025641	15.22	-1.484	9e-05	0.078928	NA
MZ00056970	AZM4_48424	TM00056970	11.65	-1.502	0.00071	0.078928	unknown protein {Oryza sativa (japonica cultivar-group);}
MZ00034400	TC249279	TM00034400	17.07	-1.504	5e-05	0.078928	asparagine synthase (glutamine-hydrolysing) (EC 6.3.5.4) - maize {Zea mays;} ^|^GB|CAA58052.1|984262|ZMASPSY asparragine synthetase {Zea mays;}
MZ00023544	AZM4_15567	TM00023544	15.63	-1.508	3e-05	0.078928	NA
MZ00024247	TC258252	TM00024247	16.95	-1.515	4e-05	0.078928	citrate synthase {Oryza sativa;}
MZ00032553	TC276465	TM00032553	11.27	-1.525	0.00112	0.078928	unknown protein {Oryza sativa (japonica cultivar-group);}
MZ00025542	TC261241	TM00025542	12.56	-1.546	0.00559	0.091533	contains ESTs AU058449(E51284),AU222626(E51284) unknown protein {Oryza sativa (japonica cultivar-group);}
MZ00027964	TC252907	TM00027964	13.03	-1.546	0.00568	0.091863	NA
MZ00020158	TC264272	TM00020158	15.49	-1.585	0.00035	0.078928	putative DIP2 protein {Oryza sativa (japonica cultivar-group);}
MZ00044297	TC253049	TM00044297	15.47	-1.6	5e-05	0.078928	putative aminoalcoholphosphotransferase {Oryza sativa (japonica cultivar-group);} ^|^GB|BAD07624.1|41053256|AP004084 putative aminoalcoholphosphotransferase {Oryza sativa (japonica cultivar-group-TRUNCATED-
MZ00019177	TC264454	TM00019177	13.46	-1.616	0.00474	0.088224	putative monosaccharide transporter 3 {Oryza sativa (japonica cultivar-group);}
MZ00026857	TC262331	TM00026857	17.08	-1.647	3e-05	0.078928	hypothetical protein similar to Arabidopsis thaliana chromosome 3, F26K9.200 {Oryza sativa (japonica cultivar-group);}
MZ00024329	TC249556	TM00024329	17.22	-1.684	3e-05	0.078928	silencing group B protein {Zea mays;}
MZ00038200	CD446812	TM00038200	16.27	-1.689	0.00014	0.078928	elongation factor 1-alpha {Zea mays;}
MZ00012766	CF632498	TM00012766	10.92	-1.764	0.00017	0.078928	putative chalcone synthase {Oryza sativa (japonica cultivar-group);}
MZ00020646	TC254890	TM00020646	13.86	-1.838	0.00363	0.083975	unknown protein {Oryza sativa (japonica cultivar-group);}
MZ00017292	TC252491	TM00017292	11.24	-1.864	0.00106	0.078928	putative Adenylate kinase, chloroplast {Oryza sativa (japonica cultivar-group);}
MZ00015542	TC271842	TM00015542	13.86	-1.942	2e-05	0.078928	YbaK/prolyl-tRNA synthetase protein-like {Oryza sativa (japonica cultivar-group);} ^|^GB|BAD16923.1|46805441|AP004125 YbaK/prolyl-tRNA synthetase protein-like {Oryza sativa (japonica cultivar-group);} -TRUNCATED-
MZ00050578	AZM4_60656	TM00050578	13.51	-2.107	7e-05	0.078928	probable CCCH-type zinc finger protein [imported] - Arabidopsis thaliana {Arabidopsis thaliana;}
MZ00044367	TC253125	TM00044367	10.46	-2.186	0.00703	0.095929	Unknown protein {Oryza sativa (japonica cultivar-group);}
MZ00029766	TC264764	TM00029766	10.47	-2.962	0.0016	0.078928	UbiE/COQ5 methyltransferase-like {Oryza sativa (japonica cultivar-group);}
MZ00041609	TC260445	TM00041609	12.72	-3.562	0.00044	0.078928	putative serine-threonine rich antigen {Oryza sativa (japonica cultivar-group);} ^|^GB|BAD15732.1|46390282|AP004800 putative serine-threonine rich antigen {Oryza sativa (japonica cultivar-group);}
MZ00013573	TC258196	TM00013573	13.09	2.352	0.03202	0.16118	NA
MZ00031162	TC275630	TM00031162	13.36	1.609	0.01685	0.126241	putative interferon-related protein {Oryza sativa (japonica cultivar-group);} ^|^GB|BAC83257.1|34393604|AP003985 putative interferon-related protein {Oryza sativa (japonica cultivar-group);}
MZ00030238	TC213934	TM00030238	12.76	1.6	0.01809	0.129251	putative chloroplast nucleoid DNA {Oryza sativa (japonica cultivar-group);}
MZ00022586	TC278180	TM00022586	13.21	1.546	0.03765	0.173076	NA
MZ00046735	AZM4_112333	TM00046735	12.54	1.537	0.02122	0.136905	hypothetical protein {Oryza sativa (japonica cultivar-group);} ^|^GB|BAD21590.1|47847815|AP004081 hypothetical protein {Oryza sativa (japonica cultivar-group);}
MZ00020111	TC200056	TM00020111	11.43	1.469	0.00953	0.104104	4-coumarate--CoA ligase 4CL1 {Lolium perenne;}
MZ00027356	TC273053	TM00027356	11.8	1.445	0.01177	0.111813	contains ESTs C98798(E13109),C98799(E13109) similar to Arabidopsis thaliana chromosome 3, MGD8.17 unknown protein {Oryza sativa (japonica cultivar-group);}
MZ00035480	TC259043	TM00035480	15.14	1.441	0.01916	0.131771	putative T complex protein {Oryza sativa (japonica cultivar-group);}
MZ00044319	TC253303	TM00044319	12.07	1.41	0.01903	0.131404	CCCH-type zinc finger protein-like protein {Oryza sativa (japonica cultivar-group);}
MZ00030021	TC275636	TM00030021	13.04	1.403	0.02505	0.146014	P450 {Oryza sativa (japonica cultivar-group);}
MZ00025434	TC260609	TM00025434	12.84	1.355	0.02259	0.139803	putative threonine synthase {Oryza sativa (japonica cultivar-group);}
MZ00048827	AZM4_2532	TM00048827	10.32	1.324	0.02212	0.138619	putative PrMC3 {Oryza sativa (japonica cultivar-group);}
MZ00040082	CF049664	TM00040082	11.68	1.226	0.00967	0.104809	NA
MZ00039854	CF033852	TM00039854	13.6	1.226	0.03743	0.172838	NA
MZ00043967	TC251128	TM00043967	12.81	1.212	0.01033	0.106875	AT4g27960 {Arabidopsis thaliana;}
MZ00048803	AZM4_2502	TM00048803	16.65	1.191	0.04434	0.187016	OSJNBa0036B21.10 {Oryza sativa (japonica cultivar-group);}
MZ00027769	TC263232	TM00027769	12.71	1.183	0.04598	0.189952	unknown protein; 37802-35617 {Arabidopsis thaliana;}
MZ00017206	TC251499	TM00017206	9.8	1.179	0.02246	0.139403	remorin protein-like {Oryza sativa (japonica cultivar-group);} ^|^GB|BAD38292.1|51535243|AP005655 remorin protein-like {Oryza sativa (japonica cultivar-group);}
MZ00056254	TC268426	TM00056254	11.11	1.153	0.01014	0.106048	NA
MZ00030876	TC255704	TM00030876	12.33	1.127	0.01073	0.108143	putative RNA splicing protein {Oryza sativa (japonica cultivar-group);}
MZ00025402	AZM4_112340	TM00025402	11.84	1.096	0.04213	0.182902	DnaJ protein-like contains EST AU181927(C61864) {Oryza sativa (japonica cultivar-group);}
MZ00055129	AZM4_90072	TM00055129	14.54	1.088	0.03538	0.169145	putative beta-amylase {Oryza sativa (japonica cultivar-group);}
MZ00056790	AZM4_27857	TM00056790	13.07	1.087	0.04251	0.183481	putative kinase-binding protein 1 {Oryza sativa (japonica cultivar-group);} ^|^GB|BAD10250.1|42408996|AP005294 putative kinase-binding protein 1 {Oryza sativa (japonica cultivar-group);}
MZ00005700	BM953398	TM00005700	12.11	1.073	0.01303	0.114745	hypothetical protein F8K7.6 - Arabidopsis thaliana {Arabidopsis thaliana;} ^|^GB|AAD41417.1|5263315|F8K7 Similar to gb|X82404 chloroplast SecA protein from Pisum sativum. {Arabidopsis thaliana;}
MZ00050302	AZM4_53734	TM00050302	13.73	1.06	0.03703	0.172073	Putative callose synthase {Oryza sativa (japonica cultivar-group);}
MZ00036891	TC269171	TM00036891	12.74	1.058	0.04846	0.194654	NA
MZ00012936	CF636761	TM00012936	17.88	1.046	0.03756	0.173005	putative phytochelatin synthetase {Oryza sativa (japonica cultivar-group);}
MZ00033679	BG320872	TM00033679	13.81	1.044	0.04129	0.180946	unknown protein {Arabidopsis thaliana;} ^|^GB|AAM62776.1|21553683|AY085553 unknown {Arabidopsis thaliana;} ^|^GB|AAK59620.1|14334884|AY035115 unknown protein {Arabidopsis thaliana;} ^|^GB|BAB09392.1|9759023|-TRUNCATED-
MZ00026856	TC251780	TM00026856	13.03	1.043	0.01619	0.124475	At5g23535 {Arabidopsis thaliana;} ^|^GB|AAS47607.1|44681334|BT011601 At5g23535 {Arabidopsis thaliana;} ^|^GB|BAA97247.1|8809706|AB025633 50S ribosomal protein L24 {Arabidopsis thaliana;}
MZ00022970	TC263989	TM00022970	12.1	1.035	0.02885	0.154395	putative organic solute transporter {Oryza sativa (japonica cultivar-group);}
MZ00035447	AW054468	TM00035447	12.41	1.032	0.01223	0.11299	NA
MZ00024493	TC206515	TM00024493	12.83	1.032	0.02834	0.153224	contains ESTs D48306(S14443),D24269(R1613),AU076096(E20048) similar to Arabidopsis thaliana chromosome 1, F4H5.5 unknown protein {Oryza sativa (japonica cultivar-group);} ^|^GB|BAB64810.1|15528768|AP003301 contains ESTs D48306(S14443),D24269(R1613),AU076096(E20048) similar to Arabidopsis thaliana chromosome 1, F4H5.5 unknown protein {Oryza sativa (japonica cultivar-group);} ^|^GB|BAB39904.1|13486…
MZ00005276	BM381923	TM00005276	12.24	1.027	0.02514	0.146113	receptor protein kinase {Ipomoea trifida;}
MZ00030688	TC277112	TM00030688	12.61	1.018	0.01174	0.111724	NA
MZ00015019	TC271041	TM00015019	13.15	1.014	0.0486	0.194899	putative ornithine carbamoyltransferase {Oryza sativa (japonica cultivar-group);}
MZ00005267	BM381652	TM00005267	11.71	1.013	0.01635	0.125033	NA
MZ00020598	TC266315	TM00020598	12.5	1.009	0.01543	0.121957	Similar to Arabidopsis thaliana chromosome 4 BAC F6I18; membrane-associated salt-inducible protein. (AL022198) {Oryza sativa (japonica cultivar-group);}
MZ00028424	TC262714	TM00028424	15.9	1.009	0.01858	0.130502	putative glycosyl transferase {Oryza sativa (japonica cultivar-group);}
MZ00020923	TC254755	TM00020923	14.67	1.003	0.01519	0.121106	aluminum-activated malate transporter-like {Oryza sativa (japonica cultivar-group);} ^|^GB|BAD53532.1|53791767|AP003575 aluminum-activated malate transporter-like {Oryza sativa (japonica cultivar-group);} -TRUNCATED-
MZ00035884	AZM4_13152	TM00035884	11.71	-1.002	0.03229	0.161741	receptor-like protein kinase 3 {Glycine max;}
MZ00047119	AZM4_1172	TM00047119	17.29	-1.002	0.03944	0.176712	OSJNBa0053B21.9 {Oryza sativa (japonica cultivar-group);}
MZ00024643	TC206733	TM00024643	11.87	-1.004	0.02792	0.152353	ethylene-responsive protein-like {Oryza sativa (japonica cultivar-group);} ^|^GB|AAL87161.1|19387249|AF480496 putative ethylene-responsive protein {Oryza sativa (japonica cultivar-group);}
MZ00038084	CD441294	TM00038084	11.72	-1.023	0.0291	0.154793	putative 3-oxoacyl-[acyl-carrier-protein] synthase {Oryza sativa (japonica cultivar-group);}
MZ00033693	TC254037	TM00033693	11.39	-1.024	0.01067	0.108031	At4g17070/dl4565c {Arabidopsis thaliana;} ^|^GB|AAL08294.1|15912321|AY056438 AT4g17070/dl4565c {Arabidopsis thaliana;}
MZ00015918	TC251039	TM00015918	11.26	-1.055	0.00963	0.104598	unknown protein {Oryza sativa (japonica cultivar-group);} ^|^GB|BAC57311.1|28411836|AP004708 unknown protein {Oryza sativa (japonica cultivar-group);}
MZ00037843	CB331535	TM00037843	11.84	-1.056	0.01543	0.121976	NA
MZ00043755	TC271736	TM00043755	11.6	-1.056	0.0163	0.124819	ribosomal protein S21-like protein {Oryza sativa (japonica cultivar-group);} ^|^GB|BAD15528.1|46389907|AP004046 ribosomal protein S21-like protein {Oryza sativa (japonica cultivar-group);}
MZ00031427	TC277102	TM00031427	13.12	-1.069	0.04044	0.179027	unknown protein {Oryza sativa (japonica cultivar-group);}
MZ00027215	TC258521	TM00027215	11.61	-1.083	0.02739	0.151014	putative DNA damage binding protein 1 {Oryza sativa (japonica cultivar-group);}
MZ00015125	TC250316	TM00015125	11.07	-1.097	0.01306	0.11485	OSJNBa0035B13.4 {Oryza sativa (japonica cultivar-group);}
MZ00026290	TC261902	TM00026290	10.59	-1.1	0.04265	0.183795	unknown protein {Oryza sativa (japonica cultivar-group);}
MZ00033638	BE051350	TM00033638	10.09	-1.119	0.01603	0.123854	putative ATPase {Oryza sativa (japonica cultivar-group);} ^|^GB|BAD15543.1|46390107|AP004114 putative ATPase {Oryza sativa (japonica cultivar-group);}
MZ00047886	AZM4_135254	TM00047886	12.48	-1.119	0.01752	0.128095	embryogenesis transmembrane protein-like {Oryza sativa (japonica cultivar-group);}
MZ00014392	TC249673	TM00014392	13.02	-1.125	0.02443	0.144365	putative glyceraldehyde-3-phosphate dehydrogenase {Oryza sativa (japonica cultivar-group);} ^|^GB|BAD25194.1|49388082|AP004113 putative glyceraldehyde-3-phosphate dehydrogenase {Oryza sativa (japonica -TRUNCATED-
MZ00046488	AZM4_103637	TM00046488	12.44	-1.166	0.03812	0.174166	putative cellulase {Oryza sativa (japonica cultivar-group);} ^|^GB|AAK20055.1|13357258|AC025783 putative cellulase {Oryza sativa (japonica cultivar-group);}
MZ00032537	TC255489	TM00032537	12.68	-1.167	0.02053	0.135319	cytochrome P450 {Oryza sativa (japonica cultivar-group);} ^|^GB|BAC45000.1|27127269|AB084385 cytochrome P450 {Oryza sativa (japonica cultivar-group);}
MZ00041279	TC248568	TM00041279	11.64	-1.192	0.0115	0.111034	putative acetyl-CoA C-acyltransferase {Oryza sativa (japonica cultivar-group);}
MZ00026765	TC262399	TM00026765	12.76	-1.206	0.03115	0.159342	unknown protein {Oryza sativa (japonica cultivar-group);}
MZ00036319	BF727942	TM00036319	12.23	-1.223	0.00926	0.103264	putative allyl alcohol dehydrogenase {Oryza sativa (japonica cultivar-group);}
MZ00037755	TC258406	TM00037755	12.61	-1.247	0.01673	0.126024	NA
MZ00055932	AZM4_59795	TM00055932	12.58	-1.249	0.02209	0.138619	putative gag-pol polyprotein {Zea mays;}
MZ00001703	AZM4_12967	TM00001703	10.96	-1.254	0.0299	0.156466	putative pectinesterase {Oryza sativa (japonica cultivar-group);}
MZ00044520	TC265401	TM00044520	11.79	-1.283	0.0124	0.113305	putative calcium sensor protein {Oryza sativa (japonica cultivar-group);} ^|^GB|BAB32945.1|13161354|AP002908 putative calcium sensor protein {Oryza sativa (japonica cultivar-group);}
MZ00023408	TC248006	TM00023408	10.82	-1.289	0.01627	0.124739	putative histone H2A {Oryza sativa (japonica cultivar-group);}
MZ00019459	TC264954	TM00019459	12.66	-1.309	0.03366	0.165068	unknown protein {Oryza sativa (japonica cultivar-group);} ^|^GB|BAC80005.1|33146659|AP005099 unknown protein {Oryza sativa (japonica cultivar-group);}
MZ00004920	BM336653	TM00004920	12.46	-1.351	0.0147	0.11976	NA
MZ00016109	TC272201	TM00016109	13.27	-1.366	0.02004	0.133824	putative activator of 90 kDa heat shock protein ATPase homolog 1 {Oryza sativa (japonica cultivar-group);} ^|^GB|BAD10317.1|42409065|AP005405 putative activator of 90 kDa heat shock protein ATPase homolog 1 -TRUNCATED-
MZ00041979	TC194811	TM00041979	11.13	-1.377	0.03647	0.171251	Calreticulin precursor. {Zea mays;} ^|^GB|AAF01470.1|6014707|AF190454 calreticulin {Zea mays;}
MZ00040055	CF047848	TM00040055	12.14	-1.378	0.04473	0.187661	NA
MZ00035866	AZM4_104391	TM00035866	12.48	-1.381	0.02489	0.14569	cytochrome P450 monooxygenase CYP92A1 {Zea mays;}
MZ00007083	CD435168	TM00007083	11.66	-1.414	0.00908	0.103063	unknown protein {Oryza sativa (japonica cultivar-group);}
MZ00048675	AZM4_23532	TM00048675	16.04	-1.43	0.03629	0.170914	NA
MZ00001105	AW056077	TM00001105	12.98	-1.439	0.03422	0.166377	unknown protein {Oryza sativa (japonica cultivar-group);}
MZ00033359	TC267955	TM00033359	12.06	-1.462	0.02787	0.152273	putative pentatricopeptide (PPR) repeat-containing protein {Oryza sativa (japonica cultivar-group);} ^|^GB|BAD25165.1|49388051|AP004093 putative pentatricopeptide (PPR) repeat-containing protein {Oryza sativ-TRUNCATED-
MZ00038155	CD444627	TM00038155	12.04	-1.493	0.01279	0.11411	NA
MZ00021549	TC257585	TM00021549	13.43	-1.509	0.02037	0.134792	related to APG7 (component of the autophagic system) {Neurospora crassa;}
MZ00044391	TC258533	TM00044391	12.27	-1.512	0.01781	0.12899	'unknown protein, contains IQ calmodulin-binding motif' {Oryza sativa (japonica cultivar-group);}
MZ00056593	TC264970	TM00056593	13.35	-1.536	0.01899	0.131289	unknown protein {Oryza sativa (japonica cultivar-group);}
MZ00056732	AZM4_23349	TM00056732	12.3	-1.554	0.04365	0.18599	OSJNBa0088H09.21 {Oryza sativa (japonica cultivar-group);} ^|^GB|CAD41925.1|21741125|OSJN00084 OSJNBa0070M12.3 {Oryza sativa (japonica cultivar-group);}
MZ00026308	TC262017	TM00026308	11.05	-1.585	0.01638	0.125152	putative GMP synthetase {Oryza sativa (japonica cultivar-group);}
MZ00049092	AZM4_33033	TM00049092	12.46	-1.751	0.04739	0.192718	G-box binding protein {Oryza sativa (japonica cultivar-group);} ^|^GB|BAB85261.1|18844791|AP003291 putative G-box binding factor 8 {Oryza sativa (japonica cultivar-group);}
MZ00039346	CD996811	TM00039346	10.96	-1.773	0.01368	0.117037	NA
MZ00000993	AI967140	TM00000993	10.97	-1.785	0.0157	0.122994	hypothetical protein similar to Arabidopsis thaliana chromosome 3, At3g55020 {Oryza sativa (japonica cultivar-group);}
MZ00024641	TC270912	TM00024641	13.37	-1.899	0.01149	0.110973	tonoplast membrane integral protein ZmTIP3-1 {Zea mays;}
MZ00007465	CD442462	TM00007465	12.14	-1.903	0.03941	0.176699	DNA repair protein RAD5 protein {Arabidopsis thaliana;}
MZ00025765	TC271436	TM00025765	12.34	-2.073	0.03555	0.169435	hypothetical protein {Oryza sativa (japonica cultivar-group);}
