# Supplementary material for: Transcriptome analysis of germinating maize kernels exposed to smoke-water and the active compound KAR1
Source: BMC Plant Biol. 2010 Nov 2;10:236. doi: 10.1186/1471-2229-10-236 (PMC3095319; doi:10.1186/1471-2229-10-236)
Supplement: Additional file 7 — List of GO terms related to smoke action. [file 1471-2229-10-236-S7.XLS]

## Sheet: ctrl-smoke 1.5h
GO ID	Frequency	Total gene number	p value	Description

## Sheet: ctrl-smoke 3h
GO ID	Frequency	Total gene number	p value	Description

## Sheet: ctrl-smoke 6h
GO ID	Frequency	Total gene number	p value	Description
GO:0007584	4	673	0.00275353	response to nutrient
GO:0010076	4	673	0.00275353	maintenance of floral meristem identity
GO:0048442	4	673	0.00275353	sepal development
GO:0048497	4	673	0.00303116	maintenance of floral organ identity
GO:0048441	5	673	0.00357692	petal development
GO:0048443	4	673	0.00470841	stamen development
GO:0010192	2	673	0.00475933	mucilage biosynthetic process
GO:0010253	2	673	0.00475933	UDP-rhamnose biosynthetic process
GO:0015992	4	673	0.00552457	proton transport
GO:0001708	7	673	0.00581512	cell fate specification
GO:0009407	4	673	0.00643005	toxin catabolic process
GO:0046777	14	673	0.00727037	protein amino acid autophosphorylation
GO:0009933	7	673	0.0075612	meristem organization
GO:0048440	4	673	0.0079644	carpel development
GO:0007030	2	673	0.00799322	Golgi organization and biogenesis
GO:0006094	3	673	0.00816187	gluconeogenesis
GO:0009266	4	673	0.00972113	response to temperature stimulus
GO:0006414	4	673	0.0103581	translational elongation
GO:0009642	2	673	0.0119646	response to light intensity
GO:0009744	8	673	0.0141809	response to sucrose stimulus
GO:0010023	7	673	0.0151148	proanthocyanidin biosynthetic process
GO:0008360	3	673	0.0154211	regulation of cell shape
GO:0045941	5	673	0.0154841	positive regulation of transcription
GO:0048316	4	673	0.0164342	seed development
GO:0007059	2	673	0.0166253	chromosome segregation
GO:0010154	6	673	0.0176084	fruit development
GO:0010272	2	673	0.0191997	response to silver ion
GO:0010273	2	673	0.0191997	detoxification of copper ion
GO:0010048	3	673	0.0193554	vernalization response
GO:0019305	2	673	0.0219294	dTDP-rhamnose biosynthetic process
GO:0010047	4	673	0.0222005	fruit dehiscence
GO:0010214	5	673	0.0237697	seed coat development
GO:0010093	4	673	0.0243637	specification of floral organ identity
GO:0009909	4	673	0.0266499	regulation of flower development
GO:0048527	6	673	0.0304431	lateral root development
GO:0006468	20	673	0.0334103	protein amino acid phosphorylation
GO:0006096	4	673	0.0399598	glycolysis
GO:0006278	2	673	0.0412751	RNA-dependent DNA replication
GO:0006561	2	673	0.0487357	proline biosynthetic process
GO:0007169	12	673	0.0497755	transmembrane receptor protein tyrosine kinase signaling pathway
GO:0009620	16	673	0.0504881	response to fungus
GO:0007035	2	673	0.0526349	vacuolar acidification
GO:0007165	13	673	0.0544668	signal transduction
GO:0006878	2	673	0.0566409	cellular copper ion homeostasis
GO:0009911	5	673	0.0605946	positive regulation of flower development
GO:0006904	2	673	0.0607495	vesicle docking during exocytosis
GO:0009555	4	673	0.0619836	pollen development
GO:0016572	5	673	0.06213	histone phosphorylation
GO:0006950	7	673	0.0628017	response to stress
GO:0009935	2	673	0.0649565	nutrient import
GO:0008219	4	673	0.0698173	cell death
GO:0000165	3	673	0.0767735	MAPKKK cascade
GO:0006979	12	673	0.077249	response to oxidative stress
GO:0005513	2	673	0.0781286	detection of calcium ion
GO:0045165	4	673	0.0824687	cell fate commitment
GO:0042631	2	673	0.0826902	cellular response to water deprivation
GO:0009738	9	673	0.0836637	abscisic acid mediated signaling
GO:0048481	5	673	0.0840593	ovule development
GO:0042539	3	673	0.0883695	hypotonic salinity response
GO:0042752	3	673	0.0883695	regulation of circadian rhythm
GO:0010182	4	673	0.0914848	sugar mediated signaling
GO:0010105	3	673	0.0944269	negative regulation of ethylene mediated signaling pathway
GO:0042542	3	673	0.0944269	response to hydrogen peroxide
GO:0016036	3	673	0.0975179	cellular response to phosphate starvation
GO:0010119	8	673	0.101532	regulation of stomatal movement
GO:0009225	2	673	0.106619	nucleotide-sugar metabolic process
GO:0009409	20	673	0.111036	response to cold
GO:0009960	4	673	0.115949	endosperm development
GO:0006418	2	673	0.116652	tRNA aminoacylation for protein translation
GO:0000162	5	673	0.122414	tryptophan biosynthetic process
GO:0005975	4	673	0.126457	carbohydrate metabolic process
GO:0009873	4	673	0.126457	ethylene mediated signaling pathway
GO:0009901	2	673	0.12691	anther dehiscence
GO:0015770	2	673	0.12691	sucrose transport
GO:0010039	2	673	0.132117	response to iron ion
GO:0019722	2	673	0.132117	calcium-mediated signaling
GO:0010107	3	673	0.148326	potassium ion import
GO:0009737	17	673	0.157418	response to abscisic acid stimulus
GO:0009411	6	673	0.160573	response to UV
GO:0010152	6	673	0.160573	pollen maturation
GO:0009651	17	673	0.16298	response to salt stress
GO:0009742	8	673	0.16991	brassinosteroid mediated signaling
GO:0007046	4	673	0.178181	ribosome biogenesis and assembly
GO:0010199	2	673	0.180817	organ boundary specification between lateral organs and the meristem
GO:0006952	12	673	0.181949	defense response
GO:0009759	4	673	0.19053	indole glucosinolate biosynthetic process
GO:0009910	4	673	0.19053	negative regulation of flower development
GO:0000079	2	673	0.191982	regulation of cyclin-dependent protein kinase activity
GO:0000086	2	673	0.191982	G2/M transition of mitotic cell cycle
GO:0000087	2	673	0.191982	M phase of mitotic cell cycle
GO:0048830	3	673	0.193804	adventitious root development
GO:0000169	2	673	0.197599	activation of MAPK activity during osmolarity sensing
GO:0048467	2	673	0.197599	gynoecium development
GO:0009408	10	673	0.198294	response to heat
GO:0045449	13	673	0.198353	regulation of transcription
GO:0009853	2	673	0.203235	photorespiration
GO:0051607	2	673	0.208888	defense response to virus
GO:0009628	3	673	0.213674	response to abiotic stimulus
GO:0007033	2	673	0.220241	vacuole organization and biogenesis
GO:0006800	5	673	0.223473	oxygen and reactive oxygen species metabolic process
GO:0009723	12	673	0.225041	response to ethylene stimulus
GO:0007346	2	673	0.225937	regulation of mitotic cell cycle
GO:0009641	2	673	0.225937	shade avoidance
GO:0009868	2	673	0.225937	jasmonic acid and ethylene-dependent systemic resistance, jasmonic acid mediated signaling pathway
GO:0009816	7	673	0.226048	defense response to bacterium, incompatible interaction
GO:0009699	5	673	0.226273	phenylpropanoid biosynthetic process
GO:0009805	2	673	0.237359	coumarin biosynthetic process
GO:0009793	13	673	0.239259	embryonic development ending in seed dormancy
GO:0006499	7	673	0.246564	N-terminal protein myristoylation
GO:0009965	6	673	0.24874	leaf morphogenesis
GO:0009686	2	673	0.248809	gibberellin biosynthetic process
GO:0009695	2	673	0.248809	jasmonic acid biosynthetic process
GO:0000074	3	673	0.250413	regulation of cell cycle
GO:0006629	2	673	0.254541	lipid metabolic process
GO:0009828	2	673	0.254541	plant-type cell wall loosening
GO:0050832	8	673	0.256166	defense response to fungus
GO:0010043	2	673	0.260275	response to zinc ion
GO:0009617	5	673	0.260625	response to bacterium
GO:0019761	3	673	0.262866	glucosinolate biosynthetic process
GO:0010118	5	673	0.263542	stomatal movement
GO:0042538	5	673	0.263542	hyperosmotic salinity response
GO:0009735	6	673	0.264208	response to cytokinin stimulus
GO:0006972	2	673	0.266011	hyperosmotic response
GO:0009831	2	673	0.271746	plant-type cell wall modification during multidimensional cell growth
GO:0006413	3	673	0.283781	translational initiation
GO:0006886	4	673	0.289854	intracellular protein transport
GO:0009684	2	673	0.294657	indoleacetic acid biosynthetic process
GO:0009788	3	673	0.300611	negative regulation of abscisic acid mediated signaling
GO:0000302	2	673	0.306078	response to reactive oxygen species
GO:0010114	2	673	0.306078	response to red light
GO:0006355	12	673	0.310587	regulation of transcription, DNA-dependent
GO:0009932	2	673	0.328803	cell tip growth
GO:0009908	5	673	0.335312	flower development
GO:0009416	11	673	0.350728	response to light stimulus
GO:0009813	5	673	0.35358	flavonoid biosynthetic process
GO:0008284	2	673	0.356908	positive regulation of cell proliferation
GO:0046283	2	673	0.356908	anthocyanin metabolic process
GO:0007275	3	673	0.35967	multicellular organismal development
GO:0006310	2	673	0.36248	DNA recombination
GO:0009745	2	673	0.36248	sucrose mediated signaling
GO:0042742	7	673	0.365716	defense response to bacterium
GO:0009556	6	673	0.366342	microsporogenesis
GO:0009741	2	673	0.368034	response to brassinosteroid stimulus
GO:0048629	2	673	0.368034	trichome patterning
GO:0006412	10	673	0.370908	translation
GO:0016310	4	673	0.373497	phosphorylation
GO:0009611	14	673	0.380423	response to wounding
GO:0010200	2	673	0.384577	response to chitin
GO:0006970	9	673	0.388815	response to osmotic stress
GO:0009862	2	673	0.39005	systemic acquired resistance, salicylic acid mediated signaling pathway
GO:0010026	2	673	0.39005	trichome differentiation
GO:0006118	6	673	0.391029	electron transport
GO:0009861	2	673	0.395502	jasmonic acid and ethylene-dependent systemic resistance
GO:0009664	2	673	0.40093	plant-type cell wall organization and biogenesis
GO:0042023	2	673	0.40093	DNA endoreduplication
GO:0009800	2	673	0.406336	cinnamic acid biosynthetic process
GO:0009892	2	673	0.406336	negative regulation of metabolic process
GO:0030036	2	673	0.406336	actin cytoskeleton organization and biogenesis
GO:0030163	2	673	0.411718	protein catabolic process
GO:0008152	6	673	0.412958	metabolic process
GO:0019430	2	673	0.422408	removal of superoxide radicals
GO:0009751	9	673	0.428177	response to salicylic acid stimulus
GO:0016049	6	673	0.429353	cell growth
GO:0010053	2	673	0.432997	root epidermal cell differentiation
GO:0006512	2	673	0.438253	ubiquitin cycle
GO:0009607	2	673	0.438253	response to biotic stimulus
GO:0030155	2	673	0.448683	regulation of cell adhesion
GO:0009615	3	673	0.450503	response to virus
GO:0009414	11	673	0.466132	response to water deprivation
GO:0006633	2	673	0.474271	fatty acid biosynthetic process
GO:0000910	3	673	0.474412	cytokinesis
GO:0009269	3	673	0.478351	response to desiccation
GO:0009626	3	673	0.493965	plant-type hypersensitive response
GO:0046686	4	673	0.506238	response to cadmium ion
GO:0009718	2	673	0.513672	anthocyanin biosynthetic process
GO:0051707	5	673	0.515368	response to other organism
GO:0016481	3	673	0.543018	negative regulation of transcription
GO:0006508	6	673	0.558451	proteolysis
GO:0030154	3	673	0.561137	cell differentiation
GO:0009729	3	673	0.568261	detection of brassinosteroid stimulus
GO:0048364	3	673	0.568261	root development
GO:0051301	2	673	0.586402	cell division
GO:0006511	6	673	0.590429	ubiquitin-dependent protein catabolic process
GO:0007623	2	673	0.603278	circadian rhythm
GO:0009825	3	673	0.60948	multidimensional cell growth
GO:0009631	2	673	0.611519	cold acclimation
GO:0010150	2	673	0.619629	leaf senescence
GO:0009887	2	673	0.627608	organ morphogenesis
GO:0009740	3	673	0.629077	gibberellic acid mediated signaling
GO:0009734	3	673	0.638618	auxin mediated signaling pathway
GO:0009809	2	673	0.661902	lignin biosynthetic process
GO:0048229	2	673	0.669169	gametophyte development
GO:0048653	2	673	0.672756	anther development
GO:0009845	3	673	0.692215	seed germination
GO:0009832	2	673	0.693612	plant-type cell wall biogenesis
GO:0010091	2	673	0.719701	trichome branching
GO:0010268	2	673	0.725923	brassinosteroid homeostasis
GO:0009934	2	673	0.749654	regulation of meristem organization
GO:0048437	2	673	0.758087	floral organ development
GO:0000226	2	673	0.763572	microtubule cytoskeleton organization and biogenesis
GO:0010234	2	673	0.763572	tapetal cell fate specification
GO:0048234	2	673	0.766273	pollen sperm cell differentiation
GO:0007568	2	673	0.771596	aging
GO:0009826	9	673	0.779664	unidimensional cell growth
GO:0010075	2	673	0.817089	regulation of meristem growth
GO:0006457	3	673	0.836189	protein folding
GO:0010103	2	673	0.856052	stomatal complex morphogenesis
GO:0009739	2	673	0.897934	response to gibberellin stimulus
GO:0009753	4	673	0.90923	response to jasmonic acid stimulus
GO:0009733	7	673	0.910073	response to auxin stimulus
GO:0010224	4	673	0.928648	response to UV-B
GO:0009624	4	673	0.949765	response to nematode
GO:0006810	2	673	0.951807	transport

## Sheet: ctrl-smoke 9h
GO ID	Frequency	Total gene number	p value	Description
GO:0006512	6	577	0.0017887	ubiquitin cycle
GO:0006289	2	577	0.0186082	nucleotide-excision repair
GO:0006284	2	577	0.0284562	base-excision repair
GO:0045010	2	577	0.0284562	actin nucleation
GO:0009650	3	577	0.0332822	UV protection
GO:0006561	2	577	0.0369203	proline biosynthetic process
GO:0042221	2	577	0.0369203	response to chemical stimulus
GO:0009688	2	577	0.0494851	abscisic acid biosynthetic process
GO:0042547	2	577	0.0494851	cell wall modification during multidimensional cell growth
GO:0005513	2	577	0.0597682	detection of calcium ion
GO:0009699	6	577	0.0619241	phenylpropanoid biosynthetic process
GO:0019761	4	577	0.0671894	glucosinolate biosynthetic process
GO:0006464	3	577	0.0683971	protein modification process
GO:0001666	2	577	0.0822371	response to hypoxia
GO:0009605	2	577	0.0822371	response to external stimulus
GO:0016131	3	577	0.0852177	brassinosteroid metabolic process
GO:0010048	2	577	0.0862001	vernalization response
GO:0006857	3	577	0.0877518	oligopeptide transport
GO:0007584	2	577	0.0902194	response to nutrient
GO:0010076	2	577	0.0902194	maintenance of floral meristem identity
GO:0048442	2	577	0.0902194	sepal development
GO:0007568	5	577	0.0939644	aging
GO:0048497	2	577	0.0942928	maintenance of floral organ identity
GO:0009411	6	577	0.0954215	response to UV
GO:0019722	2	577	0.102593	calcium-mediated signaling
GO:0001708	4	577	0.111815	cell fate specification
GO:0015833	2	577	0.115397	peptide transport
GO:0030007	2	577	0.115397	cellular potassium ion homeostasis
GO:0048443	2	577	0.115397	stamen development
GO:0009813	6	577	0.12164	flavonoid biosynthetic process
GO:0009727	2	577	0.124147	detection of ethylene stimulus
GO:0015992	2	577	0.124147	proton transport
GO:0009407	2	577	0.133049	toxin catabolic process
GO:0009744	5	577	0.133915	response to sucrose stimulus
GO:0048527	4	577	0.141577	lateral root development
GO:0048440	2	577	0.146659	carpel development
GO:0000398	2	577	0.160537	nuclear mRNA splicing, via spliceosome
GO:0009266	2	577	0.160537	response to temperature stimulus
GO:0051607	2	577	0.165215	defense response to virus
GO:0006511	8	577	0.167545	ubiquitin-dependent protein catabolic process
GO:0010182	3	577	0.179579	sugar mediated signaling
GO:0006813	2	577	0.188932	potassium ion transport
GO:0009805	2	577	0.188932	coumarin biosynthetic process
GO:0006396	2	577	0.193731	RNA processing
GO:0006805	2	577	0.198545	xenobiotic metabolic process
GO:0009695	2	577	0.198545	jasmonic acid biosynthetic process
GO:0042178	2	577	0.198545	xenobiotic catabolic process
GO:0009920	2	577	0.203374	cell plate formation involved in plant-type cell wall biogenesis
GO:0048441	2	577	0.217932	petal development
GO:0042539	2	577	0.227688	hypotonic salinity response
GO:0009908	5	577	0.231342	flower development
GO:0010047	2	577	0.232577	fruit dehiscence
GO:0006970	9	577	0.236451	response to osmotic stress
GO:0009684	2	577	0.237473	indoleacetic acid biosynthetic process
GO:0010105	2	577	0.237473	negative regulation of ethylene mediated signaling pathway
GO:0010093	2	577	0.242373	specification of floral organ identity
GO:0009909	2	577	0.252187	regulation of flower development
GO:0010154	3	577	0.258882	fruit development
GO:0010150	3	577	0.266015	leaf senescence
GO:0009932	2	577	0.266922	cell tip growth
GO:0009751	9	577	0.267187	response to salicylic acid stimulus
GO:0009911	3	577	0.269591	positive regulation of flower development
GO:0010224	8	577	0.273512	response to UV-B
GO:0007046	3	577	0.291142	ribosome biogenesis and assembly
GO:0006096	2	577	0.301253	glycolysis
GO:0009741	2	577	0.301253	response to brassinosteroid stimulus
GO:0009814	2	577	0.301253	defense response, incompatible interaction
GO:0009809	3	577	0.305577	lignin biosynthetic process
GO:0010090	2	577	0.30614	trichome morphogenesis
GO:0010200	2	577	0.315894	response to chitin
GO:0006412	9	577	0.329945	translation
GO:0009664	2	577	0.330463	plant-type cell wall organization and biogenesis
GO:0009636	2	577	0.335301	response to toxin
GO:0030163	2	577	0.340128	protein catabolic process
GO:0006869	2	577	0.344945	lipid transport
GO:0045941	2	577	0.354542	positive regulation of transcription
GO:0009555	2	577	0.36409	pollen development
GO:0030155	2	577	0.373583	regulation of cell adhesion
GO:0048830	2	577	0.373583	adventitious root development
GO:0010268	3	577	0.374168	brassinosteroid homeostasis
GO:0009611	12	577	0.395044	response to wounding
GO:0016567	2	577	0.397053	protein ubiquitination
GO:0009556	5	577	0.410824	microsporogenesis
GO:0045165	2	577	0.41094	cell fate commitment
GO:0006508	6	577	0.411607	proteolysis
GO:0048437	3	577	0.413343	floral organ development
GO:0009718	2	577	0.433725	anthocyanin biosynthetic process
GO:0016481	3	577	0.441343	negative regulation of transcription
GO:0008152	5	577	0.454767	metabolic process
GO:0006979	7	577	0.465035	response to oxidative stress
GO:0009960	2	577	0.473502	endosperm development
GO:0009624	7	577	0.48825	response to nematode
GO:0005975	2	577	0.490632	carbohydrate metabolic process
GO:0006952	8	577	0.492207	defense response
GO:0010075	3	577	0.495661	regulation of meristem growth
GO:0051301	2	577	0.503247	cell division
GO:0009409	13	577	0.506095	response to cold
GO:0009753	6	577	0.526283	response to jasmonic acid stimulus
GO:0009887	2	577	0.543807	organ morphogenesis
GO:0007275	2	577	0.547734	multicellular organismal development
GO:0007169	6	577	0.552532	transmembrane receptor protein tyrosine kinase signaling pathway
GO:0009737	11	577	0.554883	response to abscisic acid stimulus
GO:0009651	11	577	0.562809	response to salt stress
GO:0009416	8	577	0.566377	response to light stimulus
GO:0042538	3	577	0.568772	hyperosmotic salinity response
GO:0009933	2	577	0.574557	meristem organization
GO:0006950	3	577	0.577817	response to stress
GO:0009759	2	577	0.578293	indole glucosinolate biosynthetic process
GO:0009910	2	577	0.578293	negative regulation of flower development
GO:0051707	4	577	0.581944	response to other organism
GO:0048229	2	577	0.585692	gametophyte development
GO:0048653	2	577	0.589355	anther development
GO:0048481	2	577	0.592995	ovule development
GO:0010152	3	577	0.607092	pollen maturation
GO:0009832	2	577	0.61083	plant-type cell wall biogenesis
GO:0009826	9	577	0.611277	unidimensional cell growth
GO:0009816	4	577	0.612061	defense response to bacterium, incompatible interaction
GO:0006118	4	577	0.628998	electron transport
GO:0010091	2	577	0.638115	trichome branching
GO:0010023	2	577	0.647952	proanthocyanidin biosynthetic process
GO:0000162	2	577	0.657576	tryptophan biosynthetic process
GO:0016049	4	577	0.661425	cell growth
GO:0009626	2	577	0.663875	plant-type hypersensitive response
GO:0009414	8	577	0.668306	response to water deprivation
GO:0009934	2	577	0.67008	regulation of meristem organization
GO:0009742	4	577	0.67472	brassinosteroid mediated signaling
GO:0010234	2	577	0.685187	tapetal cell fate specification
GO:0048234	2	577	0.688139	pollen sperm cell differentiation
GO:0009965	3	577	0.703245	leaf morphogenesis
GO:0009729	2	577	0.721816	detection of brassinosteroid stimulus
GO:0048364	2	577	0.721816	root development
GO:0045449	7	577	0.748503	regulation of transcription
GO:0006457	3	577	0.751314	protein folding
GO:0009825	2	577	0.752373	multidimensional cell growth
GO:0009620	7	577	0.766449	response to fungus
GO:0009740	2	577	0.766539	gibberellic acid mediated signaling
GO:0006810	3	577	0.774787	transport
GO:0010103	2	577	0.790686	stomatal complex morphogenesis
GO:0009617	2	577	0.794832	response to bacterium
GO:0006499	3	577	0.811473	N-terminal protein myristoylation
GO:0046777	4	577	0.818935	protein amino acid autophosphorylation
GO:0009738	3	577	0.830078	abscisic acid mediated signaling
GO:0009739	2	577	0.842459	response to gibberellin stimulus
GO:0006468	8	577	0.855827	protein amino acid phosphorylation
GO:0006355	6	577	0.864374	regulation of transcription, DNA-dependent
GO:0009408	4	577	0.873264	response to heat
GO:0009733	6	577	0.896258	response to auxin stimulus
GO:0007165	4	577	0.906008	signal transduction
GO:0010119	2	577	0.912719	regulation of stomatal movement
GO:0009793	5	577	0.942879	embryonic development ending in seed dormancy
GO:0009723	4	577	0.958942	response to ethylene stimulus
GO:0050832	2	577	0.96586	defense response to fungus

## Sheet: ctrl-smoke 12h
GO ID	Frequency	Total gene number	p value	Description
GO:0005993	2	1055	0.00173168	trehalose catabolic process
GO:0006606	4	1055	0.00335065	protein import into nucleus
GO:0006886	10	1055	0.0110709	intracellular protein transport
GO:0009098	2	1055	0.014908	leucine biosynthetic process
GO:0006833	3	1055	0.0219425	water transport
GO:0009846	3	1055	0.0219425	pollen germination
GO:0010255	2	1055	0.023203	glucose mediated signaling
GO:0006888	5	1055	0.0321858	ER to Golgi vesicle-mediated transport
GO:0043335	2	1055	0.038339	protein unfolding
GO:0045333	2	1055	0.038339	cellular respiration
GO:0006281	5	1055	0.047033	DNA repair
GO:0009269	8	1055	0.0514046	response to desiccation
GO:0010048	3	1055	0.0599854	vernalization response
GO:0006334	4	1055	0.0634934	nucleosome assembly
GO:0009828	4	1055	0.0665573	plant-type cell wall loosening
GO:0048765	3	1055	0.0681324	root hair cell differentiation
GO:0009826	24	1055	0.0719204	unidimensional cell growth
GO:0007010	5	1055	0.0730964	cytoskeleton organization and biogenesis
GO:0009831	4	1055	0.076199	plant-type cell wall modification during multidimensional cell growth
GO:0048441	4	1055	0.076199	petal development
GO:0006605	2	1055	0.0764498	protein targeting
GO:0016558	3	1055	0.0812319	protein import into peroxisome matrix
GO:0006790	2	1055	0.083623	sulfur metabolic process
GO:0009658	4	1055	0.0900764	chloroplast organization and biogenesis
GO:0016036	4	1055	0.0937226	cellular response to phosphate starvation
GO:0007034	2	1055	0.0985403	vacuolar transport
GO:0010228	2	1055	0.0985403	vegetative to reproductive phase transition
GO:0009624	17	1055	0.0997596	response to nematode
GO:0010100	2	1055	0.106258	negative regulation of photomorphogenesis
GO:0045037	2	1055	0.106258	protein import into chloroplast stroma
GO:0009395	2	1055	0.11413	phospholipid catabolic process
GO:0006944	3	1055	0.115523	membrane fusion
GO:0010262	2	1055	0.122147	somatic embryogenesis
GO:0018987	2	1055	0.122147	water homeostasis
GO:0016049	12	1055	0.126432	cell growth
GO:0016568	2	1055	0.130295	chromatin modification
GO:0006800	8	1055	0.137151	oxygen and reactive oxygen species metabolic process
GO:0006310	4	1055	0.13813	DNA recombination
GO:0010059	2	1055	0.138564	positive regulation of atrichoblast fate specification
GO:0010063	2	1055	0.138564	positive regulation of trichoblast fate specification
GO:0045489	2	1055	0.138564	pectin biosynthetic process
GO:0009853	3	1055	0.142774	photorespiration
GO:0015979	3	1055	0.148461	photosynthesis
GO:0007020	3	1055	0.154219	microtubule nucleation
GO:0009769	2	1055	0.163993	photosynthesis, light harvesting in photosystem II
GO:0042787	2	1055	0.163993	protein ubiquitination during ubiquitin-dependent protein catabolic process
GO:0009641	3	1055	0.16594	shade avoidance
GO:0009664	4	1055	0.170009	plant-type cell wall organization and biogenesis
GO:0045116	2	1055	0.172643	protein neddylation
GO:0009817	4	1055	0.174759	defense response to fungus, incompatible interaction
GO:0030036	4	1055	0.174759	actin cytoskeleton organization and biogenesis
GO:0005975	5	1055	0.183234	carbohydrate metabolic process
GO:0007001	2	1055	0.190152	chromosome organization and biogenesis
GO:0009615	6	1055	0.193568	response to virus
GO:0045045	3	1055	0.196289	secretory pathway
GO:0048316	3	1055	0.196289	seed development
GO:0007049	2	1055	0.198993	cell cycle
GO:0008360	2	1055	0.198993	regulation of cell shape
GO:0042742	12	1055	0.207234	defense response to bacterium
GO:0010268	6	1055	0.212376	brassinosteroid homeostasis
GO:0010075	7	1055	0.213337	regulation of meristem growth
GO:0010152	8	1055	0.215784	pollen maturation
GO:0000910	6	1055	0.216213	cytokinesis
GO:0001666	2	1055	0.21681	response to hypoxia
GO:0009871	2	1055	0.21681	jasmonic acid and ethylene-dependent systemic resistance, ethylene mediated signaling pathway
GO:0007584	2	1055	0.234759	response to nutrient
GO:0010076	2	1055	0.234759	maintenance of floral meristem identity
GO:0048442	2	1055	0.234759	sepal development
GO:0009684	3	1055	0.240725	indoleacetic acid biosynthetic process
GO:0009934	6	1055	0.24369	regulation of meristem organization
GO:0046785	2	1055	0.243766	microtubule polymerization
GO:0048367	2	1055	0.243766	shoot development
GO:0048497	2	1055	0.243766	maintenance of floral organ identity
GO:0048768	2	1055	0.243766	root hair cell tip growth
GO:0051641	2	1055	0.243766	cellular localization
GO:0009816	10	1055	0.248074	defense response to bacterium, incompatible interaction
GO:0045022	2	1055	0.252786	early endosome to late endosome transport
GO:0010114	3	1055	0.253722	response to red light
GO:0009860	3	1055	0.260258	pollen tube growth
GO:0009909	3	1055	0.260258	regulation of flower development
GO:0010025	3	1055	0.260258	wax biosynthetic process
GO:0016117	2	1055	0.261813	carotenoid biosynthetic process
GO:0006118	10	1055	0.268844	electron transport
GO:0009294	2	1055	0.270842	DNA mediated transformation
GO:0015692	2	1055	0.270842	lead ion transport
GO:0009700	2	1055	0.279868	indole phytoalexin biosynthetic process
GO:0046345	2	1055	0.279868	abscisic acid catabolic process
GO:0048219	2	1055	0.279868	inter-Golgi cisterna vesicle-mediated transport
GO:0009932	3	1055	0.279984	cell tip growth
GO:0009910	5	1055	0.280498	negative regulation of flower development
GO:0010103	7	1055	0.286117	stomatal complex morphogenesis
GO:0015833	2	1055	0.288884	peptide transport
GO:0048443	2	1055	0.288884	stamen development
GO:0048229	5	1055	0.289845	gametophyte development
GO:0006412	16	1055	0.290991	translation
GO:0016131	3	1055	0.293211	brassinosteroid metabolic process
GO:0048653	5	1055	0.294539	anther development
GO:0042538	7	1055	0.297534	hyperosmotic salinity response
GO:0048481	5	1055	0.299246	ovule development
GO:0006857	3	1055	0.29984	oligopeptide transport
GO:0007169	13	1055	0.301489	transmembrane receptor protein tyrosine kinase signaling pathway
GO:0019761	4	1055	0.304454	glucosinolate biosynthetic process
GO:0010120	2	1055	0.324769	camalexin biosynthetic process
GO:0006810	9	1055	0.328498	transport
GO:0051707	9	1055	0.328498	response to other organism
GO:0009960	4	1055	0.33185	endosperm development
GO:0048366	5	1055	0.332484	leaf development
GO:0006914	2	1055	0.333673	autophagy
GO:0010224	13	1055	0.334013	response to UV-B
GO:0050832	11	1055	0.344409	defense response to fungus
GO:0031425	2	1055	0.351373	chloroplast RNA processing
GO:0031426	2	1055	0.351373	polycistronic mRNA processing
GO:0048440	2	1055	0.351373	carpel development
GO:0009408	13	1055	0.35888	response to heat
GO:0009556	9	1055	0.362404	microsporogenesis
GO:0009414	18	1055	0.366035	response to water deprivation
GO:0009266	2	1055	0.377606	response to temperature stimulus
GO:0006855	3	1055	0.379394	multidrug transport
GO:0009908	7	1055	0.391314	flower development
GO:0009651	22	1055	0.391744	response to salt stress
GO:0006510	3	1055	0.399062	ATP-dependent proteolysis
GO:0010154	4	1055	0.403258	fruit development
GO:0010053	3	1055	0.405581	root epidermal cell differentiation
GO:0009644	2	1055	0.411865	response to high light intensity
GO:0009607	3	1055	0.412078	response to biotic stimulus
GO:0006355	17	1055	0.41376	regulation of transcription, DNA-dependent
GO:0048437	5	1055	0.423504	floral organ development
GO:0048830	3	1055	0.425005	adventitious root development
GO:0009805	2	1055	0.428643	coumarin biosynthetic process
GO:0000226	5	1055	0.433012	microtubule cytoskeleton organization and biogenesis
GO:0006396	2	1055	0.436936	RNA processing
GO:0009827	2	1055	0.436936	plant-type cell wall modification
GO:0007172	3	1055	0.437831	signal complex assembly
GO:0009686	2	1055	0.445164	gibberellin biosynthetic process
GO:0016051	2	1055	0.445164	carbohydrate biosynthetic process
GO:0007568	5	1055	0.447209	aging
GO:0007046	4	1055	0.451921	ribosome biogenesis and assembly
GO:0009920	2	1055	0.453324	cell plate formation involved in plant-type cell wall biogenesis
GO:0016567	3	1055	0.45686	protein ubiquitination
GO:0006950	6	1055	0.468276	response to stress
GO:0009809	4	1055	0.473145	lignin biosynthetic process
GO:0030154	5	1055	0.484578	cell differentiation
GO:0042752	2	1055	0.493057	regulation of circadian rhythm
GO:0009729	5	1055	0.493786	detection of brassinosteroid stimulus
GO:0048364	5	1055	0.493786	root development
GO:0010047	2	1055	0.500782	fruit dehiscence
GO:0006511	10	1055	0.510949	ubiquitin-dependent protein catabolic process
GO:0006464	2	1055	0.516002	protein modification process
GO:0010093	2	1055	0.516002	specification of floral organ identity
GO:0051555	2	1055	0.516002	flavonol biosynthetic process
GO:0009832	4	1055	0.519678	plant-type cell wall biogenesis
GO:0009416	15	1055	0.521097	response to light stimulus
GO:0010205	2	1055	0.523496	photoinhibition
GO:0009640	4	1055	0.529756	photomorphogenesis
GO:0009793	16	1055	0.556486	embryonic development ending in seed dormancy
GO:0008284	2	1055	0.587348	positive regulation of cell proliferation
GO:0009741	2	1055	0.600646	response to brassinosteroid stimulus
GO:0006508	9	1055	0.602058	proteolysis
GO:0009742	8	1055	0.602283	brassinosteroid mediated signaling
GO:0006468	19	1055	0.619503	protein amino acid phosphorylation
GO:0009751	12	1055	0.626577	response to salicylic acid stimulus
GO:0009409	22	1055	0.633462	response to cold
GO:0006952	13	1055	0.636194	defense response
GO:0042023	2	1055	0.638586	DNA endoreduplication
GO:0045087	2	1055	0.638586	innate immune response
GO:0009911	3	1055	0.643304	positive regulation of flower development
GO:0009058	2	1055	0.644627	biosynthetic process
GO:0009636	2	1055	0.644627	response to toxin
GO:0009627	3	1055	0.648191	systemic acquired resistance
GO:0030163	2	1055	0.650587	protein catabolic process
GO:0009965	6	1055	0.651054	leaf morphogenesis
GO:0006869	2	1055	0.656468	lipid transport
GO:0009845	5	1055	0.657409	seed germination
GO:0045941	2	1055	0.66799	positive regulation of transcription
GO:0006512	2	1055	0.679199	ubiquitin cycle
GO:0006499	7	1055	0.684147	N-terminal protein myristoylation
GO:0009933	3	1055	0.685564	meristem organization
GO:0009759	3	1055	0.690021	indole glucosinolate biosynthetic process
GO:0030155	2	1055	0.690096	regulation of cell adhesion
GO:0006970	11	1055	0.691025	response to osmotic stress
GO:0007017	2	1055	0.695429	microtubule-based process
GO:0008152	7	1055	0.701967	metabolic process
GO:0046777	9	1055	0.709133	protein amino acid autophosphorylation
GO:0048527	3	1055	0.71159	lateral root development
GO:0009738	7	1055	0.719113	abscisic acid mediated signaling
GO:0009739	5	1055	0.720296	response to gibberellin stimulus
GO:0009744	4	1055	0.727514	response to sucrose stimulus
GO:0009813	5	1055	0.736219	flavonoid biosynthetic process
GO:0009740	4	1055	0.748069	gibberellic acid mediated signaling
GO:0010182	2	1055	0.749198	sugar mediated signaling
GO:0000074	2	1055	0.758047	regulation of cell cycle
GO:0000162	3	1055	0.779682	tryptophan biosynthetic process
GO:0007165	10	1055	0.788496	signal transduction
GO:0006413	2	1055	0.790789	translational initiation
GO:0009737	17	1055	0.803873	response to abscisic acid stimulus
GO:0009788	2	1055	0.805646	negative regulation of abscisic acid mediated signaling
GO:0009873	2	1055	0.805646	ethylene mediated signaling pathway
GO:0009735	5	1055	0.808359	response to cytokinin stimulus
GO:0010234	3	1055	0.808433	tapetal cell fate specification
GO:0048234	3	1055	0.811424	pollen sperm cell differentiation
GO:0051301	2	1055	0.816165	cell division
GO:0009411	4	1055	0.826051	response to UV
GO:0007623	2	1055	0.829397	circadian rhythm
GO:0006979	9	1055	0.834562	response to oxidative stress
GO:0009753	8	1055	0.836479	response to jasmonic acid stimulus
GO:0009926	3	1055	0.844321	auxin polar transport
GO:0006457	5	1055	0.844342	protein folding
GO:0009887	2	1055	0.847637	organ morphogenesis
GO:0016572	2	1055	0.847637	histone phosphorylation
GO:0001708	2	1055	0.850499	cell fate specification
GO:0045449	12	1055	0.854568	regulation of transcription
GO:0009733	13	1055	0.855514	response to auxin stimulus
GO:0010119	5	1055	0.86201	regulation of stomatal movement
GO:0009723	11	1055	0.864976	response to ethylene stimulus
GO:0009620	12	1055	0.871513	response to fungus
GO:0009699	3	1055	0.886229	phenylpropanoid biosynthetic process
GO:0009611	15	1055	0.889233	response to wounding
GO:0009734	3	1055	0.889996	auxin mediated signaling pathway
GO:0010118	3	1055	0.908784	stomatal movement
GO:0010023	2	1055	0.913121	proanthocyanidin biosynthetic process
GO:0016310	2	1055	0.956173	phosphorylation
GO:0009825	2	1055	0.958785	multidimensional cell growth
GO:0009617	2	1055	0.972172	response to bacterium
GO:0046686	2	1055	0.980509	response to cadmium ion

## Sheet: ctrl-smoke 24h
GO ID	Frequency	Total gene number	p value	Description
