# Supplementary material for: Transcriptome analysis of germinating maize kernels exposed to smoke-water and the active compound KAR1
Source: BMC Plant Biol. 2010 Nov 2;10:236. doi: 10.1186/1471-2229-10-236 (PMC3095319; doi:10.1186/1471-2229-10-236)
Supplement: Additional file 8 — List of GO terms related to KAR1 action. [file 1471-2229-10-236-S8.XLS]

## Sheet: ctrl-KAR1 1.5h
GO ID	Frequency	Total gene number	p value	Description
GO:0042546	4	2113	0.0097983	cell wall biogenesis
GO:0007242	4	2113	0.020086	intracellular signaling cascade
GO:0019499	3	2113	0.027802	cyanide metabolic process
GO:0051410	3	2113	0.027802	detoxification of nitrogen compound
GO:0006897	2	2113	0.0309938	endocytosis
GO:0009152	2	2113	0.0309938	purine ribonucleotide biosynthetic process
GO:0045337	2	2113	0.0309938	farnesyl diphosphate biosynthetic process
GO:0006535	3	2113	0.0335254	cysteine biosynthetic process from serine
GO:0019344	3	2113	0.0335254	cysteine biosynthetic process
GO:0006777	2	2113	0.0420122	Mo-molybdopterin cofactor biosynthetic process
GO:0009117	2	2113	0.0420122	nucleotide metabolic process
GO:0042256	2	2113	0.0420122	mature ribosome assembly
GO:0009645	3	2113	0.0466422	response to low light intensity
GO:0010087	6	2113	0.0496697	phloem or xylem histogenesis
GO:0010015	3	2113	0.054011	root morphogenesis
GO:0051555	7	2113	0.0563552	flavonol biosynthetic process
GO:0009845	17	2113	0.0569371	seed germination
GO:0007568	14	2113	0.0583911	aging
GO:0006083	2	2113	0.0675443	acetate metabolic process
GO:0006097	2	2113	0.0675443	glyoxylate cycle
GO:0006110	2	2113	0.0675443	regulation of glycolysis
GO:0010207	2	2113	0.0675443	photosystem II assembly
GO:0046909	2	2113	0.0675443	intermembrane transport
GO:0009959	4	2113	0.0676097	negative gravitropism
GO:0006109	2	2113	0.081782	regulation of carbohydrate metabolic process
GO:0010255	2	2113	0.081782	glucose mediated signaling
GO:0009651	50	2113	0.085259	response to salt stress
GO:0006944	5	2113	0.0880054	membrane fusion
GO:0006381	3	2113	0.0884829	mRNA modification
GO:0001709	2	2113	0.0968343	cell fate determination
GO:0006415	2	2113	0.0968343	translational termination
GO:0009660	2	2113	0.0968343	amyloplast organization and biogenesis
GO:0009865	2	2113	0.0968343	pollen tube adhesion
GO:0015712	2	2113	0.0968343	hexose phosphate transport
GO:0009791	3	2113	0.0982449	post-embryonic development
GO:0009808	5	2113	0.100371	lignin metabolic process
GO:0006979	30	2113	0.107409	response to oxidative stress
GO:0015800	3	2113	0.108418	acidic amino acid transport
GO:0015804	3	2113	0.108418	neutral amino acid transport
GO:0015810	3	2113	0.108418	aspartate transport
GO:0015827	3	2113	0.108418	tryptophan transport
GO:0042539	6	2113	0.111861	hypotonic salinity response
GO:0006108	2	2113	0.112589	malate metabolic process
GO:0009722	2	2113	0.112589	detection of cytokinin stimulus
GO:0015780	2	2113	0.112589	nucleotide-sugar transport
GO:0006633	8	2113	0.127774	fatty acid biosynthetic process
GO:0007059	2	2113	0.128942	chromosome segregation
GO:0010088	2	2113	0.128942	phloem histogenesis
GO:0015717	2	2113	0.128942	triose phosphate transport
GO:0019748	6	2113	0.130103	secondary metabolic process
GO:0009956	5	2113	0.134779	radial pattern formation
GO:0016117	4	2113	0.136368	carotenoid biosynthetic process
GO:0019722	4	2113	0.136368	calcium-mediated signaling
GO:0006839	6	2113	0.136483	mitochondrial transport
GO:0010059	3	2113	0.141158	positive regulation of atrichoblast fate specification
GO:0010063	3	2113	0.141158	positive regulation of trichoblast fate specification
GO:0006099	2	2113	0.145799	tricarboxylic acid cycle
GO:0008272	2	2113	0.145799	sulfate transport
GO:0019953	4	2113	0.15445	sexual reproduction
GO:0046345	4	2113	0.15445	abscisic acid catabolic process
GO:0019432	2	2113	0.163072	triacylglycerol biosynthetic process
GO:0030007	4	2113	0.163811	cellular potassium ion homeostasis
GO:0006342	3	2113	0.176697	chromatin silencing
GO:0016131	6	2113	0.177646	brassinosteroid metabolic process
GO:0006814	2	2113	0.18068	sodium ion transport
GO:0006805	5	2113	0.181908	xenobiotic metabolic process
GO:0010218	5	2113	0.181908	response to far red light
GO:0042178	5	2113	0.181908	xenobiotic catabolic process
GO:0009727	4	2113	0.183114	detection of ethylene stimulus
GO:0048316	5	2113	0.190296	seed development
GO:0009797	2	2113	0.198552	cellularization of the embryo sac
GO:0010261	3	2113	0.20161	organ senescence
GO:0015802	3	2113	0.20161	basic amino acid transport
GO:0006865	5	2113	0.216238	amino acid transport
GO:0009051	2	2113	0.21662	pentose-phosphate shunt, oxidative branch
GO:0009740	13	2113	0.217242	gibberellic acid mediated signaling
GO:0009704	3	2113	0.227275	de-etiolation
GO:0010157	3	2113	0.227275	response to chlorate
GO:0012501	3	2113	0.227275	programmed cell death
GO:0009640	10	2113	0.233082	photomorphogenesis
GO:0008610	4	2113	0.234214	lipid biosynthetic process
GO:0031425	4	2113	0.234214	chloroplast RNA processing
GO:0031426	4	2113	0.234214	polycistronic mRNA processing
GO:0016973	2	2113	0.234822	poly(A)+ mRNA export from nucleus
GO:0016070	3	2113	0.240331	RNA metabolic process
GO:0000087	4	2113	0.244826	M phase of mitotic cell cycle
GO:0006265	2	2113	0.253104	DNA topological change
GO:0006284	2	2113	0.253104	base-excision repair
GO:0006412	31	2113	0.256503	translation
GO:0009653	5	2113	0.26164	anatomical structure morphogenesis
GO:0006313	4	2113	0.26635	transposition, DNA-mediated
GO:0009958	4	2113	0.26635	positive gravitropism
GO:0007165	28	2113	0.270734	signal transduction
GO:0000302	5	2113	0.27098	response to reactive oxygen species
GO:0040014	2	2113	0.271414	regulation of multicellular organism growth
GO:0009058	6	2113	0.271887	biosynthetic process
GO:0009636	6	2113	0.271887	response to toxin
GO:0006418	3	2113	0.280132	tRNA aminoacylation for protein translation
GO:0010025	5	2113	0.28039	wax biosynthetic process
GO:0006869	6	2113	0.288695	lipid transport
GO:0009267	2	2113	0.289708	cellular response to starvation
GO:0035195	2	2113	0.289708	gene silencing by miRNA
GO:0009738	19	2113	0.296641	abscisic acid mediated signaling
GO:0007033	4	2113	0.299215	vacuole organization and biogenesis
GO:0048481	9	2113	0.305443	ovule development
GO:0045022	3	2113	0.306991	early endosome to late endosome transport
GO:0006891	2	2113	0.307942	intra-Golgi vesicle-mediated transport
GO:0010100	2	2113	0.307942	negative regulation of photomorphogenesis
GO:0009639	5	2113	0.308968	response to red or far red light
GO:0007346	4	2113	0.31028	regulation of mitotic cell cycle
GO:0009644	4	2113	0.31028	response to high light intensity
GO:0009868	4	2113	0.31028	jasmonic acid and ethylene-dependent systemic resistance, jasmonic acid mediated signaling pathway
GO:0009739	14	2113	0.319426	response to gibberellin stimulus
GO:0006071	3	2113	0.320462	glycerol metabolic process
GO:0051707	17	2113	0.323259	response to other organism
GO:0019761	7	2113	0.325007	glucosinolate biosynthetic process
GO:0007021	2	2113	0.326081	tubulin folding
GO:0009870	2	2113	0.326081	defense response signaling pathway, resistance gene-dependent
GO:0009832	9	2113	0.339359	plant-type cell wall biogenesis
GO:0006833	2	2113	0.34409	water transport
GO:0009846	2	2113	0.34409	pollen germination
GO:0016089	2	2113	0.34409	aromatic amino acid family biosynthetic process
GO:0043090	2	2113	0.34409	amino acid import
GO:0048219	3	2113	0.347397	inter-Golgi cisterna vesicle-mediated transport
GO:0048437	10	2113	0.350831	floral organ development
GO:0006281	5	2113	0.357343	DNA repair
GO:0009612	3	2113	0.36083	response to mechanical stimulus
GO:0015706	3	2113	0.36083	nitrate transport
GO:0048443	3	2113	0.36083	stamen development
GO:0009416	32	2113	0.361119	response to light stimulus
GO:0006915	2	2113	0.361939	apoptosis
GO:0006413	7	2113	0.364681	translational initiation
GO:0009960	7	2113	0.364681	endosperm development
GO:0009920	4	2113	0.365969	cell plate formation involved in plant-type cell wall biogenesis
GO:0045045	4	2113	0.365969	secretory pathway
GO:0006310	5	2113	0.36707	DNA recombination
GO:0006350	4	2113	0.377112	transcription
GO:0006631	4	2113	0.377112	fatty acid metabolic process
GO:0006259	2	2113	0.379601	DNA metabolic process
GO:0009863	3	2113	0.387553	salicylic acid mediated signaling pathway
GO:0015992	3	2113	0.387553	proton transport
GO:0006972	4	2113	0.388237	hyperosmotic response
GO:0009788	7	2113	0.396668	negative regulation of abscisic acid mediated signaling
GO:0009873	7	2113	0.396668	ethylene mediated signaling pathway
GO:0009938	2	2113	0.397053	negative regulation of gibberellic acid mediated signaling
GO:0043481	3	2113	0.400816	anthocyanin accumulation in tissues in response to UV light
GO:0010107	5	2113	0.405948	potassium ion import
GO:0009933	8	2113	0.406982	meristem organization
GO:0009407	3	2113	0.413996	toxin catabolic process
GO:0010023	9	2113	0.415544	proanthocyanidin biosynthetic process
GO:0009862	5	2113	0.415631	systemic acquired resistance, salicylic acid mediated signaling pathway
GO:0006950	12	2113	0.416865	response to stress
GO:0006810	16	2113	0.421344	transport
GO:0006970	26	2113	0.422786	response to osmotic stress
GO:0006499	17	2113	0.425762	N-terminal protein myristoylation
GO:0050832	20	2113	0.428088	defense response to fungus
GO:0005513	2	2113	0.431243	detection of calcium ion
GO:0005983	2	2113	0.431243	starch catabolic process
GO:0009835	2	2113	0.431243	ripening
GO:0042787	2	2113	0.431243	protein ubiquitination during ubiquitin-dependent protein catabolic process
GO:0009664	5	2113	0.434914	plant-type cell wall organization and biogenesis
GO:0042023	5	2113	0.434914	DNA endoreduplication
GO:0006800	11	2113	0.435391	oxygen and reactive oxygen species metabolic process
GO:0030154	10	2113	0.43596	cell differentiation
GO:0000911	5	2113	0.444503	cytokinesis by cell plate formation
GO:0009817	5	2113	0.444503	defense response to fungus, incompatible interaction
GO:0005992	2	2113	0.447946	trehalose biosynthetic process
GO:0042631	2	2113	0.447946	cellular response to water deprivation
GO:0045116	2	2113	0.447946	protein neddylation
GO:0048440	3	2113	0.452929	carpel development
GO:0030163	5	2113	0.454052	protein catabolic process
GO:0006464	4	2113	0.454133	protein modification process
GO:0010093	4	2113	0.454133	specification of floral organ identity
GO:0016036	4	2113	0.454133	cellular response to phosphate starvation
GO:0000074	6	2113	0.462005	regulation of cell cycle
GO:0007010	5	2113	0.463555	cytoskeleton organization and biogenesis
GO:0006457	15	2113	0.464118	protein folding
GO:0006520	2	2113	0.464368	amino acid metabolic process
GO:0009866	2	2113	0.464368	induced systemic resistance, ethylene mediated signaling pathway
GO:0007015	4	2113	0.464907	actin filament organization
GO:0000079	3	2113	0.46567	regulation of cyclin-dependent protein kinase activity
GO:0000086	3	2113	0.46567	G2/M transition of mitotic cell cycle
GO:0006888	4	2113	0.475603	ER to Golgi vesicle-mediated transport
GO:0000169	3	2113	0.478277	activation of MAPK activity during osmolarity sensing
GO:0006636	2	2113	0.480498	unsaturated fatty acid biosynthetic process
GO:0019762	2	2113	0.480498	glucosinolate catabolic process
GO:0045941	5	2113	0.482407	positive regulation of transcription
GO:0009793	33	2113	0.487215	embryonic development ending in seed dormancy
GO:0000398	3	2113	0.490744	nuclear mRNA splicing, via spliceosome
GO:0009266	3	2113	0.490744	response to temperature stimulus
GO:0009850	3	2113	0.490744	auxin metabolic process
GO:0046686	12	2113	0.493887	response to cadmium ion
GO:0007049	2	2113	0.496324	cell cycle
GO:0008360	2	2113	0.496324	regulation of cell shape
GO:0009887	7	2113	0.499492	organ morphogenesis
GO:0016572	7	2113	0.499492	histone phosphorylation
GO:0006414	3	2113	0.503061	translational elongation
GO:0051607	3	2113	0.503061	defense response to virus
GO:0010073	2	2113	0.511839	meristem maintenance
GO:0007020	3	2113	0.515223	microtubule nucleation
GO:0006118	16	2113	0.517881	electron transport
GO:0009225	2	2113	0.527035	nucleotide-sugar metabolic process
GO:0009605	2	2113	0.527035	response to external stimulus
GO:0016441	2	2113	0.527035	posttranscriptional gene silencing
GO:0046685	2	2113	0.527035	response to arsenic
GO:0008219	5	2113	0.537435	cell death
GO:0009698	3	2113	0.539057	phenylpropanoid metabolic process
GO:0007005	2	2113	0.541907	mitochondrion organization and biogenesis
GO:0010048	2	2113	0.541907	vernalization response
GO:0010017	3	2113	0.550718	red or far red light signaling pathway
GO:0007584	2	2113	0.55645	response to nutrient
GO:0010076	2	2113	0.55645	maintenance of floral meristem identity
GO:0048442	2	2113	0.55645	sepal development
GO:0042742	18	2113	0.562441	defense response to bacterium
GO:0009628	5	2113	0.563917	response to abiotic stimulus
GO:0016567	5	2113	0.563917	protein ubiquitination
GO:0009965	13	2113	0.567869	leaf morphogenesis
GO:0006325	2	2113	0.570661	establishment and/or maintenance of chromatin architecture
GO:0046785	2	2113	0.570661	microtubule polymerization
GO:0048367	2	2113	0.570661	shoot development
GO:0048497	2	2113	0.570661	maintenance of floral organ identity
GO:0048765	2	2113	0.570661	root hair cell differentiation
GO:0048768	2	2113	0.570661	root hair cell tip growth
GO:0051641	2	2113	0.570661	cellular localization
GO:0010224	22	2113	0.571505	response to UV-B
GO:0009813	12	2113	0.573911	flavonoid biosynthetic process
GO:0009814	4	2113	0.577211	defense response, incompatible interaction
GO:0009826	34	2113	0.580526	unidimensional cell growth
GO:0048229	7	2113	0.581767	gametophyte development
GO:0009729	9	2113	0.583757	detection of brassinosteroid stimulus
GO:0006260	2	2113	0.584538	DNA replication
GO:0010204	2	2113	0.584538	defense response signaling pathway, resistance gene-independent
GO:0030001	2	2113	0.584538	metal ion transport
GO:0009686	3	2113	0.584627	gibberellin biosynthetic process
GO:0048653	7	2113	0.588921	anther development
GO:0006952	27	2113	0.59433	defense response
GO:0006629	3	2113	0.595559	lipid metabolic process
GO:0000904	2	2113	0.598081	cellular morphogenesis during differentiation
GO:0010054	2	2113	0.598081	trichoblast differentiation
GO:0009735	13	2113	0.599507	response to cytokinin stimulus
GO:0010200	4	2113	0.605431	response to chitin
GO:0010089	3	2113	0.606303	xylem histogenesis
GO:0007169	21	2113	0.608739	transmembrane receptor protein tyrosine kinase signaling pathway
GO:0009942	2	2113	0.611288	longitudinal axis specification
GO:0007623	6	2113	0.615375	circadian rhythm
GO:0010182	5	2113	0.622517	sugar mediated signaling
GO:0009861	4	2113	0.623591	jasmonic acid and ethylene-dependent systemic resistance
GO:0009693	2	2113	0.624161	ethylene biosynthetic process
GO:0009700	2	2113	0.624161	indole phytoalexin biosynthetic process
GO:0006886	8	2113	0.625172	intracellular protein transport
GO:0048441	3	2113	0.627213	petal development
GO:0009718	5	2113	0.630494	anthocyanin biosynthetic process
GO:0045087	4	2113	0.63247	innate immune response
GO:0010193	2	2113	0.6367	response to ozone
GO:0015833	2	2113	0.6367	peptide transport
GO:0010227	3	2113	0.637376	floral organ abscission
GO:0010075	9	2113	0.638769	regulation of meristem growth
GO:0009414	31	2113	0.640508	response to water deprivation
GO:0010118	10	2113	0.645618	stomatal movement
GO:0009753	20	2113	0.646235	response to jasmonic acid stimulus
GO:0008361	3	2113	0.647343	regulation of cell size
GO:0042752	3	2113	0.647343	regulation of circadian rhythm
GO:0006468	38	2113	0.650962	protein amino acid phosphorylation
GO:0009751	24	2113	0.654953	response to salicylic acid stimulus
GO:0009744	9	2113	0.656189	response to sucrose stimulus
GO:0010047	3	2113	0.657115	fruit dehiscence
GO:0009684	3	2113	0.666689	indoleacetic acid biosynthetic process
GO:0016481	8	2113	0.674095	negative regulation of transcription
GO:0006510	4	2113	0.674799	ATP-dependent proteolysis
GO:0045946	3	2113	0.676066	positive regulation of translation
GO:0045449	29	2113	0.681256	regulation of transcription
GO:0010091	7	2113	0.682045	trichome branching
GO:0010120	2	2113	0.683575	camalexin biosynthetic process
GO:0015995	2	2113	0.683575	chlorophyll biosynthetic process
GO:0006512	4	2113	0.69075	ubiquitin cycle
GO:0009555	4	2113	0.69075	pollen development
GO:0009607	4	2113	0.69075	response to biotic stimulus
GO:0010268	7	2113	0.694189	brassinosteroid homeostasis
GO:0009860	3	2113	0.694232	pollen tube growth
GO:0006914	2	2113	0.69449	autophagy
GO:0009699	9	2113	0.694894	phenylpropanoid biosynthetic process
GO:0000910	7	2113	0.700147	cytokinesis
GO:0009638	4	2113	0.706137	phototropism
GO:0030155	4	2113	0.706137	regulation of cell adhesion
GO:0048830	4	2113	0.706137	adventitious root development
GO:0010152	10	2113	0.713409	pollen maturation
GO:0009926	8	2113	0.71354	auxin polar transport
GO:0007017	4	2113	0.713619	microtubule-based process
GO:0009809	6	2113	0.717048	lignin biosynthetic process
GO:0000162	7	2113	0.71756	tryptophan biosynthetic process
GO:0010119	13	2113	0.718359	regulation of stomatal movement
GO:0010050	3	2113	0.720018	vegetative phase change
GO:0009620	29	2113	0.720908	response to fungus
GO:0007172	4	2113	0.72096	signal complex assembly
GO:0009630	4	2113	0.72096	gravitropism
GO:0009409	43	2113	0.726033	response to cold
GO:0009626	7	2113	0.72878	plant-type hypersensitive response
GO:0009650	2	2113	0.735062	UV protection
GO:0048467	2	2113	0.735062	gynoecium development
GO:0048825	2	2113	0.735062	cotyledon development
GO:0009934	7	2113	0.73969	regulation of meristem organization
GO:0006857	3	2113	0.744078	oligopeptide transport
GO:0048766	2	2113	0.744459	root hair initiation
GO:0009737	37	2113	0.746787	response to abscisic acid stimulus
GO:0008152	14	2113	0.749501	metabolic process
GO:0009637	3	2113	0.751722	response to blue light
GO:0010051	3	2113	0.751722	xylem and phloem pattern formation
GO:0015979	2	2113	0.753568	photosynthesis
GO:0010214	4	2113	0.75557	seed coat development
GO:0009723	26	2113	0.756834	response to ethylene stimulus
GO:0009733	30	2113	0.757871	response to auxin stimulus
GO:0042538	9	2113	0.759146	hyperosmotic salinity response
GO:0008284	3	2113	0.759182	positive regulation of cell proliferation
GO:0046283	3	2113	0.759182	anthocyanin metabolic process
GO:0046777	18	2113	0.762404	protein amino acid autophosphorylation
GO:0000226	7	2113	0.765602	microtubule cytoskeleton organization and biogenesis
GO:0009745	3	2113	0.766459	sucrose mediated signaling
GO:0048234	7	2113	0.770552	pollen sperm cell differentiation
GO:0048767	2	2113	0.770947	root hair elongation
GO:0009624	21	2113	0.772592	response to nematode
GO:0006355	28	2113	0.773328	regulation of transcription, DNA-dependent
GO:0009741	3	2113	0.773556	response to brassinosteroid stimulus
GO:0048629	3	2113	0.773556	trichome patterning
GO:0048366	6	2113	0.77874	leaf development
GO:0009558	2	2113	0.779229	cellularization of the embryo sac
GO:0009641	2	2113	0.779229	shade avoidance
GO:0010090	3	2113	0.780475	trichome morphogenesis
GO:0009911	5	2113	0.794733	positive regulation of flower development
GO:0006813	2	2113	0.795007	potassium ion transport
GO:0009805	2	2113	0.795007	coumarin biosynthetic process
GO:0009627	5	2113	0.799897	systemic acquired resistance
GO:0009867	3	2113	0.800189	jasmonic acid mediated signaling pathway
GO:0010026	3	2113	0.800189	trichome differentiation
GO:0006470	2	2113	0.802516	protein amino acid dephosphorylation
GO:0009827	2	2113	0.802516	plant-type cell wall modification
GO:0001708	5	2113	0.804958	cell fate specification
GO:0009695	2	2113	0.809779	jasmonic acid biosynthetic process
GO:0009734	8	2113	0.812087	auxin mediated signaling pathway
GO:0008283	2	2113	0.816802	cell proliferation
GO:0009828	2	2113	0.816802	plant-type cell wall loosening
GO:0009800	3	2113	0.818397	cinnamic acid biosynthetic process
GO:0009892	3	2113	0.818397	negative regulation of metabolic process
GO:0010043	2	2113	0.823592	response to zinc ion
GO:0048364	7	2113	0.824037	root development
GO:0006855	3	2113	0.824143	multidrug transport
GO:0006511	16	2113	0.824364	ubiquitin-dependent protein catabolic process
GO:0009269	6	2113	0.825497	response to desiccation
GO:0009408	19	2113	0.828281	response to heat
GO:0019430	3	2113	0.835172	removal of superoxide radicals
GO:0009831	2	2113	0.836498	plant-type cell wall modification during multidimensional cell growth
GO:0009759	5	2113	0.841859	indole glucosinolate biosynthetic process
GO:0009910	5	2113	0.841859	negative regulation of flower development
GO:0010103	8	2113	0.841988	stomatal complex morphogenesis
GO:0016049	13	2113	0.845475	cell growth
GO:0007389	2	2113	0.848542	pattern specification process
GO:0009617	8	2113	0.848844	response to bacterium
GO:0009816	12	2113	0.852572	defense response to bacterium, incompatible interaction
GO:0009785	2	2113	0.854256	blue light signaling pathway
GO:0009658	2	2113	0.859773	chloroplast organization and biogenesis
GO:0010105	2	2113	0.859773	negative regulation of ethylene mediated signaling pathway
GO:0016045	2	2113	0.859773	detection of bacterium
GO:0009742	13	2113	0.861567	brassinosteroid mediated signaling
GO:0010102	2	2113	0.865098	lateral root morphogenesis
GO:0009825	7	2113	0.867218	multidimensional cell growth
GO:0010234	6	2113	0.867459	tapetal cell fate specification
GO:0051301	4	2113	0.869595	cell division
GO:0010114	2	2113	0.870236	response to red light
GO:0010205	2	2113	0.870236	photoinhibition
GO:0009790	2	2113	0.875194	embryonic development
GO:0009909	2	2113	0.875194	regulation of flower development
GO:0009611	33	2113	0.877647	response to wounding
GO:0009932	2	2113	0.889037	cell tip growth
GO:0010154	4	2113	0.891361	fruit development
GO:0009615	5	2113	0.892507	response to virus
GO:0045165	3	2113	0.893248	cell fate commitment
GO:0009834	3	2113	0.903722	plant-type secondary cell wall biogenesis
GO:0009556	11	2113	0.905549	microsporogenesis
GO:0007275	4	2113	0.906997	multicellular organismal development
GO:0009908	8	2113	0.915936	flower development
GO:0006096	2	2113	0.915976	glycolysis
GO:0007046	4	2113	0.918033	ribosome biogenesis and assembly
GO:0016310	6	2113	0.92646	phosphorylation
GO:0030036	2	2113	0.936674	actin cytoskeleton organization and biogenesis
GO:0048527	4	2113	0.938685	lateral root development
GO:0009411	7	2113	0.943106	response to UV
GO:0010053	2	2113	0.94839	root epidermal cell differentiation
GO:0009631	3	2113	0.959254	cold acclimation
GO:0005975	2	2113	0.984767	carbohydrate metabolic process
GO:0010150	2	2113	0.990526	leaf senescence
GO:0006508	10	2113	0.991973	proteolysis

## Sheet: ctrl-KAR1 3h
GO ID	Frequency	Total gene number	p value	Description
GO:0009722	3	232	3.17175e-05	detection of cytokinin stimulus
GO:0009727	4	232	0.000107565	detection of ethylene stimulus
GO:0000165	3	232	0.00489934	MAPKKK cascade
GO:0010105	3	232	0.0062885	negative regulation of ethylene mediated signaling pathway
GO:0046777	7	232	0.00831584	protein amino acid autophosphorylation
GO:0008219	3	232	0.0165396	cell death
GO:0010182	3	232	0.0212418	sugar mediated signaling
GO:0048443	2	232	0.0230947	stamen development
GO:0009744	4	232	0.0237332	response to sucrose stimulus
GO:0010119	5	232	0.0239722	regulation of stomatal movement
GO:0009620	8	232	0.0250147	response to fungus
GO:0006468	9	232	0.0335665	protein amino acid phosphorylation
GO:0048767	2	232	0.0372519	root hair elongation
GO:0006813	2	232	0.0408887	potassium ion transport
GO:0009860	2	232	0.0580619	pollen tube growth
GO:0009965	4	232	0.0590207	leaf morphogenesis
GO:0009556	4	232	0.0903571	microsporogenesis
GO:0030155	2	232	0.0964542	regulation of cell adhesion
GO:0009617	3	232	0.115931	response to bacterium
GO:0009624	5	232	0.127863	response to nematode
GO:0010152	3	232	0.132338	pollen maturation
GO:0005975	2	232	0.141816	carbohydrate metabolic process
GO:0051301	2	232	0.147308	cell division
GO:0009887	2	232	0.165911	organ morphogenesis
GO:0007275	2	232	0.167794	multicellular organismal development
GO:0048229	2	232	0.186808	gametophyte development
GO:0048653	2	232	0.188726	anther development
GO:0009723	5	232	0.219439	response to ethylene stimulus
GO:0010268	2	232	0.219736	brassinosteroid homeostasis
GO:0007169	4	232	0.220981	transmembrane receptor protein tyrosine kinase signaling pathway
GO:0010023	2	232	0.221689	proanthocyanidin biosynthetic process
GO:0009416	5	232	0.230038	response to light stimulus
GO:0048437	2	232	0.241295	floral organ development
GO:0010234	2	232	0.245227	tapetal cell fate specification
GO:0008152	3	232	0.2636	metabolic process
GO:0009729	2	232	0.270824	detection of brassinosteroid stimulus
GO:0016049	3	232	0.272208	cell growth
GO:0009742	3	232	0.280847	brassinosteroid mediated signaling
GO:0010075	2	232	0.28854	regulation of meristem growth
GO:0009414	5	232	0.289087	response to water deprivation
GO:0009737	6	232	0.290063	response to abscisic acid stimulus
GO:0010103	2	232	0.327682	stomatal complex morphogenesis
GO:0050832	3	232	0.343194	defense response to fungus
GO:0009845	2	232	0.34705	seed germination
GO:0006412	4	232	0.351593	translation
GO:0046686	2	232	0.364324	response to cadmium ion
GO:0009739	2	232	0.381422	response to gibberellin stimulus
GO:0009753	3	232	0.415067	response to jasmonic acid stimulus
GO:0009611	5	232	0.437625	response to wounding
GO:0010224	3	232	0.448731	response to UV-B
GO:0009408	3	232	0.461158	response to heat
GO:0009793	4	232	0.478587	embryonic development ending in seed dormancy
GO:0006979	3	232	0.480245	response to oxidative stress
GO:0006810	2	232	0.487867	transport
GO:0009816	2	232	0.508108	defense response to bacterium, incompatible interaction
GO:0007165	3	232	0.509583	signal transduction
GO:0006970	3	232	0.510897	response to osmotic stress
GO:0009738	2	232	0.542255	abscisic acid mediated signaling
GO:0009409	5	232	0.581294	response to cold
GO:0006952	3	232	0.592015	defense response
GO:0006355	3	232	0.677216	regulation of transcription, DNA-dependent
GO:0009826	3	232	0.737643	unidimensional cell growth
GO:0009651	3	232	0.829042	response to salt stress
GO:0045449	2	232	0.858262	regulation of transcription
GO:0009733	2	232	0.884312	response to auxin stimulus

## Sheet: ctrl-KAR1 6h
GO ID	Frequency	Total gene number	p value	Description
GO:0043481	4	419	0.00108782	anthocyanin accumulation in tissues in response to UV light
GO:0045793	2	419	0.00249001	positive regulation of cell size
GO:0045995	2	419	0.00395111	regulation of embryonic development
GO:0015780	2	419	0.00572169	nucleotide-sugar transport
GO:0006085	2	419	0.00671915	acetyl-CoA biosynthetic process
GO:0009853	3	419	0.01528	photorespiration
GO:0009846	2	419	0.0239549	pollen germination
GO:0042547	2	419	0.0276771	cell wall modification during multidimensional cell growth
GO:0009639	3	419	0.0371451	response to red or far red light
GO:0007049	2	419	0.0423388	cell cycle
GO:0012501	2	419	0.0423388	programmed cell death
GO:0007275	4	419	0.0448457	multicellular organismal development
GO:0009861	3	419	0.0533667	jasmonic acid and ethylene-dependent systemic resistance
GO:0019252	2	419	0.0542081	starch biosynthetic process
GO:0048765	2	419	0.0542081	root hair cell differentiation
GO:0009734	5	419	0.0550288	auxin mediated signaling pathway
GO:0007165	9	419	0.0590728	signal transduction
GO:0016117	2	419	0.0592466	carotenoid biosynthetic process
GO:0009555	3	419	0.0657672	pollen development
GO:0015992	2	419	0.0725005	proton transport
GO:0015995	2	419	0.0780452	chlorophyll biosynthetic process
GO:0031425	2	419	0.0866004	chloroplast RNA processing
GO:0031426	2	419	0.0866004	polycistronic mRNA processing
GO:0006118	6	419	0.0966465	electron transport
GO:0006468	12	419	0.103854	protein amino acid phosphorylation
GO:0006952	9	419	0.105276	defense response
GO:0009624	8	419	0.109497	response to nematode
GO:0009793	10	419	0.114704	embryonic development ending in seed dormancy
GO:0006629	2	419	0.123257	lipid metabolic process
GO:0006631	2	419	0.126461	fatty acid metabolic process
GO:0010043	2	419	0.126461	response to zinc ion
GO:0008361	2	419	0.139467	regulation of cell size
GO:0006800	4	419	0.143643	oxygen and reactive oxygen species metabolic process
GO:0009911	3	419	0.143909	positive regulation of flower development
GO:0009699	4	419	0.145398	phenylpropanoid biosynthetic process
GO:0007169	7	419	0.147048	transmembrane receptor protein tyrosine kinase signaling pathway
GO:0010025	2	419	0.156103	wax biosynthetic process
GO:0009611	11	419	0.165039	response to wounding
GO:0010119	5	419	0.170943	regulation of stomatal movement
GO:0050832	6	419	0.174509	defense response to fungus
GO:0006857	2	419	0.176521	oligopeptide transport
GO:0009637	2	419	0.179964	response to blue light
GO:0009845	4	419	0.182149	seed germination
GO:0048366	3	419	0.193092	leaf development
GO:0009816	5	419	0.195282	defense response to bacterium, incompatible interaction
GO:0009615	3	419	0.200437	response to virus
GO:0010107	2	419	0.20082	potassium ion import
GO:0009664	2	419	0.211352	plant-type cell wall organization and biogenesis
GO:0046777	6	419	0.230806	protein amino acid autophosphorylation
GO:0009742	5	419	0.241793	brassinosteroid mediated signaling
GO:0009826	9	419	0.25616	unidimensional cell growth
GO:0006633	2	419	0.261012	fatty acid biosynthetic process
GO:0009628	2	419	0.261012	response to abiotic stimulus
GO:0009735	4	419	0.282069	response to cytokinin stimulus
GO:0042742	5	419	0.298319	defense response to bacterium
GO:0019761	2	419	0.303688	glucosinolate biosynthetic process
GO:0009409	11	419	0.320039	response to cold
GO:0006413	2	419	0.321361	translational initiation
GO:0006979	6	419	0.32703	response to oxidative stress
GO:0005975	2	419	0.335419	carbohydrate metabolic process
GO:0009788	2	419	0.335419	negative regulation of abscisic acid mediated signaling
GO:0006810	4	419	0.34251	transport
GO:0042538	3	419	0.363111	hyperosmotic salinity response
GO:0010154	2	419	0.366711	fruit development
GO:0009416	7	419	0.377374	response to light stimulus
GO:0016572	2	419	0.380438	histone phosphorylation
GO:0010152	3	419	0.396879	pollen maturation
GO:0009738	4	419	0.41404	abscisic acid mediated signaling
GO:0016049	4	419	0.41404	cell growth
GO:0009753	5	419	0.415459	response to jasmonic acid stimulus
GO:0048527	2	419	0.427418	lateral root development
GO:0009813	3	419	0.440259	flavonoid biosynthetic process
GO:0009620	7	419	0.442972	response to fungus
GO:0009640	2	419	0.446978	photomorphogenesis
GO:0009269	2	419	0.478724	response to desiccation
GO:0009965	3	419	0.489674	leaf morphogenesis
GO:0048437	2	419	0.506324	floral organ development
GO:0007568	2	419	0.521243	aging
GO:0030154	2	419	0.544476	cell differentiation
GO:0009729	2	419	0.550161	detection of brassinosteroid stimulus
GO:0048364	2	419	0.550161	root development
GO:0009737	8	419	0.55823	response to abscisic acid stimulus
GO:0016310	2	419	0.57512	phosphorylation
GO:0009744	2	419	0.583213	response to sucrose stimulus
GO:0009825	2	419	0.583213	multidimensional cell growth
GO:0009556	3	419	0.590073	microsporogenesis
GO:0008152	3	419	0.625299	metabolic process
GO:0009617	2	419	0.631817	response to bacterium
GO:0010118	2	419	0.634249	stomatal movement
GO:0006950	2	419	0.641469	response to stress
GO:0009411	2	419	0.664724	response to UV
GO:0009908	2	419	0.688888	flower development
GO:0009723	5	419	0.689417	response to ethylene stimulus
GO:0009651	7	419	0.70392	response to salt stress
GO:0006970	4	419	0.723438	response to osmotic stress
GO:0006511	3	419	0.744819	ubiquitin-dependent protein catabolic process
GO:0009414	5	419	0.776186	response to water deprivation
GO:0009733	5	419	0.795215	response to auxin stimulus
GO:0051707	2	419	0.796485	response to other organism
GO:0010224	3	419	0.824286	response to UV-B
GO:0006499	2	419	0.825561	N-terminal protein myristoylation
GO:0009408	3	419	0.834023	response to heat
GO:0045449	2	419	0.985916	regulation of transcription

## Sheet: ctrl-KAR1 9h
GO ID	Frequency	Total gene number	p value	Description
GO:0016051	4	467	0.00446453	carbohydrate biosynthetic process
GO:0019252	3	467	0.00841829	starch biosynthetic process
GO:0043481	3	467	0.0140266	anthocyanin accumulation in tissues in response to UV light
GO:0006445	2	467	0.0292721	regulation of translation
GO:0018987	2	467	0.0292721	water homeostasis
GO:0006904	2	467	0.0314903	vesicle docking during exocytosis
GO:0045489	2	467	0.0337725	pectin biosynthetic process
GO:0010114	3	467	0.0424728	response to red light
GO:0006569	2	467	0.0435102	tryptophan catabolic process
GO:0007165	10	467	0.0491903	signal transduction
GO:0000271	2	467	0.0541479	polysaccharide biosynthetic process
GO:0009911	4	467	0.0592921	positive regulation of flower development
GO:0046785	2	467	0.0655928	microtubule polymerization
GO:0048768	2	467	0.0655928	root hair cell tip growth
GO:0051641	2	467	0.0655928	cellular localization
GO:0006511	8	467	0.0699399	ubiquitin-dependent protein catabolic process
GO:0009699	5	467	0.0767681	phenylpropanoid biosynthetic process
GO:0009700	2	467	0.0777579	indole phytoalexin biosynthetic process
GO:0048830	3	467	0.0887594	adventitious root development
GO:0007017	3	467	0.0908408	microtubule-based process
GO:0010120	2	467	0.0938544	camalexin biosynthetic process
GO:0006914	2	467	0.0971806	autophagy
GO:0031425	2	467	0.103931	chloroplast RNA processing
GO:0031426	2	467	0.103931	polycistronic mRNA processing
GO:0010119	6	467	0.110642	regulation of stomatal movement
GO:0010087	2	467	0.117793	phloem or xylem histogenesis
GO:0007020	2	467	0.121328	microtubule nucleation
GO:0000226	4	467	0.1255	microtubule cytoskeleton organization and biogenesis
GO:0009416	10	467	0.126507	response to light stimulus
GO:0009641	2	467	0.128474	shade avoidance
GO:0009805	2	467	0.135716	coumarin biosynthetic process
GO:0006118	6	467	0.140155	electron transport
GO:0010218	2	467	0.143046	response to far red light
GO:0009828	2	467	0.146742	plant-type cell wall loosening
GO:0030244	2	467	0.146742	cellulose biosynthetic process
GO:0009788	3	467	0.148801	negative regulation of abscisic acid mediated signaling
GO:0009831	2	467	0.157943	plant-type cell wall modification during multidimensional cell growth
GO:0009738	6	467	0.160647	abscisic acid mediated signaling
GO:0010154	3	467	0.172001	fruit development
GO:0009684	2	467	0.173111	indoleacetic acid biosynthetic process
GO:0016045	2	467	0.173111	detection of bacterium
GO:0051555	2	467	0.17694	flavonol biosynthetic process
GO:0010205	2	467	0.180782	photoinhibition
GO:0006888	2	467	0.184636	ER to Golgi vesicle-mediated transport
GO:0009860	2	467	0.184636	pollen tube growth
GO:0006800	4	467	0.187756	oxygen and reactive oxygen species metabolic process
GO:0009740	4	467	0.187756	gibberellic acid mediated signaling
GO:0009734	4	467	0.194244	auxin mediated signaling pathway
GO:0010050	2	467	0.196267	vegetative phase change
GO:0016131	2	467	0.20407	brassinosteroid metabolic process
GO:0009759	3	467	0.207124	indole glucosinolate biosynthetic process
GO:0006857	2	467	0.207985	oligopeptide transport
GO:0010103	4	467	0.211875	stomatal complex morphogenesis
GO:0008284	2	467	0.215837	positive regulation of cell proliferation
GO:0006310	2	467	0.219773	DNA recombination
GO:0009832	3	467	0.232305	plant-type cell wall biogenesis
GO:0009845	4	467	0.234504	seed germination
GO:0010107	2	467	0.235571	potassium ion import
GO:0048366	3	467	0.237977	leaf development
GO:0009861	2	467	0.243494	jasmonic acid and ethylene-dependent systemic resistance
GO:0009408	7	467	0.245568	response to heat
GO:0009664	2	467	0.24746	plant-type cell wall organization and biogenesis
GO:0009411	4	467	0.248352	response to UV
GO:0009817	2	467	0.251428	defense response to fungus, incompatible interaction
GO:0030163	2	467	0.255398	protein catabolic process
GO:0000910	3	467	0.263762	cytokinesis
GO:0009269	3	467	0.26665	response to desiccation
GO:0000162	3	467	0.272436	tryptophan biosynthetic process
GO:0009607	2	467	0.275254	response to biotic stimulus
GO:0030155	2	467	0.283192	regulation of cell adhesion
GO:0009813	4	467	0.288431	flavonoid biosynthetic process
GO:0008219	2	467	0.291121	cell death
GO:0048437	3	467	0.292782	floral organ development
GO:0009414	9	467	0.297034	response to water deprivation
GO:0006633	2	467	0.302993	fatty acid biosynthetic process
GO:0009628	2	467	0.302993	response to abiotic stimulus
GO:0006970	7	467	0.306707	response to osmotic stress
GO:0009733	9	467	0.323433	response to auxin stimulus
GO:0009965	4	467	0.336584	leaf morphogenesis
GO:0009926	3	467	0.336624	auxin polar transport
GO:0019761	2	467	0.35003	glucosinolate biosynthetic process
GO:0010075	3	467	0.362892	regulation of meristem growth
GO:0016310	3	467	0.362892	phosphorylation
GO:0009826	9	467	0.363811	unidimensional cell growth
GO:0005975	2	467	0.384595	carbohydrate metabolic process
GO:0009873	2	467	0.384595	ethylene mediated signaling pathway
GO:0051301	2	467	0.395943	cell division
GO:0009793	8	467	0.427851	embryonic development ending in seed dormancy
GO:0009887	2	467	0.433039	organ morphogenesis
GO:0009809	2	467	0.465356	lignin biosynthetic process
GO:0006499	4	467	0.468344	N-terminal protein myristoylation
GO:0048229	2	467	0.47239	gametophyte development
GO:0048653	2	467	0.475886	anther development
GO:0008152	4	467	0.482252	metabolic process
GO:0016049	4	467	0.496015	cell growth
GO:0009640	2	467	0.503336	photomorphogenesis
GO:0009615	2	467	0.513388	response to virus
GO:0010091	2	467	0.523305	trichome branching
GO:0009626	2	467	0.549079	plant-type hypersensitive response
GO:0010224	5	467	0.555436	response to UV-B
GO:0048234	2	467	0.57386	pollen sperm cell differentiation
GO:0009735	3	467	0.577102	response to cytokinin stimulus
GO:0007568	2	467	0.579898	aging
GO:0048364	2	467	0.609144	root development
GO:0006457	3	467	0.614777	protein folding
GO:0009611	8	467	0.646927	response to wounding
GO:0009737	8	467	0.678345	response to abscisic acid stimulus
GO:0009651	8	467	0.68467	response to salt stress
GO:0010118	2	467	0.692247	stomatal movement
GO:0042538	2	467	0.692247	hyperosmotic salinity response
GO:0009753	4	467	0.694539	response to jasmonic acid stimulus
GO:0006950	2	467	0.699241	response to stress
GO:0006355	6	467	0.701803	regulation of transcription, DNA-dependent
GO:0007169	4	467	0.714368	transmembrane receptor protein tyrosine kinase signaling pathway
GO:0046686	2	467	0.728036	response to cadmium ion
GO:0006979	4	467	0.766762	response to oxidative stress
GO:0042742	3	467	0.771119	defense response to bacterium
GO:0009624	4	467	0.781593	response to nematode
GO:0006468	7	467	0.78221	protein amino acid phosphorylation
GO:0050832	3	467	0.788999	defense response to fungus
GO:0009409	8	467	0.80899	response to cold
GO:0009751	4	467	0.81825	response to salicylic acid stimulus
GO:0006810	2	467	0.843057	transport
GO:0051707	2	467	0.843057	response to other organism
GO:0009556	2	467	0.855654	microsporogenesis
GO:0009620	4	467	0.922239	response to fungus
GO:0006508	2	467	0.922287	proteolysis
GO:0046777	2	467	0.944512	protein amino acid autophosphorylation
GO:0006952	3	467	0.946672	defense response
GO:0009723	3	467	0.957372	response to ethylene stimulus
GO:0045449	3	467	0.969218	regulation of transcription

## Sheet: ctrl-KAR1 12h
GO ID	Frequency	Total gene number	p value	Description
GO:0006821	3	415	0.000229075	chloride transport
GO:0010038	3	415	0.000229075	response to metal ion
GO:0010167	3	415	0.000359306	response to nitrate
GO:0009961	2	415	0.00561627	response to 1-aminocyclopropane-1-carboxylic acid
GO:0016226	2	415	0.00659576	iron-sulfur cluster assembly
GO:0007035	2	415	0.0217847	vacuolar acidification
GO:0008654	2	415	0.0235319	phospholipid biosynthetic process
GO:0009935	2	415	0.0271916	nutrient import
GO:0040029	2	415	0.0310638	regulation of gene expression, epigenetic
GO:0009704	2	415	0.0416133	de-etiolation
GO:0010157	2	415	0.0416133	response to chlorate
GO:0046685	2	415	0.0461574	response to arsenic
GO:0009965	6	415	0.0478113	leaf morphogenesis
GO:0009861	3	415	0.052143	jasmonic acid and ethylene-dependent systemic resistance
GO:0046345	2	415	0.0633682	abscisic acid catabolic process
GO:0006512	3	415	0.0642915	ubiquitin cycle
GO:0009630	3	415	0.0708107	gravitropism
GO:0015992	2	415	0.0713076	proton transport
GO:0006913	2	415	0.0909674	nucleocytoplasmic transport
GO:0009853	2	415	0.0938932	photorespiration
GO:0007033	2	415	0.102829	vacuole organization and biogenesis
GO:0009868	2	415	0.105858	jasmonic acid and ethylene-dependent systemic resistance, jasmonic acid mediated signaling pathway
GO:0010017	2	415	0.10891	red or far red light signaling pathway
GO:0006470	2	415	0.115084	protein amino acid dephosphorylation
GO:0006350	2	415	0.124506	transcription
GO:0006972	2	415	0.127687	hyperosmotic response
GO:0009409	13	415	0.131285	response to cold
GO:0042539	2	415	0.137341	hypotonic salinity response
GO:0051555	2	415	0.147149	flavonol biosynthetic process
GO:0006839	2	415	0.15045	mitochondrial transport
GO:0016131	2	415	0.170543	brassinosteroid metabolic process
GO:0009832	3	415	0.184665	plant-type cell wall biogenesis
GO:0009862	2	415	0.201416	systemic acquired resistance, salicylic acid mediated signaling pathway
GO:0006118	5	415	0.201782	electron transport
GO:0009555	2	415	0.232858	pollen development
GO:0009607	2	415	0.232858	response to biotic stimulus
GO:0009826	9	415	0.247662	unidimensional cell growth
GO:0009628	2	415	0.25751	response to abiotic stimulus
GO:0048364	3	415	0.274576	root development
GO:0042742	5	415	0.291633	defense response to bacterium
GO:0016310	3	415	0.297838	phosphorylation
GO:0009825	3	415	0.30562	multidimensional cell growth
GO:0009793	8	415	0.308217	embryonic development ending in seed dormancy
GO:0006979	6	415	0.319216	response to oxidative stress
GO:0009699	3	415	0.323803	phenylpropanoid biosynthetic process
GO:0009734	3	415	0.329001	auxin mediated signaling pathway
GO:0009873	2	415	0.331265	ethylene mediated signaling pathway
GO:0007623	2	415	0.355467	circadian rhythm
GO:0042538	3	415	0.357548	hyperosmotic salinity response
GO:0007275	2	415	0.37935	multicellular organismal development
GO:0009933	2	415	0.402854	meristem organization
GO:0009910	2	415	0.406178	negative regulation of flower development
GO:0009753	5	415	0.40754	response to jasmonic acid stimulus
GO:0009615	2	415	0.451716	response to virus
GO:0010091	2	415	0.461216	trichome branching
GO:0010023	2	415	0.470619	proanthocyanidin biosynthetic process
GO:0009269	2	415	0.473732	response to desiccation
GO:0009934	2	415	0.492172	regulation of meristem organization
GO:0009735	3	415	0.49771	response to cytokinin stimulus
GO:0000226	2	415	0.507224	microtubule cytoskeleton organization and biogenesis
GO:0050832	4	415	0.508895	defense response to fungus
GO:0006511	4	415	0.534629	ubiquitin-dependent protein catabolic process
GO:0006457	3	415	0.534987	protein folding
GO:0009926	2	415	0.544974	auxin polar transport
GO:0009651	8	415	0.554112	response to salt stress
GO:0006810	3	415	0.561893	transport
GO:0051707	3	415	0.561893	response to other organism
GO:0010075	2	415	0.569904	regulation of meristem growth
GO:0006800	2	415	0.593832	oxygen and reactive oxygen species metabolic process
GO:0009738	3	415	0.630804	abscisic acid mediated signaling
GO:0006950	2	415	0.636281	response to stress
GO:0009733	6	415	0.644973	response to auxin stimulus
GO:0009845	2	415	0.64575	seed germination
GO:0009411	2	415	0.659587	response to UV
GO:0009611	7	415	0.659593	response to wounding
GO:0009408	4	415	0.660168	response to heat
GO:0009908	2	415	0.683826	flower development
GO:0009813	2	415	0.696441	flavonoid biosynthetic process
GO:0009416	5	415	0.696506	response to light stimulus
GO:0007165	4	415	0.715083	signal transduction
GO:0010119	2	415	0.787572	regulation of stomatal movement
GO:0009816	2	415	0.80937	defense response to bacterium, incompatible interaction
GO:0009737	6	415	0.811649	response to abscisic acid stimulus
GO:0010224	3	415	0.81933	response to UV-B
GO:0006499	2	415	0.821473	N-terminal protein myristoylation
GO:0009723	4	415	0.827141	response to ethylene stimulus
GO:0008152	2	415	0.829154	metabolic process
GO:0009742	2	415	0.843631	brassinosteroid mediated signaling
GO:0009624	3	415	0.854255	response to nematode
GO:0009620	4	415	0.872397	response to fungus
GO:0009751	3	415	0.880034	response to salicylic acid stimulus
GO:0006508	2	415	0.886809	proteolysis
GO:0006412	3	415	0.904929	translation
GO:0006952	3	415	0.912327	defense response
GO:0007169	2	415	0.929943	transmembrane receptor protein tyrosine kinase signaling pathway
GO:0006468	4	415	0.955415	protein amino acid phosphorylation
GO:0009414	3	415	0.955723	response to water deprivation
GO:0006970	2	415	0.955819	response to osmotic stress
GO:0045449	2	415	0.985169	regulation of transcription
GO:0006355	2	415	0.98636	regulation of transcription, DNA-dependent

## Sheet: ctrl-KAR1 24h
GO ID	Frequency	Total gene number	p value	Description
GO:0046345	3	114	0.000199919	abscisic acid catabolic process
GO:0016131	3	114	0.00115303	brassinosteroid metabolic process
GO:0009808	2	114	0.00796986	lignin metabolic process
GO:0006805	2	114	0.0116017	xenobiotic metabolic process
GO:0042178	2	114	0.0116017	xenobiotic catabolic process
GO:0051555	2	114	0.0150152	flavonol biosynthetic process
GO:0009741	2	114	0.0201491	response to brassinosteroid stimulus
GO:0009636	2	114	0.023435	response to toxin
GO:0009817	2	114	0.023435	defense response to fungus, incompatible interaction
GO:0006970	4	114	0.0451949	response to osmotic stress
GO:0051707	3	114	0.0471434	response to other organism
GO:0010268	2	114	0.0698343	brassinosteroid homeostasis
GO:0010224	3	114	0.122053	response to UV-B
GO:0009651	4	114	0.180354	response to salt stress
GO:0045449	3	114	0.237047	regulation of transcription
GO:0009409	4	114	0.243485	response to cold
GO:0006355	3	114	0.244	regulation of transcription, DNA-dependent
GO:0009793	3	114	0.255895	embryonic development ending in seed dormancy
GO:0009414	3	114	0.258003	response to water deprivation
GO:0009624	2	114	0.374422	response to nematode
GO:0009737	3	114	0.376327	response to abscisic acid stimulus
GO:0009751	2	114	0.4022	response to salicylic acid stimulus
GO:0009723	2	114	0.468945	response to ethylene stimulus
GO:0009826	2	114	0.562237	unidimensional cell growth
