# Supplementary material for: Transcriptome analysis of germinating maize kernels exposed to smoke-water and the active compound KAR1
Source: BMC Plant Biol. 2010 Nov 2;10:236. doi: 10.1186/1471-2229-10-236 (PMC3095319; doi:10.1186/1471-2229-10-236)
Supplement: Additional file 9 — Statistical analysis of the germination experiments. For statistical analysis, the Mann-Whitney U-test was applied with the R 2.9.0 software and p < 0.05 values were regarded as significant (n = 120). Only kernels with both roots and coleoptile were regarded as germinated. [file 1471-2229-10-236-S9.XLS]

## Sheet: tests
	Mann-Whitney U test p-values for shoot size distribution
	control	smoke	KAR1	silver	smoke+silver	KAR1+silver	mercury	smoke+mercury	KAR1+mercury
control	-
smoke	1.914e-14	-
KAR1	1.159e-13	0.1422	-
silver	2.635e-07	2.2e-16	2.2e-16	-
smoke+silver	0.02376	2.22e-16	1.554e-15	0.001358	-
KAR1+silver	3.707e-10	0.9164	0.08437	1.484e-14	7.322e-12	-
mercury	0.0001609	2.2e-16	2.22e-16	0.04967	0.13	1.264e-12	-
smoke+mercury	0.2645	3.38e-13	1.893e-12	4.173e-10	0.0003644	5.095e-09	3.505e-07	-
KAR1+mercury	7.152e-15	0.003011	0.0006744	2.2e-16	2.2e-16	0.01283	2.2e-16	2.722e-13	-
	Mann-Whitney U test p-values for root size distribution
	control	smoke	KAR1	silver	smoke+silver	KAR1+silver	mercury	smoke+mercury	KAR1+mercury
control	-
smoke	4.045e-15	-
KAR1	7.523e-13	0.1358	-
silver	7.506e-09	2.2e-16	2.2e-16	-
smoke+silver	0.002768	2.2e-16	1.155e-14	0.003314	-
KAR1+silver	1.544e-10	0.709	0.04936	2.008e-14	1.964e-12	-
mercury	3.586e-05	2.2e-16	3.553e-15	0.02308	0.3283	5.722e-13	-
smoke+mercury	0.6172	2.864e-14	2.807e-12	1.438e-08	0.00149	5.632e-10	3.908e-05	-
KAR1+mercury	4.313e-14	0.0001499	7.3e-05	2.2e-16	2.2e-16	0.002171	2.2e-16	1.052e-12	-
Pearson's Chi-squared test p-values for germination rate after 240 h
Germinating seeds	control	smoke 1:500	smoke 1:1000	KAR1 10-7M	KAR1 10-8M
control	-
smoke 500	0.5076	-
smoke 1000	0.02034	0.6993	-
KAR1 10-7M	0.1673	0.6568	0.4586	-
KAR1 10-8M	0.2317	0.2381	0.4232	0.03226	-
