# Supplementary material for: Transcriptome analysis of germinating maize kernels exposed to smoke-water and the active compound KAR1
Source: BMC Plant Biol. 2010 Nov 2;10:236. doi: 10.1186/1471-2229-10-236 (PMC3095319; doi:10.1186/1471-2229-10-236)
Supplement: Additional file 10 — Details of the principal component analysis of the KAR1 and smoke treatments on 199 differentially expressed genes at each time point. [file 1471-2229-10-236-S10.XLS]

## Sheet: Sheet1
		t = 90m	t = 3h	t = 6h	t = 9h	t = 12h	t = 24h
PC1	standard deviation	0.786	0.757	1.07	1.00	0.742	0.590
	proportion of variance	0.680	0.653	0.54	0.62	0.542	0.511
	rotation (KAR1)	0.9232812	0.05081929	0.3775919	-0.03247433	-0.8465890	0.99550403
	rotation (smoke)	0.3841247	0.99870787	-0.9259721	-0.99947257	0.5322472	0.09471922
PC2	standard deviation	0.539	0.552	0.992	0.785	0.682	0.577
	proportion of variance	0.320	0.347	0.460	0.380	0.458	0.489
	rotation (KAR1)	-0.3841247	-0.99870787	-0.9259721	0.99947257	-0.5322472	-0.09471922
	rotation (smoke)	0.9232812	0.05081929	-0.3775919	-0.03247433	-0.8465890	0.99550403
